# Supplementary material for: SeqEnrich: A tool to predict transcription factor networks from co-expressed Arabidopsis and Brassica napus gene sets
Source: PLoS One. 2017 Jun 2;12(6):e0178256. doi: 10.1371/journal.pone.0178256 (PMC5456048; doi:10.1371/journal.pone.0178256)
Supplement: S1 File — Detailed user instructions are provided with the SeqEnrich file. Updated versions of the SeqEnrich program will be deposited as they become available at http://www.belmontelab.com. (ZIP) [file pone.0178256.s001.zip]

Archive with 2 entries (2 files):
- SeqEnrich/Additional File 1 - SeqEnrich.jar
- SeqEnrich/SeqEnrich-Instructions.docx
