# Supplementary material for: SeqEnrich: A tool to predict transcription factor networks from co-expressed Arabidopsis and Brassica napus gene sets
Source: PLoS One. 2017 Jun 2;12(6):e0178256. doi: 10.1371/journal.pone.0178256 (PMC5456048; doi:10.1371/journal.pone.0178256)
Supplement: S2 File — Updated versions of the SeqEnrich source code will be deposited as they become available at the SourceForge open-source repository (https://sourceforge.net/). (ZIP) [file pone.0178256.s002.zip]

Archive with 912 entries (794 files):
- seqenrich_src/com/
- seqenrich_src/com/bc/
- seqenrich_src/com/bc/chipenrich/
- seqenrich_src/com/bc/chipenrich/domain/
- seqenrich_src/com/bc/chipenrich/domain/AGIQueryListParser.class
- seqenrich_src/com/bc/chipenrich/domain/AGIQueryListParser.java
- seqenrich_src/com/bc/chipenrich/domain/BackgroundChipParser.class
- seqenrich_src/com/bc/chipenrich/domain/BackgroundChipParser.java
- seqenrich_src/com/bc/chipenrich/domain/EnrichmentSummary$SummaryKey.class
- seqenrich_src/com/bc/chipenrich/domain/EnrichmentSummary.class
- seqenrich_src/com/bc/chipenrich/domain/EnrichmentSummary.java
- seqenrich_src/com/bc/chipenrich/domain/GOAnnotationParser.class
- seqenrich_src/com/bc/chipenrich/domain/GOAnnotationParser.java
- seqenrich_src/com/bc/chipenrich/domain/ProbabilityResult.class
- seqenrich_src/com/bc/chipenrich/domain/ProbabilityResult.java
- seqenrich_src/com/bc/chipenrich/domain/ResultsHandler.class
- seqenrich_src/com/bc/chipenrich/domain/ResultsHandler.java
- seqenrich_src/com/bc/chipenrich/domain/ResultsHandler.java~
- seqenrich_src/com/bc/chipenrich/domain/TranscriptionFactorFamilyParser.class
- seqenrich_src/com/bc/chipenrich/domain/TranscriptionFactorFamilyParser.java
- seqenrich_src/com/bc/chipenrich/service/
- seqenrich_src/com/bc/chipenrich/service/ChipEnrichService.class
- seqenrich_src/com/bc/chipenrich/service/ChipEnrichService.java
- seqenrich_src/com/bc/chipenrich/service/ChipEnrichServiceImpl.class
- seqenrich_src/com/bc/chipenrich/service/ChipEnrichServiceImpl.java
- seqenrich_src/com/bc/chipenrich/ui/
- seqenrich_src/com/bc/chipenrich/ui/about.html
- seqenrich_src/com/bc/chipenrich/ui/AboutWindow.class
- seqenrich_src/com/bc/chipenrich/ui/AboutWindow.java
- seqenrich_src/com/bc/chipenrich/ui/ChipEnrich$1.class
- seqenrich_src/com/bc/chipenrich/ui/ChipEnrich.class
- seqenrich_src/com/bc/chipenrich/ui/ChipEnrich.java
- seqenrich_src/com/bc/chipenrich/ui/ChipEnrich.java~
- seqenrich_src/com/bc/chipenrich/ui/chooser/
- seqenrich_src/com/bc/chipenrich/ui/chooser/PlantChooser.class
- seqenrich_src/com/bc/chipenrich/ui/chooser/PlantChooser.java
- seqenrich_src/com/bc/chipenrich/ui/chooser/RunnerChooser.class
- seqenrich_src/com/bc/chipenrich/ui/chooser/RunnerChooser.java
- seqenrich_src/com/bc/chipenrich/ui/config/
- seqenrich_src/com/bc/chipenrich/ui/config/default.properties
- seqenrich_src/com/bc/chipenrich/ui/config/LoadSettingsEvent.class
- seqenrich_src/com/bc/chipenrich/ui/config/LoadSettingsEvent.java
- seqenrich_src/com/bc/chipenrich/ui/config/SaveSettingsEvent.class
- seqenrich_src/com/bc/chipenrich/ui/config/SaveSettingsEvent.java
- seqenrich_src/com/bc/chipenrich/ui/config/SettingsListener.class
- seqenrich_src/com/bc/chipenrich/ui/config/SettingsListener.java
- seqenrich_src/com/bc/chipenrich/ui/config/SettingsManager.class
- seqenrich_src/com/bc/chipenrich/ui/config/SettingsManager.java
- seqenrich_src/com/bc/chipenrich/ui/config/SettingsModel.class
- seqenrich_src/com/bc/chipenrich/ui/config/SettingsModel.java
- seqenrich_src/com/bc/chipenrich/ui/CustomPlant.class
- seqenrich_src/com/bc/chipenrich/ui/CustomPlant.java
- seqenrich_src/com/bc/chipenrich/ui/CustomPlantManager.class
- seqenrich_src/com/bc/chipenrich/ui/CustomPlantManager.java
- seqenrich_src/com/bc/chipenrich/ui/CustomTableMaker$1$1.class
- seqenrich_src/com/bc/chipenrich/ui/CustomTableMaker$1.class
- seqenrich_src/com/bc/chipenrich/ui/CustomTableMaker$ProgressDialog.class
- seqenrich_src/com/bc/chipenrich/ui/CustomTableMaker.class
- seqenrich_src/com/bc/chipenrich/ui/CustomTableMaker.java
- seqenrich_src/com/bc/chipenrich/ui/locator/
- seqenrich_src/com/bc/chipenrich/ui/locator/AbstractLocator.class
- seqenrich_src/com/bc/chipenrich/ui/locator/AbstractLocator.java
- seqenrich_src/com/bc/chipenrich/ui/locator/AGIMotifTableLocator.class
- seqenrich_src/com/bc/chipenrich/ui/locator/AGIMotifTableLocator.java
- seqenrich_src/com/bc/chipenrich/ui/locator/ArrayLocator.class
- seqenrich_src/com/bc/chipenrich/ui/locator/ArrayLocator.java
- seqenrich_src/com/bc/chipenrich/ui/locator/BindingSiteLocator.class
- seqenrich_src/com/bc/chipenrich/ui/locator/BindingSiteLocator.java
- seqenrich_src/com/bc/chipenrich/ui/locator/GOAnnotationLocator.class
- seqenrich_src/com/bc/chipenrich/ui/locator/GOAnnotationLocator.java
- seqenrich_src/com/bc/chipenrich/ui/locator/MetabolicLocator.class
- seqenrich_src/com/bc/chipenrich/ui/locator/MetabolicLocator.java
- seqenrich_src/com/bc/chipenrich/ui/locator/MotifFileLocator.class
- seqenrich_src/com/bc/chipenrich/ui/locator/MotifFileLocator.java
- seqenrich_src/com/bc/chipenrich/ui/locator/SingletonChipLocator.class
- seqenrich_src/com/bc/chipenrich/ui/locator/SingletonChipLocator.java
- seqenrich_src/com/bc/chipenrich/ui/locator/TFFLocator.class
- seqenrich_src/com/bc/chipenrich/ui/locator/TFFLocator.java
- seqenrich_src/com/bc/chipenrich/ui/locator/WholeChipLocator.class
- seqenrich_src/com/bc/chipenrich/ui/locator/WholeChipLocator.java
- seqenrich_src/com/bc/chipenrich/ui/MainWindow$1.class
- seqenrich_src/com/bc/chipenrich/ui/MainWindow.class
- seqenrich_src/com/bc/chipenrich/ui/MainWindow.java
- seqenrich_src/com/bc/chipenrich/ui/MenuAndToolbars$1.class
- seqenrich_src/com/bc/chipenrich/ui/MenuAndToolbars$2.class
- seqenrich_src/com/bc/chipenrich/ui/MenuAndToolbars$3.class
- seqenrich_src/com/bc/chipenrich/ui/MenuAndToolbars.class
- seqenrich_src/com/bc/chipenrich/ui/MenuAndToolbars.java
- seqenrich_src/com/bc/chipenrich/ui/NewPlantAction$1.class
- seqenrich_src/com/bc/chipenrich/ui/NewPlantAction$ProgressDialog.class
- seqenrich_src/com/bc/chipenrich/ui/NewPlantAction.class
- seqenrich_src/com/bc/chipenrich/ui/NewPlantAction.java
- seqenrich_src/com/bc/chipenrich/ui/RevisionHistoryWindow.class
- seqenrich_src/com/bc/chipenrich/ui/RevisionHistoryWindow.java
- seqenrich_src/com/bc/chipenrich/ui/runner/
- seqenrich_src/com/bc/chipenrich/ui/runner/AbstractRunner.class
- seqenrich_src/com/bc/chipenrich/ui/runner/AbstractRunner.java
- seqenrich_src/com/bc/chipenrich/ui/runner/Ath1ChipRunner.class
- seqenrich_src/com/bc/chipenrich/ui/runner/Ath1ChipRunner.java
- seqenrich_src/com/bc/chipenrich/ui/runner/SingletonChipRunner.class
- seqenrich_src/com/bc/chipenrich/ui/runner/SingletonChipRunner.java
- seqenrich_src/com/bc/chipenrich/ui/StartAction$1$1.class
- seqenrich_src/com/bc/chipenrich/ui/StartAction$1.class
- seqenrich_src/com/bc/chipenrich/ui/StartAction$ProgressDialog.class
- seqenrich_src/com/bc/chipenrich/ui/StartAction.class
- seqenrich_src/com/bc/chipenrich/ui/StartAction.java
- seqenrich_src/com/bc/chipenrich/ui/StartAction.java~
- seqenrich_src/com/bc/chipenrich/ui/StatusBar.class
- seqenrich_src/com/bc/chipenrich/ui/StatusBar.java
- seqenrich_src/com/bc/chipenrich/ui/updatemgr/
- seqenrich_src/com/bc/chipenrich/ui/updatemgr/ProgressDialog$1.class
- seqenrich_src/com/bc/chipenrich/ui/updatemgr/ProgressDialog$2.class
- seqenrich_src/com/bc/chipenrich/ui/updatemgr/ProgressDialog.class
- seqenrich_src/com/bc/chipenrich/ui/updatemgr/ProgressDialog.java
- seqenrich_src/com/bc/chipenrich/ui/updatemgr/UpdateManager$1.class
- seqenrich_src/com/bc/chipenrich/ui/updatemgr/UpdateManager$UpdateChecker.class
- seqenrich_src/com/bc/chipenrich/ui/updatemgr/UpdateManager.class
- seqenrich_src/com/bc/chipenrich/ui/updatemgr/UpdateManager.java
- seqenrich_src/com/bc/cisanalysis/
- seqenrich_src/com/bc/cisanalysis/CISAnalyzer.class
- seqenrich_src/com/bc/cisanalysis/CISAnalyzer.java
- seqenrich_src/com/bc/cisanalysis/CISAnalyzer.java~
- seqenrich_src/com/bc/cisanalysis/CISReader.class
- seqenrich_src/com/bc/cisanalysis/CISReader.java
- seqenrich_src/com/bc/cisanalysis/CISReader.java~
- seqenrich_src/com/bc/cisanalysis/ResultReader.class
- seqenrich_src/com/bc/cisanalysis/ResultReader.java
- seqenrich_src/com/bc/cisanalysis/ResultReader.java~
- seqenrich_src/com/bc/core/
- seqenrich_src/com/bc/core/Affy.class
- seqenrich_src/com/bc/core/Affy.java
- seqenrich_src/com/bc/core/AGI.class
- seqenrich_src/com/bc/core/AGI.java
- seqenrich_src/com/bc/core/AGIMotif.class
- seqenrich_src/com/bc/core/AGIMotif.java
- seqenrich_src/com/bc/core/AGIUpstream.class
- seqenrich_src/com/bc/core/AGIUpstream.java
- seqenrich_src/com/bc/core/BackgroundChip.class
- seqenrich_src/com/bc/core/BackgroundChip.java
- seqenrich_src/com/bc/core/CIS.class
- seqenrich_src/com/bc/core/CIS.java
- seqenrich_src/com/bc/core/Counter.class
- seqenrich_src/com/bc/core/Counter.java
- seqenrich_src/com/bc/core/GeneDescriptor.class
- seqenrich_src/com/bc/core/GeneDescriptor.java
- seqenrich_src/com/bc/core/GeneDescriptorMap.class
- seqenrich_src/com/bc/core/GeneDescriptorMap.java
- seqenrich_src/com/bc/core/GO.class
- seqenrich_src/com/bc/core/GO.java
- seqenrich_src/com/bc/core/TranscriptionFactorFamily.class
- seqenrich_src/com/bc/core/TranscriptionFactorFamily.java
- seqenrich_src/com/bc/file/
- seqenrich_src/com/bc/file/AGIMotifReader.class
- seqenrich_src/com/bc/file/AGIMotifReader.java
- seqenrich_src/com/bc/file/BindingSiteReader.class
- seqenrich_src/com/bc/file/BindingSiteReader.java
- seqenrich_src/com/bc/file/CSVParser.class
- seqenrich_src/com/bc/file/CSVParser.java
- seqenrich_src/com/bc/file/MotifReader.class
- seqenrich_src/com/bc/file/MotifReader.java
- seqenrich_src/com/bc/file/TFFReader.class
- seqenrich_src/com/bc/file/TFFReader.java
- seqenrich_src/com/bc/file/UpstreamReader.class
- seqenrich_src/com/bc/file/UpstreamReader.java
- seqenrich_src/com/bc/promomer/
- seqenrich_src/com/bc/promomer/service/
- seqenrich_src/com/bc/promomer/service/MotifTableMaker.class
- seqenrich_src/com/bc/promomer/service/MotifTableMaker.java
- seqenrich_src/com/bc/promomer/service/PromomerTable.class
- seqenrich_src/com/bc/promomer/service/PromomerTable.java
- seqenrich_src/com/bc/promomer/service/PromomerTableImpl.class
- seqenrich_src/com/bc/promomer/service/PromomerTableImpl.java
- seqenrich_src/com/bc/promomer/service/runner/
- seqenrich_src/com/bc/promomer/service/runner/ATH1PromomerRunner.class
- seqenrich_src/com/bc/promomer/service/runner/ATH1PromomerRunner.java
- seqenrich_src/com/bc/promomer/service/runner/PromomerRunner.class
- seqenrich_src/com/bc/promomer/service/runner/PromomerRunner.java
- seqenrich_src/com/bc/promomer/service/runner/SingletonPromomerRunner.class
- seqenrich_src/com/bc/promomer/service/runner/SingletonPromomerRunner.java
- seqenrich_src/com/bc/promomer/service/runner/SingletonPromomerRunner.java~
- seqenrich_src/com/bc/util/
- seqenrich_src/com/bc/util/Assert.class
- seqenrich_src/com/bc/util/Assert.java
- seqenrich_src/com/bc/util/CisMatcherUtil.class
- seqenrich_src/com/bc/util/CisMatcherUtil.java
- seqenrich_src/com/bc/util/DistributionCalculator.class
- seqenrich_src/com/bc/util/DistributionCalculator.java
- seqenrich_src/com/bc/util/MapToSetUtil.class
- seqenrich_src/com/bc/util/MapToSetUtil.java
- seqenrich_src/com/bc/util/ResourceUtil$1.class
- seqenrich_src/com/bc/util/ResourceUtil$2.class
- seqenrich_src/com/bc/util/ResourceUtil.class
- seqenrich_src/com/bc/util/ResourceUtil.java
- seqenrich_src/Database/
- seqenrich_src/Database/arabidopsis/
- seqenrich_src/Database/arabidopsis/ArabidopisMotifArray.txt
- seqenrich_src/Database/arabidopsis/ArabidopsisBindingSiteMotifs.txt
- seqenrich_src/Database/arabidopsis/ArabidopsisGenomeAGIs.txt
- seqenrich_src/Database/arabidopsis/Arabidopsis-GOAnnotation.txt
- seqenrich_src/Database/arabidopsis/ArabidopsisMetabolicPathways.txt
- seqenrich_src/Database/arabidopsis/ArabidopsisTFBindingSites.txt
- seqenrich_src/Database/arabidopsis/ArabidopsisTFs.txt
- seqenrich_src/Database/brassica/
- seqenrich_src/Database/brassica/BnapusBindingGenomeSeqs.txt
- seqenrich_src/Database/brassica/BnapusBindingSiteMotifs.txt
- seqenrich_src/Database/brassica/Bnapus-GOAnnotation.txt
- seqenrich_src/Database/brassica/BnapusMetabolicPathways.txt
- seqenrich_src/Database/brassica/BnapusMotifArray.txt
- seqenrich_src/Database/brassica/BnapusTFBindingSites.txt
- seqenrich_src/Database/brassica/BnapusTFs.txt
- seqenrich_src/META-INF/
- seqenrich_src/META-INF/LICENSE.txt
- seqenrich_src/META-INF/MANIFEST.MF
- seqenrich_src/META-INF/maven/
- seqenrich_src/META-INF/maven/com.bc/
- seqenrich_src/META-INF/maven/com.bc/chipenrich/
- seqenrich_src/META-INF/maven/com.bc/chipenrich/pom.properties
- seqenrich_src/META-INF/maven/com.bc/chipenrich/pom.xml
- seqenrich_src/META-INF/NOTICE.txt
- seqenrich_src/org/
- seqenrich_src/org/apache/
- seqenrich_src/org/apache/commons/
- seqenrich_src/org/apache/commons/discover/
- seqenrich_src/org/apache/commons/discover/jdk/
- seqenrich_src/org/apache/commons/discovery/
- seqenrich_src/org/apache/commons/discovery/ant/
- seqenrich_src/org/apache/commons/discovery/ant/ServiceDiscoveryTask.class
- seqenrich_src/org/apache/commons/discovery/base/
- seqenrich_src/org/apache/commons/discovery/DiscoveryException.class
- seqenrich_src/org/apache/commons/discovery/jdk/
- seqenrich_src/org/apache/commons/discovery/jdk/JDK11Hooks$1.class
- seqenrich_src/org/apache/commons/discovery/jdk/JDK11Hooks.class
- seqenrich_src/org/apache/commons/discovery/jdk/JDK12Hooks$1.class
- seqenrich_src/org/apache/commons/discovery/jdk/JDK12Hooks.class
- seqenrich_src/org/apache/commons/discovery/jdk/JDKHooks.class
- seqenrich_src/org/apache/commons/discovery/jdk/PsuedoSystemClassLoader.class
- seqenrich_src/org/apache/commons/discovery/load/
- seqenrich_src/org/apache/commons/discovery/log/
- seqenrich_src/org/apache/commons/discovery/log/DiscoveryLogFactory.class
- seqenrich_src/org/apache/commons/discovery/log/SimpleLog.class
- seqenrich_src/org/apache/commons/discovery/package.html
- seqenrich_src/org/apache/commons/discovery/Resource.class
- seqenrich_src/org/apache/commons/discovery/resource/
- seqenrich_src/org/apache/commons/discovery/resource/classes/
- seqenrich_src/org/apache/commons/discovery/resource/classes/DiscoverClasses$1.class
- seqenrich_src/org/apache/commons/discovery/resource/classes/DiscoverClasses.class
- seqenrich_src/org/apache/commons/discovery/resource/classes/ResourceClassDiscoverImpl$1.class
- seqenrich_src/org/apache/commons/discovery/resource/classes/ResourceClassDiscoverImpl.class
- seqenrich_src/org/apache/commons/discovery/resource/ClassLoaders.class
- seqenrich_src/org/apache/commons/discovery/resource/DiscoverResources$1.class
- seqenrich_src/org/apache/commons/discovery/resource/DiscoverResources.class
- seqenrich_src/org/apache/commons/discovery/resource/names/
- seqenrich_src/org/apache/commons/discovery/resource/names/DiscoverMappedNames$1.class
- seqenrich_src/org/apache/commons/discovery/resource/names/DiscoverMappedNames.class
- seqenrich_src/org/apache/commons/discovery/resource/names/DiscoverNamesInAlternateManagedProperties$1.class
- seqenrich_src/org/apache/commons/discovery/resource/names/DiscoverNamesInAlternateManagedProperties.class
- seqenrich_src/org/apache/commons/discovery/resource/names/DiscoverNamesInDictionary$1.class
- seqenrich_src/org/apache/commons/discovery/resource/names/DiscoverNamesInDictionary.class
- seqenrich_src/org/apache/commons/discovery/resource/names/DiscoverNamesInFile$1.class
- seqenrich_src/org/apache/commons/discovery/resource/names/DiscoverNamesInFile.class
- seqenrich_src/org/apache/commons/discovery/resource/names/DiscoverNamesInManagedProperties$1.class
- seqenrich_src/org/apache/commons/discovery/resource/names/DiscoverNamesInManagedProperties.class
- seqenrich_src/org/apache/commons/discovery/resource/names/DiscoverNamesInSystemProperties$1.class
- seqenrich_src/org/apache/commons/discovery/resource/names/DiscoverNamesInSystemProperties.class
- seqenrich_src/org/apache/commons/discovery/resource/names/DiscoverServiceNames.class
- seqenrich_src/org/apache/commons/discovery/resource/names/NameDiscoverers$1.class
- seqenrich_src/org/apache/commons/discovery/resource/names/NameDiscoverers.class
- seqenrich_src/org/apache/commons/discovery/resource/names/ResourceNameDiscoverImpl$1.class
- seqenrich_src/org/apache/commons/discovery/resource/names/ResourceNameDiscoverImpl.class
- seqenrich_src/org/apache/commons/discovery/resource/ResourceDiscoverImpl$1.class
- seqenrich_src/org/apache/commons/discovery/resource/ResourceDiscoverImpl.class
- seqenrich_src/org/apache/commons/discovery/ResourceClass$1.class
- seqenrich_src/org/apache/commons/discovery/ResourceClass.class
- seqenrich_src/org/apache/commons/discovery/ResourceClassDiscover.class
- seqenrich_src/org/apache/commons/discovery/ResourceClassIterator.class
- seqenrich_src/org/apache/commons/discovery/ResourceDiscover.class
- seqenrich_src/org/apache/commons/discovery/ResourceIterator.class
- seqenrich_src/org/apache/commons/discovery/ResourceNameDiscover.class
- seqenrich_src/org/apache/commons/discovery/ResourceNameIterator.class
- seqenrich_src/org/apache/commons/discovery/strategy/
- seqenrich_src/org/apache/commons/discovery/tools/
- seqenrich_src/org/apache/commons/discovery/tools/ClassUtils.class
- seqenrich_src/org/apache/commons/discovery/tools/DefaultClassHolder.class
- seqenrich_src/org/apache/commons/discovery/tools/DiscoverClass.class
- seqenrich_src/org/apache/commons/discovery/tools/DiscoverSingleton.class
- seqenrich_src/org/apache/commons/discovery/tools/EnvironmentCache.class
- seqenrich_src/org/apache/commons/discovery/tools/ManagedProperties$1.class
- seqenrich_src/org/apache/commons/discovery/tools/ManagedProperties$Value.class
- seqenrich_src/org/apache/commons/discovery/tools/ManagedProperties.class
- seqenrich_src/org/apache/commons/discovery/tools/PropertiesHolder.class
- seqenrich_src/org/apache/commons/discovery/tools/ResourceUtils.class
- seqenrich_src/org/apache/commons/discovery/tools/Service$1.class
- seqenrich_src/org/apache/commons/discovery/tools/Service.class
- seqenrich_src/org/apache/commons/discovery/tools/SPInterface.class
- seqenrich_src/org/apache/commons/discovery/types/
- seqenrich_src/org/apache/commons/logging/
- seqenrich_src/org/apache/commons/logging/impl/
- seqenrich_src/org/apache/commons/logging/impl/Jdk14Logger.class
- seqenrich_src/org/apache/commons/logging/impl/Log4JCategoryLog.class
- seqenrich_src/org/apache/commons/logging/impl/Log4jFactory.class
[truncated: 612 more entries]
