# Supplementary material for: SeqEnrich: A tool to predict transcription factor networks from co-expressed Arabidopsis and Brassica napus gene sets
Source: PLoS One. 2017 Jun 2;12(6):e0178256. doi: 10.1371/journal.pone.0178256 (PMC5456048; doi:10.1371/journal.pone.0178256)
Supplement: S2 File — Updated versions of the SeqEnrich source code will be deposited as they become available at the SourceForge open-source repository (https://sourceforge.net/). (ZIP) [file pone.0178256.s002.zip › seqenrich_src/com/bc/chipenrich/service/ChipEnrichService.java]

package com.bc.chipenrich.service;

import java.io.File;
import java.io.InputStream;

import com.bc.chipenrich.domain.EnrichmentSummary;
import com.bc.core.BackgroundChip;
import com.bc.core.GO;
import com.bc.core.GeneDescriptorMap;
import com.bc.core.TranscriptionFactorFamily;

public interface ChipEnrichService {

   public BackgroundChip processBackgroundChip(InputStream backgroundChipFile);

   public GeneDescriptorMap<GO> processGoAnnotations(InputStream[] goAnnotationFiles,
         BackgroundChip backgroundChip);

   public GeneDescriptorMap<TranscriptionFactorFamily> processTranscriptionFactorFamily(
         InputStream tffFile, BackgroundChip backgroundChip);

   public EnrichmentSummary processEnrichment(BackgroundChip backgroundChip,
         GeneDescriptorMap<?> geneDescriptorMap, File[] inputFiles, String outputDirectory,
         boolean ignoreMultipleQLP, String type);
}
