# Supplementary material for: SeqEnrich: A tool to predict transcription factor networks from co-expressed Arabidopsis and Brassica napus gene sets
Source: PLoS One. 2017 Jun 2;12(6):e0178256. doi: 10.1371/journal.pone.0178256 (PMC5456048; doi:10.1371/journal.pone.0178256)
Supplement: S2 File — Updated versions of the SeqEnrich source code will be deposited as they become available at the SourceForge open-source repository (https://sourceforge.net/). (ZIP) [file pone.0178256.s002.zip › seqenrich_src/com/bc/chipenrich/ui/chooser/PlantChooser.java]

package com.bc.chipenrich.ui.chooser;

import java.awt.event.ActionEvent;

import javax.swing.AbstractAction;

import com.bc.chipenrich.ui.CustomPlantManager;

public class PlantChooser extends AbstractAction {
 public static PlantChooser INSTANCE = new PlantChooser();
 
 private String chosenPlant = "arabidopsis";
 
 public static PlantChooser getInstance() {
  return INSTANCE;
 }
 
 public void setPlant(String newPlant) {
  chosenPlant = newPlant;
 }
 
 public String getPlant() {
  return chosenPlant;
 }
 
 public void actionPerformed(ActionEvent e) {
  setPlant(e.getActionCommand());
 }
}
