# Supplementary material for: SeqEnrich: A tool to predict transcription factor networks from co-expressed Arabidopsis and Brassica napus gene sets
Source: PLoS One. 2017 Jun 2;12(6):e0178256. doi: 10.1371/journal.pone.0178256 (PMC5456048; doi:10.1371/journal.pone.0178256)
Supplement: S2 File — Updated versions of the SeqEnrich source code will be deposited as they become available at the SourceForge open-source repository (https://sourceforge.net/). (ZIP) [file pone.0178256.s002.zip › seqenrich_src/com/bc/chipenrich/ui/chooser/RunnerChooser.java]

package com.bc.chipenrich.ui.chooser;

public class RunnerChooser {
 
 public static RunnerChooser INSTANCE = new RunnerChooser();
 
 //microarray ones
 private boolean ATH1Array = false;
 private boolean ATH1GO = false;
 private boolean ATH1Metabolic = false;
 private boolean ATH1TFF = false;
 private boolean ATH1Motif = false;
 private boolean ATH1Analysis = false;
 
 //singletons
 private boolean singletonArray = true;
 private boolean singletonGO = true;
 private boolean singletonMetabolic = true;
 private boolean singletonTFF = true;
 private boolean singletonMotif = true;
 private boolean singletonAnalysis = true;
 
 public static RunnerChooser getInstance() {
  return INSTANCE;
 }
 
 public void setATH1Array(boolean b) {
  ATH1Array = b;
 }
 public void setATH1GO(boolean b) {
  ATH1GO = b;
 }
 public void setATH1Metabolic(boolean b) {
  ATH1Metabolic = b;
 }
 public void setATH1TFF(boolean b) {
  ATH1TFF = b;
 }
 public void setATH1Motif(boolean b) {
  ATH1Motif = b;
 }
 public void setATH1Analysis(boolean b) {
  ATH1Analysis = b;
 }
 
 public void setSingletonArray(boolean b) {
  singletonArray = b;
 }
 public void setSingletonGO(boolean b) {
  singletonGO = b;
 }
 public void setSingletonMetabolic(boolean b) {
  singletonMetabolic = b;
 }
 public void setSingletonTFF(boolean b) {
  singletonTFF = b;
 }
 public void setSingletonMotif(boolean b) {
  singletonMotif = b;
 }
 public void setSingletonAnalysis(boolean b) {
  singletonAnalysis = b;
 }
 
 public boolean getATH1Array() {   return ATH1Array; }
 public boolean getATH1GO()  {   return ATH1GO; }
 public boolean getATH1Metabolic() {  return ATH1Metabolic; }
 public boolean getATH1TFF()  {   return ATH1TFF; }
 public boolean getATH1Motif() {   return ATH1Motif; }
 public boolean getATH1Analysis() {  return ATH1Analysis; }
 public boolean getSingletonArray() {  return singletonArray; }
 public boolean getSingletonGO() {   return singletonGO; }
 public boolean getSingletonMetabolic() { return singletonMetabolic; } 
 public boolean getSingletonTFF() {  return singletonTFF; }
 public boolean getSingletonMotif() {  return singletonMotif; }
 public boolean getSingletonAnalysis() { return singletonAnalysis; }
}
