# Supplementary material for: SeqEnrich: A tool to predict transcription factor networks from co-expressed Arabidopsis and Brassica napus gene sets
Source: PLoS One. 2017 Jun 2;12(6):e0178256. doi: 10.1371/journal.pone.0178256 (PMC5456048; doi:10.1371/journal.pone.0178256)
Supplement: S2 File — Updated versions of the SeqEnrich source code will be deposited as they become available at the SourceForge open-source repository (https://sourceforge.net/). (ZIP) [file pone.0178256.s002.zip › seqenrich_src/com/bc/chipenrich/ui/locator/AbstractLocator.java]

package com.bc.chipenrich.ui.locator;

import java.awt.event.ActionEvent;
import java.io.File;
import java.io.FileInputStream;
import java.io.InputStream;

import javax.swing.AbstractAction;
import javax.swing.JFileChooser;
import javax.swing.JLabel;

import com.bc.chipenrich.ui.chooser.PlantChooser;
import com.bc.chipenrich.ui.CustomPlantManager;
import com.bc.chipenrich.ui.CustomPlant;

public abstract class AbstractLocator extends AbstractAction {
 private File externalFile;
 private CustomPlantManager plantManager;
 private JLabel location;
 
 protected abstract String getArabidopsisDefault();
 
 protected abstract String getBrassica();
 
 //protected abstract String getSoybeanDefault(); //mod

 public void setManager(CustomPlantManager manager) {
  this.plantManager = manager;
 }
 
 public InputStream getInputStream() {
  if (externalFile == null) {
   if (PlantChooser.getInstance().getPlant().equals("arabidopsis")) {
    if (getArabidopsisDefault() != null) {
     return getClass().getClassLoader().getResourceAsStream(getArabidopsisDefault());
    } else return null;
   }
   else if (PlantChooser.getInstance().getPlant().equals("Brassica napus")) {
     if (getBrassica() != null) {
       return getClass().getClassLoader().getResourceAsStream(getBrassica());
     } else return null;
   }
   //mod (remove soybean stuff)
   /*else if (PlantChooser.getInstance().getPlant().equals("soybean")) {
    if (getSoybeanDefault() != null) {
     return getClass().getClassLoader().getResourceAsStream(getSoybeanDefault());
    } else return null;
   }*/
   else { //Custom Plant
    CustomPlant plant = plantManager.getPlant(PlantChooser.getInstance().getPlant());
    if (plant != null) {
     String location = getField(plant);
     if (location != null) {
      try {
       return new FileInputStream(location);
      } catch (Exception e) {
       e.printStackTrace();
       return null;
      }
     }
     else return null; // Field not specified for custom plant
    }
    else return null; //Custom Plant not found
   }
  } else {
   try {
    return new FileInputStream(externalFile);
   } catch (Exception e) {
    e.printStackTrace();
    return null;
   }
  }
 }
 
 public void setExternalFile(File file) {
  this.externalFile = file;
  if (location != null) {
   location.setText(file.getAbsolutePath());
  }
 }
 
 public void setLabel(JLabel label) {
  this.location = label;
 }
 
 public void actionPerformed(ActionEvent e) {
  JFileChooser chooser = new JFileChooser();
  chooser.setCurrentDirectory(new java.io.File("."));
  chooser.setDialogTitle("Select " + getType() + " File...");
  chooser.setMultiSelectionEnabled(false);
  if (chooser.showOpenDialog(null) == JFileChooser.APPROVE_OPTION) {
   this.setExternalFile(chooser.getSelectedFile());
  }
 }
 
 protected abstract String getField(CustomPlant plant);
 protected abstract String getType();
}
