# Supplementary material for: SeqEnrich: A tool to predict transcription factor networks from co-expressed Arabidopsis and Brassica napus gene sets
Source: PLoS One. 2017 Jun 2;12(6):e0178256. doi: 10.1371/journal.pone.0178256 (PMC5456048; doi:10.1371/journal.pone.0178256)
Supplement: S2 File — Updated versions of the SeqEnrich source code will be deposited as they become available at the SourceForge open-source repository (https://sourceforge.net/). (ZIP) [file pone.0178256.s002.zip › seqenrich_src/com/bc/chipenrich/ui/locator/ArrayLocator.java]

package com.bc.chipenrich.ui.locator;

import com.bc.chipenrich.ui.CustomPlant;

public class ArrayLocator extends AbstractLocator {
 public static ArrayLocator INSTANCE = new ArrayLocator();
 
 protected String getArabidopsisDefault() {
  return "arabidopsis/ArrayAnnotationSummary.txt"; //same as the old one
 }
 
 protected String getBrassica() {
  return "brassica/ArrayAnnotationSummary.txt"; 
 }
 
 /* //mod (remove soybean stuff)
 protected String getSoybeanDefault() {
  return null;
 }*/
 
 public static ArrayLocator getInstance() {
  return INSTANCE;
 }

 protected String getField(CustomPlant plant) {
  return plant.getArray();
 }
 
 protected String getType() {
  return "Array";
 }
}
