# Supplementary material for: SeqEnrich: A tool to predict transcription factor networks from co-expressed Arabidopsis and Brassica napus gene sets
Source: PLoS One. 2017 Jun 2;12(6):e0178256. doi: 10.1371/journal.pone.0178256 (PMC5456048; doi:10.1371/journal.pone.0178256)
Supplement: S2 File — Updated versions of the SeqEnrich source code will be deposited as they become available at the SourceForge open-source repository (https://sourceforge.net/). (ZIP) [file pone.0178256.s002.zip › seqenrich_src/com/bc/chipenrich/ui/locator/GOAnnotationLocator.java]

/**
 * 
 */
package com.bc.chipenrich.ui.locator;

import java.awt.event.ActionEvent;
import java.io.File;
import java.io.FileInputStream;
import java.io.InputStream;

import javax.swing.JFileChooser;
import javax.swing.JLabel;
import javax.swing.AbstractAction;

import com.bc.chipenrich.ui.CustomPlant;
import com.bc.chipenrich.ui.CustomPlantManager;
import com.bc.chipenrich.ui.chooser.PlantChooser;
import com.bc.util.ResourceUtil;

/**
 * @author Jeremy Koch
 */
public class GOAnnotationLocator extends AbstractAction {
   private static GOAnnotationLocator INSTANCE = new GOAnnotationLocator();
   private JLabel location;
   private File[] externalFiles;

   private String[] arabidopsisGO = new String[] {
     "arabidopsis/GO-TERMS-JUNE2016.txt" }; //updated
   
   private String[] brassicaGO = new String[] {
     "brassica/GOs-TAIR10-Nov2015.txt"};
   
   /*private String[] soybeanGO = new String[] {
     "soybean/Soybean_GO_Annotation_AgriGO.txt" };*/ //mod (remove soybean stuff)
   private CustomPlantManager plantManager;

   public static GOAnnotationLocator getInstance() {
      return INSTANCE;
   }
   
   public void setLabel (JLabel label) {
    this.location = label;
   }
   
   public void setManager(CustomPlantManager manager) {
    plantManager = manager;
   }
   
   public InputStream[] getInputStreams() {
      if (externalFiles == null) {
       //No custom GO - Use default for plant
       String plant = PlantChooser.getInstance().getPlant();
       if (plant.equals("arabidopsis")) {
        return ResourceUtil.getInputStreams(getClass().getClassLoader(), arabidopsisGO);
       }
       else if (plant.equals("Brassica napus")) {
         return ResourceUtil.getInputStreams(getClass().getClassLoader(), brassicaGO);
       }
       /*else if (plant.equals("soybean")) {
        return ResourceUtil.getInputStreams(getClass().getClassLoader(), soybeanGO);
       }*/ //mod (remove soybean stuff)
       else {
        //Custom Plant
        CustomPlant custPlant = plantManager.getPlant(PlantChooser.getInstance().getPlant());
        if (custPlant != null) {
         try {
          String[] custGO = custPlant.getGOs().split(";");
          InputStream[] inputStreams = new InputStream[custGO.length];
          for (int i = 0; i < custGO.length; i++) {
           inputStreams[i] = new FileInputStream(custGO[i]);
          }
          return inputStreams;
         } catch (Exception e) {
          e.printStackTrace();
          return null;
         }
        }
        else return null;
       }
      } else {
         try {
            InputStream[] inputStreams = new InputStream[externalFiles.length];
            for (int i = 0; i < externalFiles.length; i++) {
               inputStreams[i] = new FileInputStream(externalFiles[i]);
            }
            return inputStreams;
         } catch (Exception e) {
            e.printStackTrace();
            return null;
         }         
      }
   }
     
   public void setExternalFiles(File[] files) {
      this.externalFiles = files;
      String label = "";
      for (File file : files) {
       label += file.getAbsolutePath();
       label += "; ";
      }
      location.setText(label);
   }
   
   public void actionPerformed(ActionEvent e) {
    JFileChooser chooser = new JFileChooser();
    chooser.setCurrentDirectory(new java.io.File("."));
    chooser.setDialogTitle("Select GO Annotation File(s)...");
    chooser.setMultiSelectionEnabled(true);
    if (chooser.showOpenDialog(null) == JFileChooser.APPROVE_OPTION) {
     this.setExternalFiles(chooser.getSelectedFiles());
    }
   }
}
