# Supplementary material for: SeqEnrich: A tool to predict transcription factor networks from co-expressed Arabidopsis and Brassica napus gene sets
Source: PLoS One. 2017 Jun 2;12(6):e0178256. doi: 10.1371/journal.pone.0178256 (PMC5456048; doi:10.1371/journal.pone.0178256)
Supplement: S2 File — Updated versions of the SeqEnrich source code will be deposited as they become available at the SourceForge open-source repository (https://sourceforge.net/). (ZIP) [file pone.0178256.s002.zip › seqenrich_src/com/bc/chipenrich/ui/runner/AbstractRunner.java]

/**
 * 
 */
package com.bc.chipenrich.ui.runner;

import java.io.File;

import javax.swing.JLabel;

import com.bc.chipenrich.domain.EnrichmentSummary;
import com.bc.chipenrich.domain.ResultsHandler;
import com.bc.chipenrich.service.ChipEnrichService;
import com.bc.chipenrich.ui.chooser.PlantChooser;
import com.bc.chipenrich.ui.locator.ArrayLocator;
import com.bc.chipenrich.ui.locator.GOAnnotationLocator;
import com.bc.chipenrich.ui.locator.MetabolicLocator;
import com.bc.chipenrich.ui.locator.TFFLocator;
import com.bc.core.BackgroundChip;
import com.bc.core.GeneDescriptorMap;

/**
 * @author Jeremy Koch
 */
public abstract class AbstractRunner extends Thread {

   private ChipEnrichService ces;
   private BackgroundChip bc;
   private File[] queryFiles;
   private String baseOutputDir;
   private boolean ignoreMultipleQLP;
   private String root;
   private JLabel statusLabel;
   
   private boolean runGO;
   private boolean runArray;
   private boolean runTFF;
   private boolean runMetabolics;

   public AbstractRunner(JLabel status, ChipEnrichService ces, File[] queryFiles, String root,
         String baseOutputDir, BackgroundChip bc, boolean ignoreMultipleQLP,
         boolean runGO, boolean runArray, boolean runTFF, boolean runMetabolics) {
      setPriority(Thread.NORM_PRIORITY - 1);
      this.statusLabel = status;
      this.ces = ces;
      this.queryFiles = queryFiles;
      this.root = root; //gets hard coded "singletons"
      this.baseOutputDir = baseOutputDir; //gets current directory from JFileChooser
      this.ignoreMultipleQLP = ignoreMultipleQLP;
      this.bc = bc;
      
      this.runGO = runGO;
      this.runArray = runArray;
      this.runTFF = runTFF;
      this.runMetabolics = runMetabolics;
   }

   /*
    * (non-Javadoc)
    * @see java.lang.Thread#run()
    */
   @Override
   public void run() {

      GeneDescriptorMap<?> gdMap;

      statusLabel.setText(getRunnerName() + ": Processing background chip...");

      if (runGO) {
       statusLabel.setText(getRunnerName() + ": Processing GOs...");
       gdMap = ces.processGoAnnotations(GOAnnotationLocator.getInstance().getInputStreams(),
             bc);
       processEnrichment(ces, bc, queryFiles, baseOutputDir, "go", gdMap);
      }
      
      if (runArray) {
       statusLabel.setText(getRunnerName() + ": Processing Arrays...");
       gdMap = ces.processTranscriptionFactorFamily(ArrayLocator.getInstance().getInputStream(), bc);
       processEnrichment(ces, bc, queryFiles, baseOutputDir, "array", gdMap);
      }
      
      if (runTFF) {
       statusLabel.setText(getRunnerName() + ": Processing TFFs...");
       gdMap = ces.processTranscriptionFactorFamily(TFFLocator.getInstance().getInputStream(), bc);
       processEnrichment(ces, bc, queryFiles, baseOutputDir, "tff", gdMap);
      }
      
      if (runMetabolics) {
       statusLabel.setText(getRunnerName() + ": Processing Metabolics...");
       gdMap = ces.processTranscriptionFactorFamily(
         MetabolicLocator.getInstance().getInputStream(), bc);
       processEnrichment(ces, bc, queryFiles, baseOutputDir, "metabolic", gdMap);
      }
   }

   public void processEnrichment(ChipEnrichService ces, BackgroundChip backgroundChip,
         File[] queryFiles, String baseDir, String subDir, GeneDescriptorMap<?> descriptorMap) {
                  //current choose dir  //"singletons"
      String outputDir = baseDir + "/" + root + "/" + subDir; //subDir gets "go", "tff", etc.
      EnrichmentSummary summary = ces.processEnrichment(backgroundChip, descriptorMap, queryFiles,
            outputDir, ignoreMultipleQLP, subDir);
      if (summary != null) {
       ResultsHandler.outputSummary(new File(outputDir, "summary.txt"), summary);
      }
   }

   protected abstract String getRunnerName();
}
