# Supplementary material for: SeqEnrich: A tool to predict transcription factor networks from co-expressed Arabidopsis and Brassica napus gene sets
Source: PLoS One. 2017 Jun 2;12(6):e0178256. doi: 10.1371/journal.pone.0178256 (PMC5456048; doi:10.1371/journal.pone.0178256)
Supplement: S2 File — Updated versions of the SeqEnrich source code will be deposited as they become available at the SourceForge open-source repository (https://sourceforge.net/). (ZIP) [file pone.0178256.s002.zip › seqenrich_src/com/bc/chipenrich/ui/StartAction.java]

/**
 * 
 */
package com.bc.chipenrich.ui;

import java.awt.BorderLayout;
import java.awt.event.ActionEvent;
import java.awt.event.WindowAdapter;
import java.awt.event.WindowEvent;

import javax.swing.AbstractAction;
import javax.swing.BorderFactory;
import javax.swing.JDialog;
import javax.swing.JFileChooser;
import javax.swing.JLabel;
import javax.swing.JOptionPane;
import javax.swing.JPanel;
import javax.swing.SwingConstants;

import com.bc.chipenrich.service.ChipEnrichService;
import com.bc.chipenrich.service.ChipEnrichServiceImpl;
import com.bc.chipenrich.ui.chooser.RunnerChooser;
import com.bc.chipenrich.ui.runner.Ath1ChipRunner;
import com.bc.chipenrich.ui.runner.SingletonChipRunner;
import com.bc.file.AGIMotifReader;
import com.bc.promomer.service.runner.ATH1PromomerRunner;
import com.bc.promomer.service.runner.SingletonPromomerRunner;
import com.bc.cisanalysis.CISAnalyzer;


/**
 * @author Jeremy Koch
 */
public class StartAction extends AbstractAction {

private ChipEnrich parent;

   private ChipEnrichService ces = new ChipEnrichServiceImpl();

   public StartAction(ChipEnrich parent) {
      this.parent = parent;
   }

   /*
    * (non-Javadoc)
    * @see java.awt.event.ActionListener#actionPerformed(java.awt.event.ActionEvent)
    */
   public void actionPerformed(ActionEvent event) {

      new Thread(new Runnable() {
         public void run() {
            // open the file chooser
            JFileChooser chooser = new JFileChooser();
            chooser.setCurrentDirectory(new java.io.File("."));
            chooser.setDialogTitle("Select Query File(s)");
            chooser.setMultiSelectionEnabled(true);

            if (chooser.showOpenDialog(parent) != JFileChooser.APPROVE_OPTION) {
               return;
            }

            // create and display the dialog
            ProgressDialog progressDialog = new ProgressDialog();
            progressDialog.setVisible(true);

            // setup listener for close
            progressDialog.addWindowListener(new WindowAdapter() {
               public void windowClosing(WindowEvent aEvent) {
               }
            });

            RunnerChooser r = RunnerChooser.getInstance();
         try {
          if (r.getATH1GO() || r.getATH1Array() || r.getATH1TFF() || r.getATH1Metabolic()) {
                 // start the first ath1 run...
                 Thread ath1 = new Ath1ChipRunner(progressDialog.getStatusLabel(), ces, chooser.getSelectedFiles(),
                       chooser.getCurrentDirectory().getAbsolutePath(), r.getATH1GO(), r.getATH1Array(), r.getATH1TFF(), r.getATH1Metabolic());
                 ath1.start();
           ath1.join();
          }
          if (r.getSingletonGO() || r.getSingletonArray() || r.getSingletonTFF() || r.getSingletonMetabolic()) {
                 // start the second singletons run...
                 Thread singleton = new SingletonChipRunner(progressDialog.getStatusLabel(), ces,
                      chooser.getSelectedFiles(), chooser.getCurrentDirectory().getAbsolutePath(),
                      r.getSingletonGO(), r.getSingletonArray(), r.getSingletonTFF(), r.getSingletonMetabolic());
                 singleton.start();
           singleton.join();
          }
         } catch (Exception e) {
          e.printStackTrace();
         }
         
         try {
          if (r.getATH1Motif() || r.getSingletonMotif()) {
                 // Run promomer service
              AGIMotifReader tableReader = new AGIMotifReader();
 
              if (r.getATH1Motif()) {
               Thread ATH1Motif = new ATH1PromomerRunner(progressDialog.getStatusLabel(), ces, 
                tableReader, chooser.getSelectedFiles(), chooser.getCurrentDirectory().getAbsolutePath());
               ATH1Motif.start();
            ATH1Motif.join();
              }
              if (r.getSingletonMotif()) {
               Thread singletonMotif = new SingletonPromomerRunner(progressDialog.getStatusLabel(), ces,
                    tableReader, chooser.getSelectedFiles(), chooser.getCurrentDirectory().getAbsolutePath());
                  singletonMotif.start();
            singletonMotif.join();
              }
          }
         } catch (Exception e) {
          e.printStackTrace();
         }
         
         // Now do analysis...
         /*
         if (r.getATH1Analysis()) {
          CISAnalyzer analysis = new CISAnalyzer(progressDialog.getStatusLabel(),
            chooser.getSelectedFiles(), chooser.getCurrentDirectory().getAbsolutePath(),
            "wholechip");
          analysis.makeTable();
         }*/
         
         if (r.getSingletonAnalysis()) {
          CISAnalyzer analysis = new CISAnalyzer(progressDialog.getStatusLabel(),
            chooser.getSelectedFiles(), chooser.getCurrentDirectory().getAbsolutePath(),
            "output");
          analysis.makeTable();
         }
         
            // kill the dialog
            progressDialog.dispose();

            // show the completion message box
            JOptionPane.showMessageDialog(parent, "Done!\n\nFiles were saved in: "
                  + chooser.getCurrentDirectory());
         }
      }).start();
   }

   private class ProgressDialog extends JDialog {

      private JLabel messageLabel = new JLabel();

      public ProgressDialog() {
         super(parent);
         setTitle("Running...");
         JPanel panel = new JPanel();
         panel.setBorder(BorderFactory.createEtchedBorder());
         panel.setLayout(new BorderLayout());

         messageLabel.setHorizontalAlignment(SwingConstants.HORIZONTAL);
         panel.add(messageLabel, BorderLayout.CENTER);
         getContentPane().add(panel);
         setSize(300, 100);
      }

      public JLabel getStatusLabel() {
         return messageLabel;
      }
   }
}
