# Supplementary material for: SeqEnrich: A tool to predict transcription factor networks from co-expressed Arabidopsis and Brassica napus gene sets
Source: PLoS One. 2017 Jun 2;12(6):e0178256. doi: 10.1371/journal.pone.0178256 (PMC5456048; doi:10.1371/journal.pone.0178256)
Supplement: S2 File — Updated versions of the SeqEnrich source code will be deposited as they become available at the SourceForge open-source repository (https://sourceforge.net/). (ZIP) [file pone.0178256.s002.zip › seqenrich_src/com/bc/cisanalysis/CISAnalyzer.java~]

package com.bc.cisanalysis;

import java.io.File;
import java.io.FileReader;
import java.io.BufferedReader;
import java.io.PrintWriter;
import java.io.FileWriter;
import java.io.BufferedWriter;
import java.io.InputStream;
import java.util.Set;
import java.util.HashSet;
import java.util.HashMap;

import javax.swing.JLabel;

import com.bc.chipenrich.service.*;
import com.bc.chipenrich.ui.locator.MotifFileLocator;
import com.bc.chipenrich.ui.locator.SingletonChipLocator;
import com.bc.chipenrich.ui.locator.WholeChipLocator;
import com.bc.core.BackgroundChip;
import com.bc.core.AGI;
import com.bc.core.GO;
import com.bc.core.GeneDescriptorMap;
import com.bc.file.AGIMotifReader;
import com.bc.file.MotifReader;
import com.bc.file.BindingSiteReader;
import com.bc.file.TFFReader;
import com.bc.promomer.service.PromomerTable;
import com.bc.promomer.service.PromomerTableImpl;


public class CISAnalyzer {
  
  private static final double P_VAL_THRESHOLD = 0.001;
  
  public PrintWriter writer;
  private PrintWriter writer2;
  private PrintWriter nodeWriter;
  private PrintWriter subnodeWriter;
  private String directory;
  private File[] queryFiles;
  private String patternDir;
  private PromomerTable pt;
  private JLabel status;
  private BindingSiteReader binding_site_read;
  private TFFReader families_read;
  private HashMap<String, Double> GOCISEnrich;
  
  public CISAnalyzer(JLabel status, File[] queryFiles, String patternDir, String set) {
    this.status = status;
    this.queryFiles = queryFiles;
    this.patternDir = patternDir;
    directory = patternDir + "/" + set;
    InputStream bcIn = null;
    if (set.equals("output")) {
      bcIn = SingletonChipLocator.getInstance().getInputStream(); //now default
    }
    /*
    else if (set.equals("wholechip")) {
      bcIn = WholeChipLocator.getInstance().getInputStream();
    }*/
    
    BackgroundChip bc;
    AGIMotifReader tableReader;
    ChipEnrichService ces = new ChipEnrichServiceImpl();
    try {
      bc = ces.processBackgroundChip(bcIn);
      tableReader = new AGIMotifReader();
      binding_site_read = new BindingSiteReader();
      families_read = new TFFReader();
    } catch (Exception e) {
      e.printStackTrace();
      return;
    }
    pt = new PromomerTableImpl(bc, tableReader);
  }
  
  public void makeTable() {
    File[] motifs = new File[queryFiles.length];
    for (int i = 0; i < queryFiles.length; i++) {
      motifs[i] = new File(directory + "/motifs/" + queryFiles[i].getName() + ".processed.txt");
      //if (!motifs[i].exists()) do some error handling
    }
    
    String outDir = directory + "/analysis";
    new File(outDir).mkdir();
    writer = null;
    GOCISEnrich = new HashMap<String, Double>();
    for (int i = 0; i < motifs.length; i++) {
      String filename = motifs[i].getName();
      String patternName = filename.substring(0, filename.lastIndexOf(".processed.txt"));
      
      if (status != null) {
        status.setText("Analysis: " + patternName);
      }
      
      filename = patternName + ".significant.txt";
      File outFile = new File(outDir + "/" + filename);
      try {
        writer = new PrintWriter(new BufferedWriter(
                                                    new FileWriter(outFile)));
      } catch (Exception e) {
        e.printStackTrace();
        return;
      }
      outFile = new File(outDir + "/" + patternName + ".sub.tf.txt");
      try {
        writer2 = new PrintWriter(new BufferedWriter(
                                                     new FileWriter(outFile)));
      } catch (Exception e) {
        e.printStackTrace();
        return;
      }
      outFile = new File(outDir + "/" + patternName + ".node.txt");
      try {
        nodeWriter = new PrintWriter(new BufferedWriter(
                                                        new FileWriter(outFile)));
      } catch (Exception e) {
        e.printStackTrace();
        return;
      }
      outFile = new File(outDir + "/" + patternName + ".subnode.txt");
      try {
        subnodeWriter = new PrintWriter(new BufferedWriter(
                                                           new FileWriter(outFile)));
      } catch (Exception e) {
        e.printStackTrace();
        return;
      }
      if (patternName.indexOf(".txt") != -1) //Just cover another type of text file
      {
        nodeWriter.println(patternName.substring(0, patternName.indexOf(".txt")) + "\tpattern");
      }
      else if (patternName.indexOf(".csv") != -1)
      {
        nodeWriter.println(patternName.substring(0, patternName.indexOf(".csv")) + "\tpattern");
      }
      else
      {
        System.out.println("Unexpected file extension for pattern name.");
      }
      
      new File(directory + "/subpatterns").mkdir();
      CISReader cisread = new CISReader(motifs[i], writer);
      Set<String> enrichedCIS = cisread.getSignificantMotifs(); //returns a set of significant motifs (based on p-val)
      
      //Print node properties
      for (String cis : enrichedCIS) {
        nodeWriter.println(cis + "\tMotif"); //for every string in enrichedCIS
      }
      
      //Get enriched gos;
      File GOfile = new File(directory + "/go/" + patternName + ".go.processed.txt");
      if (GOfile.exists()) {
        match_GO_CIS(patternName, GOfile, enrichedCIS);
      } else {
        System.out.println("GO File for " + patternName + " not found");
      }
      writer.close();
      writer2.close();
      nodeWriter.close();
      subnodeWriter.close();
    }
  }
  
  private void match_GO_CIS(String patternName, File gofile, Set<String> enrichedCIS) {
    ResultReader goreader = new ResultReader(gofile, writer);
    GeneDescriptorMap<GO> gdMap = goreader.parseGOResults(); //list of GOs (id+desc) then term
    Set<GO> GOs = gdMap.getGeneDescriptors(); //get keyset (each key maps to one value, keys are unique)
    
    //Print node properties
    if (nodeWriter != null) {
      for (GO sigGO : GOs) {
        nodeWriter.println(sigGO.getDescription() + "\tGO");
      }
    }
    
    //Get all AGIs in pattern
    Set<AGI> patternAGIs = new HashSet<AGI>();
    Set<String> GOMotifs = new HashSet<String>();
    Set<String> subNodeValues = new HashSet<String>();
    try {
      BufferedReader reader = new BufferedReader(new FileReader(patternDir + "/" + patternName));
      String nextLine = "";
      while ((nextLine = reader.readLine()) != null) {
        try {
          patternAGIs.add(AGI.createAGI(nextLine.trim()));
        } catch (IllegalArgumentException e) {
        }
      }
    } catch (Exception e) {
      System.out.println(patternName);
      e.printStackTrace();
      return;
    }
    for (GO nextGO : GOs) {
      Set<AGI> queryList = gdMap.getAGIs(nextGO); //get go term for go key (gdMap: key list of GOs)
      MotifReader allMReader = null;
      
      PrintWriter subwriter = null;
      File outFile1 = new File(directory + "/subpatterns/" + nextGO.getId().replaceAll(":", "") + ".txt");
      try {
        subwriter = new PrintWriter(new BufferedWriter(
                                                       new FileWriter(outFile1)));
      } catch (Exception e) {
        e.printStackTrace();
        return;
      }
      subwriter.println(nextGO.getId() + "\t" + nextGO.getDescription());
      
      try {
        allMReader = new MotifReader(MotifFileLocator.getInstance().getInputStream());
      } catch (Exception e) {
        e.printStackTrace();
        return;
      }
      while (allMReader.nextLine()) //false if EOF, also parses line and sets up nextMotif/Element
      {
        String nextMotif = allMReader.getMotif();
        String nextElement = allMReader.getElement();
        String key = nextGO.getId() + nextMotif;
        double pval;
        if (GOCISEnrich.containsKey(key)) //GOCISEnrich is a Hash map
        {
          pval = GOCISEnrich.get(key);
        }
        else {
          pval = pt.parseLine(nextGO.getDescription(), nextMotif, nextElement, queryList, subwriter);
          GOCISEnrich.put(key, pval); //???
        }
        if (pval < P_VAL_THRESHOLD) { //p-val mod //if it's significant print it
          writer2.println(nextGO.getDescription()
                            + "\t" + nextElement
                            + "\t" + String.valueOf(Math.log10(pval)));
          subNodeValues.add(nextGO.getDescription() + "\tGO");
          subNodeValues.add(nextElement + "\tMotif");
          Set<String> TFF_names = binding_site_read.get(nextElement);
          Set<AGI> all_agis = null;
          if (TFF_names != null)  //if are binding sites
          {
            all_agis = new HashSet<AGI>(); //create a new set
            for (String tff : TFF_names) //and for each binding site+set of TFs names
            {
              Set<AGI> nextFamilies = families_read.get(tff);
              if (nextFamilies != null)
              {
                all_agis.addAll(nextFamilies);
              }
            }
          }
//     look in families_summary for associated AGI_IDs
          if (all_agis != null) {
            for (AGI nextAGI : all_agis) {
// if AGI is in GO category     //mod so that it searches the entire gene list instead of just the GO category
              if (patternAGIs.contains(nextAGI)) //og: (queryList.contains(nextAGI)
              {
                GOMotifs.add(nextAGI.getId() + "\t" + nextElement);
                subNodeValues.add(nextAGI.getId() + "\tTranscription Factor");
              }
            }
          }
          else {
            if (TFF_names != null) {
              for (String tff : TFF_names) {
                if (!tff.equals("NA")) {
                  System.out.println(tff + " not in families_summary");
                }
              }
            }
          }
          if ((enrichedCIS != null) && (enrichedCIS.contains(nextElement))) {
            //Motif is significant in both pattern and subpattern
            writer.println(nextGO.getDescription()
                             + "\t" + nextElement
                             + "\t" + String.valueOf(Math.log10(pval)));
          }
        }
      }
      subwriter.close();
    }
    MotifReader allMReader = null;
    try {
      allMReader = new MotifReader(MotifFileLocator.getInstance().getInputStream());
    } catch (Exception e) {
      e.printStackTrace();
      return;
    }
    while (allMReader.nextLine()) {
      String nextElement = allMReader.getElement();
//   look in binding_sites for associated TFF
      Set<String> TFF_names = binding_site_read.get(nextElement);
      Set<AGI> all_agis = null;
      if (TFF_names != null) {
        all_agis = new HashSet<AGI>();
        for (String tff : TFF_names) {
          Set<AGI> nextFamilies = families_read.get(tff.toUpperCase());
          if (nextFamilies != null) {
            all_agis.addAll(nextFamilies);
          }
        }
      }
//   look in families_summary for associated AGI_IDs
      if (all_agis != null) {
        for (AGI nextAGI : all_agis) {
//     if motif is significant in the pattern and the pattern contains the AGI
          if ((enrichedCIS != null) && (enrichedCIS.contains(nextElement))) {
            if (patternAGIs.contains(nextAGI)) {
              writer.println(nextAGI.getId() + "\t" + nextElement);
              nodeWriter.println(nextAGI.getId() + "\tTranscription Factor");
            }
          }
        }
      }
      else {
        if (TFF_names != null) {
          for (String tff : TFF_names) {
            if (!tff.equals("NA")) {
              System.out.println(tff + " not in families_summary");
            }
          }
        }
      }
    }
    for (String line : GOMotifs) {
      writer2.println(line);
    }
    for (String line : subNodeValues) {
      subnodeWriter.println(line);
    }
    return;
  }
}
