# Supplementary material for: SeqEnrich: A tool to predict transcription factor networks from co-expressed Arabidopsis and Brassica napus gene sets
Source: PLoS One. 2017 Jun 2;12(6):e0178256. doi: 10.1371/journal.pone.0178256 (PMC5456048; doi:10.1371/journal.pone.0178256)
Supplement: S2 File — Updated versions of the SeqEnrich source code will be deposited as they become available at the SourceForge open-source repository (https://sourceforge.net/). (ZIP) [file pone.0178256.s002.zip › seqenrich_src/com/bc/cisanalysis/ResultReader.java~]

package com.bc.cisanalysis;

import java.io.File;
import java.io.FileReader;
import java.io.BufferedReader;
import java.io.PrintWriter;
import java.util.Set;
import java.util.HashMap;
import java.util.TreeSet;
import com.bc.core.AGI;
import com.bc.core.GO;
import com.bc.core.GeneDescriptorMap;

public class ResultReader {
 private File GOResults;
 private BufferedReader goReader;
 private PrintWriter printer;
 private String pattern;
 
 private static final double P_VAL_THRESHOLD = 0.001;
 
 public ResultReader(File GOFile, PrintWriter writer) {
  printer = writer;
  GOResults = GOFile;
  pattern = GOResults.getName();
  pattern = pattern.substring(0, pattern.lastIndexOf(".txt.go.processed.txt"));
  try {
   goReader = new BufferedReader(new FileReader(GOResults));
  } catch (Exception e) {
   e.printStackTrace();
  }
 }
 
 public GeneDescriptorMap<GO> parseGOResults() {
  HashMap<GO, Set<AGI>> goMap = new HashMap<GO, Set<AGI>>();
  String nextLine = "";
  GO nextGO;
  try {
   while ((nextLine = goReader.readLine()) != null) //go through each go term in the file
   {
    String nextLineSplit[] = nextLine.split("\t");
    double pval = Double.parseDouble(nextLineSplit[6].trim()); //extract its p-val
    if (pval < P_VAL_THRESHOLD) //mod p-val //check significance of p-val
    {
     String goId = nextLineSplit[0].trim();
     String goDesc = nextLineSplit[1].trim();
     printer.println(pattern
       + '\t' + goDesc
       + '\t' + String.valueOf(Math.log10(pval))); //print significant GOs
     nextGO = GO.createGO(goId, goDesc);
     Set<AGI> agis = new TreeSet<AGI>();
     for (int i = 7; i < nextLineSplit.length; i++) 
     {
      agis.add(AGI.createAGI(nextLineSplit[i])); //this should be just the actual GO term 
     }
     goMap.put(nextGO, agis);
    }
   }
   GeneDescriptorMap<GO> gdMap = new GeneDescriptorMap<GO>(goMap);
   return gdMap;
  } catch (Exception e) {
   e.printStackTrace();
   return null;
  }
 }
}
