# Supplementary material for: SeqEnrich: A tool to predict transcription factor networks from co-expressed Arabidopsis and Brassica napus gene sets
Source: PLoS One. 2017 Jun 2;12(6):e0178256. doi: 10.1371/journal.pone.0178256 (PMC5456048; doi:10.1371/journal.pone.0178256)
Supplement: S2 File — Updated versions of the SeqEnrich source code will be deposited as they become available at the SourceForge open-source repository (https://sourceforge.net/). (ZIP) [file pone.0178256.s002.zip › seqenrich_src/com/bc/core/AGIMotif.java]

package com.bc.core;

public class AGIMotif {
	private String agi;
	private short[] motifCount;

	public AGIMotif(String agi, short[] motifCount) {
		this.agi = agi;
		this.motifCount = motifCount;
	}
	
	public String getAGI() {
		return agi;
	}
	
	public int getMotifCount(int i) {
		return (int) motifCount[i];
	}
}
