# Supplementary material for: SeqEnrich: A tool to predict transcription factor networks from co-expressed Arabidopsis and Brassica napus gene sets
Source: PLoS One. 2017 Jun 2;12(6):e0178256. doi: 10.1371/journal.pone.0178256 (PMC5456048; doi:10.1371/journal.pone.0178256)
Supplement: S2 File — Updated versions of the SeqEnrich source code will be deposited as they become available at the SourceForge open-source repository (https://sourceforge.net/). (ZIP) [file pone.0178256.s002.zip › seqenrich_src/com/bc/core/BackgroundChip.java]

package com.bc.core;

import java.util.Map;
import java.util.Set;
import java.util.TreeMap;

import com.bc.util.MapToSetUtil;

public class BackgroundChip {

   private Map<Affy, Set<AGI>> affyMap = new TreeMap<Affy, Set<AGI>>();
   private Map<AGI, Set<Affy>> reverseMap = new TreeMap<AGI, Set<Affy>>();
   private boolean changed;
   
   public void add(Affy affy, AGI agi) {
      MapToSetUtil.addToSet(affyMap, affy, agi);
      changed = true;
   }
   
   public Set<AGI> getAGIs() {
      if (changed == true) {
         reverseMap = MapToSetUtil.reverseMap(affyMap);
         changed = false;
      }
      return reverseMap.keySet();
   }
   
   public int getNumAGIs() {
      return getAGIs().size();
   }
}
