# Supplementary material for: SeqEnrich: A tool to predict transcription factor networks from co-expressed Arabidopsis and Brassica napus gene sets
Source: PLoS One. 2017 Jun 2;12(6):e0178256. doi: 10.1371/journal.pone.0178256 (PMC5456048; doi:10.1371/journal.pone.0178256)
Supplement: S2 File — Updated versions of the SeqEnrich source code will be deposited as they become available at the SourceForge open-source repository (https://sourceforge.net/). (ZIP) [file pone.0178256.s002.zip › seqenrich_src/com/bc/core/CIS.java]

package com.bc.core;

public class CIS extends GeneDescriptor implements Comparable<CIS>{
	public CIS(String motif, String element) {
		super(motif, element);
	}
	
	public int compareTo(CIS cis) {
		return id.compareTo(cis.getId());
	}
}
