# Supplementary material for: SeqEnrich: A tool to predict transcription factor networks from co-expressed Arabidopsis and Brassica napus gene sets
Source: PLoS One. 2017 Jun 2;12(6):e0178256. doi: 10.1371/journal.pone.0178256 (PMC5456048; doi:10.1371/journal.pone.0178256)
Supplement: S2 File — Updated versions of the SeqEnrich source code will be deposited as they become available at the SourceForge open-source repository (https://sourceforge.net/). (ZIP) [file pone.0178256.s002.zip › seqenrich_src/com/bc/file/CSVParser.java]

package com.bc.file;

import java.io.BufferedReader;
import java.io.File;
import java.io.FileReader;
import java.io.InputStream;
import java.io.InputStreamReader;
import java.util.StringTokenizer;

public class CSVParser {

   private BufferedReader reader;
   private String tokens;
   private StringTokenizer tokenizer;

   public CSVParser(File file, String tokens) {
      this(file.getAbsolutePath(), tokens);
   }

   public CSVParser(String filename, String tokens) {
      this.tokens = tokens;
      try {
         FileReader file1 = new FileReader(new File(filename));
         reader = new BufferedReader(file1);
      } catch (Exception e) {
         e.printStackTrace();
      }
   }

   public CSVParser(InputStream is, String tokens) {
      this.tokens = tokens;
      reader = new BufferedReader(new InputStreamReader(is));
   }

   public void skipLine() {
      moreLines();
   }

   public boolean moreLines() {
      try {
         String line = reader.readLine();
         if (line != null) {
            tokenizer = new StringTokenizer(line, tokens);
            return true;
         } else {
            return false;
         }
      } catch (Exception e) {
         e.printStackTrace();
         return false;
      }
   }

   public String nextToken() {
      try {
         if (tokenizer.hasMoreTokens()) {
            return tokenizer.nextToken().trim();
         } else {
            return "";
         }
      } catch (Exception e) {
         return null;
      }
   }
}
