# Supplementary material for: SeqEnrich: A tool to predict transcription factor networks from co-expressed Arabidopsis and Brassica napus gene sets
Source: PLoS One. 2017 Jun 2;12(6):e0178256. doi: 10.1371/journal.pone.0178256 (PMC5456048; doi:10.1371/journal.pone.0178256)
Supplement: S2 File — Updated versions of the SeqEnrich source code will be deposited as they become available at the SourceForge open-source repository (https://sourceforge.net/). (ZIP) [file pone.0178256.s002.zip › seqenrich_src/com/bc/promomer/service/MotifTableMaker.java]

package com.bc.promomer.service;

import java.io.*;

import javax.swing.JFileChooser;
import javax.swing.JLabel;

import com.bc.core.AGIUpstream;
import com.bc.file.UpstreamReader;
import com.bc.util.CisMatcherUtil;
import com.bc.file.MotifReader;

/*
 * This class constructs a table containing the number of instances a motif
 * appears in a given upstream file.  If using a different set of motifs or
 * upstream file, the table should be reconstructed using the makeTable 
 * class.
 */
public class MotifTableMaker {
	
	public static File makeTable(JLabel status, File fastaFile, File motifFile) {
		PrintWriter p;
		File outFile;
		JFileChooser chooser = new JFileChooser();
		chooser.setCurrentDirectory(new java.io.File("."));
		chooser.setDialogTitle("Where will you save the file?");
		if (chooser.showSaveDialog(null) == JFileChooser.APPROVE_OPTION) {
			outFile = chooser.getSelectedFile();
		} else {
			return null;
		}
		try {
			status.setText("Build Table");

			p = new PrintWriter(new BufferedWriter(new FileWriter(outFile)));

			UpstreamReader reader = new UpstreamReader(new FileInputStream(fastaFile));
			MotifReader mReader = new MotifReader(new FileInputStream(motifFile));
			
			status.setText("Build Table: Reading Motifs");
			//build first row
			p.print('\t');
			while (mReader.nextLine()) {
				p.print(mReader.getMotif());
				p.print('\t');
			}
			p.print('\n');
			mReader.close();
			
			//build remaining rows
			
			AGIUpstream agiUp;
			int num = 0;
			
			while ((agiUp = reader.nextAGIUpstream()) != null) {
				p.print(agiUp.getAgi().getId());
				p.print('\t');
				status.setText("Build Table: " + agiUp.getAgi().getId());
				mReader = new MotifReader(new FileInputStream(motifFile));
				while (mReader.nextLine()) {
					String nextMotif = mReader.getMotif();
					num = CisMatcherUtil.getCisCount(nextMotif, agiUp.getUpstream());
					p.print(num);
					p.print('\t');
				}
				p.print('\n');
				mReader.close();
			}
			
			p.close();
			return outFile;
		}
		catch (Exception e) {
			System.out.println("Error");
			return null;
		}
	}
}
