# Supplementary material for: SeqEnrich: A tool to predict transcription factor networks from co-expressed Arabidopsis and Brassica napus gene sets
Source: PLoS One. 2017 Jun 2;12(6):e0178256. doi: 10.1371/journal.pone.0178256 (PMC5456048; doi:10.1371/journal.pone.0178256)
Supplement: S2 File — Updated versions of the SeqEnrich source code will be deposited as they become available at the SourceForge open-source repository (https://sourceforge.net/). (ZIP) [file pone.0178256.s002.zip › seqenrich_src/com/bc/promomer/service/runner/ATH1PromomerRunner.java]

package com.bc.promomer.service.runner;

import javax.swing.JLabel;
import java.io.File;

import com.bc.chipenrich.service.ChipEnrichService;
import com.bc.chipenrich.ui.locator.WholeChipLocator;
import com.bc.file.AGIMotifReader;

public class ATH1PromomerRunner extends PromomerRunner {
	public ATH1PromomerRunner(JLabel status, ChipEnrichService ces, 
			AGIMotifReader tableReader, File[] queryFiles, String baseOutputDir) {
		super(status, tableReader, queryFiles, "wholechip", baseOutputDir, 
				ces.processBackgroundChip(WholeChipLocator.getInstance().getInputStream()));
	}
	
	protected String getRunnerName() {
		return "ATH1 Promomer";
	}

}
