# Supplementary material for: SeqEnrich: A tool to predict transcription factor networks from co-expressed Arabidopsis and Brassica napus gene sets
Source: PLoS One. 2017 Jun 2;12(6):e0178256. doi: 10.1371/journal.pone.0178256 (PMC5456048; doi:10.1371/journal.pone.0178256)
Supplement: S2 File — Updated versions of the SeqEnrich source code will be deposited as they become available at the SourceForge open-source repository (https://sourceforge.net/). (ZIP) [file pone.0178256.s002.zip › seqenrich_src/com/bc/promomer/service/runner/SingletonPromomerRunner.java]

package com.bc.promomer.service.runner;

import javax.swing.JLabel;
import java.io.File;

import com.bc.chipenrich.service.ChipEnrichService;
import com.bc.chipenrich.ui.locator.SingletonChipLocator;
import com.bc.file.AGIMotifReader;

public class SingletonPromomerRunner extends PromomerRunner {
 public SingletonPromomerRunner(JLabel status, ChipEnrichService ces, 
   AGIMotifReader tableReader, File[] queryFiles, String baseOutputDir) {
  super(status, tableReader, queryFiles, "output", baseOutputDir, 
    ces.processBackgroundChip(SingletonChipLocator.getInstance().getInputStream()));
 }
 
 protected String getRunnerName() {
  return "Singleton Promomer";
 }

}
