# Supplementary material for: SeqEnrich: A tool to predict transcription factor networks from co-expressed Arabidopsis and Brassica napus gene sets
Source: PLoS One. 2017 Jun 2;12(6):e0178256. doi: 10.1371/journal.pone.0178256 (PMC5456048; doi:10.1371/journal.pone.0178256)
Supplement: S2 File — Updated versions of the SeqEnrich source code will be deposited as they become available at the SourceForge open-source repository (https://sourceforge.net/). (ZIP) [file pone.0178256.s002.zip › seqenrich_src/com/bc/util/DistributionCalculator.java]

package com.bc.util;

import org.apache.commons.math.distribution.DistributionFactory;
import org.apache.commons.math.distribution.HypergeometricDistribution;

public class DistributionCalculator {

   private static DistributionFactory factory = DistributionFactory.newInstance();

   public static double probabilty(int backgroundChipSize, int countOnBackground,
         int filterSetSize, int countFiltered) {

      // create the distribution
      HypergeometricDistribution dist = factory.createHypergeometricDistribution(
            backgroundChipSize, countOnBackground, filterSetSize);

      // return the probability
      return dist.probability(countFiltered);
   }
}
