# Supplementary material for: SeqEnrich: A tool to predict transcription factor networks from co-expressed Arabidopsis and Brassica napus gene sets
Source: PLoS One. 2017 Jun 2;12(6):e0178256. doi: 10.1371/journal.pone.0178256 (PMC5456048; doi:10.1371/journal.pone.0178256)
Supplement: S2 File — Updated versions of the SeqEnrich source code will be deposited as they become available at the SourceForge open-source repository (https://sourceforge.net/). (ZIP) [file pone.0178256.s002.zip › seqenrich_src/Database/arabidopsis/ArabidopisMotifArray.txt]

	CACMTRAH	WGATATTW	ABYWTAKDWTA	MMAGCTGKCA	HNRSCTGKMW	HVVTGAYRTVD	TTTTCA	RYCGACW	WHWHTGTTK	WHNNDAKATTCY	AVYDNCAGTT	RRYYRYRGTTW	VCRSCRMV	WAACSGT	VCCGACMD	CAGCA	YCACCGHC	MHGTCW	YRWHDD	TCYAGAANVTTC	MCAMAARWRG	BRCCTAAC	RGAATMTWNND	YWBHNHYAST	YMATCATTRYHW	VDHVCGSV	YKMCACGTSDNH	RMCKNMMYYRR	CMACTTGCH	HYAGCTGKMR	YGMCACGTSDBM	DDDRKMGCCAAA	DNCMACTTG	HRCCYNSAKHDNRW	CATCATCATCWT	DDNRYRATSATKR	DYACGBMWBY	HKGCGGCKVHD	ATGTCGRYRD	TTGAAA	CKBNDHHNHCGSCR	SCGANAAWNYCGS	BRCCWAAY	RDWYHNNAKATWC	CAAGTCAT	WDVCGTR	HTCACCA	DYYDCCRHC	WYHWCHTYHWC
AT1G08520	0	1	1	0	0	0	3	1	3	0	0	0	0	0	0	1	0	3	95	0	0	0	0	1	0	0	0	1	0	0	0	0	1	0	0	0	0	0	0	2	0	0	0	1	0	2	0	0	0
AT1G08530	0	2	0	0	1	1	0	0	2	0	0	0	0	0	0	0	0	3	80	0	0	0	0	2	0	4	0	1	0	0	0	0	0	0	0	0	0	0	0	0	0	0	1	0	0	0	0	0	1
AT1G08540	0	0	0	0	0	0	1	1	1	0	0	0	1	0	1	4	0	1	61	0	2	0	1	1	0	2	0	0	0	0	0	0	0	0	0	0	1	0	0	0	0	0	0	0	0	0	0	0	0
AT1G36060	2	0	0	0	0	0	1	1	3	0	0	0	0	2	0	0	0	3	96	0	0	1	0	4	0	2	0	0	0	0	0	0	0	0	0	0	1	0	0	0	0	0	1	0	0	1	0	0	0
AT1G08550	1	0	0	0	1	0	0	0	1	0	0	0	0	0	0	1	0	2	73	0	0	0	0	2	0	1	0	0	0	0	0	0	0	0	0	0	0	0	0	0	0	0	0	0	0	0	0	0	0
AT1G08510	0	0	0	0	0	0	1	1	2	0	0	0	0	0	0	0	0	0	97	0	0	0	0	1	0	1	0	0	0	0	0	0	0	0	0	0	0	0	0	2	0	0	1	0	0	1	0	0	0
AT1G70120	0	0	0	0	0	0	0	0	1	1	0	0	1	0	0	1	0	1	77	0	0	0	0	4	0	0	0	0	0	0	0	0	0	0	0	0	0	0	0	1	0	0	0	1	0	0	0	0	0
AT1G70100	0	0	0	0	1	0	2	1	4	0	0	0	2	0	0	0	0	4	100	0	0	0	0	3	0	0	0	1	0	0	0	0	0	0	0	0	1	0	0	1	0	0	1	0	0	0	0	1	1
AT1G70110	0	0	1	0	0	0	1	0	2	0	0	0	0	0	0	0	0	2	100	0	0	0	0	1	0	1	0	1	0	0	0	0	0	0	0	0	0	1	0	0	0	0	0	0	0	1	0	0	0
AT1G36040	0	0	0	0	1	0	2	0	2	0	0	0	0	0	0	0	0	6	83	0	0	0	0	1	0	0	0	0	0	0	0	0	0	0	0	0	0	0	0	0	0	0	0	0	0	0	0	0	0
AT1G36050	1	0	1	0	0	0	0	0	2	0	0	0	1	0	0	0	0	2	102	0	0	0	0	3	0	2	0	1	0	0	0	0	0	0	0	0	0	0	0	1	0	0	1	0	0	3	0	0	0
AT1G36035	0	0	0	0	0	0	0	0	2	0	1	0	0	0	0	0	0	2	81	0	0	0	0	2	0	2	0	0	0	0	0	0	0	0	0	1	0	0	0	1	0	0	0	0	0	1	0	0	0
AT1G08560	2	0	0	0	1	0	1	1	1	0	0	0	0	0	0	0	0	2	120	0	0	0	0	0	0	1	0	0	0	0	0	0	0	0	0	0	1	0	0	3	1	0	0	0	0	1	0	1	0
AT1G08580	0	0	1	0	0	0	0	2	2	1	0	0	1	0	0	1	0	1	118	0	0	0	0	2	0	2	0	0	0	0	0	0	0	1	0	0	0	0	0	0	0	0	0	0	0	2	1	0	0
AT1G64840	0	0	0	0	0	0	0	0	5	1	0	0	1	0	0	1	0	0	140	0	0	0	2	4	0	2	0	0	0	0	0	0	0	0	0	0	0	0	0	1	0	0	0	0	0	2	0	0	0
AT1G70150	0	0	0	0	0	0	0	0	0	1	0	0	0	0	0	0	0	0	98	0	1	0	1	4	0	2	0	0	0	0	0	0	0	0	0	0	0	0	0	0	0	0	0	1	0	2	0	0	0
AT1G64850	0	0	1	0	0	0	0	0	1	0	0	0	1	0	0	1	0	1	74	0	0	0	0	1	1	3	0	1	0	0	0	0	1	0	0	0	1	0	0	2	0	0	1	0	0	1	1	1	0
AT1G70140	0	0	0	0	0	0	1	1	3	0	0	0	0	0	0	0	1	1	106	0	0	0	0	4	0	3	0	0	0	0	0	0	0	1	0	0	0	0	0	1	0	0	0	0	0	0	0	1	0
AT1G08570	0	0	0	0	0	0	0	1	6	0	0	0	0	0	0	0	0	3	100	0	0	0	0	5	0	0	0	0	0	0	0	0	0	0	0	0	0	0	0	0	0	0	1	0	0	0	0	1	0
AT1G64830	0	0	0	0	0	0	3	0	3	1	0	0	1	0	0	0	0	2	130	0	0	0	0	3	0	1	0	0	0	0	0	0	0	0	0	0	1	0	0	1	0	0	0	3	0	1	1	0	0
AT1G64820	0	1	0	0	1	0	0	1	2	1	0	0	0	0	1	1	0	1	77	0	0	0	0	0	1	2	0	2	0	0	0	0	0	0	1	0	0	0	0	2	0	0	0	0	0	0	0	0	2
AT1G64790	0	1	0	0	0	1	1	0	3	0	0	0	3	0	0	1	0	5	83	0	0	0	0	2	0	0	0	4	0	0	0	0	0	1	0	0	0	0	0	1	0	0	1	0	0	1	0	0	0
AT1G64800	0	0	0	0	0	0	2	0	1	0	0	0	1	0	0	0	0	2	85	0	1	0	0	1	0	2	0	0	0	0	0	0	0	0	0	0	0	0	0	1	0	0	1	1	0	2	0	1	2
AT1G64810	1	0	0	0	0	0	0	1	3	0	0	0	1	0	0	1	0	0	119	0	0	0	0	4	0	1	0	1	0	0	0	0	0	0	0	0	0	0	1	2	0	0	0	0	0	0	0	0	3
AT1G70130	1	0	0	0	0	0	1	0	2	0	0	0	0	0	0	0	0	1	99	0	0	1	0	0	0	0	0	1	0	0	0	0	0	0	0	0	0	0	0	1	0	0	1	0	0	1	1	1	1
AT1G70160	0	0	0	0	1	0	0	1	3	0	0	0	0	0	0	1	0	6	95	0	0	0	1	4	0	0	0	1	0	0	0	0	0	0	0	0	0	0	0	1	0	0	0	0	0	1	0	1	1
AT1G70090	1	0	0	1	1	0	0	1	0	0	0	0	3	0	0	0	0	2	88	0	0	0	1	4	0	2	0	0	0	1	0	0	0	0	0	0	1	0	0	1	0	0	0	0	0	2	0	2	1
AT1G64780	0	0	1	0	0	0	1	0	2	0	0	0	1	0	0	1	0	1	105	0	0	0	0	3	0	1	0	2	0	0	0	0	0	0	0	0	1	0	0	1	0	0	0	0	0	3	1	0	0
AT1G14160	0	1	1	0	0	0	0	0	0	0	0	0	0	0	0	0	0	2	75	0	0	0	0	0	0	4	0	0	0	0	0	0	0	1	0	0	0	0	0	0	0	0	1	0	0	0	1	0	0
AT1G64700	0	0	1	0	0	0	0	0	2	1	1	0	2	0	0	0	0	3	83	0	0	0	0	4	0	2	0	0	0	0	0	1	0	0	0	0	0	0	0	0	0	0	0	0	0	1	1	0	3
AT1G64710	0	0	0	0	0	0	0	0	1	0	0	0	4	0	0	0	0	4	107	0	0	0	0	4	0	2	0	0	0	0	0	0	0	0	0	0	0	0	0	2	0	0	3	0	0	1	0	0	3
AT1G14150	0	0	0	0	0	0	1	0	0	0	0	0	0	0	0	0	0	3	66	0	0	0	0	1	0	3	0	1	0	0	0	0	0	0	0	0	0	0	0	2	0	0	0	0	0	2	0	1	0
AT1G64720	0	0	0	0	0	0	0	0	5	0	0	0	3	0	0	1	0	1	106	0	0	0	1	4	0	2	0	1	0	0	0	0	0	0	0	0	0	0	0	1	0	0	0	0	0	0	0	0	3
AT1G14140	0	0	0	0	0	1	0	0	3	0	0	0	5	0	0	0	0	6	96	0	0	0	1	0	0	3	1	0	0	0	1	0	0	0	0	0	0	0	0	0	0	0	0	0	0	3	0	1	0
AT1G14120	0	0	0	0	0	0	0	0	2	1	0	0	1	0	0	1	0	0	78	0	0	0	0	6	0	2	0	1	0	0	0	0	0	0	0	0	0	0	0	0	0	0	0	0	0	1	0	0	1
AT1G08490	1	0	0	0	0	0	1	0	3	0	0	0	2	0	1	0	0	3	92	0	0	0	0	3	0	0	0	0	0	0	0	0	0	0	0	0	0	0	0	2	0	0	1	0	0	1	0	1	0
AT1G14110	0	0	0	0	0	1	0	0	0	1	0	0	0	0	0	0	0	1	93	0	0	0	0	6	0	1	0	0	0	0	0	0	0	0	0	0	0	0	0	1	0	0	0	0	0	1	0	0	2
AT1G08500	0	1	0	0	0	0	1	1	0	0	0	0	1	0	1	2	0	5	61	0	0	0	0	3	0	5	0	1	0	0	0	0	0	0	0	0	0	2	0	1	0	0	0	0	0	1	0	0	0
AT1G14130	0	0	1	0	0	1	0	0	1	1	1	0	1	0	1	0	0	1	82	0	0	0	0	2	0	1	0	0	0	0	0	0	0	0	0	0	0	0	0	0	0	0	1	0	0	0	0	0	2
AT1G36030	1	0	0	0	0	0	0	0	0	0	0	0	3	0	1	1	1	1	87	0	0	0	0	2	0	2	0	1	0	0	0	0	0	0	0	0	0	0	0	3	0	0	1	0	0	0	1	6	3
AT1G70020	0	0	0	0	0	0	0	0	4	1	0	0	0	0	0	1	0	1	95	0	0	0	0	2	0	1	0	0	0	0	0	0	0	0	0	0	0	1	0	0	0	0	0	0	0	0	0	0	0
AT1G70030	0	1	0	0	0	0	1	0	4	1	0	0	0	0	0	0	0	0	103	0	0	0	1	5	1	2	0	0	0	0	0	0	0	0	0	0	0	0	0	1	0	0	1	0	0	3	0	0	2
AT1G64770	0	1	0	0	0	1	1	1	1	0	0	0	0	0	1	0	0	3	83	0	0	0	0	2	0	3	0	1	0	0	0	0	0	0	0	0	0	0	0	0	0	0	0	0	0	0	0	1	1
AT1G36020	1	0	0	0	0	0	1	0	1	0	0	0	2	0	0	1	0	2	81	0	0	0	0	0	0	0	0	0	0	0	0	0	0	0	0	0	0	1	0	1	0	0	0	0	0	0	0	5	5
AT1G70080	0	1	1	0	0	0	1	0	1	0	0	0	0	0	0	0	0	0	131	0	0	0	3	1	0	0	0	0	0	0	0	0	0	0	0	0	0	0	0	2	0	0	0	0	0	1	0	0	0
AT1G70070	0	0	0	0	0	1	0	0	1	0	0	0	0	0	0	0	0	3	114	0	0	0	0	3	0	3	0	0	0	0	0	0	0	0	0	0	1	0	0	1	0	0	0	0	0	2	0	0	0
AT1G64730	0	0	0	0	1	0	0	0	0	0	0	0	0	0	0	1	0	1	42	0	1	0	0	0	0	3	0	2	0	0	0	0	2	0	0	0	0	0	0	0	0	0	0	0	0	1	0	1	0
AT1G36010	0	0	0	0	0	0	1	0	1	2	0	0	0	0	0	0	0	0	118	0	0	0	0	5	0	0	0	0	0	0	0	0	0	0	0	0	0	0	0	1	0	0	1	1	0	1	0	0	1
AT1G70060	1	0	1	0	1	0	2	1	2	0	0	0	1	0	0	0	0	3	106	0	0	0	0	1	0	0	0	0	0	0	0	0	0	0	0	0	0	0	0	1	0	0	1	0	0	1	1	1	2
AT1G64740	0	1	1	0	0	0	1	0	2	1	0	1	0	0	0	0	0	0	109	0	0	0	0	0	0	1	0	0	0	0	0	0	0	0	0	0	0	0	0	1	0	0	0	0	0	0	0	0	0
AT1G70040	0	1	1	0	0	0	1	0	3	0	0	0	1	0	0	0	0	1	94	0	0	0	0	2	0	1	0	0	0	0	0	0	0	0	0	0	0	0	0	3	0	0	1	0	0	0	0	0	1
AT1G64750	0	0	0	0	0	0	2	0	2	0	0	0	0	1	0	0	0	0	64	0	0	0	2	1	0	5	0	3	0	0	0	0	0	0	0	0	2	0	0	1	0	0	0	0	0	2	0	0	1
AT1G64760	1	0	2	0	0	1	0	0	4	0	0	0	1	0	0	0	0	2	108	0	0	0	0	1	0	2	0	0	0	0	0	0	0	0	0	0	0	0	1	4	0	0	0	0	0	0	1	1	1
AT1G64860	0	0	0	0	0	0	0	0	1	0	0	0	1	0	0	0	0	3	82	0	1	0	0	2	0	1	0	0	0	0	0	0	0	0	0	0	0	0	0	0	0	0	0	0	0	3	0	1	0
AT1G70170	0	1	1	0	0	0	0	0	1	0	0	0	1	0	0	0	0	4	118	0	0	0	1	1	0	4	0	0	0	0	0	0	0	0	0	0	0	0	0	4	0	0	0	0	0	1	1	0	0
AT1G64870	0	1	0	0	0	0	2	0	2	0	0	0	0	0	0	0	0	5	118	0	0	0	0	4	0	0	0	0	0	0	0	0	0	0	0	0	0	0	0	2	0	0	0	0	0	0	0	1	0
AT1G36130	0	2	0	0	1	0	1	0	4	0	1	0	1	0	0	0	0	2	118	0	1	0	0	2	0	2	0	0	0	0	0	0	0	0	0	0	1	0	0	0	0	0	1	0	0	0	0	0	1
AT1G30970	0	0	1	0	0	0	0	0	2	0	0	0	0	0	0	0	0	3	92	0	0	0	0	7	0	1	0	0	0	0	0	0	1	0	0	1	0	0	0	1	0	0	0	0	0	0	0	0	1
AT1G64970	0	0	0	0	0	0	1	0	5	0	0	0	0	0	0	0	0	2	100	0	0	0	0	2	0	1	0	0	0	0	0	0	0	0	0	0	0	0	0	1	0	0	0	0	0	2	0	2	2
AT1G64960	0	0	0	0	0	1	0	0	0	0	1	0	0	0	0	0	0	3	84	0	0	0	1	1	0	1	0	1	0	0	0	0	0	0	0	0	0	0	0	1	0	0	0	0	0	1	1	0	1
AT1G36140	1	1	2	0	0	0	1	0	1	0	0	0	0	1	0	0	0	3	103	0	0	0	0	4	0	4	0	0	0	0	0	0	0	0	0	0	0	0	0	0	0	0	0	1	0	0	0	0	1
AT1G30960	0	0	1	0	0	0	1	0	4	1	0	0	2	0	0	0	0	2	79	0	0	0	0	6	0	1	0	0	0	0	0	0	0	0	0	0	0	0	0	0	0	0	1	0	0	0	0	0	0
AT1G30950	0	0	0	0	0	0	3	0	2	0	0	0	0	0	0	1	0	2	89	0	1	0	0	2	0	0	0	0	0	0	0	0	1	0	0	0	0	0	0	0	0	0	4	0	0	1	3	1	4
AT1G64930	1	0	1	0	0	0	1	0	2	0	0	0	2	0	0	0	0	1	109	0	0	0	0	2	0	2	0	0	1	0	0	0	1	0	0	0	0	0	0	0	0	0	0	0	0	0	0	1	0
AT1G30945	1	1	0	0	1	0	2	0	0	0	0	0	0	0	0	0	0	6	76	0	0	0	0	2	0	0	0	0	0	0	0	0	0	0	0	0	0	0	0	0	0	0	1	0	0	2	2	2	3
AT1G64940	0	1	1	0	0	1	3	0	1	0	0	0	0	0	0	0	0	3	126	0	0	0	0	1	0	1	0	0	0	0	0	0	0	0	0	0	1	0	0	1	0	0	1	2	0	3	0	0	0
AT1G64950	0	1	2	0	0	1	0	0	2	1	0	0	0	0	0	0	0	4	122	0	0	0	0	3	0	0	0	0	0	0	0	0	0	0	0	0	1	0	0	1	0	0	0	1	0	1	0	0	1
AT1G30940	0	0	0	0	0	0	2	0	1	0	0	0	1	0	0	0	0	1	92	0	0	0	0	2	0	2	0	0	0	0	0	0	0	0	0	0	0	0	0	1	0	0	2	0	0	0	1	3	0
AT1G30975	0	0	0	0	0	0	2	0	1	0	0	0	0	0	0	0	0	2	96	0	0	0	0	3	0	0	0	2	0	0	0	0	0	0	0	0	0	0	0	0	0	0	1	1	0	4	1	2	6
AT1G36150	0	0	0	0	0	1	1	0	0	0	0	0	0	1	0	0	0	0	101	0	0	0	0	1	0	4	0	0	0	0	0	0	0	0	0	0	0	0	0	2	0	0	0	0	0	3	0	1	0
AT1G36190	0	0	0	0	0	0	0	0	0	0	0	0	2	0	0	0	0	4	48	0	0	0	0	1	0	0	0	0	0	0	0	0	0	0	0	0	0	0	0	0	1	0	0	0	0	0	0	3	1
AT1G36200	0	1	0	0	0	1	3	0	0	0	0	0	0	0	0	0	0	3	84	0	0	0	0	1	0	1	0	0	0	0	0	0	0	0	0	0	0	0	0	1	0	0	0	0	0	3	0	0	2
AT1G08700	0	0	0	0	0	1	0	1	1	0	0	0	3	0	0	2	0	1	56	0	0	0	0	3	0	1	0	0	0	0	0	0	0	0	0	0	0	0	0	0	0	0	2	0	0	0	1	0	0
AT1G36185	0	0	0	0	0	0	0	0	3	1	0	0	0	0	0	0	0	1	69	0	1	1	0	4	0	1	0	1	0	0	0	0	0	0	0	0	0	0	0	1	0	0	1	0	0	0	0	0	3
AT1G64980	0	0	0	0	0	0	1	0	3	0	0	0	3	0	0	0	0	3	86	0	0	0	0	3	0	2	0	1	0	0	0	0	0	0	0	0	1	0	0	1	0	0	1	0	0	1	0	0	1
AT1G31010	0	0	0	0	1	0	0	0	0	0	0	0	4	0	0	2	0	1	72	0	0	0	1	2	0	4	0	1	0	0	0	0	0	0	0	0	0	0	0	1	0	0	0	0	0	2	0	2	0
AT1G31000	0	0	0	0	0	1	2	0	0	0	0	0	0	0	0	0	0	4	59	0	0	0	0	3	0	1	0	1	0	0	0	0	0	1	0	0	0	0	0	0	0	0	0	0	0	1	0	1	1
AT1G30980	0	2	1	0	0	1	3	0	5	0	0	0	0	0	1	1	0	5	108	0	0	0	0	4	1	1	0	0	0	0	0	0	0	0	0	0	0	0	0	1	0	0	0	0	0	2	0	0	0
AT1G36160	0	0	0	0	0	0	0	0	2	0	0	0	1	0	0	0	0	2	104	0	0	0	0	1	0	2	0	1	0	0	0	0	0	0	0	0	0	0	0	4	0	0	0	0	0	0	0	0	5
AT1G30990	0	0	0	0	0	0	0	0	3	1	1	0	2	1	0	2	0	4	110	0	0	1	0	1	0	1	0	1	0	0	0	0	1	0	0	0	0	0	0	2	0	0	1	0	0	5	0	2	1
AT1G36180	1	0	1	0	0	1	1	0	1	0	0	0	1	0	0	2	0	0	110	0	0	0	0	2	0	1	0	0	0	0	0	0	0	0	0	0	0	0	0	0	0	0	0	0	0	0	0	0	2
AT1G64920	0	0	0	0	0	0	1	0	2	0	0	0	1	0	0	0	0	4	93	0	0	0	1	1	0	0	0	0	0	0	0	0	0	0	0	0	0	0	0	1	0	0	0	0	0	1	0	0	0
AT1G64910	0	0	0	0	0	1	0	0	2	0	0	0	1	0	0	0	0	5	84	0	0	1	0	2	0	0	0	0	0	0	0	0	0	0	0	0	0	0	0	0	0	0	1	0	0	1	2	0	0
AT1G64900	0	0	1	0	0	1	0	0	3	1	0	0	1	1	0	0	0	5	123	0	0	0	0	1	0	1	0	1	0	0	0	0	0	0	0	0	1	0	0	2	0	0	0	0	0	1	0	1	0
AT1G70210	1	1	0	0	1	0	0	0	3	0	0	0	1	2	0	1	0	4	86	0	0	0	1	2	0	3	1	0	0	1	0	0	0	0	0	0	2	0	0	0	0	0	0	0	0	3	1	0	0
AT1G36095	0	0	0	0	1	0	5	1	2	1	0	0	0	0	0	0	3	4	62	0	0	0	0	1	0	2	0	0	0	0	0	0	0	0	0	0	1	0	0	1	0	0	0	0	0	1	0	3	1
AT1G70220	0	1	0	0	1	1	1	0	0	0	0	1	0	0	0	0	0	2	106	0	0	0	0	1	0	5	0	0	0	0	0	0	0	0	0	0	0	0	0	2	0	0	1	1	0	0	1	1	1
AT1G36090	0	0	1	0	0	1	1	1	1	0	0	0	4	0	0	0	1	1	90	0	0	0	0	2	0	3	0	0	0	0	0	0	0	0	0	0	0	0	0	3	1	0	0	1	0	0	0	8	1
AT1G36100	0	0	0	0	0	1	1	0	0	0	0	0	2	0	0	0	0	4	57	0	0	0	0	9	0	3	0	0	0	0	0	0	0	0	0	0	0	0	0	0	0	0	1	0	0	2	0	0	2
AT1G70200	0	1	1	0	0	1	0	0	0	0	0	0	0	1	0	0	0	4	115	0	0	0	0	1	0	2	0	0	0	0	0	0	0	0	0	0	0	0	0	1	0	0	1	1	0	4	0	0	0
AT1G70190	0	2	0	0	0	0	0	0	3	0	0	0	2	0	0	0	0	3	95	0	0	1	0	0	0	4	0	0	0	0	0	0	0	0	0	0	0	0	0	1	0	0	1	0	0	2	0	0	0
AT1G70180	1	1	0	0	0	0	0	1	3	0	0	0	1	0	0	0	0	2	96	0	1	0	2	0	0	2	0	0	0	0	0	0	0	0	0	0	0	0	0	0	0	0	0	0	0	1	0	1	0
AT1G64880	1	0	0	0	0	0	1	1	1	0	0	0	0	0	0	0	0	1	93	0	0	0	0	1	0	0	0	2	0	0	0	0	0	0	0	0	0	0	0	1	0	0	1	0	0	1	1	0	0
AT1G36070	0	0	0	0	0	0	4	0	2	1	0	0	1	0	0	2	0	0	87	0	0	0	1	4	0	0	0	1	0	1	0	0	0	0	0	0	0	0	0	3	0	0	0	1	0	0	1	1	0
AT1G36080	0	0	0	0	0	0	1	1	1	0	0	0	0	0	0	0	0	1	71	0	0	0	1	0	0	0	0	1	0	0	0	0	0	0	0	0	0	0	0	0	0	0	1	1	0	0	0	1	4
AT1G36105	0	0	0	0	0	0	0	0	1	1	0	0	0	0	1	0	0	2	101	0	0	0	1	3	0	0	0	0	0	0	0	0	0	1	0	0	0	0	0	1	0	0	0	0	0	0	0	1	3
AT1G36110	0	0	2	0	0	0	0	0	4	0	0	0	0	0	0	0	0	0	89	0	0	0	1	5	0	0	0	0	0	0	0	0	0	0	0	0	0	1	0	2	0	0	0	0	0	1	0	0	0
AT1G08590	0	0	0	0	0	0	1	0	3	1	0	0	2	0	0	1	0	2	79	0	0	0	0	3	1	2	0	0	0	0	0	0	1	0	0	1	0	0	0	0	0	0	1	0	0	0	0	0	2
AT1G08670	0	0	0	0	0	1	3	0	2	0	0	0	1	0	0	0	0	1	96	0	0	0	1	2	0	1	0	1	0	0	0	0	0	0	0	0	0	0	0	0	0	0	1	0	0	1	0	0	1
AT1G08680	0	1	0	0	0	2	1	0	1	1	0	0	1	1	0	1	0	6	98	0	0	0	0	2	0	4	0	0	0	0	0	0	1	1	0	0	0	0	0	1	0	0	0	0	0	0	0	1	2
AT1G64890	0	0	0	0	0	0	1	0	1	0	0	0	1	0	0	0	0	5	92	0	0	0	0	4	0	0	0	0	0	0	0	0	0	0	0	0	0	0	0	3	0	0	0	0	0	2	2	0	0
AT1G08660	0	0	0	0	0	0	1	0	4	0	0	0	0	1	0	0	0	0	89	0	0	0	0	3	0	1	0	0	0	0	0	0	0	0	0	0	0	0	0	0	0	0	0	2	0	1	0	0	0
AT1G08650	0	0	0	0	0	0	2	1	0	1	0	0	1	0	0	0	0	0	80	0	0	0	0	3	0	1	0	0	0	0	0	0	0	0	0	0	0	0	0	0	0	0	0	0	0	0	0	2	2
AT1G08640	0	1	1	0	0	0	0	0	6	0	0	0	0	0	0	0	0	3	76	0	0	0	1	3	0	1	0	0	0	0	0	1	0	0	0	0	0	0	0	2	0	0	1	0	1	0	0	0	2
AT1G08630	0	0	0	0	0	2	0	0	0	0	0	0	0	0	0	1	0	5	76	0	0	0	1	0	0	0	0	0	0	0	0	0	0	0	0	0	0	0	0	1	0	0	0	1	0	1	0	0	0
AT1G36120	0	1	0	0	0	2	0	0	2	1	0	1	0	1	0	0	0	2	96	0	0	0	1	1	0	2	0	0	0	0	0	0	0	0	0	0	1	0	0	0	0	0	0	0	0	0	0	0	0
AT1G14090	0	0	1	0	0	0	0	0	2	0	0	0	2	0	0	2	0	3	96	0	0	0	1	2	0	2	0	0	0	0	0	0	0	0	0	0	0	0	0	1	0	0	1	0	0	0	1	1	1
AT1G08600	0	0	0	0	0	0	3	0	3	0	0	0	0	1	0	0	0	1	101	0	1	0	0	3	0	1	0	1	0	0	0	0	0	0	0	0	0	0	0	3	0	0	0	0	0	1	0	0	1
AT1G08620	0	0	1	0	0	0	2	0	2	0	0	0	0	0	0	0	0	2	102	0	0	0	0	1	0	2	0	0	0	0	0	0	0	0	0	0	1	0	0	1	0	0	1	0	0	3	0	0	1
AT1G08610	0	0	0	0	0	0	0	0	4	0	0	0	0	0	0	0	0	1	113	0	0	0	0	3	0	0	0	0	0	0	0	0	0	0	0	0	1	0	0	1	0	0	1	0	0	1	0	0	0
AT1G08480	0	0	0	0	0	0	0	0	0	0	0	0	0	0	1	0	0	3	71	0	0	0	0	0	0	8	0	0	0	0	0	0	0	0	0	2	1	0	0	2	0	0	1	0	0	0	0	0	1
AT1G14080	1	0	0	0	0	1	1	0	2	0	0	0	0	1	0	1	0	1	88	0	0	0	1	4	0	0	0	0	0	0	0	0	0	0	0	0	0	0	0	2	0	0	0	0	0	1	1	0	0
AT1G08470	0	0	1	0	1	0	2	0	0	1	1	0	1	0	0	3	0	2	66	0	0	0	0	0	0	1	0	0	0	0	0	0	0	0	0	0	0	0	0	0	0	0	4	0	0	1	0	1	1
AT1G64550	0	0	0	0	1	0	0	0	1	0	0	0	1	0	0	0	0	3	76	0	0	0	0	2	0	1	0	1	0	0	0	0	0	0	0	0	0	0	0	2	0	0	0	0	0	1	0	0	0
AT1G69840	0	1	0	0	0	0	1	1	2	0	0	0	1	0	0	1	0	3	94	0	0	0	0	1	0	0	0	0	0	0	0	0	0	0	0	0	0	0	0	1	0	0	0	0	0	0	0	0	0
AT1G64560	0	0	0	0	0	0	1	0	3	0	0	0	1	0	0	0	0	2	67	0	0	0	0	1	0	1	0	0	0	0	0	0	0	0	0	0	0	0	0	1	0	0	0	0	0	3	0	0	0
AT1G64540	0	0	1	0	0	0	2	0	0	0	0	0	1	2	0	0	0	3	79	0	0	0	0	2	0	0	0	0	0	0	0	0	0	0	0	0	0	0	0	1	0	0	0	0	0	0	0	1	0
AT1G69850	0	1	1	0	0	0	0	0	1	0	0	0	0	0	1	0	0	3	96	0	0	0	0	6	0	0	0	0	1	0	0	0	1	0	0	0	0	0	0	0	0	0	0	0	0	1	0	0	0
AT1G64530	0	0	0	0	0	0	1	0	1	0	0	0	0	0	0	1	0	3	103	0	0	0	0	1	0	1	0	0	0	0	0	0	1	0	0	0	0	0	0	3	0	0	1	0	0	0	0	0	0
AT1G14000	0	1	0	0	0	0	0	0	2	0	0	0	1	2	0	0	0	3	101	0	0	0	0	3	0	2	0	1	0	0	0	0	1	0	0	0	0	0	0	1	0	0	0	0	0	2	0	1	0
AT1G13980	0	1	0	0	1	1	2	0	3	0	0	0	0	0	0	0	0	2	123	0	0	0	0	5	0	0	0	0	0	0	0	0	0	0	0	0	0	0	0	2	0	0	0	0	0	0	0	0	2
AT1G08320	2	0	0	0	0	0	1	0	2	0	0	0	0	0	0	0	0	1	82	0	0	0	0	1	0	0	0	0	0	0	0	0	0	0	0	1	0	0	0	2	0	0	0	0	0	0	0	0	3
AT1G13990	0	0	0	0	0	0	0	0	0	0	0	0	1	1	0	1	0	4	56	0	0	0	0	0	0	1	0	2	0	0	0	0	0	0	0	1	0	0	0	0	0	0	0	0	0	2	0	0	0
AT1G64520	0	0	0	0	0	0	0	0	0	0	0	0	1	0	0	0	0	2	70	0	0	0	0	0	0	2	0	0	0	0	0	0	0	1	0	1	0	0	0	1	0	0	0	1	0	1	1	0	1
AT1G08315	0	0	0	0	0	0	1	0	1	0	0	1	0	0	0	1	0	2	89	0	0	0	0	1	0	1	0	0	0	0	0	0	0	0	0	0	0	0	0	1	0	0	0	0	0	3	1	0	0
AT1G64570	0	0	0	0	0	0	0	0	0	0	0	0	0	1	0	0	0	1	87	0	0	0	1	1	0	3	0	0	0	0	0	0	0	0	0	0	0	0	0	2	0	0	0	0	0	1	0	0	0
AT1G64580	0	0	0	0	0	2	0	1	1	0	0	0	0	0	1	0	0	5	90	0	0	0	0	2	0	3	0	0	0	0	0	0	0	0	0	0	0	0	0	3	0	0	0	0	0	1	0	0	0
AT1G64610	0	0	1	0	0	1	1	0	1	0	0	0	0	0	0	0	0	1	107	0	0	0	1	1	0	0	0	0	0	0	0	0	0	0	0	0	0	0	0	2	0	0	1	0	0	2	0	1	0
AT1G35850	0	0	0	0	0	0	1	0	1	0	1	1	0	0	0	0	0	0	96	0	0	0	0	2	0	1	0	0	0	0	0	0	0	0	0	0	0	0	0	0	0	0	0	1	0	0	0	0	1
AT1G69900	1	0	0	0	1	0	0	0	1	0	0	0	0	0	0	1	0	5	103	0	1	1	0	5	0	1	0	0	0	0	0	0	0	0	0	0	0	0	0	3	0	0	1	0	0	1	0	0	0
AT1G69890	0	1	1	0	0	1	2	0	0	0	0	0	2	0	0	0	0	4	91	0	0	0	0	2	0	4	0	1	0	0	0	0	0	0	0	0	1	0	0	1	0	0	1	0	0	2	0	0	0
AT1G69860	0	0	1	0	0	1	3	0	2	0	0	0	1	0	0	0	0	3	97	0	1	0	0	8	0	0	0	1	0	0	0	0	0	0	0	0	0	0	0	1	0	0	0	0	0	1	0	1	2
AT1G35840	0	0	0	0	0	0	3	0	1	0	0	0	0	0	0	0	0	2	121	0	0	0	1	5	0	1	0	0	0	0	0	0	0	0	0	0	0	0	0	0	0	0	0	0	0	1	0	0	0
AT1G69880	0	0	0	0	1	0	2	0	1	0	0	0	1	0	0	0	0	0	109	0	1	0	1	3	0	1	0	1	0	0	0	0	1	0	0	0	1	0	0	0	0	0	0	0	0	1	0	1	0
AT1G35830	0	1	2	0	0	0	3	0	6	0	0	0	1	0	0	0	1	1	106	0	0	0	0	7	0	0	0	0	0	0	0	0	0	0	0	0	0	0	0	2	0	0	1	1	0	0	1	1	5
AT1G69870	1	0	2	0	0	2	0	1	2	0	0	0	0	0	1	0	0	2	110	0	0	0	1	1	0	1	0	0	0	0	0	0	0	0	0	0	0	0	0	1	0	0	0	0	0	2	0	0	1
AT1G64590	1	0	0	0	0	1	1	0	1	2	0	1	0	0	0	0	0	1	95	0	0	0	1	6	0	1	0	0	0	0	0	0	0	0	0	0	0	0	0	0	0	0	0	0	0	0	0	1	2
AT1G64600	1	0	0	0	0	0	1	0	2	0	0	1	0	0	0	1	0	1	93	0	0	0	0	2	0	1	0	0	0	0	0	0	0	0	0	0	0	0	0	1	0	0	2	0	0	2	0	2	0
AT1G08310	0	0	0	0	0	0	0	1	3	0	0	0	3	0	0	1	0	2	74	0	0	0	1	1	0	4	0	0	0	0	0	0	0	0	0	1	0	0	0	1	0	0	1	0	0	0	0	0	0
AT1G13970	0	0	0	0	0	0	0	0	5	0	0	0	0	0	0	0	0	2	108	0	0	0	0	1	0	1	0	0	0	0	0	0	0	0	0	1	0	0	0	0	0	0	1	2	0	0	1	1	0
AT1G08300	0	0	0	0	0	0	1	0	2	0	0	1	0	1	0	0	0	1	84	0	0	0	0	2	0	3	0	0	0	0	0	0	0	0	0	0	0	0	0	1	0	0	0	0	0	1	1	0	0
AT1G69780	0	1	0	0	0	0	2	0	0	0	0	0	1	0	0	0	0	1	101	0	0	0	0	3	0	0	0	0	0	0	0	0	0	0	0	0	1	0	0	0	0	0	0	0	0	1	0	1	2
AT1G69790	1	0	0	0	0	0	2	0	0	0	0	0	0	1	0	1	0	0	95	0	0	0	0	3	0	3	0	0	0	0	0	0	0	0	0	0	1	0	0	2	0	0	1	0	0	1	0	0	0
AT1G35745	0	0	0	0	0	0	2	0	1	0	0	1	1	10	0	0	0	1	99	0	0	0	0	1	0	1	0	1	0	0	0	0	0	0	0	0	0	0	0	2	0	0	0	0	0	8	1	0	0
AT1G35740	0	0	0	0	0	0	0	0	0	0	0	0	0	0	0	0	0	0	106	0	0	0	0	2	0	6	0	0	0	0	0	0	0	0	0	1	0	0	0	1	0	0	0	0	0	0	0	2	0
AT1G69800	2	1	0	0	0	1	2	0	3	0	0	0	1	0	0	1	0	4	112	0	0	0	0	2	0	0	0	0	0	0	0	0	0	0	0	0	0	0	0	1	0	0	1	0	0	2	0	0	0
AT1G69770	0	0	0	0	0	0	0	0	1	0	0	0	1	0	0	0	0	2	91	0	0	0	0	3	0	1	0	2	0	0	0	0	1	0	0	0	0	0	0	0	0	0	0	0	0	0	0	1	0
AT1G69760	0	0	0	0	0	2	0	0	0	0	0	0	0	1	0	0	0	4	110	0	0	0	0	1	0	0	0	0	0	0	0	0	0	0	0	0	0	0	0	0	0	0	1	0	0	0	1	0	1
AT1G13960	0	0	0	0	0	1	0	0	3	0	1	0	1	0	0	0	0	2	100	0	0	0	0	4	0	1	0	1	0	0	0	0	0	0	0	0	0	0	0	1	0	0	0	0	0	0	0	0	1
AT1G69740	0	0	0	0	0	0	0	0	1	1	0	0	0	0	0	0	0	3	65	0	0	0	1	1	0	3	0	0	0	0	0	0	0	0	0	0	0	0	0	0	0	0	0	0	0	2	0	1	1
AT1G69750	2	1	0	0	0	1	1	0	4	0	0	0	1	0	0	0	0	3	86	0	0	0	0	1	0	3	0	0	0	0	0	0	0	0	0	1	2	0	0	0	0	0	0	0	0	1	0	0	1
AT1G35735	0	2	0	0	0	0	0	0	1	0	0	0	0	0	0	1	0	2	94	0	0	0	0	3	0	0	0	2	0	0	0	0	0	0	0	0	0	0	0	0	0	0	1	0	0	0	0	0	1
AT1G35750	1	0	0	0	0	0	0	0	2	0	0	1	0	0	0	0	0	1	113	0	0	0	0	3	0	1	0	0	0	0	0	0	0	0	0	0	0	0	0	2	0	0	1	0	0	1	0	0	2
AT1G69810	1	1	2	0	0	1	1	0	1	1	0	0	0	0	0	0	0	3	108	0	0	0	1	3	0	0	0	1	0	0	0	0	0	0	0	0	0	0	0	1	0	0	0	1	0	1	0	1	0
AT1G35760	0	0	0	0	0	0	0	1	0	0	0	0	0	0	1	1	0	1	94	0	0	0	0	1	1	1	0	2	0	0	0	0	0	0	0	0	0	0	0	2	0	0	1	0	0	3	0	1	0
AT1G08270	0	0	0	0	0	0	2	1	2	0	0	0	4	0	0	0	1	4	68	0	0	1	0	1	0	3	0	1	0	0	0	0	0	0	0	0	0	0	0	0	0	0	1	0	0	1	0	0	0
AT1G08280	0	0	0	0	0	0	0	0	2	0	0	0	0	0	0	0	0	3	80	0	1	0	0	1	0	5	0	0	0	0	0	0	0	1	0	0	0	0	0	3	0	0	0	0	0	1	1	1	0
AT1G08290	0	1	0	0	0	0	3	0	1	0	0	0	1	0	0	0	0	4	93	0	0	0	0	4	0	2	0	0	0	0	0	0	0	0	0	2	0	0	0	1	0	0	0	0	0	3	0	0	0
AT1G08260	1	0	0	0	1	0	0	0	0	0	0	0	0	0	0	0	0	2	56	0	0	0	0	2	0	7	0	0	0	0	0	0	0	1	0	0	0	1	0	0	0	0	1	0	0	0	0	2	0
AT1G35820	0	0	1	0	0	0	0	0	3	0	0	0	0	0	0	0	0	1	127	0	0	0	0	1	0	2	0	0	0	0	0	0	0	0	0	0	0	0	0	1	0	0	0	0	0	2	0	1	0
AT1G08250	0	0	0	0	0	0	1	0	0	0	0	0	1	0	0	0	0	4	58	0	0	0	0	2	0	3	0	1	0	0	0	0	0	1	0	1	0	1	0	0	0	0	0	0	0	0	0	0	1
AT1G35790	0	0	1	0	0	0	0	0	2	0	0	0	2	0	0	0	0	1	69	0	0	0	0	4	0	1	0	0	0	0	0	0	1	0	0	0	0	0	0	0	0	0	0	0	0	0	0	0	0
AT1G69820	0	0	0	0	0	0	2	0	3	0	0	0	1	0	0	0	0	5	84	0	0	0	0	2	0	0	0	0	0	0	0	0	0	0	0	0	0	0	0	1	0	0	0	0	0	2	0	1	1
AT1G35860	0	1	0	0	0	0	0	0	2	1	0	0	0	0	0	0	0	2	52	0	0	0	0	2	0	4	0	1	0	0	0	0	0	0	0	0	0	0	0	1	0	0	0	0	0	0	0	0	1
AT1G35770	0	0	0	0	0	0	0	0	4	0	0	0	0	0	0	0	0	3	96	0	0	0	0	2	0	0	0	0	0	0	0	0	0	0	0	0	1	0	0	0	0	0	0	0	0	1	0	0	0
AT1G35780	1	0	0	0	1	0	2	0	2	1	0	1	1	0	0	0	0	3	101	0	0	0	0	1	1	3	0	0	0	0	0	0	0	0	0	0	0	0	0	1	0	0	0	1	0	1	0	2	0
AT1G69830	0	0	0	0	0	1	2	0	1	0	0	0	0	0	0	0	0	3	90	0	0	0	0	4	0	3	0	0	0	0	0	0	0	0	0	0	0	0	0	1	0	0	3	0	0	1	1	1	2
AT1G36210	0	0	0	0	0	0	2	0	3	0	0	0	2	0	0	0	0	1	73	0	0	0	0	5	0	2	0	0	0	0	0	0	1	0	0	0	0	0	0	0	0	0	0	0	0	1	0	0	0
AT1G69910	0	0	1	0	0	0	1	0	2	2	0	0	0	0	0	0	0	3	80	0	0	0	0	3	0	1	0	0	0	0	0	0	0	0	0	0	0	0	0	0	0	0	0	1	0	1	1	1	4
AT1G69920	0	0	0	0	0	0	1	0	3	1	0	0	2	0	0	0	0	6	101	0	0	0	0	5	0	3	0	2	0	0	0	0	0	0	0	0	0	0	0	1	0	0	0	0	0	2	1	0	0
AT1G69980	0	0	0	0	0	0	0	0	3	0	0	0	2	0	0	1	0	2	85	0	1	0	0	0	0	1	0	0	0	0	0	0	0	0	0	0	0	0	1	2	0	0	0	0	0	1	1	0	1
AT1G69990	0	0	0	0	0	1	2	0	3	0	1	0	1	0	0	0	0	5	90	0	0	0	0	1	0	2	0	0	0	0	0	0	0	0	0	0	0	0	0	0	0	0	1	0	0	0	0	1	1
AT1G35960	0	0	0	0	0	0	1	0	2	0	0	0	0	0	0	0	0	1	99	0	0	0	1	2	0	2	0	0	0	0	0	0	0	0	0	0	0	0	0	2	0	0	0	0	0	3	0	0	0
AT1G35950	1	0	0	0	0	0	1	0	2	1	0	0	1	0	0	0	0	3	89	0	0	0	0	3	0	0	0	1	0	0	0	0	0	0	0	1	0	0	0	1	0	0	1	0	0	2	1	2	1
AT1G70000	0	1	0	0	0	0	0	1	1	1	0	1	1	2	1	3	0	0	94	0	0	0	0	4	0	0	0	0	0	0	0	0	0	0	0	0	0	0	0	0	0	0	0	1	0	1	0	1	1
AT1G69970	0	0	2	0	0	0	0	0	3	0	0	0	1	1	0	0	0	2	109	0	0	0	2	2	0	1	0	0	0	0	0	0	0	0	0	0	1	0	0	0	0	0	1	0	0	2	0	0	0
AT1G64690	0	1	0	0	0	0	1	0	3	0	1	0	0	0	0	1	0	0	72	0	1	0	0	4	0	0	0	0	0	0	0	0	0	0	0	0	0	0	0	1	0	0	0	1	0	0	0	1	0
AT1G69960	0	0	0	0	1	0	1	0	0	0	0	0	0	0	0	0	0	5	99	0	0	0	1	2	0	3	0	0	0	0	0	0	0	0	0	1	0	0	0	0	0	0	3	0	0	0	0	0	0
AT1G64680	1	1	0	0	0	0	0	1	1	1	0	0	0	0	0	0	0	3	119	0	0	0	0	2	0	1	0	0	0	0	0	0	0	0	0	0	0	0	0	6	0	0	0	0	0	1	0	0	0
AT1G35930	0	0	1	0	0	0	1	0	4	1	0	0	0	0	0	0	0	7	104	0	0	0	0	1	0	2	0	0	0	0	0	0	0	0	0	1	0	0	0	0	0	0	0	0	0	0	0	1	0
AT1G35940	0	1	0	0	1	0	0	0	1	0	0	0	0	0	0	0	0	5	101	0	0	0	1	2	0	0	0	0	0	0	0	0	0	0	0	0	0	0	0	0	0	0	0	0	0	0	0	1	1
AT1G64670	0	1	0	0	0	0	3	1	0	0	0	0	1	0	0	0	0	2	96	0	0	0	0	5	0	3	0	0	0	0	0	0	0	0	0	0	1	0	0	0	0	0	2	0	0	1	0	1	4
AT1G35970	0	0	0	0	0	0	1	0	8	1	0	0	0	0	0	0	0	3	109	0	0	0	1	3	0	0	0	0	0	0	0	0	0	0	0	0	0	0	0	1	0	0	0	0	0	1	0	0	0
AT1G35980	0	1	1	0	0	0	2	0	3	1	1	0	0	0	0	0	0	1	118	0	0	0	0	5	0	2	1	0	0	0	1	0	0	0	0	0	0	0	0	3	0	0	0	0	0	2	0	0	0
AT1G08460	0	0	0	0	0	0	1	0	1	1	0	0	0	0	0	1	0	1	82	0	0	0	2	2	0	0	0	0	0	0	0	0	0	0	0	0	0	0	0	0	0	0	0	0	0	0	0	0	0
AT1G14070	0	0	0	0	0	0	1	0	2	1	0	0	2	1	0	1	0	4	62	0	0	0	1	0	0	2	0	1	0	1	0	0	0	0	0	1	0	0	0	0	1	0	1	1	0	1	1	2	1
AT1G08465	0	0	0	0	0	0	2	0	2	0	0	0	0	0	0	0	0	2	109	0	0	0	0	3	1	0	0	0	0	0	0	0	0	0	0	0	0	0	0	2	0	0	0	0	0	0	0	0	0
AT1G08450	0	0	0	0	0	1	0	0	0	2	0	0	1	0	0	0	0	2	87	0	0	0	0	1	0	3	0	0	0	0	0	0	0	0	0	0	0	0	0	0	2	0	1	0	0	0	0	0	0
AT1G70010	0	1	0	0	0	1	0	0	0	0	1	0	0	0	0	0	0	6	92	0	0	0	0	3	0	1	0	0	0	0	0	0	0	0	0	0	0	0	0	0	0	0	0	0	0	0	0	0	1
AT1G08440	0	0	1	0	0	1	1	0	0	0	0	0	1	0	0	1	0	5	105	0	0	0	0	1	0	2	0	0	0	0	0	0	0	0	0	0	1	0	0	1	0	0	0	0	1	1	0	0	4
AT1G36000	0	0	0	0	1	0	1	0	3	0	0	0	0	0	1	0	0	4	107	0	0	0	0	3	0	0	0	0	0	0	0	0	0	0	0	0	0	0	0	0	0	0	0	0	0	3	0	0	0
AT1G35990	0	0	1	0	0	0	1	0	1	0	1	1	1	0	1	0	1	1	115	0	0	0	0	2	0	2	0	0	0	0	0	0	0	0	0	0	0	0	0	1	0	0	0	0	0	0	0	1	0
AT1G35995	0	0	0	0	0	1	1	0	1	0	0	0	1	0	0	0	0	1	115	0	0	0	0	2	0	1	0	0	0	0	0	0	0	0	0	0	0	0	0	1	0	0	1	1	0	1	0	0	2
AT1G08420	1	0	0	0	1	0	2	0	1	0	1	0	2	0	0	3	0	3	62	0	0	0	1	1	0	5	0	0	0	0	0	0	0	0	0	0	0	0	0	0	0	0	1	0	0	0	0	0	0
AT1G08430	0	0	0	0	0	1	0	0	3	0	0	0	0	0	0	1	0	0	82	0	0	0	0	1	0	1	0	0	0	0	0	0	1	0	0	0	0	0	0	1	0	0	1	1	0	0	0	1	2
AT1G69950	0	0	0	0	0	0	2	1	1	0	0	0	2	0	0	0	1	1	73	0	0	0	0	1	0	3	0	1	0	0	0	0	0	0	0	0	0	0	0	1	0	0	0	0	0	1	0	2	3
AT1G64660	2	0	0	0	0	0	1	0	1	1	0	0	0	0	0	1	0	4	92	0	0	1	0	5	0	1	0	0	0	0	0	0	0	0	0	0	0	0	0	0	0	0	1	0	0	2	0	1	2
AT1G69940	0	1	0	0	0	0	0	0	3	0	0	0	0	0	0	0	0	2	102	0	0	0	0	3	0	2	1	0	0	0	0	0	0	0	0	0	0	0	0	3	0	0	0	0	0	0	1	0	0
AT1G08350	1	0	0	0	0	0	0	0	0	0	0	0	0	0	0	0	0	1	73	0	0	0	0	3	0	2	0	0	0	0	0	0	0	0	0	0	1	0	0	0	0	0	0	0	0	3	0	0	1
AT1G08360	0	0	0	0	0	0	1	0	1	0	0	0	2	0	0	0	0	5	70	0	0	0	0	1	0	2	0	2	0	0	0	0	0	0	0	0	0	0	0	0	0	0	1	0	0	0	1	0	2
AT1G14010	1	1	0	0	0	0	2	0	3	0	0	0	0	2	0	0	0	4	92	0	0	0	1	3	0	1	1	0	0	0	0	0	0	0	0	1	0	0	0	2	0	0	1	0	1	0	0	0	2
AT1G08340	0	0	1	0	0	0	2	0	5	0	0	0	0	0	0	0	0	2	94	0	0	0	0	4	0	1	0	0	0	0	0	0	0	0	0	0	1	0	0	0	0	0	0	1	0	1	0	1	2
AT1G08370	0	0	1	0	0	1	1	0	2	1	1	0	1	0	0	0	0	3	72	0	0	0	1	2	0	0	0	0	0	0	0	0	0	0	0	0	0	0	0	2	0	0	0	0	0	0	0	0	1
AT1G35920	0	0	0	0	0	0	1	0	3	1	0	0	1	0	0	0	0	1	99	0	0	0	0	2	0	2	0	0	0	0	0	0	0	0	0	0	1	0	0	1	0	0	2	1	0	1	0	1	2
AT1G35900	0	0	0	0	0	0	0	0	1	0	0	0	1	2	0	0	0	1	65	0	0	0	0	5	0	2	0	2	0	0	0	0	0	0	0	0	0	0	0	1	0	0	0	0	0	1	0	1	0
AT1G35880	0	0	0	0	0	1	0	0	2	0	0	0	1	0	0	1	0	1	51	0	0	0	0	3	0	1	0	0	0	0	0	0	0	0	0	0	0	0	0	1	0	0	0	0	0	0	0	1	3
AT1G69930	0	1	0	0	0	1	1	0	1	0	0	0	1	0	0	0	0	6	113	0	0	0	0	1	0	1	0	0	0	0	0	0	0	0	0	0	0	0	0	0	0	0	1	0	0	1	0	0	0
AT1G35890	0	0	0	0	0	0	1	0	5	0	0	0	0	1	0	0	0	1	107	0	0	0	0	3	0	1	0	0	0	0	0	0	0	0	0	0	0	0	0	3	0	0	1	0	0	0	1	0	1
AT1G35910	0	0	2	0	0	0	2	0	2	0	0	0	1	0	0	0	0	3	117	0	0	0	1	2	0	2	0	0	1	0	0	0	1	0	0	0	1	0	0	2	0	0	0	0	0	0	1	0	1
AT1G08380	0	0	0	0	0	0	1	0	0	0	0	0	2	0	0	0	1	2	76	0	0	0	1	2	0	3	0	1	0	0	0	0	0	0	0	0	0	0	0	2	0	0	0	0	0	0	0	3	1
AT1G14020	0	0	0	0	0	1	1	0	5	0	0	0	0	0	0	0	0	1	104	0	0	0	0	1	0	2	1	1	0	0	1	0	0	0	0	0	0	0	0	4	0	0	0	0	0	0	0	1	0
AT1G08390	0	0	0	0	0	0	2	0	4	1	0	0	1	0	0	0	1	0	75	0	0	0	0	4	0	0	0	0	0	0	0	0	0	0	0	0	0	0	0	1	0	0	0	1	0	0	0	1	0
AT1G64640	1	0	0	0	0	1	0	0	1	0	0	0	1	0	0	2	0	7	76	0	0	0	0	4	0	1	0	2	0	0	0	0	1	0	0	0	1	0	0	0	0	0	0	0	0	1	2	1	0
AT1G69935	1	0	0	0	0	0	1	0	0	0	0	0	3	1	0	0	0	3	69	0	0	0	0	1	0	2	0	1	0	0	0	0	0	0	0	0	0	0	0	0	0	0	0	0	0	1	0	0	0
AT1G64650	2	2	0	0	0	0	0	0	4	0	1	1	0	0	0	0	0	0	97	0	0	0	2	5	0	1	0	0	0	0	0	0	0	0	0	0	0	0	0	1	0	0	1	0	0	1	0	0	0
AT1G64630	0	0	3	0	0	0	0	0	1	0	0	0	2	0	0	0	0	3	75	0	0	0	0	1	0	0	0	1	0	0	0	0	0	0	0	0	0	0	0	1	0	0	1	0	0	0	0	0	0
AT1G64625	0	0	0	0	0	0	3	0	1	0	0	0	1	1	0	1	0	2	103	0	0	0	0	3	0	2	0	1	0	0	0	0	0	0	0	0	1	0	0	0	0	0	0	0	0	1	0	1	2
AT1G64620	1	0	0	0	1	1	0	0	0	1	0	0	1	0	0	1	0	4	85	0	0	0	0	6	0	1	0	0	0	0	0	0	0	0	0	0	0	0	0	2	0	0	0	1	0	1	0	1	0
AT1G14060	0	0	0	0	0	0	0	0	2	0	0	0	1	0	0	0	0	2	88	0	0	0	1	3	0	1	0	1	0	0	0	0	0	0	0	0	0	0	0	2	0	0	0	1	0	0	1	2	0
AT1G08400	0	0	0	0	0	0	1	1	1	1	0	0	5	0	0	1	0	5	71	0	1	0	0	2	0	1	0	0	0	0	0	0	0	0	0	0	0	0	0	0	0	0	1	0	0	1	1	1	0
AT1G35870	0	0	0	0	0	0	0	0	0	0	1	0	1	0	0	0	0	4	50	0	0	0	0	1	0	2	0	0	0	0	0	0	0	0	0	0	0	0	0	0	1	0	0	0	0	0	0	1	1
AT1G14030	1	1	0	0	0	0	0	0	0	0	0	0	1	0	0	0	0	2	111	0	0	0	0	0	0	1	0	0	0	0	0	0	1	0	0	4	0	0	0	0	0	0	0	0	0	0	0	0	0
AT1G14040	0	0	0	0	0	0	1	0	2	0	1	0	0	0	0	0	0	2	119	0	0	0	0	2	0	3	0	0	0	0	0	0	0	0	0	0	0	0	0	2	0	0	1	0	0	0	0	0	2
AT1G08410	0	0	0	0	0	0	0	0	0	0	0	1	0	0	0	0	0	4	56	0	0	0	1	0	0	6	0	0	0	0	0	0	0	0	0	0	1	0	0	1	0	0	0	0	0	2	1	2	0
AT1G08710	0	0	0	0	0	0	0	0	1	0	0	0	3	1	0	3	0	2	74	0	0	0	0	0	0	3	0	0	0	0	0	0	0	0	0	0	1	0	0	1	0	0	0	0	1	0	0	0	0
AT1G08720	1	0	0	0	1	1	1	0	4	0	0	0	1	0	0	1	0	4	80	0	0	0	1	6	0	2	0	0	0	0	0	0	0	0	0	1	0	0	0	0	0	0	0	1	0	1	0	1	0
AT1G08730	0	0	0	0	0	0	0	0	3	0	0	1	1	0	0	0	0	7	73	0	0	0	0	2	0	2	0	0	0	0	0	0	0	0	0	0	0	0	0	0	0	0	0	1	0	1	0	0	1
AT1G65347	0	0	0	0	0	0	0	0	1	0	0	0	0	0	0	0	0	2	65	0	0	0	0	6	0	3	0	0	0	0	0	0	0	0	0	0	0	0	0	1	0	0	0	1	0	1	0	1	0
AT1G65350	1	0	0	0	0	0	0	0	2	2	0	0	2	1	0	0	0	0	96	0	0	0	0	1	0	2	0	0	0	0	0	0	0	0	0	0	0	0	0	1	0	0	0	0	0	1	0	0	0
AT1G65360	0	2	1	0	1	1	1	0	1	0	0	1	0	0	0	0	0	1	144	0	0	0	0	2	0	0	0	0	0	0	0	0	0	0	0	0	0	1	0	4	0	0	0	0	0	0	0	0	0
AT1G02030	1	0	0	0	0	0	0	0	0	1	0	0	1	0	0	0	0	1	98	0	0	0	1	1	0	0	0	1	0	0	0	0	0	0	0	0	0	0	0	0	0	0	0	0	0	0	0	0	1
AT1G65365	0	1	0	0	0	0	2	0	4	0	0	0	3	0	0	0	0	6	84	0	0	0	0	1	0	3	0	1	0	0	0	0	0	0	0	0	1	0	0	0	0	0	2	0	0	4	0	2	0
AT1G02020	0	0	0	0	0	0	0	1	0	0	0	0	1	0	0	1	0	2	61	0	1	0	0	1	0	2	0	0	0	0	0	0	0	0	0	0	2	0	0	0	0	0	0	0	0	3	0	2	1
AT1G31360	0	0	1	0	0	0	1	0	0	0	0	0	0	0	1	1	0	2	106	0	0	1	0	5	0	0	0	0	0	0	0	0	0	0	0	0	1	0	0	1	0	0	2	0	0	1	0	0	1
AT1G31350	1	0	1	0	1	0	1	0	2	0	0	0	1	0	0	0	0	4	109	0	0	0	0	5	0	3	0	0	0	0	0	0	1	0	0	0	2	0	0	0	0	0	1	0	0	1	0	0	0
AT1G02000	1	0	0	0	0	0	0	0	1	0	1	0	1	0	0	0	0	0	96	0	0	0	0	5	0	2	0	0	0	0	0	0	0	0	0	0	1	0	0	2	0	0	0	0	0	0	0	0	0
AT1G31355	0	0	0	0	0	2	0	0	0	1	0	0	1	0	0	0	0	3	102	0	0	0	0	1	0	3	0	0	0	0	0	0	0	0	0	0	0	1	0	0	0	0	1	0	0	2	0	1	3
AT1G02010	0	1	0	0	0	1	0	0	0	2	1	0	0	0	0	0	0	0	72	0	0	0	0	0	0	5	0	0	0	0	0	0	0	0	0	0	1	0	0	1	0	0	0	2	0	1	1	0	1
AT1G01990	0	0	0	0	0	0	0	0	0	0	0	0	0	0	0	0	0	0	92	0	0	0	0	2	0	2	0	0	0	0	0	0	0	0	0	0	0	0	0	0	0	0	0	0	0	3	0	0	0
AT1G31370	1	0	0	0	0	1	1	0	7	0	0	0	1	0	0	0	0	3	84	0	0	1	0	11	0	1	0	0	0	0	0	0	0	0	0	0	1	0	0	0	0	0	1	0	0	3	1	0	3
AT1G65380	0	1	0	0	0	0	0	0	3	0	0	0	0	0	0	0	0	2	77	0	0	0	0	3	0	1	0	0	0	0	0	0	0	0	0	0	0	0	0	3	0	0	0	0	0	1	0	0	3
AT1G65410	0	0	0	0	1	0	0	0	1	0	0	0	1	0	0	0	0	2	80	0	0	0	0	1	0	1	0	0	0	0	0	0	0	0	0	0	0	0	0	2	0	0	2	1	0	2	1	0	0
AT1G02065	1	1	0	0	0	0	0	0	3	0	0	0	1	0	1	1	0	3	70	0	0	0	0	7	0	2	1	0	1	0	1	0	1	0	0	0	0	0	0	2	0	0	0	0	0	0	2	4	3
AT1G65420	0	0	0	0	0	0	2	1	1	0	0	0	3	0	0	0	0	3	73	0	1	0	1	1	0	11	0	0	0	0	0	0	0	0	0	0	0	0	1	3	0	0	1	0	0	1	0	0	0
AT1G02060	0	0	0	0	0	0	1	0	2	0	0	0	2	0	0	0	0	2	94	0	0	0	0	2	0	3	0	0	0	0	0	0	0	0	0	1	0	0	0	1	0	0	1	0	0	0	0	0	0
AT1G65370	0	0	1	0	1	0	0	0	1	0	1	0	0	0	0	1	0	1	76	0	0	0	0	1	0	1	0	0	0	0	0	0	0	0	0	0	1	0	1	0	0	0	0	0	0	2	0	0	0
AT1G31390	0	1	0	0	0	0	2	0	1	0	0	0	1	1	0	0	0	5	88	0	0	0	0	3	0	0	0	0	0	0	0	0	1	0	0	0	0	0	0	1	0	0	0	0	0	1	0	0	2
AT1G02050	0	0	0	0	0	0	1	1	0	0	1	0	2	1	0	2	0	1	51	0	0	0	0	1	0	2	1	0	0	0	0	0	0	0	0	0	0	0	0	0	0	0	2	0	0	0	1	1	0
AT1G31380	0	0	0	0	0	0	0	0	3	0	0	0	0	0	1	1	0	0	78	0	0	1	0	1	0	2	0	2	0	0	0	0	1	0	0	0	0	0	0	1	0	0	1	0	0	4	0	1	0
AT1G02040	0	0	0	0	0	1	0	0	0	0	0	0	3	0	0	5	0	1	48	0	0	0	0	0	0	4	0	0	0	0	0	0	0	0	0	0	0	0	0	1	0	0	1	0	0	2	1	1	0
AT1G65385	0	2	0	0	1	0	2	0	1	1	0	0	0	0	0	0	0	0	95	0	0	0	0	3	0	3	0	0	0	0	0	0	0	1	0	0	0	0	0	1	0	0	1	0	0	0	0	1	0
AT1G65390	1	0	0	0	0	0	1	1	0	0	0	0	1	1	0	0	0	6	91	0	1	0	0	3	0	3	0	0	0	0	0	0	0	0	0	0	0	0	0	2	0	0	0	0	0	2	0	0	1
AT1G31340	0	0	0	0	0	0	0	0	2	1	0	0	0	1	0	0	1	4	101	0	0	0	0	0	0	0	0	0	0	0	0	0	0	0	0	0	0	0	0	0	0	0	0	0	0	2	0	1	0
AT1G01980	1	1	0	0	0	0	3	0	2	0	0	0	0	0	0	0	0	2	90	0	0	0	1	3	0	1	0	0	0	0	0	0	0	0	0	0	0	0	0	0	0	0	0	0	0	0	0	0	0
AT1G65280	0	0	0	0	0	1	0	0	1	0	0	0	1	0	0	0	0	4	85	0	0	0	0	1	0	2	0	0	0	0	0	0	0	0	0	0	0	0	0	0	0	0	0	0	0	1	1	0	3
AT1G65290	0	0	0	0	0	0	2	0	1	1	0	0	1	0	0	1	0	1	91	0	0	0	0	2	0	2	0	1	0	0	0	0	0	0	0	0	0	0	0	2	0	0	0	0	0	3	0	0	1
AT1G65295	1	0	0	0	0	0	0	0	1	0	1	0	0	0	0	0	0	0	96	0	0	0	2	7	0	0	0	0	0	0	0	0	0	0	0	0	0	0	0	3	0	0	1	0	0	0	0	0	1
AT1G09080	0	0	0	0	0	1	0	0	1	0	0	0	1	0	0	0	0	3	116	0	0	0	0	2	0	3	0	1	0	0	0	0	0	0	0	0	0	0	0	2	0	0	0	0	0	2	0	0	1
AT1G65300	1	0	1	0	2	0	0	0	1	0	0	0	2	0	0	1	0	2	114	0	0	0	0	1	0	1	0	0	0	0	0	0	0	0	0	0	0	0	0	2	0	0	1	0	0	1	0	3	0
AT1G09070	0	0	0	0	0	1	1	1	0	2	0	0	2	0	0	1	0	1	89	0	0	0	0	2	0	2	0	0	0	0	0	0	1	0	0	0	0	0	0	0	0	0	0	0	0	3	0	1	0
AT1G09050	0	0	0	0	0	0	1	0	0	0	0	0	0	0	0	0	0	2	60	0	0	0	0	2	0	0	0	1	0	0	0	0	0	0	0	0	0	0	0	2	0	0	0	0	0	3	0	1	2
AT1G09020	0	0	1	0	0	0	1	0	1	0	0	0	0	0	0	0	0	5	107	0	1	0	0	2	0	1	0	0	0	0	0	0	1	0	0	0	0	0	0	1	0	0	0	1	0	0	0	0	1
AT1G09030	0	1	0	0	0	0	0	0	1	0	0	0	0	0	0	0	0	0	111	0	0	0	1	4	0	0	0	0	0	0	0	0	1	0	0	0	0	0	0	0	0	0	1	0	0	2	2	0	3
AT1G09040	0	1	0	0	0	0	0	1	3	0	0	0	1	1	0	0	0	1	109	0	0	0	0	2	0	0	0	0	0	0	0	0	0	0	0	0	0	0	0	2	0	0	0	0	0	0	0	0	1
AT1G09060	0	0	0	0	0	0	1	0	1	0	0	0	1	0	0	0	0	3	93	0	1	0	0	4	0	1	0	0	0	0	0	0	0	0	0	0	0	0	0	2	0	0	0	0	0	0	1	0	3
AT1G31290	2	0	1	0	0	0	2	0	2	1	0	0	0	1	1	0	0	2	93	0	1	0	0	4	0	0	1	1	0	0	1	0	0	0	0	0	0	0	0	1	0	0	0	0	0	4	0	0	1
AT1G65310	1	0	1	0	0	0	2	0	5	1	0	0	1	0	0	1	0	3	113	0	0	0	0	3	0	1	0	0	0	0	0	0	0	0	0	0	0	0	0	1	0	0	0	0	0	0	0	0	1
AT1G31300	0	1	1	0	0	0	1	0	3	2	1	0	0	0	0	0	0	0	119	0	0	0	1	3	0	0	0	0	0	1	0	0	0	0	0	0	0	0	0	1	0	0	3	0	0	0	0	0	0
AT1G01970	0	0	0	0	0	1	2	1	2	0	0	0	0	0	0	0	0	1	78	0	0	0	0	0	0	5	0	1	0	0	0	0	0	0	0	0	0	1	0	0	0	0	0	0	0	2	1	2	1
AT1G65342	0	0	0	0	0	0	1	1	3	1	0	0	0	0	1	0	0	1	98	0	0	0	0	2	0	0	0	0	0	0	0	0	0	0	0	0	1	0	0	1	0	0	0	0	0	0	0	1	1
AT1G31335	0	0	0	0	0	0	1	0	1	0	0	0	1	0	1	0	0	1	79	0	0	0	0	2	0	2	0	0	0	0	0	0	1	0	0	0	0	0	0	0	0	0	0	0	0	0	0	0	1
AT1G31330	0	1	0	0	0	1	1	0	1	0	0	0	2	0	0	0	0	1	96	0	0	0	0	3	0	3	0	0	0	0	0	0	0	0	0	0	1	0	0	1	0	0	0	0	0	0	0	0	2
AT1G65340	1	0	0	0	0	1	1	0	2	0	0	0	1	0	0	0	0	0	96	0	0	0	0	4	0	1	0	0	0	0	0	0	0	0	0	0	0	0	1	1	0	0	0	0	0	0	0	0	0
AT1G01960	1	0	0	0	0	0	0	0	1	0	0	0	0	0	0	0	0	5	73	0	0	0	0	3	0	3	0	0	0	0	0	0	0	0	0	0	0	0	0	1	0	0	1	1	1	0	1	1	0
AT1G31320	0	0	0	0	0	0	2	1	2	0	0	0	1	0	0	0	0	3	93	0	0	0	1	4	0	1	0	0	0	0	0	1	1	0	0	1	0	0	0	0	0	0	0	0	0	0	0	0	2
AT1G65320	0	1	1	0	0	0	2	0	4	1	0	0	0	0	0	0	0	1	120	0	0	0	1	1	0	1	0	0	0	0	0	0	0	0	0	0	1	0	0	0	0	0	0	0	0	0	0	1	1
AT1G31400	0	0	0	0	0	0	1	0	3	0	0	0	0	1	0	0	0	1	70	0	1	0	0	1	0	2	0	1	0	0	0	0	0	0	0	0	0	0	0	2	0	0	1	0	0	0	0	0	1
AT1G31310	0	1	0	0	0	0	3	0	2	0	0	0	0	0	0	0	0	2	95	0	0	0	0	3	0	0	0	0	0	0	0	0	0	0	0	0	0	0	0	5	0	0	0	0	0	1	1	0	2
AT1G65330	1	1	0	0	1	0	0	0	3	0	0	1	1	0	0	1	0	3	104	0	0	0	0	4	0	0	0	0	0	0	0	0	0	0	0	0	1	0	0	0	0	0	0	0	0	0	0	1	1
AT1G01950	0	0	0	0	1	3	0	0	4	0	0	0	1	1	0	1	0	5	74	0	0	0	0	3	0	5	0	2	1	0	0	0	1	0	0	0	0	0	0	0	0	0	0	0	0	1	0	1	2
AT1G09010	0	0	0	0	0	1	2	1	2	0	0	0	2	0	0	2	0	2	84	0	0	0	1	3	1	1	0	0	0	0	0	0	0	0	0	0	0	0	0	0	0	0	0	0	0	1	0	0	2
AT1G02070	0	0	0	0	0	0	0	0	1	1	0	1	2	0	0	3	0	5	98	0	1	1	0	5	0	3	0	0	0	0	0	0	0	0	0	0	0	0	0	2	0	0	2	0	0	2	1	1	0
AT1G02080	0	3	0	0	0	0	0	0	3	0	0	0	0	0	0	0	0	2	96	0	0	0	0	1	0	0	0	0	0	0	0	0	0	0	0	1	0	0	0	2	0	0	1	0	0	1	0	0	0
AT1G57860	1	0	1	0	0	0	0	1	0	0	0	0	1	0	0	1	0	4	69	0	1	0	0	2	0	2	0	0	0	0	0	0	0	0	0	0	0	0	0	0	0	0	2	0	0	4	0	1	0
AT1G57870	0	0	1	0	0	0	3	0	0	0	0	0	3	0	0	0	0	1	70	0	0	1	0	1	0	3	0	0	0	1	0	0	0	0	0	0	0	0	0	1	0	0	2	0	0	0	1	4	4
AT1G57906	0	0	0	0	1	2	1	0	0	0	0	0	2	0	0	0	0	6	65	0	0	0	1	0	0	1	0	2	0	0	0	0	0	0	0	0	0	0	0	1	0	0	0	0	0	0	0	0	3
AT1G57850	0	0	0	0	0	0	1	0	1	0	0	0	2	0	0	2	0	2	105	0	0	0	0	1	0	1	0	1	0	0	0	0	0	0	0	0	0	1	0	1	0	0	3	0	0	1	1	0	0
AT1G57943	0	0	0	0	0	0	0	0	7	0	0	0	0	0	0	0	0	4	97	0	0	0	0	5	0	0	0	0	0	0	0	0	0	0	0	0	0	0	0	0	0	0	0	1	0	1	1	0	0
AT1G02180	0	0	0	0	0	0	1	0	0	0	0	0	3	0	0	2	0	5	63	0	0	0	0	1	0	0	0	2	1	0	0	0	1	0	0	0	0	0	0	0	0	0	0	0	0	0	1	2	2
AT1G31500	0	0	0	0	0	0	1	0	3	0	0	0	0	0	0	0	0	1	126	0	0	0	0	2	0	0	0	1	0	0	0	0	0	0	0	0	0	0	0	3	0	0	2	0	0	0	0	0	0
AT1G25240	0	1	0	0	0	0	2	0	2	0	0	0	0	1	0	0	0	0	86	0	0	0	0	5	0	0	0	0	0	0	0	0	0	0	0	0	0	0	0	0	0	0	0	0	0	2	0	0	0
AT1G31490	0	0	0	0	0	1	0	0	2	1	1	0	1	0	0	1	0	3	87	0	0	0	1	4	0	0	0	1	0	1	0	0	0	0	0	0	0	0	0	0	0	0	0	0	0	0	0	0	2
AT1G02160	0	0	0	0	0	0	0	0	1	0	0	0	0	0	0	1	0	6	61	0	0	0	0	0	0	0	0	0	0	0	0	0	0	0	0	0	0	0	0	1	0	0	1	0	0	2	0	0	0
AT1G02170	0	0	0	0	0	1	1	0	1	0	0	0	1	0	0	0	0	4	76	0	0	0	0	5	0	4	0	0	0	0	0	0	0	0	0	0	0	1	1	0	0	0	0	0	0	0	0	3	0
AT1G31480	0	0	1	0	0	0	0	0	1	0	0	0	1	0	0	0	0	2	95	0	0	0	2	0	0	0	0	0	0	0	0	0	0	0	0	0	1	0	0	1	0	0	0	0	0	2	0	0	2
AT1G57980	0	1	0	0	0	0	3	0	4	0	1	0	0	0	0	0	0	6	101	0	0	0	0	3	0	0	0	0	0	0	0	0	0	0	0	0	0	0	0	0	0	0	2	0	0	0	1	0	0
AT1G25250	2	0	0	0	0	0	2	1	2	1	0	0	2	0	0	1	0	0	88	0	0	0	1	2	0	0	0	0	0	0	0	0	0	0	0	0	0	0	0	0	0	0	0	1	0	2	0	3	1
AT1G25300	0	0	1	0	0	0	0	0	1	0	0	0	0	0	0	0	0	1	116	0	0	0	2	3	0	1	0	0	0	0	0	0	0	0	0	0	0	0	0	0	0	0	0	1	0	0	0	1	1
AT1G02190	0	0	0	0	0	0	0	0	1	0	0	0	1	0	0	0	0	1	79	0	0	0	0	5	0	3	0	0	0	0	0	0	0	0	0	0	0	0	0	2	0	0	1	0	0	1	1	1	1
AT1G25310	0	0	0	0	0	0	1	0	1	0	0	0	1	1	0	0	0	5	96	0	0	0	1	0	0	1	0	0	0	0	0	0	0	0	0	0	0	0	0	0	0	0	0	0	0	1	0	0	1
AT1G31520	0	0	0	0	0	0	4	1	3	0	0	0	0	0	0	0	0	0	95	0	0	0	0	3	0	0	0	0	0	0	0	0	0	0	0	0	0	0	0	2	0	0	0	0	0	1	1	0	3
AT1G57990	1	1	0	0	0	0	2	1	4	0	0	0	1	0	0	0	0	8	106	0	0	0	0	2	0	1	0	0	0	0	0	0	1	0	0	0	0	0	0	3	0	0	1	0	1	5	0	2	2
AT1G25290	0	0	0	0	0	0	0	0	0	0	0	0	4	0	1	5	0	2	57	0	0	0	0	0	0	2	0	0	0	0	0	0	0	1	0	0	0	0	0	0	0	0	0	0	0	0	0	0	3
AT1G31510	0	1	0	0	0	0	2	0	0	0	0	0	0	0	0	0	0	3	110	0	1	0	0	5	0	1	0	0	0	0	0	0	0	1	0	0	0	0	0	2	0	0	0	0	0	1	1	0	0
AT1G25260	0	0	0	0	0	0	0	0	1	0	0	0	1	0	0	0	0	1	95	0	0	0	0	1	0	2	0	1	0	0	0	0	0	0	0	0	0	0	0	2	0	0	0	0	0	0	0	1	0
AT1G25270	2	0	0	0	0	0	1	0	2	1	0	0	1	0	0	0	0	3	84	0	0	0	0	2	0	3	0	0	0	0	0	0	0	0	0	0	2	0	0	1	0	0	0	0	0	1	0	0	1
AT1G25275	0	0	0	0	2	1	3	0	3	0	0	0	1	0	0	0	1	0	101	0	0	0	1	2	0	0	1	2	1	0	0	0	1	0	0	0	0	0	0	1	0	0	0	0	0	1	0	1	2
AT1G25280	0	0	0	0	0	1	1	0	1	0	0	0	0	0	0	1	0	1	116	0	0	0	0	1	0	1	0	0	0	0	0	0	0	0	0	0	0	0	0	0	0	0	0	0	0	1	0	0	1
AT1G02150	0	0	0	0	1	1	2	0	5	0	0	0	2	0	0	0	0	0	87	0	0	0	0	2	0	0	0	0	0	0	0	0	0	0	0	0	0	0	0	0	0	0	0	0	0	1	0	0	0
AT1G25230	1	0	0	0	0	1	0	1	4	0	0	0	0	0	0	0	0	1	115	0	0	0	0	3	0	0	0	0	0	0	0	0	0	0	0	1	0	0	0	1	0	0	1	0	0	1	1	0	1
AT1G31470	0	0	1	0	0	0	1	0	2	1	0	0	0	0	0	0	0	3	87	0	0	0	1	6	0	0	0	1	0	0	0	0	0	0	0	0	0	0	0	2	0	0	0	0	1	1	1	0	2
AT1G57780	1	1	0	0	0	0	0	0	2	1	0	0	0	0	0	0	0	0	136	0	0	0	0	7	0	0	0	0	0	0	0	0	0	0	0	0	0	0	0	2	0	0	0	2	0	0	0	0	0
AT1G57790	0	0	2	0	0	0	2	0	1	1	0	0	0	0	0	0	0	3	119	0	0	0	0	2	0	0	0	0	0	0	0	0	0	0	0	0	0	0	0	2	0	0	1	0	0	1	0	0	1
AT1G57800	0	0	0	0	0	0	3	0	4	0	0	0	0	0	0	0	0	0	102	0	0	0	1	5	0	1	0	0	0	0	0	0	0	0	0	0	0	0	0	3	0	0	0	1	0	1	0	1	2
AT1G57770	0	1	0	0	0	1	0	0	2	0	0	0	1	0	0	1	0	2	88	0	0	0	0	2	0	1	0	0	0	0	0	0	0	0	0	0	0	0	0	2	0	0	0	0	0	1	0	0	1
AT1G57810	0	0	0	0	0	0	1	0	0	0	0	0	2	0	0	3	0	4	77	0	0	0	0	0	0	2	0	0	0	0	0	0	0	0	0	0	0	0	0	0	0	0	0	0	0	0	0	0	0
AT1G57760	0	0	2	0	0	0	0	0	2	0	0	0	0	0	0	0	0	1	124	0	0	0	0	3	0	1	0	0	0	0	0	0	0	0	0	0	0	0	0	3	0	0	0	0	0	1	0	0	0
AT1G02110	1	0	0	0	0	0	0	0	1	1	0	0	0	1	0	0	0	5	81	0	0	0	2	6	0	0	0	0	0	0	0	0	0	0	0	1	0	0	0	1	0	0	1	0	1	0	0	0	2
AT1G31420	0	0	0	0	1	0	1	0	0	0	1	1	0	1	0	0	0	0	52	0	0	0	0	2	0	3	0	0	0	1	0	0	0	0	0	0	0	0	0	0	0	0	0	0	0	1	1	2	4
AT1G02090	3	0	0	0	0	0	1	0	1	1	0	0	1	0	0	3	0	0	67	0	0	1	1	2	0	3	0	0	0	0	0	0	0	0	0	0	0	0	0	0	0	0	1	0	0	2	1	1	0
AT1G02100	0	0	0	0	0	0	0	0	1	0	0	0	0	0	1	2	0	1	63	0	0	0	1	0	0	2	0	0	0	0	0	1	0	0	0	0	0	0	0	1	0	0	0	0	0	1	0	0	0
AT1G02120	1	0	0	0	0	0	0	0	0	0	0	0	5	0	0	1	0	2	56	0	1	1	0	2	0	11	0	1	0	0	0	0	0	0	0	0	1	0	0	0	0	0	3	0	0	1	0	0	0
AT1G57820	1	3	0	0	1	0	0	0	3	0	0	0	0	3	0	2	0	2	103	1	0	0	0	0	0	2	0	0	0	0	0	0	0	0	0	0	0	0	0	0	0	0	2	0	0	2	0	1	0
AT1G57830	0	0	0	0	0	1	3	0	2	0	0	0	1	0	0	0	0	4	106	0	0	0	0	2	0	1	0	1	0	0	0	0	0	0	0	0	0	0	0	0	0	0	0	0	0	1	0	0	0
AT1G25155	1	0	0	0	0	0	1	0	0	0	0	0	2	0	0	1	0	4	68	0	0	0	0	2	0	0	0	0	0	0	0	0	0	0	0	0	0	0	0	3	0	0	0	0	0	0	0	0	1
AT1G31460	0	0	1	0	2	0	1	0	1	0	0	0	2	2	0	4	0	4	53	0	0	0	1	2	0	2	0	0	0	1	0	0	0	0	0	0	0	0	0	1	0	0	0	1	0	1	0	1	3
AT1G25220	2	0	1	0	1	1	1	0	0	0	0	0	0	0	0	1	0	3	92	0	2	0	0	1	0	5	0	1	0	0	0	0	0	0	0	0	0	0	0	0	0	0	3	0	0	3	0	1	1
AT1G02140	0	0	1	0	0	0	0	0	0	0	1	0	1	1	0	0	0	0	68	0	0	0	0	0	0	2	0	1	0	0	0	0	0	0	0	0	0	0	0	1	0	0	1	0	0	0	0	1	0
AT1G02130	0	0	0	0	0	0	0	1	0	0	0	0	1	0	0	1	0	2	64	0	0	0	0	0	0	3	0	0	0	0	0	0	0	0	0	0	0	0	0	0	0	0	0	0	0	1	1	0	2
AT1G25210	0	0	0	0	0	0	1	0	0	0	0	0	0	0	0	0	0	3	76	0	1	0	0	1	0	3	0	0	0	0	0	0	0	0	0	0	0	0	0	0	0	0	0	0	0	1	0	0	0
AT1G31450	0	0	0	0	0	0	1	0	3	0	0	0	2	0	0	0	0	3	76	0	0	0	0	3	0	0	0	1	0	0	0	0	0	0	0	0	0	0	0	1	0	0	2	1	0	0	2	3	2
AT1G31440	0	2	0	0	0	0	0	0	1	0	0	0	0	0	0	2	0	1	125	0	0	0	0	1	0	3	0	0	0	0	0	0	0	0	0	0	0	0	0	2	0	0	2	1	0	0	0	0	1
AT1G57840	0	0	0	0	0	0	0	0	4	0	0	0	0	0	0	0	0	3	99	0	0	0	0	4	0	1	0	0	0	0	0	0	0	0	0	1	0	0	0	0	0	0	0	0	0	3	0	0	0
AT1G31410	0	0	0	0	1	0	0	1	1	0	0	0	0	0	0	1	0	2	74	0	1	0	0	2	0	0	0	0	0	0	0	0	0	0	0	0	0	0	0	1	0	0	0	1	0	0	0	0	1
AT1G25180	0	0	0	0	0	0	0	0	0	4	0	0	0	0	0	1	0	3	70	0	0	0	0	7	0	1	0	1	0	0	0	0	0	0	0	0	0	0	0	0	0	0	0	0	0	1	1	0	0
AT1G31430	0	0	0	0	1	0	1	0	1	0	0	0	1	0	0	0	0	4	70	0	1	0	0	1	0	0	0	0	0	0	0	0	0	0	0	0	0	0	0	0	0	0	0	0	0	0	0	1	3
AT1G13950	0	0	0	0	0	1	1	0	4	0	0	0	2	0	0	1	0	2	103	0	1	0	0	3	0	1	0	0	0	0	0	0	0	0	0	0	0	0	0	2	0	0	0	0	0	2	0	2	0
AT1G09000	0	0	1	0	0	0	1	0	1	0	0	0	0	0	0	0	0	4	84	0	0	0	0	1	0	3	0	0	0	0	0	0	0	0	0	0	0	0	0	2	0	0	0	0	0	3	0	0	1
AT1G08990	1	0	0	0	0	0	0	1	8	0	0	0	1	0	0	2	0	0	121	0	0	2	0	2	0	1	0	1	0	0	0	0	0	0	0	0	0	0	0	1	0	0	2	0	0	0	0	0	0
AT1G08800	0	0	1	0	0	0	1	1	0	0	0	0	0	0	0	0	0	2	100	0	0	1	1	2	0	0	0	0	0	0	0	0	0	0	0	0	0	0	0	2	0	0	1	0	0	1	1	1	0
AT1G08810	0	0	0	0	0	0	1	0	0	0	0	0	0	0	0	0	0	1	102	0	1	0	2	1	0	0	0	0	0	0	0	0	0	0	0	0	0	0	0	2	0	0	0	0	0	2	0	1	1
AT1G08820	1	2	1	0	0	1	2	1	3	0	0	1	0	0	0	0	0	1	88	0	0	0	0	0	0	2	0	0	0	0	0	0	0	0	0	0	1	0	0	1	0	0	2	0	0	3	1	1	0
AT1G36300	0	0	0	0	0	0	1	0	6	0	0	0	0	0	0	0	0	2	86	0	0	0	0	3	0	1	0	0	0	0	0	0	0	0	0	0	0	0	0	0	0	0	0	1	0	0	0	0	0
AT1G08830	0	1	0	0	0	1	1	0	2	0	0	0	0	0	0	1	0	6	112	0	0	0	0	5	0	2	0	0	0	0	0	0	0	0	0	0	1	0	0	0	0	0	0	0	0	2	0	0	2
AT1G08790	0	0	0	0	0	0	1	0	2	0	0	0	3	0	1	0	0	2	73	0	0	0	0	5	0	1	0	0	0	0	0	0	1	0	0	0	0	0	0	0	0	0	3	0	0	1	1	1	3
AT1G36280	0	0	0	0	0	0	2	0	1	0	0	0	0	1	0	0	0	3	98	0	0	0	1	4	0	5	0	1	0	0	0	0	0	0	0	0	0	0	0	1	0	0	2	0	0	4	0	1	0
AT1G36260	0	1	1	0	0	0	2	0	3	0	0	0	0	0	0	0	0	1	91	0	0	0	0	2	0	2	0	0	0	0	0	0	0	0	0	0	0	0	0	0	0	0	0	1	0	2	0	0	1
AT1G31120	1	0	0	0	1	1	0	0	1	0	0	0	3	0	0	0	0	0	104	0	0	0	0	5	0	1	0	0	0	0	0	0	0	0	0	0	0	0	0	1	1	0	0	1	0	2	2	0	1
AT1G36270	0	1	0	0	0	0	0	0	1	0	0	0	0	0	0	1	0	1	71	0	0	0	1	0	0	2	0	2	0	0	0	0	1	0	0	0	0	0	0	2	0	0	0	0	0	0	0	1	0
AT1G36290	0	0	0	0	1	0	0	0	7	0	0	0	2	0	0	0	0	4	84	0	0	0	0	5	0	0	0	0	0	0	0	0	1	0	0	0	0	0	0	0	0	0	0	1	0	0	0	0	1
AT1G31100	0	0	2	0	0	2	1	0	1	0	0	0	4	0	0	2	0	2	71	0	0	0	0	4	1	3	0	0	0	0	0	0	0	0	0	1	0	1	0	0	1	0	0	0	0	0	0	0	0
AT1G08840	0	0	0	0	0	0	5	1	0	0	0	0	0	0	0	0	2	1	61	0	0	0	0	2	0	5	0	1	0	0	0	0	0	0	0	0	0	0	0	2	3	0	0	0	0	0	0	4	1
AT1G08860	0	0	0	0	0	0	2	0	2	1	0	0	0	1	0	0	0	1	80	0	0	0	0	3	0	2	0	1	0	0	0	0	0	0	0	0	0	0	0	3	0	0	1	1	0	1	0	0	1
AT1G65130	0	0	0	0	0	1	0	0	0	0	0	0	2	0	0	0	0	2	74	0	0	0	0	0	0	1	0	0	0	0	0	0	0	0	0	0	1	0	0	1	0	0	0	0	0	1	0	0	1
AT1G31150	1	0	0	0	0	2	4	0	1	0	0	0	6	0	0	4	1	1	92	0	0	0	0	3	0	0	0	0	0	0	0	0	0	0	0	0	0	1	0	0	0	0	0	0	0	2	0	1	1
AT1G65140	0	0	0	0	0	2	0	1	1	0	0	0	3	0	0	1	0	1	59	0	0	0	0	4	0	1	0	0	0	0	0	0	0	0	0	0	0	0	0	0	0	0	1	0	0	2	1	0	2
AT1G31140	0	0	0	0	0	0	0	0	1	0	0	0	0	1	0	0	0	1	94	0	1	0	0	1	0	3	0	0	0	0	0	0	0	0	0	0	1	0	0	1	0	0	0	0	1	1	0	0	1
AT1G08845	0	1	0	0	0	0	0	0	1	0	0	0	2	0	0	3	0	2	75	0	0	0	2	1	0	2	0	0	0	0	0	0	0	0	0	0	0	0	0	1	0	0	0	0	0	0	1	0	1
AT1G65120	0	0	0	0	0	0	0	0	3	0	0	0	0	0	0	2	0	1	87	0	0	0	0	1	0	1	0	0	0	0	0	0	0	0	0	0	0	0	0	0	0	0	0	0	0	0	0	0	0
AT1G65110	0	0	1	0	0	0	2	0	2	1	0	0	1	0	0	0	0	1	114	0	0	0	1	1	0	1	0	0	0	0	0	0	0	0	0	0	0	0	0	0	0	0	0	0	0	0	0	0	3
AT1G08880	2	1	0	0	0	0	2	0	1	0	0	0	2	0	0	0	0	1	100	0	0	0	0	3	0	0	0	0	0	0	0	0	0	0	0	1	0	0	0	1	0	0	1	0	0	1	1	0	0
AT1G65080	0	0	0	0	0	0	0	0	1	1	1	0	4	1	0	1	0	3	72	0	0	0	0	0	0	4	0	0	0	0	0	0	0	0	0	0	1	0	0	0	0	0	1	0	0	2	0	0	1
AT1G65090	0	1	0	0	0	1	0	1	2	0	0	0	0	0	0	0	0	3	85	0	0	1	0	5	0	0	0	0	0	0	0	0	0	0	0	0	0	0	0	0	0	0	1	0	0	0	0	1	1
AT1G31130	0	0	0	0	0	0	2	0	3	0	0	0	1	0	0	0	0	1	105	0	0	0	0	2	0	0	0	1	0	0	0	0	0	0	0	0	0	0	0	1	0	0	1	2	0	2	0	0	3
AT1G36250	0	0	0	0	0	0	1	0	2	0	0	0	0	0	0	1	0	1	79	0	0	0	0	3	0	2	0	0	0	0	0	0	0	0	0	0	0	0	0	0	0	0	0	0	0	0	0	2	0
AT1G31090	0	1	0	0	0	0	1	2	3	1	0	0	0	0	0	0	0	2	97	0	0	0	0	2	0	0	0	0	0	0	0	0	0	0	0	0	0	0	0	3	0	0	0	0	0	0	0	0	0
AT1G36240	1	0	0	0	0	0	1	0	1	0	0	0	3	0	0	1	0	1	81	0	0	0	0	3	0	4	0	1	0	0	0	0	0	0	0	0	0	0	0	1	0	0	1	0	0	0	0	2	1
AT1G65000	0	0	0	0	1	1	3	0	5	0	0	0	3	0	0	1	0	1	116	0	0	0	0	2	0	1	1	0	0	0	0	0	0	0	0	0	0	0	0	0	0	0	0	0	0	2	1	4	6
AT1G65010	2	0	0	0	0	0	0	0	1	1	0	0	3	0	0	1	0	1	74	0	0	0	0	2	0	1	0	0	0	0	0	0	1	0	0	0	0	0	0	0	0	0	0	1	0	1	0	0	0
AT1G65020	0	0	0	0	0	0	0	1	1	0	0	0	0	0	0	0	0	1	59	0	0	1	0	3	0	4	0	0	0	0	0	0	0	0	0	0	0	2	0	2	0	0	2	0	0	0	1	0	0
AT1G64990	1	0	0	0	0	0	0	0	0	0	0	0	2	0	0	0	0	1	114	0	0	0	0	3	0	0	0	0	0	0	0	0	0	0	0	0	0	0	0	1	0	0	0	0	0	0	0	1	1
AT1G31020	0	0	0	0	0	0	0	0	0	1	0	0	1	1	0	0	0	2	65	0	1	0	0	0	0	1	0	3	0	0	0	0	0	0	0	0	0	0	0	1	0	0	0	0	0	2	0	3	2
AT1G08780	0	1	0	0	0	0	0	0	3	0	0	0	1	0	0	0	0	1	76	0	0	0	1	4	0	2	0	0	0	0	0	0	0	0	0	0	0	0	0	0	0	0	0	0	0	0	1	1	0
AT1G08760	0	0	1	0	0	1	1	0	3	1	0	0	0	0	0	0	0	0	77	0	0	0	0	3	0	1	0	0	0	0	0	0	0	0	0	0	0	0	0	1	0	0	0	0	0	0	1	0	1
AT1G08735	0	0	0	0	0	3	0	0	1	0	0	0	0	0	0	0	0	3	83	0	0	0	0	3	0	0	0	1	0	0	0	0	0	0	0	0	1	0	0	1	0	0	0	0	0	0	0	0	2
AT1G08740	0	0	0	0	0	0	1	0	3	1	0	0	0	1	0	0	0	1	105	0	0	0	0	1	0	1	0	0	0	0	0	0	0	0	0	0	0	0	0	2	0	0	0	0	0	3	0	1	0
AT1G08750	0	1	1	0	0	0	1	0	1	0	0	0	1	0	0	2	0	1	88	0	0	1	2	6	0	5	0	0	0	0	0	0	0	0	0	0	1	0	0	2	0	0	1	0	0	0	0	1	1
AT1G08770	0	0	0	0	0	1	0	0	0	1	0	0	0	0	0	3	0	7	72	0	0	0	1	2	0	2	0	1	0	0	0	0	0	0	0	1	0	0	0	1	0	0	0	0	0	2	0	1	1
AT1G31030	0	0	0	0	1	0	1	0	0	0	0	0	0	0	0	0	0	2	124	0	0	0	0	2	0	1	1	0	0	0	0	0	0	0	0	0	0	0	0	0	0	0	0	0	0	4	0	0	2
AT1G65030	0	0	0	0	0	1	1	0	0	0	0	0	0	0	0	1	0	4	69	0	0	0	0	3	0	2	0	0	0	0	0	0	0	0	0	0	0	0	0	1	0	0	0	0	0	1	0	2	1
AT1G31040	1	1	1	0	0	0	1	0	0	0	0	0	1	0	0	0	0	1	95	0	0	0	0	4	0	0	0	0	0	0	0	0	0	0	0	0	1	0	0	0	0	0	0	0	0	3	0	0	6
AT1G65070	0	0	0	0	0	0	0	0	1	0	0	0	4	2	0	1	0	2	74	0	0	0	1	2	0	2	0	1	0	0	0	0	0	0	0	0	0	0	0	1	0	0	0	0	0	0	0	0	2
AT1G36230	0	0	0	0	0	0	1	1	1	0	0	0	0	0	0	0	0	4	70	0	0	0	0	3	0	2	0	1	0	0	0	0	0	0	0	0	0	0	0	0	0	0	0	0	0	2	1	2	1
AT1G31080	0	0	0	0	0	0	1	1	2	0	0	0	3	0	0	1	0	4	91	0	0	0	0	3	0	1	0	1	0	0	0	0	1	0	0	0	0	0	0	3	0	0	1	0	0	0	0	1	0
AT1G31070	1	0	1	0	0	1	2	0	1	0	1	0	1	0	0	0	0	4	111	0	0	0	0	1	0	2	0	0	0	0	0	0	0	0	0	0	2	0	0	0	0	0	1	0	0	1	0	1	1
AT1G36225	0	0	0	0	0	0	0	0	1	0	0	0	1	1	0	1	0	3	64	0	0	0	0	1	0	0	0	0	0	0	0	0	0	0	0	0	0	0	0	1	0	0	0	0	0	1	0	0	0
AT1G65060	1	1	1	0	0	1	3	0	1	0	1	0	0	0	0	0	0	1	104	0	0	0	0	2	0	1	0	1	0	0	0	0	0	0	0	0	0	0	0	2	0	0	1	0	0	0	1	1	0
AT1G65040	0	0	0	0	0	0	3	0	2	0	0	0	0	0	0	0	0	9	98	0	0	0	0	0	0	1	1	0	0	0	0	0	0	0	0	0	0	0	0	1	0	0	1	1	0	2	0	0	3
AT1G31160	0	0	1	0	0	1	2	0	0	0	0	1	2	0	0	0	0	0	122	0	0	0	0	1	0	0	0	0	0	0	0	0	0	0	0	0	0	0	0	3	0	0	2	1	0	2	0	0	0
AT1G31050	0	1	2	0	0	0	0	0	0	0	0	0	1	0	0	0	0	2	96	0	0	0	0	1	0	3	0	0	0	0	0	0	0	0	0	0	0	0	0	2	0	0	1	0	0	3	0	2	0
AT1G36220	0	1	0	0	0	1	0	0	2	0	0	0	0	0	0	0	0	2	145	0	0	0	0	1	0	0	0	0	0	0	0	0	0	0	0	0	0	0	0	2	0	0	0	0	0	0	0	0	0
AT1G65050	0	1	0	0	0	1	1	0	1	0	0	0	0	1	1	0	0	1	88	0	1	0	1	5	0	2	0	0	0	0	0	0	1	0	0	0	0	0	0	0	0	0	0	0	0	0	0	1	1
AT1G36460	0	0	0	0	0	0	0	1	1	0	0	0	0	0	1	0	0	0	90	0	0	0	0	1	0	0	0	0	0	0	0	0	0	0	0	0	0	0	0	4	0	0	0	0	0	0	0	0	14
AT1G65150	0	0	0	0	0	1	0	0	0	0	0	0	2	0	0	0	0	3	70	0	0	0	0	2	0	1	0	0	0	0	0	0	0	0	0	0	1	0	0	2	0	0	0	0	0	2	0	0	0
AT1G31163	1	0	1	0	0	0	0	2	0	1	1	0	0	0	0	3	0	2	81	0	0	0	0	3	0	1	0	1	0	0	0	0	0	0	0	0	0	0	0	2	0	0	0	0	0	0	0	0	0
AT1G31230	0	0	0	0	0	1	2	0	3	0	0	0	1	0	0	0	0	2	74	0	0	0	1	3	0	4	1	0	0	0	0	0	1	0	0	0	0	0	0	2	0	0	1	0	0	1	1	0	1
AT1G65250	0	0	1	0	0	1	2	0	4	0	0	0	1	1	0	1	0	0	105	0	0	0	0	1	0	2	0	0	0	0	0	0	0	0	0	0	0	0	0	2	0	0	1	0	0	1	0	0	0
AT1G36400	0	0	0	0	0	0	0	0	2	0	0	0	1	0	1	1	0	6	72	0	0	0	0	2	0	1	0	0	0	0	0	0	0	0	0	0	0	0	0	1	0	0	0	0	0	0	0	1	0
AT1G65240	0	0	1	0	0	1	3	0	0	0	0	0	0	1	0	0	0	3	89	0	0	0	0	3	0	1	0	0	0	0	0	0	0	0	0	0	0	0	0	1	0	0	1	0	0	1	2	0	1
AT1G31240	0	0	0	0	0	0	3	0	1	0	0	0	0	0	0	0	0	1	92	0	0	0	0	0	0	1	0	0	0	0	0	0	0	0	0	0	0	0	0	1	0	0	0	0	0	4	0	0	0
AT1G31220	0	1	0	0	0	0	0	0	3	1	0	0	0	0	0	0	0	0	128	0	0	0	1	0	0	1	0	0	0	0	0	0	0	0	0	0	1	0	0	1	0	0	0	1	0	2	0	0	4
AT1G31210	1	0	0	0	0	0	1	0	1	0	0	0	0	0	0	1	0	3	117	0	0	0	0	2	0	0	0	0	0	0	0	0	0	0	0	0	0	0	0	2	0	0	0	0	0	1	1	0	0
AT1G65210	1	0	0	0	0	1	2	0	3	0	0	0	0	0	0	0	0	3	109	0	0	0	0	4	0	0	0	0	0	0	0	0	1	0	0	0	0	0	0	1	0	0	2	0	0	0	0	1	0
AT1G31200	0	0	0	0	0	1	0	0	0	0	0	0	1	0	0	2	0	6	74	0	0	0	0	2	0	1	0	0	0	0	0	0	1	0	0	0	0	0	0	1	0	0	0	1	0	1	1	0	0
AT1G65220	0	0	0	0	0	0	2	0	0	0	1	0	1	0	0	0	0	1	70	0	0	0	0	3	0	4	0	1	0	0	0	0	1	0	0	0	0	0	0	0	0	0	0	1	0	2	0	1	2
AT1G65230	0	0	0	0	0	1	1	0	3	0	0	0	1	0	0	2	0	1	70	0	1	0	1	2	0	2	0	0	0	0	0	0	0	0	0	0	0	0	0	1	0	0	0	0	0	1	0	0	0
AT1G65200	0	0	0	0	0	1	1	1	1	0	0	0	0	0	0	0	0	4	75	0	0	0	0	2	0	3	0	2	0	0	0	0	0	0	0	0	0	0	0	0	0	0	0	0	0	1	0	0	1
AT1G65260	0	0	0	0	0	0	3	0	2	0	0	0	1	0	0	1	0	2	88	0	0	0	0	3	0	0	0	1	0	0	0	0	0	0	0	0	0	0	0	0	0	0	0	1	0	1	0	0	1
AT1G65270	0	2	0	0	0	0	1	1	2	1	0	0	1	0	0	0	0	4	77	0	0	0	0	2	0	1	0	1	0	0	0	0	0	0	0	0	1	0	0	1	0	0	0	0	0	0	0	1	4
AT1G36440	0	2	0	0	0	0	2	0	1	0	0	1	0	0	0	0	0	2	78	0	0	0	0	1	0	0	1	0	0	0	0	0	1	0	0	0	0	0	0	1	0	0	0	1	0	1	0	0	2
AT1G36445	0	0	1	0	0	0	2	0	4	0	0	0	0	0	0	0	0	6	108	0	0	0	0	5	0	0	0	0	0	0	0	0	0	0	0	0	0	0	0	1	0	0	0	1	0	1	0	0	2
AT1G36450	0	1	0	0	0	0	0	0	1	0	0	1	0	0	0	0	0	0	112	0	0	0	0	1	0	7	0	0	0	0	0	0	0	0	0	0	0	0	0	1	0	0	0	0	0	1	0	2	0
AT1G31280	0	1	0	0	0	0	3	0	2	1	0	0	1	0	0	0	0	0	86	0	0	0	0	3	0	0	0	1	0	0	0	0	0	0	0	0	0	0	0	3	0	0	0	1	0	1	0	0	1
AT1G36403	1	0	1	0	0	0	2	0	1	0	0	1	0	0	0	0	0	0	71	0	0	0	0	5	0	2	0	0	0	0	0	0	0	0	0	0	0	0	0	2	0	0	0	0	0	1	1	0	3
AT1G36430	0	1	0	0	0	1	1	0	4	0	1	0	0	0	0	2	0	0	83	0	0	0	0	1	0	0	0	0	0	0	0	0	0	0	0	0	1	0	0	0	0	0	0	0	0	4	1	1	4
AT1G31260	1	1	0	0	1	0	1	1	2	0	1	0	0	0	0	0	0	4	103	0	0	0	0	4	0	0	0	0	0	0	0	0	0	0	0	0	0	0	0	1	0	0	1	0	0	2	0	0	4
AT1G36406	0	0	0	0	0	0	0	0	1	0	0	0	0	0	0	0	0	0	98	0	0	0	1	5	0	1	0	1	0	0	0	0	0	1	0	0	0	0	0	2	0	0	0	2	0	0	0	1	0
AT1G31250	0	0	0	0	0	0	1	0	1	1	0	0	0	0	0	0	0	5	125	0	0	0	0	3	0	1	0	0	0	0	0	0	1	0	0	0	0	1	0	2	0	0	0	0	0	0	0	0	0
AT1G36420	0	1	0	0	0	0	1	1	2	0	1	1	4	0	1	1	1	3	82	0	0	0	0	2	0	5	0	0	0	0	0	0	1	0	0	0	0	0	0	0	0	0	1	0	0	1	0	3	0
AT1G31270	0	1	0	0	0	1	0	1	2	0	0	0	0	0	0	0	0	3	109	0	0	0	0	2	0	1	0	1	0	0	0	0	0	0	0	0	0	0	0	2	0	0	0	0	0	0	0	0	0
AT1G65190	0	1	0	0	0	1	1	0	2	0	0	0	0	0	0	0	0	4	95	0	0	0	0	1	0	1	0	1	0	0	0	0	1	0	0	0	0	0	0	3	0	0	0	0	0	0	1	0	1
AT1G65180	0	0	0	0	1	0	2	0	3	0	0	0	0	0	0	0	0	6	124	0	0	0	0	5	0	0	0	0	0	0	0	0	0	0	0	0	0	0	0	0	0	0	0	0	0	0	0	1	1
AT1G08985	0	2	0	0	0	0	0	0	5	0	0	0	0	0	0	0	0	6	144	0	0	0	1	1	0	0	0	0	0	0	0	0	0	0	0	0	0	0	0	1	0	0	0	0	0	0	0	0	0
AT1G31175	0	1	0	0	0	2	1	0	3	0	0	0	1	0	0	0	0	0	117	0	0	0	0	3	0	1	0	0	0	0	0	0	0	0	0	0	0	0	0	0	0	0	0	0	0	1	0	1	1
AT1G36340	0	0	0	0	0	0	3	0	3	0	0	0	0	0	0	0	0	3	145	0	0	0	0	1	0	0	0	2	0	0	0	0	0	0	0	0	1	0	0	0	0	0	0	0	0	1	0	0	0
AT1G31180	1	0	0	0	0	1	0	0	2	1	0	0	1	0	0	0	0	4	61	0	0	1	1	5	0	1	0	0	0	0	0	0	0	0	0	0	0	0	0	1	0	0	1	0	0	0	1	0	0
AT1G36330	0	0	0	0	0	0	0	0	1	0	0	0	3	0	1	1	0	1	66	0	0	0	0	3	0	2	0	0	0	0	0	0	1	0	0	0	0	0	0	1	0	0	0	0	0	1	0	1	4
AT1G36360	0	1	1	0	0	0	1	0	0	0	0	0	1	0	0	0	0	1	112	0	0	0	0	0	0	0	0	0	0	0	0	0	0	0	0	0	0	0	0	0	0	0	1	0	0	0	0	0	3
AT1G31170	0	0	0	0	0	0	0	1	0	0	0	0	1	0	0	0	0	3	70	0	0	0	0	4	0	1	0	0	0	0	0	0	0	0	0	0	0	0	0	0	0	0	0	0	0	1	0	1	4
AT1G65170	0	0	0	0	0	0	0	1	1	1	0	0	2	0	0	0	0	6	74	0	0	0	0	3	0	0	0	0	0	0	0	0	0	0	0	0	1	0	0	2	0	0	1	0	0	0	0	0	0
AT1G65160	0	1	0	0	0	0	1	0	0	0	0	0	0	0	0	0	0	2	63	0	0	0	0	2	0	2	0	0	0	0	0	0	0	0	0	0	0	0	0	2	0	0	1	0	0	0	0	0	2
AT1G36310	0	1	2	0	0	0	2	0	1	0	0	0	0	0	0	0	0	2	117	0	0	0	1	3	0	1	0	0	0	0	0	0	0	0	0	0	0	0	0	1	0	0	1	0	0	1	0	0	1
AT1G31166	2	0	0	0	1	0	0	1	1	0	1	0	1	0	0	0	0	1	84	0	0	0	1	1	0	3	0	0	0	0	0	0	0	0	0	0	0	0	0	0	0	0	1	0	0	0	0	1	0
AT1G36320	0	0	1	0	0	0	2	0	2	0	0	1	0	0	0	0	0	1	90	0	0	0	0	1	0	0	0	0	0	0	0	0	0	0	0	0	0	0	0	3	0	0	0	0	0	0	0	0	0
AT1G31190	1	0	0	0	0	0	1	1	0	0	0	0	5	0	0	2	0	0	60	0	0	0	0	3	0	4	0	0	0	0	0	0	0	0	0	0	0	0	0	0	0	0	2	0	0	0	0	2	0
AT1G36370	0	1	0	0	0	0	4	1	2	0	0	0	1	0	0	0	0	1	89	0	0	0	0	1	0	4	0	0	0	0	0	0	0	0	0	0	0	0	0	1	0	0	0	1	0	2	0	0	1
AT1G36380	1	0	0	0	0	2	3	0	7	2	0	0	0	0	0	0	0	1	133	0	0	0	0	4	0	0	0	0	0	0	0	0	0	0	0	1	0	0	0	2	0	0	0	0	0	1	0	0	2
AT1G08960	1	0	1	0	0	2	0	0	1	0	0	0	1	0	0	0	0	3	94	0	0	0	0	1	0	2	0	0	0	0	0	0	0	0	0	0	0	0	0	4	0	0	1	0	0	4	0	0	0
AT1G08970	0	1	0	0	0	1	0	0	5	1	0	0	1	0	0	1	1	2	76	0	1	0	0	0	0	0	0	0	0	0	0	0	0	0	0	0	0	0	0	0	0	0	1	1	0	2	0	1	0
AT1G08980	2	0	0	0	0	0	0	0	1	0	0	0	0	0	0	0	0	3	70	0	0	0	1	0	0	3	0	0	0	0	0	0	0	0	0	0	0	0	0	0	0	0	1	0	0	0	0	0	0
AT1G08940	0	0	0	0	0	0	1	0	2	1	0	0	0	0	0	0	0	1	103	0	0	0	0	6	0	0	0	0	1	0	0	0	1	0	0	0	0	0	0	1	0	0	0	1	0	2	0	1	2
AT1G08930	0	0	0	0	0	0	1	0	0	0	0	0	0	0	0	0	0	0	110	0	0	0	0	2	0	0	0	0	0	0	0	0	0	0	0	0	0	0	0	0	0	0	0	0	0	3	0	0	1
AT1G08920	1	0	0	0	0	1	0	0	3	1	0	1	0	1	0	0	0	1	109	0	1	0	1	0	0	2	0	1	0	0	0	0	0	0	0	1	1	0	0	0	0	0	0	0	0	2	0	0	0
AT1G08910	0	1	0	0	0	0	1	0	1	0	0	0	0	1	0	0	1	3	107	0	0	0	0	4	1	1	0	0	0	0	0	0	0	0	0	1	0	0	0	1	0	0	0	0	0	2	0	1	0
AT1G36390	0	0	0	0	0	0	3	0	2	0	0	0	0	0	0	0	0	3	98	0	0	1	0	3	0	2	1	0	0	0	0	0	0	0	0	0	0	0	0	0	0	0	1	0	0	1	1	0	2
AT1G36305	0	1	0	0	0	1	0	0	0	1	0	0	0	1	0	0	0	1	95	0	0	0	1	1	0	2	0	0	0	0	0	0	0	0	0	0	1	0	0	0	0	0	0	0	0	0	0	0	0
AT1G08890	0	0	0	0	0	0	0	2	0	0	0	0	3	0	1	0	0	0	76	0	0	0	1	1	0	3	0	0	0	0	0	0	0	0	0	0	0	0	0	2	0	0	2	0	0	0	0	3	0
AT1G08900	0	0	2	0	0	0	3	0	4	0	0	0	0	0	0	0	0	2	111	0	0	0	1	4	0	1	0	0	0	0	0	0	0	0	0	0	0	0	0	0	0	0	1	0	0	1	0	1	1
AT1G36395	1	2	1	0	0	1	1	0	2	0	0	0	6	0	0	0	1	0	101	0	0	0	0	7	0	1	0	1	0	0	0	0	0	0	0	0	0	0	0	2	0	0	0	0	0	1	0	7	3
AT1G13940	0	0	0	0	0	0	3	0	1	0	0	0	0	0	0	0	0	1	113	0	0	0	1	2	0	1	0	0	0	0	0	0	0	0	0	0	0	0	0	1	0	0	0	0	0	0	3	1	1
AT1G08230	0	1	0	0	0	1	1	0	2	0	0	0	0	0	0	0	0	1	131	0	0	0	0	6	0	2	0	0	0	0	0	0	0	0	0	0	0	0	0	2	0	0	0	2	0	0	0	0	1
AT1G08220	0	0	1	0	1	0	1	0	1	0	0	0	0	0	0	0	0	2	87	0	0	0	0	1	0	4	0	0	0	0	0	0	0	0	0	0	0	0	0	1	0	0	0	0	0	2	1	0	2
AT1G44890	0	2	0	0	0	1	1	0	3	1	0	0	0	0	0	0	0	1	145	0	0	0	0	3	0	0	0	0	0	0	0	0	0	0	0	0	0	0	0	1	0	0	0	0	0	0	0	0	0
AT1G44900	0	0	0	0	0	0	1	0	1	0	0	0	0	0	0	0	0	3	118	0	0	0	0	3	0	0	0	0	0	0	0	0	0	0	0	0	0	0	0	0	0	0	2	0	0	1	0	0	1
AT1G44910	0	2	0	0	0	0	5	1	0	1	0	0	0	0	0	0	0	1	111	0	0	0	0	0	0	1	0	1	0	0	0	0	0	0	0	0	0	0	0	3	0	0	0	2	0	0	1	0	2
AT1G18200	0	0	0	0	1	0	1	0	0	0	0	0	0	2	0	0	0	6	87	0	0	0	0	1	0	1	0	0	0	0	0	0	0	0	0	0	1	0	0	1	0	0	0	0	0	3	0	0	1
AT1G51860	0	0	3	0	0	0	1	0	2	1	1	2	0	0	0	1	0	4	80	0	0	0	0	3	0	0	0	0	0	0	0	0	0	0	0	0	1	0	0	1	0	0	0	0	0	0	0	0	1
AT1G18190	0	0	0	0	0	1	0	0	1	0	0	0	3	0	0	0	0	3	92	0	0	0	0	1	0	2	0	1	0	0	0	0	1	0	0	0	1	0	0	1	0	0	0	0	0	0	0	1	0
AT1G18180	0	0	0	0	0	0	0	0	1	0	0	0	1	0	0	0	0	1	82	0	0	0	1	3	0	2	0	0	0	0	0	0	0	0	0	0	0	0	0	1	0	0	0	1	0	3	0	1	0
AT1G18170	0	0	0	0	0	0	1	0	2	0	1	0	1	0	0	2	0	1	86	0	0	0	0	1	0	1	0	0	0	0	0	0	0	0	0	1	0	0	0	3	0	0	0	0	0	1	1	0	0
AT1G51830	0	1	0	0	0	0	2	0	6	0	0	0	1	0	0	0	0	4	130	0	0	0	1	4	0	1	0	0	0	0	0	1	0	0	0	0	0	0	0	2	0	0	1	1	0	0	0	0	0
AT1G51840	1	0	0	0	0	0	1	1	1	0	0	1	1	0	0	0	0	3	132	0	0	0	0	6	0	0	0	0	0	0	0	0	0	0	0	0	0	0	0	4	0	0	0	1	0	0	0	0	0
AT1G51850	0	0	0	0	0	0	1	0	3	0	0	0	3	0	0	0	0	3	105	0	0	0	0	4	0	0	0	0	1	0	0	0	0	0	0	0	0	0	0	1	0	0	0	0	0	1	0	0	1
AT1G51820	0	1	0	0	1	0	3	1	0	0	0	1	0	0	0	0	0	2	97	0	0	0	0	3	0	2	0	0	0	0	0	0	0	0	0	0	0	0	0	0	0	0	0	1	0	2	0	1	1
AT1G44920	0	0	1	0	0	1	0	0	2	0	0	0	3	1	0	0	0	5	113	0	0	0	1	3	0	3	0	1	0	0	0	0	0	0	0	0	0	0	0	2	0	0	0	0	0	1	1	3	1
AT1G51880	1	0	0	0	0	0	0	1	1	0	0	0	0	1	1	0	0	5	101	0	0	0	1	0	0	1	0	0	0	0	0	0	0	1	0	0	0	0	0	2	0	0	2	0	0	2	0	1	0
AT1G18220	0	0	0	0	1	0	1	0	2	0	0	0	0	0	0	0	0	5	80	0	0	0	0	2	0	1	0	0	0	0	0	0	1	0	0	0	0	0	0	0	0	0	2	1	0	2	0	2	0
AT1G51920	0	0	0	0	0	0	0	0	2	0	0	0	1	0	0	0	0	2	82	0	0	0	0	0	0	3	0	0	0	0	0	0	0	0	0	0	0	0	0	0	0	0	0	0	0	0	0	0	2
AT1G51930	1	3	0	0	0	0	2	0	1	0	0	0	0	0	0	1	0	3	81	0	0	0	1	1	0	0	0	0	0	0	0	0	0	0	0	0	0	0	0	0	0	0	1	0	0	2	0	0	0
AT1G51915	0	0	0	0	0	0	0	0	2	0	0	0	1	0	0	0	0	2	123	0	0	0	0	4	0	1	0	0	1	0	0	0	1	0	0	0	0	0	0	0	0	0	0	0	0	1	0	0	0
AT1G51870	0	0	1	0	0	0	1	1	2	0	0	0	0	0	0	1	0	3	146	0	0	0	0	1	0	0	0	0	0	0	0	0	0	0	0	0	0	0	0	3	0	0	0	0	0	1	0	0	0
AT1G51910	0	0	0	0	0	0	0	0	1	0	0	0	3	0	0	1	0	4	124	0	0	0	0	4	0	0	0	0	0	0	0	0	0	0	0	0	0	0	0	0	0	0	1	0	0	0	0	0	1
AT1G51900	0	2	0	0	0	0	0	0	4	0	0	0	0	0	0	0	0	1	98	0	0	0	1	0	0	2	0	0	0	0	0	0	0	0	0	0	0	0	0	0	0	0	0	1	0	0	0	0	0
AT1G51890	2	0	1	0	0	0	1	0	4	1	0	0	1	0	0	0	0	6	116	0	0	0	1	4	0	0	0	0	0	0	0	0	0	0	0	0	0	0	0	0	0	0	0	2	0	1	0	1	0
AT1G18210	0	0	0	0	0	2	1	0	1	0	0	0	1	0	0	0	0	2	95	0	1	0	0	4	0	1	0	1	0	0	0	0	0	0	0	0	0	0	0	1	0	0	0	1	0	1	1	0	2
AT1G44940	1	1	0	0	0	1	3	0	4	0	0	0	0	0	0	0	0	2	97	0	0	0	0	4	0	0	0	0	0	0	0	0	0	0	0	0	0	0	0	1	0	0	0	0	0	0	0	0	0
AT1G18160	0	1	0	0	0	3	1	0	1	0	0	0	0	0	0	0	0	2	89	0	1	0	2	2	0	5	0	2	0	0	0	0	0	0	0	0	1	0	0	0	0	0	0	0	0	2	0	0	2
AT1G51810	1	1	0	0	0	0	0	0	1	3	0	0	1	0	0	0	0	2	99	0	0	0	0	0	0	0	1	0	0	0	0	0	0	0	0	0	1	0	0	4	0	0	0	0	0	2	0	0	0
AT1G51805	1	0	0	0	1	0	0	1	1	0	0	0	1	0	0	1	0	1	107	0	0	0	2	4	0	3	0	0	0	0	0	0	1	0	0	0	0	0	0	0	0	0	0	0	0	0	0	0	0
AT1G25141	0	0	0	0	0	1	1	0	0	0	0	0	0	0	0	0	0	4	93	0	0	0	0	3	0	1	0	0	0	0	0	0	0	0	0	0	0	0	0	1	0	0	0	1	0	3	0	0	0
AT1G51700	1	2	0	0	0	0	2	0	2	0	0	0	0	0	0	0	0	0	145	0	0	0	0	0	0	0	0	0	0	0	0	0	0	0	0	0	0	0	0	3	0	0	0	0	0	0	0	1	1
AT1G51710	0	1	1	0	0	2	2	0	1	0	0	0	0	0	0	0	0	2	109	0	0	0	0	0	0	2	0	1	0	0	0	0	0	0	0	0	1	0	0	0	0	0	1	0	0	2	1	0	0
AT1G25112	0	0	0	0	0	0	0	0	0	4	0	0	0	0	0	1	0	3	70	0	0	0	0	7	0	1	0	1	0	0	0	0	0	0	0	0	0	0	0	0	0	0	0	0	0	1	1	0	0
AT1G51720	0	1	1	0	0	0	0	1	4	0	1	0	3	0	1	0	1	4	108	0	0	0	0	2	0	2	0	1	0	0	0	0	0	0	0	0	0	0	0	1	0	0	0	0	0	1	0	1	0
AT1G25097	0	0	0	0	0	0	0	0	0	1	0	0	0	0	0	0	0	0	47	0	0	0	0	3	0	8	0	1	0	0	0	0	0	0	0	0	0	0	0	0	0	0	1	0	0	1	0	0	0
AT1G25054	0	0	0	0	0	0	1	0	1	0	0	0	2	1	1	1	1	3	75	0	0	0	0	2	0	2	0	1	0	0	0	0	0	0	0	0	0	0	0	1	0	0	0	0	0	3	1	3	3
AT1G24967	0	0	0	0	2	0	1	0	1	0	0	0	0	0	0	0	0	1	76	0	1	0	0	3	0	2	0	0	0	0	0	0	0	0	0	1	0	0	0	0	0	0	0	0	0	0	0	0	0
AT1G24996	0	0	0	0	0	0	0	0	0	1	0	0	0	0	0	0	0	0	47	0	0	0	0	3	0	8	0	1	0	0	0	0	0	0	0	0	0	0	0	0	0	0	1	0	0	1	0	0	0
AT1G25025	0	0	0	0	0	0	0	0	0	4	0	0	0	0	0	1	0	3	70	0	0	0	0	7	0	1	0	1	0	0	0	0	0	0	0	0	0	0	0	0	0	0	0	0	0	1	1	0	0
AT1G25083	1	0	0	0	0	0	1	0	0	0	0	0	2	0	0	1	0	4	68	0	0	0	0	2	0	0	0	0	0	0	0	0	0	0	0	0	0	0	0	3	0	0	0	0	0	0	0	0	1
AT1G51730	0	0	0	0	0	0	0	0	1	0	0	0	1	0	0	0	0	3	66	0	0	0	0	2	0	0	0	0	0	0	0	0	0	0	0	0	0	0	0	2	0	0	0	0	0	0	0	1	1
AT1G18100	1	1	3	0	0	1	0	0	1	0	0	0	0	0	1	0	0	0	144	0	0	0	0	2	0	2	0	0	0	0	0	0	0	0	0	0	0	0	0	1	0	0	0	0	0	1	0	1	1
AT1G51740	0	1	1	0	0	0	1	0	1	0	0	0	0	1	0	0	0	2	73	0	0	0	1	3	0	2	0	0	0	0	0	0	0	0	0	0	0	0	0	0	0	0	1	1	0	0	0	0	0
AT1G18150	0	0	0	0	0	1	0	0	1	2	0	0	0	1	0	1	0	1	88	0	0	0	0	2	0	2	0	0	0	0	0	0	0	0	0	0	0	0	0	0	0	0	0	1	0	3	1	0	3
AT1G51790	0	0	0	0	0	0	0	0	2	0	0	0	1	0	0	1	0	1	89	0	0	1	2	2	0	0	0	0	0	0	0	0	0	0	0	0	0	0	1	1	0	0	1	0	0	1	0	0	3
AT1G51800	0	0	0	0	0	0	2	0	2	0	0	1	1	0	0	1	0	4	114	0	0	0	0	1	0	1	0	1	0	0	0	0	0	0	0	0	0	0	0	0	0	0	1	0	0	1	1	1	0
AT1G18140	0	0	0	0	0	1	1	0	0	0	0	0	0	0	0	0	0	2	109	0	0	0	0	0	0	0	0	0	0	0	0	0	0	0	0	0	0	0	0	1	0	0	0	0	0	0	1	0	0
AT1G51780	0	0	0	0	0	0	0	0	1	0	0	0	2	0	0	0	0	3	92	0	1	0	1	2	0	3	0	0	0	0	0	0	0	0	0	0	0	1	0	1	0	0	1	0	0	2	0	0	0
AT1G18130	0	0	1	0	0	0	0	0	3	0	0	0	0	0	0	0	0	2	116	0	0	0	0	3	0	0	0	0	0	0	0	0	0	0	0	0	0	0	0	4	0	0	0	0	0	0	0	0	1
AT1G51770	0	0	0	0	0	0	2	0	0	0	0	0	1	1	0	0	0	2	66	0	0	0	0	2	0	1	0	0	0	0	0	0	0	0	0	0	0	0	0	0	0	0	0	0	0	0	1	1	2
AT1G51745	1	0	1	0	0	0	0	0	3	0	0	0	1	1	0	4	0	5	68	0	0	0	0	6	0	0	0	2	0	0	0	0	1	0	0	0	0	0	0	0	0	0	1	0	0	1	0	2	0
AT1G18230	0	0	0	0	0	1	0	0	1	0	0	0	1	0	0	0	0	2	85	0	0	0	0	4	0	0	0	0	0	0	0	0	1	0	0	0	0	0	0	1	0	0	0	0	0	1	0	0	0
AT1G18120	0	0	0	0	0	1	1	0	2	0	0	0	0	1	0	0	0	2	89	0	0	0	0	0	0	0	2	0	0	0	1	0	0	0	0	0	0	0	0	1	0	0	0	0	0	3	0	2	1
AT1G51760	0	0	0	0	0	0	3	0	2	0	0	0	1	0	0	1	0	2	90	0	0	0	0	2	0	0	0	0	0	0	0	0	0	0	0	0	0	0	0	1	0	0	0	0	0	0	0	0	0
AT1G51750	0	0	1	0	1	0	3	0	2	0	0	0	2	1	0	2	0	4	72	0	0	0	0	2	0	0	0	0	0	0	0	0	0	0	0	0	0	0	0	3	0	0	0	0	0	0	0	0	0
AT1G24938	0	0	0	0	0	1	0	0	1	0	0	0	0	2	0	1	0	0	109	0	0	0	0	2	0	0	0	0	0	0	0	0	0	0	0	0	0	0	0	2	0	0	0	0	0	1	0	1	0
AT1G51940	1	0	1	0	0	0	3	0	2	0	1	0	0	0	0	0	0	3	91	0	0	0	0	6	0	0	0	0	0	0	0	0	0	0	0	0	0	0	0	1	0	0	0	0	0	0	0	0	1
AT1G18250	0	0	0	0	0	3	0	0	2	0	0	0	0	0	0	0	0	1	98	0	0	0	1	4	0	0	0	0	0	0	0	0	0	0	0	0	0	0	0	1	0	0	1	0	0	6	0	1	0
AT1G18310	1	0	0	0	0	0	1	0	0	0	0	0	4	0	0	3	0	4	58	0	0	1	0	1	0	3	1	1	0	0	1	0	0	0	0	0	0	0	0	0	1	0	1	0	0	1	1	0	2
AT1G52060	0	0	0	0	0	0	0	1	1	0	0	0	0	0	0	0	0	0	94	0	0	0	1	1	0	2	0	0	1	0	0	0	1	0	0	1	1	0	0	1	0	0	0	0	0	0	0	1	0
AT1G45120	0	0	0	0	0	0	1	0	2	0	0	0	0	1	0	0	0	3	80	0	0	0	0	3	0	2	0	0	0	0	0	0	0	1	0	0	0	0	0	0	0	0	0	1	0	0	1	0	0
AT1G45110	0	0	0	0	0	0	0	0	1	0	0	0	0	0	0	0	0	1	61	0	0	0	0	1	0	2	0	1	0	0	0	0	0	1	0	0	0	0	0	0	0	0	1	1	0	2	0	1	0
AT1G18320	0	0	0	0	0	1	0	0	0	0	0	0	1	0	0	1	0	2	56	0	0	0	0	1	0	5	1	0	0	1	1	0	0	0	0	0	0	0	0	1	0	0	0	0	0	1	0	0	0
AT1G52050	1	1	0	0	0	0	0	0	1	0	0	0	0	0	0	1	0	1	100	0	0	0	0	2	0	1	0	0	0	0	0	1	0	0	0	0	0	0	0	0	0	0	1	1	0	1	0	2	2
AT1G52040	0	1	1	0	0	0	3	0	2	0	0	0	0	1	0	1	0	0	112	0	0	0	2	3	0	0	1	0	0	0	0	0	0	0	0	0	1	0	0	0	0	0	0	0	0	3	0	1	1
AT1G45080	0	0	0	0	0	1	2	0	0	0	0	0	1	0	0	1	0	4	69	0	0	0	0	2	0	3	0	1	0	0	0	0	0	0	0	0	2	0	1	0	0	0	0	0	0	0	0	0	0
AT1G52030	0	0	0	0	0	0	2	0	2	0	0	0	1	1	0	0	0	4	94	0	0	0	0	4	0	1	0	0	0	0	0	0	0	0	0	0	0	0	0	0	0	0	1	0	0	0	0	0	0
AT1G45090	0	1	0	0	0	0	3	0	3	0	0	0	0	1	0	0	0	1	112	0	0	0	0	0	0	0	0	0	0	0	0	0	0	0	0	0	0	0	0	1	0	0	0	0	0	1	0	0	1
AT1G45100	0	0	0	0	0	0	3	0	1	0	0	0	0	1	0	0	0	2	106	0	0	0	0	5	0	1	0	2	0	0	0	0	0	0	0	0	0	0	0	5	0	0	1	0	0	2	1	1	2
AT1G52020	0	0	0	0	0	0	5	0	6	0	0	1	4	0	0	3	0	0	70	0	0	0	0	2	0	3	0	0	0	0	0	0	0	0	0	0	0	0	0	1	0	0	2	0	0	1	0	0	0
AT1G52070	0	0	0	0	1	0	3	1	1	2	0	0	0	0	0	0	0	3	103	0	0	0	0	2	0	0	0	0	0	0	0	0	0	0	0	0	0	0	0	0	0	0	1	0	0	1	1	0	2
AT1G52080	0	0	0	0	0	0	0	0	3	0	1	1	0	0	0	0	0	2	88	0	0	0	0	7	0	1	0	1	0	0	0	0	0	0	0	1	0	0	0	1	0	0	0	0	0	0	0	1	0
AT1G45130	1	0	0	0	0	0	0	0	1	0	0	0	1	0	0	0	0	2	146	0	0	0	0	1	0	1	0	1	0	0	0	0	0	0	0	0	0	0	0	3	0	0	0	0	0	0	0	1	1
AT1G45140	0	0	0	0	0	0	1	0	2	0	0	0	0	0	0	2	0	2	77	0	0	0	0	3	0	0	0	0	0	0	0	0	0	0	0	0	0	0	0	2	0	0	0	0	0	0	0	1	0
AT1G18370	0	1	0	0	0	0	0	0	1	2	0	0	1	0	0	0	0	1	95	0	0	0	0	2	0	0	0	0	1	0	0	0	1	0	0	0	0	0	0	1	0	0	1	1	0	4	0	0	2
AT1G18330	0	1	0	0	0	0	1	0	0	0	0	0	2	0	0	0	0	1	90	0	1	0	1	4	0	1	0	0	0	0	0	0	0	0	0	0	0	0	0	1	0	0	0	0	0	2	0	0	4
AT1G18360	0	0	0	0	0	0	1	0	2	0	1	0	0	0	0	0	0	2	74	0	0	0	0	2	0	1	0	0	0	0	0	0	0	1	0	0	0	0	0	0	0	0	0	0	0	1	0	0	0
AT1G52087	0	0	0	0	0	0	0	1	1	1	0	0	2	1	0	0	0	2	59	0	0	0	0	3	0	3	0	0	0	0	0	0	0	0	0	0	0	0	0	0	1	0	0	1	0	0	0	3	1
AT1G18335	1	0	0	0	0	0	0	0	1	0	0	0	0	1	0	2	0	4	82	0	1	0	0	2	0	3	0	0	0	0	0	0	0	0	0	0	1	0	0	0	0	0	0	0	1	0	0	0	0
AT1G52085	1	0	0	0	0	0	1	0	5	0	0	0	1	0	0	0	0	3	115	0	0	0	0	2	0	0	0	1	0	0	0	0	0	0	0	0	0	0	0	0	0	0	0	0	0	1	0	0	1
AT1G18340	1	0	0	0	0	0	2	0	0	0	0	1	0	0	0	0	0	3	103	0	0	0	0	1	0	3	0	0	0	0	0	0	0	0	0	0	0	0	0	2	0	0	2	2	0	0	0	1	0
AT1G18350	0	0	1	0	2	0	2	0	2	0	0	1	0	1	0	0	0	3	109	0	0	0	0	3	0	2	0	0	0	1	0	0	0	0	0	0	0	0	0	1	0	0	1	0	0	1	0	1	0
AT1G45070	0	1	0	0	0	0	1	0	6	0	0	0	0	0	0	0	0	0	101	0	0	1	0	1	0	3	0	1	0	0	0	0	0	0	0	0	0	0	0	0	0	0	1	0	0	1	0	0	0
AT1G52010	0	0	0	0	0	1	2	1	4	0	0	0	0	0	0	0	0	2	104	0	1	0	0	1	1	1	0	0	0	0	0	1	0	0	0	0	0	0	0	2	0	0	0	0	0	1	0	0	0
AT1G45010	0	0	0	0	0	0	3	0	2	0	1	0	0	0	0	0	0	4	115	0	1	0	0	8	0	0	0	0	0	0	0	0	0	0	0	0	0	0	0	0	0	0	0	1	0	0	1	0	4
AT1G18260	0	0	0	0	0	0	2	0	3	0	0	0	0	0	0	0	0	2	82	0	0	0	0	0	0	0	0	1	0	0	0	0	0	0	0	0	0	0	0	1	0	0	0	0	0	4	0	0	0
AT1G51965	1	1	0	0	0	0	1	0	1	1	0	0	1	1	0	0	0	0	84	0	0	0	0	1	0	0	0	0	1	0	0	0	1	0	0	0	0	0	0	2	0	0	0	0	0	1	1	1	2
AT1G45000	1	0	0	0	0	0	2	0	0	0	0	0	1	0	0	0	0	1	98	0	0	1	0	2	0	3	0	3	0	0	0	0	1	0	0	0	0	0	0	1	0	0	2	0	0	0	1	1	0
AT1G45015	0	0	0	0	0	0	1	0	3	0	0	0	1	0	0	0	0	1	128	0	0	0	0	3	0	2	0	0	0	0	0	0	0	0	0	0	0	0	0	2	0	0	0	0	0	0	0	0	0
AT1G51960	0	0	1	0	0	1	0	0	5	0	0	0	0	0	0	0	0	1	107	0	0	0	1	5	0	0	0	0	0	0	0	0	0	0	0	0	0	0	0	1	0	0	0	0	0	1	0	1	2
AT1G51950	0	0	1	0	0	0	0	0	7	0	0	0	1	0	0	0	0	1	95	0	0	0	1	3	0	0	0	1	0	0	0	0	0	0	0	0	0	0	0	0	0	0	0	0	0	1	0	0	2
AT1G44960	0	2	1	0	0	1	2	0	3	0	0	0	0	0	0	0	0	3	141	0	0	0	1	1	0	1	0	1	1	0	0	0	1	0	0	0	0	0	0	1	0	0	2	0	0	0	0	0	0
AT1G44970	0	0	0	0	1	0	1	0	1	0	0	0	0	0	0	0	0	4	73	0	0	1	0	2	0	1	0	0	0	1	0	0	0	0	0	0	0	0	0	1	0	0	1	0	0	0	0	0	2
AT1G44980	1	0	0	0	0	0	2	0	3	0	0	0	0	0	0	0	0	2	102	0	0	0	0	4	0	1	0	2	0	0	0	0	0	0	0	0	0	0	0	3	0	0	0	0	0	1	0	0	1
AT1G44990	0	0	0	0	1	1	3	0	1	0	0	0	1	1	0	0	0	1	123	0	0	0	1	1	0	1	0	0	0	0	0	0	0	0	0	0	0	0	0	2	0	0	0	0	0	0	0	1	0
AT1G18265	0	0	0	0	0	0	1	1	5	0	0	0	0	0	1	0	0	4	85	0	0	0	0	3	0	1	0	1	0	0	0	0	0	0	0	0	0	0	0	1	1	0	0	0	0	0	1	0	1
AT1G45020	1	0	0	0	0	0	0	0	0	0	0	0	0	0	0	0	0	6	66	0	0	1	0	0	0	1	0	0	0	0	0	0	0	0	0	1	1	0	0	1	0	0	2	0	0	1	0	0	3
AT1G51970	2	0	0	0	0	0	1	0	4	1	0	0	1	1	0	0	0	3	89	0	0	0	0	4	0	1	0	0	0	0	0	0	0	0	0	0	0	0	0	1	0	0	0	0	0	4	0	1	7
AT1G45035	0	1	0	0	0	0	0	0	1	0	0	0	0	0	0	0	0	3	57	0	0	0	0	0	0	1	0	0	0	0	0	0	0	0	0	0	0	0	0	1	0	0	0	0	0	1	0	1	0
AT1G45040	0	0	0	0	0	0	0	0	4	0	0	0	1	0	0	0	0	2	95	0	0	0	0	1	0	2	0	0	0	0	0	0	0	0	0	0	1	0	0	0	0	0	0	0	0	2	0	0	0
AT1G45050	1	1	1	0	0	0	4	0	3	1	0	0	1	0	0	0	0	2	96	0	0	0	0	4	0	1	0	1	0	0	0	0	0	0	0	0	0	0	0	1	0	0	1	1	0	0	0	0	0
AT1G18300	0	0	0	0	0	0	1	0	2	0	0	0	0	0	0	1	0	0	95	0	0	0	0	5	0	2	0	0	0	0	0	0	0	0	0	0	0	0	0	0	0	0	1	0	0	2	0	0	0
AT1G18290	0	0	0	0	1	0	2	1	3	0	0	1	0	0	0	0	0	6	110	0	0	0	1	2	0	2	0	0	0	0	0	0	0	0	0	0	1	0	0	1	0	0	0	0	0	0	0	0	0
AT1G52000	0	0	0	0	0	0	1	0	2	0	0	0	0	1	1	2	1	2	100	0	0	0	0	2	0	4	0	2	0	0	0	0	0	1	0	1	1	0	0	0	0	0	0	0	0	1	0	0	1
AT1G18280	0	1	0	0	1	0	0	0	0	0	0	0	0	0	0	0	0	2	93	0	0	0	0	1	0	1	0	0	0	0	0	0	0	0	0	0	1	0	0	1	0	0	0	0	0	1	0	0	0
AT1G45030	1	0	0	0	0	0	0	1	0	0	0	0	3	0	1	0	0	2	54	0	0	0	0	2	0	4	0	0	0	0	0	0	0	0	0	0	0	0	0	0	0	0	2	0	0	0	0	2	2
AT1G18240	1	1	0	0	0	0	2	0	3	0	0	0	1	0	0	0	0	2	83	0	0	0	0	1	0	3	0	0	0	0	0	0	0	0	0	0	0	0	0	0	0	0	1	0	0	2	0	0	1
AT1G18270	1	0	0	0	0	1	0	0	1	0	0	0	5	0	0	0	0	2	92	0	0	1	0	2	0	3	1	0	0	0	1	0	0	1	0	0	3	1	0	0	2	0	1	0	0	2	1	0	0
AT1G51990	1	0	1	0	0	1	0	0	1	0	0	0	0	0	0	0	0	1	103	0	1	0	0	1	0	0	0	0	0	0	0	0	0	0	0	0	0	0	0	0	0	0	1	0	0	0	0	1	1
AT1G51980	0	0	1	0	0	0	1	0	1	0	1	0	0	0	0	0	0	0	121	0	0	0	0	0	0	3	0	0	0	0	0	0	0	0	0	0	0	0	0	1	0	0	1	0	0	0	0	0	0
AT1G45145	0	0	1	0	0	0	0	1	0	0	0	0	0	1	1	0	0	4	102	0	0	0	0	3	0	2	0	1	0	0	0	0	1	0	0	0	0	0	0	0	0	0	0	0	0	2	0	1	0
AT1G51690	0	0	0	0	0	0	1	0	0	1	0	0	1	1	0	1	0	7	106	0	0	0	0	3	0	0	0	0	0	0	0	0	0	0	0	0	0	0	0	1	0	0	4	0	1	0	0	1	0
AT1G51670	0	0	0	0	0	1	1	0	1	0	0	0	0	1	0	1	0	1	72	0	0	0	1	3	0	1	0	0	0	0	0	0	0	0	0	0	0	0	0	2	0	0	0	0	0	0	0	2	1
AT1G01760	0	0	0	0	0	0	1	0	0	0	0	0	3	1	0	2	0	2	56	0	0	0	0	1	0	3	0	0	0	0	0	0	0	0	0	0	0	0	0	0	0	0	1	0	0	1	0	1	1
AT1G01770	0	0	0	0	0	0	1	0	0	0	0	0	1	0	0	2	0	3	58	0	0	0	1	3	0	3	0	1	0	0	0	0	0	0	0	0	0	0	0	1	0	0	0	0	0	1	0	0	1
AT1G01780	0	1	0	0	0	0	0	2	1	1	0	0	1	0	0	0	0	1	88	0	0	0	0	4	0	4	0	0	0	0	0	0	0	0	0	0	0	0	0	1	0	0	0	0	0	0	0	1	2
AT1G01750	0	0	0	0	0	0	0	1	2	0	0	0	2	0	1	0	0	3	87	0	0	0	1	2	0	3	0	1	0	0	0	1	0	0	0	0	0	0	0	1	0	0	0	0	0	1	1	1	1
AT1G01790	0	0	0	0	0	1	2	1	3	0	0	0	0	0	1	0	1	1	70	0	0	0	0	2	0	4	0	2	0	0	0	0	0	0	0	1	0	0	0	1	0	0	1	1	0	1	0	4	1
AT1G24580	0	0	0	0	0	1	1	0	1	0	0	0	0	0	0	1	0	4	58	0	0	0	0	1	0	1	1	0	0	0	0	0	0	0	0	0	0	1	0	1	0	0	0	1	0	3	0	0	1
AT1G24570	0	1	0	0	0	0	1	0	0	0	1	1	0	0	0	0	0	3	98	0	0	0	1	1	0	0	0	0	0	0	0	0	0	0	0	0	1	0	0	2	0	0	0	1	0	0	0	0	1
AT1G24540	0	0	1	0	0	0	1	0	1	0	0	0	1	1	1	2	0	2	97	0	0	0	0	5	0	0	0	2	0	0	0	0	0	0	0	0	0	0	0	0	0	0	0	0	0	1	1	1	1
AT1G24560	1	0	1	0	0	0	0	0	1	1	0	0	2	0	0	1	0	4	74	0	0	2	1	3	0	3	0	1	0	0	0	0	0	0	0	0	0	0	0	1	0	0	2	0	0	1	0	1	1
AT1G01730	0	0	0	0	0	0	2	0	0	0	0	0	1	0	0	2	0	4	73	0	0	0	1	1	0	2	0	1	0	0	0	0	0	0	0	2	1	0	0	1	0	0	0	0	0	0	1	2	1
AT1G01740	0	0	0	0	0	0	0	0	2	0	0	0	1	0	0	0	0	3	80	0	0	1	0	7	0	3	0	0	0	0	0	0	0	0	0	0	1	0	0	1	0	0	2	0	0	0	0	0	0
AT1G24530	0	0	0	0	1	0	0	0	0	0	0	0	1	0	0	1	0	0	69	0	0	0	0	7	0	2	0	1	0	0	0	0	0	0	0	0	0	0	0	0	0	0	1	0	0	1	0	1	1
AT1G01800	0	0	2	0	0	0	1	1	1	0	0	0	0	0	0	0	0	5	92	0	0	0	0	1	0	2	0	0	0	0	0	0	0	0	0	0	0	0	0	1	0	0	0	0	0	0	1	0	0
AT1G01820	0	1	1	0	0	0	0	0	2	0	1	0	1	1	0	0	0	1	81	0	0	0	0	2	0	8	0	1	0	0	0	0	0	0	0	0	0	1	0	1	1	0	0	0	0	0	0	0	0
AT1G80880	0	1	0	0	0	0	0	0	1	1	0	0	0	0	0	0	0	2	73	0	0	0	1	3	1	0	0	0	0	0	0	0	1	0	0	0	0	0	0	1	0	0	2	2	0	1	0	1	19
AT1G51470	0	0	0	0	0	0	0	0	0	0	1	1	3	0	0	2	0	3	104	0	1	0	1	1	0	2	0	0	0	0	0	0	0	0	0	0	1	0	0	1	0	0	1	1	1	1	1	0	0
AT1G80890	1	0	0	0	1	0	0	1	0	0	0	0	1	0	0	2	0	2	66	0	0	0	0	0	0	5	0	2	0	0	0	0	0	0	0	0	0	0	0	2	0	0	0	0	0	0	0	0	1
AT1G51460	0	1	1	0	0	1	1	0	4	0	0	0	0	0	0	0	0	4	103	0	0	0	0	5	0	2	0	0	0	0	0	0	0	0	0	0	0	0	1	1	0	0	0	1	0	1	0	0	0
AT1G01810	0	1	0	0	0	1	0	0	0	0	0	0	1	0	0	1	0	4	73	0	0	0	0	4	0	1	0	0	0	0	0	0	0	0	0	0	0	0	0	0	0	0	0	0	0	0	0	2	1
AT1G80870	0	0	0	0	0	0	1	0	2	0	0	0	0	0	0	0	0	3	91	0	0	0	0	1	1	2	0	0	0	0	0	0	0	0	0	0	0	0	0	0	0	0	1	0	0	1	0	1	2
AT1G80865	2	0	0	0	0	0	0	0	1	0	0	0	0	0	0	0	0	2	67	0	0	2	0	0	0	4	0	1	0	0	0	0	0	1	0	0	0	0	0	1	0	0	2	0	0	0	0	1	0
AT1G80840	0	0	0	0	0	0	0	0	1	0	0	0	1	0	1	0	0	4	99	0	0	0	0	6	0	3	0	1	0	0	0	0	0	0	0	0	1	0	0	1	0	0	2	1	0	4	1	1	0
AT1G80850	0	0	0	0	0	1	1	0	1	0	0	0	0	0	0	0	0	3	75	0	0	0	1	2	0	1	0	0	0	0	0	0	0	0	0	0	0	0	0	2	0	0	1	0	0	1	0	0	0
AT1G80860	0	0	0	0	0	0	0	0	4	0	0	0	2	0	0	1	0	3	85	0	0	0	0	0	0	2	0	0	0	0	0	0	0	0	0	0	0	1	0	2	0	0	2	0	0	2	0	0	0
AT1G51450	0	0	0	0	0	0	1	0	3	0	0	0	2	1	0	1	0	2	100	0	0	0	0	2	0	1	0	0	0	0	0	0	0	0	0	0	0	0	0	1	0	0	0	0	0	0	1	2	1
AT1G24520	0	0	0	0	0	1	1	0	1	0	0	0	1	0	0	0	0	3	70	0	0	1	0	1	0	1	0	0	0	0	0	0	0	0	0	0	0	0	0	1	0	0	1	0	0	0	1	1	0
AT1G24510	0	0	0	0	0	0	1	0	1	0	0	0	4	0	0	2	1	3	87	0	0	0	0	3	0	1	0	1	0	0	0	0	0	0	0	0	0	0	0	0	0	0	0	0	0	1	0	2	0
AT1G24490	0	1	0	0	0	1	1	1	1	1	0	1	3	2	0	2	0	4	110	0	0	0	1	6	0	4	0	0	0	0	0	0	0	0	0	0	0	0	0	0	0	0	0	0	0	2	0	2	0
AT1G80750	0	1	1	0	0	1	1	1	1	0	0	1	1	0	1	1	0	2	84	0	0	0	1	3	0	1	0	1	0	0	0	0	0	0	0	0	0	0	0	1	0	0	2	0	1	0	0	0	1
AT1G80760	0	0	0	0	0	0	1	1	0	0	0	0	0	0	0	0	0	0	87	0	0	0	2	3	0	1	0	1	0	0	0	0	0	0	0	0	0	0	0	0	0	0	0	0	0	0	0	0	1
AT1G80770	0	0	0	0	0	0	0	0	0	0	0	1	0	0	0	0	0	0	90	0	0	0	0	4	0	1	0	0	1	0	0	0	1	0	0	0	0	0	0	2	0	0	0	0	0	2	0	1	4
AT1G80740	0	0	0	0	0	0	0	0	2	0	0	0	0	0	0	0	0	1	91	0	0	0	0	4	0	1	0	0	0	0	0	0	0	0	0	0	0	0	0	0	1	0	0	0	0	1	0	0	2
AT1G80780	0	0	0	0	0	1	0	0	2	0	0	0	0	0	0	0	0	2	75	0	1	0	0	1	0	5	0	0	0	0	0	0	0	0	0	0	0	0	0	0	0	0	0	1	0	0	0	1	0
AT1G01725	0	0	0	0	1	0	3	0	0	0	0	0	2	0	0	1	0	2	63	0	1	0	0	1	0	3	0	1	0	0	0	0	0	1	0	0	0	0	0	1	0	0	0	1	0	1	0	2	1
AT1G01710	0	0	0	0	0	0	1	0	2	0	0	0	0	0	0	0	0	1	81	0	0	0	0	2	0	2	0	0	0	0	0	0	0	0	0	0	0	0	0	4	0	0	0	0	0	1	0	0	0
AT1G01680	0	0	0	0	0	0	0	0	2	0	0	0	1	1	0	2	0	1	86	0	0	0	0	3	0	2	0	0	0	0	0	0	0	0	0	0	0	0	0	1	0	0	1	1	0	1	0	1	1
AT1G01690	0	1	0	0	0	0	3	0	2	0	0	0	0	1	0	0	0	1	86	0	0	0	0	5	0	0	0	0	0	0	0	0	0	0	0	0	0	0	0	0	0	0	0	0	0	2	0	0	1
AT1G01700	0	0	0	0	0	0	2	1	3	1	0	0	0	1	0	0	0	1	79	0	0	1	0	5	0	2	0	0	0	0	0	0	0	0	0	0	0	0	0	2	0	0	1	0	0	1	0	1	1
AT1G01720	1	0	0	0	0	1	0	1	0	0	0	0	1	0	1	1	1	1	64	0	0	0	1	2	0	4	2	0	0	0	2	0	0	0	0	0	0	0	0	2	0	0	0	0	0	2	0	1	1
AT1G51390	0	0	0	0	0	1	0	0	0	0	0	0	0	1	0	0	0	5	94	0	0	0	0	0	0	3	0	0	0	0	0	0	0	0	0	0	0	0	0	2	0	0	0	1	0	1	0	0	0
AT1G80790	1	0	0	0	0	0	0	0	0	0	0	0	0	0	0	0	0	2	73	0	0	0	0	0	0	1	0	0	0	0	0	0	0	0	0	0	0	0	0	1	0	0	1	0	0	3	0	1	1
AT1G80800	0	0	1	0	0	0	1	0	0	0	0	0	0	1	0	0	0	2	80	0	0	0	0	3	0	2	1	0	0	0	0	0	0	0	0	0	0	0	0	0	0	0	1	0	0	0	0	0	0
AT1G51440	0	0	0	0	0	0	1	0	2	0	0	0	1	0	0	0	1	3	85	0	0	0	1	4	0	0	0	1	0	0	0	0	0	0	0	0	0	0	0	1	0	0	2	0	0	0	0	1	2
AT1G24470	0	0	0	0	0	0	1	0	1	0	0	0	1	0	0	0	0	2	108	0	1	0	0	2	0	0	0	0	0	0	0	0	0	0	0	0	0	0	0	1	0	0	1	0	0	2	0	0	0
AT1G24480	0	0	1	0	0	0	1	0	1	0	0	0	0	0	0	0	0	3	95	0	0	0	0	1	1	0	0	0	0	0	0	0	1	0	0	0	0	0	0	1	0	0	0	0	0	1	0	0	1
AT1G51430	0	0	1	0	0	0	4	0	2	0	0	0	1	0	0	1	0	3	107	0	0	0	0	1	0	0	0	0	0	0	0	0	0	0	0	0	0	0	0	1	0	0	1	0	0	0	0	0	0
AT1G51420	1	1	0	0	0	0	1	0	0	0	0	0	0	0	0	0	0	2	111	0	0	0	0	1	0	0	0	1	0	0	0	0	0	0	0	0	0	0	0	5	0	0	0	1	0	0	0	0	1
AT1G51410	0	0	0	0	0	0	0	1	3	0	0	0	0	1	1	0	0	1	68	0	0	0	0	0	0	5	0	1	0	0	0	0	0	0	0	0	0	0	0	3	0	0	0	1	0	1	0	1	0
AT1G80830	0	0	0	0	1	0	1	0	3	0	0	0	0	0	0	0	0	0	81	0	0	0	2	3	0	0	0	0	0	0	0	0	0	0	0	0	0	0	0	0	0	0	0	0	0	0	0	0	0
AT1G51400	1	0	0	0	0	1	0	0	4	0	0	0	2	0	0	0	0	4	85	0	0	0	0	3	0	3	0	0	0	0	0	0	0	0	0	0	0	0	0	1	0	0	3	0	0	0	0	0	2
AT1G51480	0	0	0	0	1	0	1	0	0	0	0	0	3	0	0	0	0	0	92	0	0	0	1	2	0	1	0	0	0	0	0	0	0	0	0	1	0	0	0	0	0	0	0	0	0	1	0	0	0
AT1G80810	0	1	0	0	0	0	0	0	1	0	0	0	1	0	0	0	0	0	75	0	0	0	0	1	0	1	0	0	0	0	0	0	0	0	0	0	0	0	0	0	0	0	1	0	0	0	0	0	3
AT1G51405	0	0	0	0	0	1	2	0	0	0	0	0	0	0	0	0	0	1	101	0	0	0	0	2	0	0	0	0	0	0	0	0	0	0	0	0	0	0	0	4	0	0	0	1	0	0	0	1	3
AT1G80820	1	0	0	0	0	0	1	0	3	0	0	0	1	1	0	0	0	2	102	0	0	0	0	4	0	0	0	0	0	0	0	0	0	0	0	0	0	0	0	2	0	0	1	1	0	1	2	0	2
AT1G51680	0	0	0	0	0	0	2	0	1	0	0	0	0	0	0	1	1	3	99	0	0	0	1	3	0	1	0	0	0	0	0	0	0	1	0	0	0	0	0	0	0	0	3	0	0	1	2	3	0
AT1G80900	0	0	0	0	0	0	0	0	0	0	0	0	0	0	0	0	0	3	72	0	0	0	0	4	0	2	0	0	0	0	0	0	0	0	0	0	1	0	0	0	0	0	0	1	0	1	1	0	2
AT1G80910	0	0	0	0	0	0	0	0	2	0	0	0	0	0	0	0	0	2	84	0	0	0	0	1	0	1	0	2	0	0	0	0	0	0	0	0	0	0	0	0	0	0	0	2	0	2	0	1	0
AT1G51590	1	0	1	0	0	0	2	0	0	0	0	0	4	0	0	0	0	0	77	0	1	0	0	1	0	1	0	0	0	0	0	0	0	0	0	0	0	0	0	1	0	0	3	0	0	0	0	1	0
AT1G51600	0	1	0	0	0	0	1	0	0	0	0	0	2	0	0	0	0	3	58	0	0	0	0	5	0	2	0	0	0	0	0	0	0	0	0	0	0	0	0	0	0	0	0	0	0	1	1	1	0
AT1G24706	0	0	0	0	0	0	1	0	2	0	0	0	1	0	0	1	0	1	99	0	0	0	0	1	0	2	0	2	0	0	0	0	0	0	0	0	0	0	0	2	0	0	1	0	0	0	0	0	0
AT1G32505	0	1	0	0	0	1	3	1	5	0	0	0	0	0	0	0	0	1	100	0	0	0	0	3	1	2	0	0	0	0	0	0	0	0	0	0	1	0	0	1	0	0	0	0	0	4	0	0	0
AT1G24735	0	0	0	0	0	0	2	0	2	0	0	0	0	0	0	0	0	4	89	0	1	0	0	3	0	2	0	0	0	0	0	0	0	0	0	0	0	0	0	0	0	0	0	0	0	1	0	2	0
AT1G51580	0	0	0	0	0	0	0	0	2	0	0	0	1	1	0	0	0	2	70	0	1	0	0	4	0	0	0	2	0	0	0	0	0	0	0	1	0	0	0	3	0	0	0	0	0	1	0	1	4
AT1G80990	0	0	0	0	0	0	0	0	0	0	0	1	0	0	0	0	0	0	57	0	0	0	0	2	0	4	0	0	0	0	0	0	0	0	0	0	0	0	0	0	0	0	0	0	0	0	0	0	0
AT1G51560	0	0	1	0	0	0	0	1	2	0	0	0	1	1	1	2	0	2	59	0	0	0	0	5	0	2	0	0	0	0	0	0	0	1	0	0	1	0	0	2	0	0	1	0	0	2	0	0	6
AT1G80980	0	0	0	0	0	0	0	0	2	0	0	0	1	0	0	1	0	3	66	0	0	0	0	1	0	3	0	0	0	0	0	0	0	0	0	0	0	0	0	2	1	0	0	0	0	1	1	4	1
AT1G51570	0	0	0	0	0	0	3	0	6	0	0	0	2	0	0	0	0	0	80	0	0	0	0	8	0	0	0	1	0	0	0	0	0	0	0	0	0	0	0	2	1	0	0	0	0	0	1	3	0
AT1G81020	1	1	0	0	2	0	3	0	1	0	1	0	0	0	0	1	0	1	74	0	0	0	1	2	0	3	0	0	0	0	0	0	0	0	0	0	1	0	0	0	0	0	1	1	0	2	0	1	1
AT1G80970	1	0	0	0	0	0	0	0	1	0	0	1	0	0	0	0	0	2	103	0	0	0	0	1	0	3	0	0	0	0	0	0	0	0	0	0	0	0	0	2	0	0	1	0	0	0	0	0	0
AT1G24764	0	1	0	0	0	0	1	0	1	0	0	0	1	0	0	0	0	2	105	0	0	0	0	7	0	0	0	1	0	0	0	0	0	0	0	0	0	0	0	1	0	0	0	0	0	0	0	0	0
AT1G24807	1	0	0	0	0	0	1	0	0	0	0	0	2	0	0	1	0	4	68	0	0	0	0	2	0	0	0	0	0	0	0	0	0	0	0	0	0	0	0	3	0	0	0	0	0	0	0	0	1
AT1G51640	0	0	0	0	0	0	2	0	2	0	0	0	1	0	0	0	0	4	76	0	0	0	0	4	0	2	0	0	0	0	0	0	0	0	0	0	0	0	0	0	0	0	0	0	0	0	0	0	3
AT1G51650	0	0	0	0	0	0	0	0	3	0	0	0	1	0	0	0	0	5	73	0	0	0	0	1	0	0	0	0	0	0	0	0	0	0	0	0	0	0	0	1	0	0	2	1	0	0	0	1	0
AT1G51660	1	0	0	0	0	0	0	0	4	0	0	0	1	0	0	0	0	6	80	0	0	0	1	2	0	2	0	0	0	0	0	0	0	0	0	0	0	0	0	1	0	0	0	0	0	2	0	0	1
AT1G51630	0	0	0	0	0	0	0	0	0	1	0	0	3	0	0	0	0	2	110	0	0	0	0	7	0	0	0	0	0	0	0	0	0	0	0	0	1	0	0	1	0	0	0	0	0	0	0	1	0
AT1G24793	0	0	0	0	0	0	1	0	1	0	0	0	0	0	0	0	0	2	72	0	1	0	0	1	0	4	0	0	0	0	0	0	0	0	0	0	0	0	0	0	0	0	0	0	0	1	0	0	0
AT1G51620	0	0	0	0	0	0	0	0	3	1	0	0	0	0	0	1	0	2	81	0	0	0	0	2	0	3	0	0	0	0	0	0	0	0	0	0	1	0	0	2	0	0	0	0	0	1	0	0	0
AT1G24909	1	0	0	0	0	0	1	0	0	0	0	0	2	0	0	1	0	4	68	0	0	0	0	2	0	0	0	0	0	0	0	0	0	0	0	0	0	0	0	3	0	0	0	0	0	0	0	0	1
AT1G24822	0	0	0	0	0	0	0	0	0	1	0	0	0	0	0	0	0	0	48	0	0	0	0	3	0	7	0	1	0	0	0	0	0	0	0	0	0	0	0	0	0	0	1	0	0	1	0	0	0
AT1G24851	0	0	0	0	0	0	0	0	0	4	0	0	0	0	0	1	0	3	70	0	0	0	0	7	0	1	0	1	0	0	0	0	0	0	0	0	0	0	0	0	0	0	0	0	0	1	1	0	0
AT1G24880	0	0	1	0	1	0	1	0	1	0	0	0	0	1	0	2	0	2	82	0	0	0	0	0	0	1	0	0	0	0	0	0	0	0	0	0	0	0	0	0	0	0	1	0	0	2	1	2	0
AT1G51610	0	2	0	0	0	0	1	0	1	2	0	0	0	0	0	0	0	4	87	0	0	0	1	2	0	0	0	0	0	0	0	0	0	0	0	0	0	0	0	1	0	0	0	1	0	0	1	0	0
AT1G51550	0	0	0	0	0	0	1	0	0	1	0	0	0	0	0	0	0	1	79	0	1	0	0	2	0	0	0	0	0	0	0	0	0	0	0	0	0	0	0	2	0	0	0	0	0	1	0	0	0
AT1G80960	1	0	0	0	0	0	2	0	2	0	0	0	1	1	0	0	0	1	91	0	0	1	1	0	0	3	0	1	0	0	0	0	0	0	0	0	0	0	0	0	0	0	2	0	0	1	0	0	0
AT1G80950	1	1	0	0	0	0	1	0	0	2	0	0	1	0	0	0	0	2	99	0	0	0	0	4	0	4	0	0	0	0	0	0	0	0	0	4	0	0	0	1	0	0	0	0	0	2	0	0	1
AT1G24590	0	0	0	0	0	0	1	0	0	0	0	0	1	0	0	0	0	2	97	0	0	0	0	1	0	0	0	0	0	0	0	0	0	0	0	0	1	0	0	0	0	0	0	0	0	2	0	0	0
AT1G24600	0	0	0	0	0	1	2	1	2	0	0	0	2	0	0	0	0	1	79	0	0	0	1	2	0	5	0	0	0	0	0	0	0	0	0	0	2	0	0	2	0	0	0	0	0	2	1	1	3
AT1G24610	1	0	1	0	0	0	1	0	1	0	0	0	1	1	0	0	0	1	110	0	0	0	0	2	0	2	0	0	0	0	0	0	0	0	0	0	0	0	0	2	0	0	1	0	0	1	0	0	0
AT1G24575	0	1	0	0	0	0	1	0	2	0	0	0	0	1	0	0	0	3	89	0	0	0	1	3	0	4	0	0	0	0	0	0	0	0	0	0	0	0	0	0	0	0	2	0	0	0	0	0	2
AT1G24620	0	0	0	0	0	0	0	0	3	0	0	0	0	0	0	0	0	1	107	0	0	0	0	2	0	2	0	0	0	0	0	0	0	0	0	0	1	0	0	0	0	0	0	0	0	2	0	0	0
AT1G51540	0	0	0	0	0	0	1	0	0	0	0	0	0	0	0	0	0	1	77	0	0	0	0	2	0	0	0	0	0	0	0	0	0	0	0	1	0	0	0	2	0	0	0	0	0	2	0	2	0
AT1G51520	0	0	0	0	0	0	1	0	4	0	0	0	2	0	0	0	0	1	89	0	1	0	0	1	0	2	0	0	0	0	0	0	0	0	0	0	0	0	0	1	0	0	1	0	0	0	0	0	0
AT1G51500	1	1	0	0	0	0	2	1	0	0	0	0	0	0	1	0	0	5	103	0	0	0	0	1	0	0	0	0	0	0	0	0	0	0	0	0	0	0	0	0	0	0	0	0	0	2	0	0	2
AT1G80920	0	1	0	0	0	0	0	0	5	0	0	0	0	0	0	0	0	2	93	0	0	0	1	3	0	2	0	0	0	0	0	0	0	0	0	0	0	0	0	0	0	0	0	0	0	2	0	0	0
AT1G51510	0	1	0	0	0	1	1	2	2	0	0	0	1	1	0	0	0	2	99	0	0	0	0	2	0	2	0	0	0	0	0	0	0	0	0	1	0	0	0	0	0	0	0	0	0	4	1	1	1
AT1G51530	0	0	0	0	0	0	1	0	1	0	0	0	0	1	0	1	0	2	75	0	0	0	0	3	0	1	0	1	0	0	0	0	0	0	0	0	0	0	0	0	0	0	1	0	0	1	0	1	2
AT1G24625	0	0	0	0	0	0	5	0	2	0	0	0	1	0	0	1	0	1	95	0	0	0	0	2	0	0	0	0	0	0	0	0	0	0	0	0	0	0	0	0	0	0	0	0	0	1	1	1	0
AT1G24640	0	1	0	0	0	0	1	0	3	0	0	0	0	0	0	1	0	1	86	0	0	0	0	1	0	0	0	0	0	0	0	0	0	0	0	0	0	0	0	2	0	0	0	0	0	2	1	2	0
AT1G01830	0	0	0	0	1	0	0	0	3	0	1	0	1	1	0	0	0	1	102	0	0	0	0	3	0	1	0	0	0	0	0	0	0	0	0	0	1	0	0	1	0	0	1	0	0	1	0	0	0
AT1G01940	0	0	0	0	0	0	0	2	0	0	0	0	4	0	0	2	0	7	70	0	0	0	0	2	0	4	0	1	0	0	0	1	0	0	0	0	1	1	0	1	0	0	0	0	0	0	0	2	4
AT1G80930	0	0	0	0	0	0	1	0	4	0	0	0	1	0	0	0	0	2	89	0	0	0	0	1	0	3	0	0	0	0	0	0	0	0	0	0	1	0	0	2	0	0	1	0	0	0	0	0	0
AT1G80940	1	1	0	0	0	0	1	1	0	0	0	0	0	0	0	0	0	3	79	0	0	1	0	4	0	0	0	0	0	0	0	0	0	0	0	0	0	0	0	0	0	0	1	0	0	1	0	1	0
AT1G01930	0	1	0	0	0	0	0	1	2	0	0	0	3	0	0	2	0	1	67	0	0	0	0	2	0	3	0	1	0	0	0	0	0	0	0	0	0	0	0	1	0	0	0	0	0	0	1	2	1
AT1G01920	0	1	0	0	1	0	1	0	0	0	0	0	4	0	0	1	0	3	64	1	0	0	0	2	0	3	0	0	0	0	0	0	0	0	0	0	0	0	0	1	1	0	1	0	0	3	0	2	1
AT1G01910	1	0	0	0	1	1	1	0	0	0	0	0	4	0	0	2	0	2	58	0	1	0	1	1	0	4	0	0	0	0	0	0	1	0	0	0	1	0	0	0	0	0	3	0	0	2	0	0	0
AT1G01900	0	1	0	0	0	0	0	0	2	0	1	1	1	0	0	0	0	3	84	0	0	0	0	1	0	3	0	1	0	0	0	0	0	0	0	0	1	0	0	1	0	0	0	0	0	2	0	1	2
AT1G01840	1	1	1	0	0	1	0	0	1	0	0	0	0	0	0	0	0	1	101	0	0	0	0	2	0	0	0	0	0	0	0	0	0	0	0	0	0	0	0	0	0	0	2	0	0	2	0	1	1
AT1G51490	0	0	0	0	0	0	1	0	2	1	0	0	1	0	0	0	0	1	73	0	1	0	0	1	0	3	0	0	0	0	0	0	0	0	0	0	0	0	0	1	0	0	0	0	0	0	1	1	2
AT1G24650	0	1	1	0	0	0	1	0	0	0	0	0	1	1	0	1	0	3	98	0	1	0	0	1	0	0	0	0	0	0	0	0	0	0	0	0	0	0	0	1	0	0	0	0	0	0	0	1	0
AT1G01880	0	0	0	0	0	0	1	0	1	0	0	0	1	2	0	0	1	3	68	0	0	0	0	1	0	4	0	0	0	0	0	0	0	0	0	0	1	0	0	0	0	0	0	0	0	3	0	2	0
AT1G01860	0	0	1	0	0	0	0	0	2	0	0	0	5	0	0	4	0	2	71	0	0	0	0	3	0	0	0	0	0	0	0	0	0	0	0	0	0	0	0	0	0	0	0	0	0	3	0	0	0
AT1G31530	0	0	1	0	0	1	2	0	1	1	0	0	0	1	0	0	0	4	129	0	0	0	0	2	0	0	0	0	0	0	0	0	0	0	0	0	0	0	0	1	0	0	0	1	0	1	0	1	1
AT1G45150	0	0	0	0	0	0	1	0	1	0	0	0	2	0	0	1	1	1	96	0	0	0	1	6	0	0	0	0	0	0	0	0	0	0	0	0	0	0	0	0	0	0	0	0	0	0	0	2	0
AT1G45160	0	1	0	0	0	0	2	0	3	0	0	0	4	1	0	0	0	1	70	0	0	0	1	1	0	13	0	2	0	0	0	0	0	0	0	0	3	0	0	2	0	0	3	0	0	1	0	4	10
AT1G69580	0	1	0	0	0	0	3	0	2	0	0	0	0	0	0	0	0	1	124	0	0	0	0	0	0	0	0	0	0	0	0	0	0	0	0	1	0	0	0	2	0	0	0	0	0	1	0	1	0
AT1G69590	0	1	0	0	0	0	0	0	1	0	1	0	0	0	0	0	0	4	114	0	0	0	0	4	0	4	0	1	0	0	0	0	0	0	0	0	0	0	0	1	0	0	0	0	0	2	0	0	1
AT1G47210	0	0	0	0	0	0	2	0	4	0	0	0	2	0	0	0	0	8	90	0	0	0	0	3	0	2	0	0	0	0	0	0	0	0	0	0	0	0	0	0	0	0	0	0	0	0	0	0	1
AT1G69570	0	0	0	0	0	1	3	0	3	0	1	2	0	0	0	0	0	3	88	0	0	0	0	3	0	2	1	1	0	0	0	0	0	0	0	0	0	0	0	0	0	0	1	0	0	3	0	0	1
AT1G47220	0	0	0	0	0	0	0	0	4	0	0	1	0	0	0	0	0	2	88	0	0	1	0	2	0	0	0	1	0	0	0	0	0	0	0	0	0	0	0	2	0	0	1	0	0	0	0	0	1
AT1G69560	0	0	0	0	0	0	2	0	1	1	0	0	0	0	0	1	0	1	102	0	0	1	0	4	0	1	0	0	0	0	0	0	0	0	0	0	1	0	0	1	0	0	1	0	0	2	0	0	0
AT1G18890	0	0	0	0	0	0	1	0	3	0	0	0	2	0	0	0	0	2	99	0	0	0	0	1	0	0	0	0	0	0	0	0	0	0	0	0	0	0	0	1	0	0	0	0	0	1	0	0	1
AT1G69530	0	1	0	0	0	0	1	0	1	1	0	0	1	0	0	0	0	0	93	0	0	0	0	4	0	1	0	0	0	0	0	0	2	1	0	0	0	0	0	1	0	0	2	0	0	2	1	0	2
AT1G69540	0	0	1	0	0	0	0	0	2	0	0	0	2	0	0	0	0	2	73	0	0	0	0	2	0	4	1	0	0	0	0	0	0	0	0	0	1	0	0	0	0	0	1	0	0	2	0	0	1
AT1G69550	1	1	0	0	0	0	3	0	1	0	0	0	1	0	0	0	0	0	107	0	0	0	0	2	0	2	0	0	0	0	0	0	0	0	0	0	0	0	0	1	0	0	0	0	0	2	0	0	4
AT1G18880	0	1	0	0	0	0	1	1	3	2	0	0	0	1	0	0	0	2	96	0	0	0	1	2	0	0	0	0	0	0	0	0	0	0	0	0	0	0	0	2	0	0	0	1	0	0	0	0	1
AT1G47230	0	0	0	0	0	0	2	0	1	0	0	0	1	0	0	0	0	2	111	0	1	0	0	1	0	0	0	0	0	0	0	0	0	0	0	0	0	0	0	0	0	0	1	0	0	0	0	1	0
AT1G13690	0	1	0	0	0	0	0	0	1	0	0	0	2	0	0	0	0	2	104	0	1	0	0	0	0	2	0	0	0	0	0	0	0	0	0	0	0	0	0	1	0	0	0	0	0	2	0	1	1
AT1G13740	0	0	1	0	1	0	2	0	1	0	0	0	2	0	0	1	0	7	78	0	0	0	0	5	0	2	0	0	2	0	0	0	2	0	0	0	0	0	0	0	0	0	0	1	0	0	0	1	4
AT1G47290	0	1	0	0	0	0	1	1	1	0	0	0	2	0	1	1	0	1	94	0	0	0	0	4	0	1	0	2	0	0	0	0	0	1	0	0	0	0	0	1	0	0	0	1	0	1	0	0	2
AT1G13750	0	0	0	0	0	0	1	0	3	1	0	0	2	0	0	1	0	3	97	0	0	1	0	5	0	3	0	0	0	0	0	0	0	0	0	0	0	0	0	0	0	0	1	1	0	1	0	1	0
AT1G47280	0	1	0	0	0	1	0	1	1	1	0	0	1	0	0	0	0	3	94	0	0	1	0	4	0	0	0	2	0	0	0	0	1	0	0	0	1	0	0	2	0	0	1	0	0	0	0	0	1
AT1G47240	1	0	0	0	0	0	1	0	0	0	0	0	0	0	0	1	0	2	91	0	0	0	0	2	0	1	0	1	0	0	0	0	0	0	0	0	0	0	0	3	0	0	0	0	0	0	0	1	1
AT1G13730	0	0	0	0	0	0	2	0	4	0	0	0	0	0	0	1	0	1	89	0	0	0	0	3	0	0	0	0	0	0	0	0	0	0	0	0	0	0	0	0	0	0	0	0	0	0	0	0	1
AT1G13710	1	1	0	0	0	0	3	0	2	1	0	0	0	0	0	1	0	0	116	0	0	0	0	6	0	0	0	0	0	0	0	0	1	0	0	1	0	0	0	1	0	0	0	1	0	1	0	1	1
AT1G47250	0	0	0	0	0	0	1	1	1	0	1	0	0	0	1	0	0	4	94	0	0	0	0	2	0	2	0	0	0	0	0	0	0	0	0	0	0	0	0	1	0	0	0	0	0	0	1	0	2
AT1G13700	0	0	0	0	0	0	0	0	1	0	1	0	0	0	0	0	0	0	98	0	0	0	0	5	1	0	0	0	0	0	0	0	0	0	0	1	0	0	0	1	0	0	0	0	0	1	0	0	0
AT1G47260	0	0	0	0	0	0	1	1	1	1	0	0	2	0	1	0	0	3	66	0	0	1	1	5	0	2	0	0	0	0	0	0	0	0	0	0	0	0	0	0	0	0	1	0	0	0	0	2	0
AT1G47270	0	0	0	0	0	0	1	0	1	0	0	0	0	0	0	0	0	4	86	0	0	0	0	5	0	0	0	0	0	0	0	0	0	0	0	0	0	0	0	1	0	0	0	0	0	1	0	0	1
AT1G18870	0	1	1	0	0	0	2	0	2	0	0	0	0	0	0	0	0	1	149	0	0	0	0	0	0	0	0	0	0	0	0	0	0	0	0	0	0	0	0	0	0	0	0	0	0	1	0	0	1
AT1G18860	0	2	1	0	0	0	1	0	2	0	0	0	1	0	0	0	0	3	114	0	0	0	0	1	0	0	0	1	0	0	0	0	1	0	0	0	0	0	0	0	0	0	0	0	0	2	0	0	0
AT1G18850	0	1	1	0	0	2	0	0	3	0	0	0	0	0	0	0	0	3	112	0	0	0	0	1	0	1	0	0	0	0	0	0	0	0	0	0	0	0	0	0	0	0	1	0	0	2	0	1	1
AT1G46912	0	0	0	0	0	0	4	0	2	0	0	1	0	1	0	0	0	1	85	0	0	0	2	4	0	4	0	0	0	0	0	0	1	0	0	0	0	0	0	1	0	0	0	0	0	1	0	0	1
AT1G13620	0	0	0	0	0	0	2	1	2	0	0	0	0	0	0	0	0	2	87	0	0	0	0	6	0	1	0	0	0	0	0	0	1	0	0	0	0	0	0	3	0	0	1	0	0	1	0	0	1
AT1G46984	0	0	0	0	0	0	0	0	4	0	1	1	0	1	0	0	0	1	96	0	0	1	0	3	0	1	0	0	0	0	0	0	0	0	0	0	0	0	0	2	0	0	1	0	0	0	0	0	0
AT1G46840	1	1	0	0	2	0	0	0	1	0	0	0	0	0	0	0	0	1	103	0	0	0	1	1	0	0	0	0	0	0	0	0	0	0	0	0	0	0	0	0	0	0	1	0	0	1	0	0	1
AT1G47056	1	0	0	0	0	0	3	1	1	0	1	0	3	0	1	1	1	4	100	0	0	0	0	1	0	1	0	1	0	0	0	0	0	0	0	0	0	0	0	1	0	0	0	0	0	0	3	4	1
AT1G46768	0	0	0	0	0	0	0	0	7	0	0	1	0	0	0	0	0	3	103	0	0	0	0	3	0	1	0	0	0	0	0	0	1	0	0	0	0	0	0	1	0	0	0	0	0	2	0	0	0
AT1G46624	0	0	0	0	0	1	0	0	2	0	0	0	0	0	0	1	0	4	83	0	0	0	0	0	0	2	0	1	0	0	0	0	0	0	0	0	0	0	0	0	0	0	1	0	0	1	0	0	0
AT1G69520	0	0	0	0	0	0	2	0	3	0	0	0	2	0	0	2	0	6	83	0	0	0	0	3	0	3	0	0	1	0	0	0	1	0	0	0	0	0	0	2	0	0	0	0	1	0	2	1	0
AT1G69523	0	1	0	0	0	0	3	0	0	0	0	0	1	0	0	2	0	4	55	0	0	0	0	2	0	3	0	0	0	0	0	0	0	0	0	0	0	0	0	1	0	0	0	1	0	1	0	0	1
AT1G69526	0	0	1	0	0	0	2	0	0	0	1	0	0	0	0	1	0	7	70	0	0	0	0	2	0	2	0	0	0	0	0	0	0	0	0	0	0	0	0	1	0	0	0	0	0	0	0	1	0
AT1G46696	0	0	0	0	0	0	1	0	0	1	0	0	1	0	0	0	0	2	48	0	0	0	1	3	0	5	0	2	0	0	0	0	0	0	0	0	0	0	0	1	1	0	0	0	0	0	0	0	0
AT1G13630	0	0	0	0	0	0	0	0	3	0	0	0	1	1	0	0	0	1	102	0	0	0	1	8	0	0	0	1	0	0	0	0	0	0	0	0	0	0	0	1	0	0	1	1	0	0	2	0	2
AT1G47128	0	0	0	0	0	1	3	0	4	0	0	0	1	0	0	0	0	2	104	0	0	0	0	3	0	1	0	1	0	0	0	0	1	0	0	0	1	0	0	1	0	0	0	0	0	0	0	1	0
AT1G13635	0	0	2	0	0	0	1	0	1	0	0	0	1	0	0	2	0	2	109	0	0	0	0	2	0	0	0	0	0	0	0	0	0	0	0	0	0	0	0	1	0	0	0	0	0	2	2	1	0
AT1G13670	0	4	0	0	0	1	2	0	2	1	1	0	1	0	0	0	0	4	104	0	0	0	0	3	1	0	0	0	0	0	0	0	0	1	0	0	0	0	0	1	0	0	1	1	0	3	0	0	1
AT1G18840	0	0	0	0	0	0	3	0	2	0	1	0	1	1	0	0	0	4	64	0	0	0	0	4	0	2	0	0	0	0	0	0	0	0	0	0	0	0	0	2	0	0	1	0	0	0	1	1	0
AT1G13680	0	0	0	0	1	0	1	0	2	0	0	0	0	0	0	0	0	3	124	0	0	0	1	0	0	0	0	0	0	1	0	0	0	0	0	0	0	0	0	3	0	0	0	0	0	1	0	1	1
AT1G18830	0	0	0	0	0	1	3	0	3	0	0	0	1	1	0	1	0	4	93	0	0	0	0	2	0	1	0	0	0	0	0	0	0	0	0	0	0	0	0	0	0	0	0	0	0	1	0	0	0
AT1G13660	0	0	1	0	0	2	1	0	1	0	0	0	0	1	0	1	0	3	82	0	0	0	0	1	0	3	0	1	0	0	0	0	0	0	0	0	0	0	0	0	0	0	0	0	0	2	0	0	2
AT1G18810	0	0	0	0	1	0	3	0	1	1	1	0	1	1	0	0	0	0	116	0	0	0	0	5	0	1	0	1	0	1	0	0	0	0	0	0	0	0	0	2	0	0	1	0	0	1	1	1	3
AT1G13650	1	0	0	0	1	0	3	0	1	0	0	0	1	0	0	1	1	5	86	0	0	0	0	3	0	1	1	0	0	0	0	0	0	0	0	0	0	0	0	1	0	0	0	1	0	1	0	2	0
AT1G18790	1	0	1	0	0	0	0	0	1	0	0	0	0	2	0	0	0	4	98	0	0	0	0	5	0	0	0	0	0	0	0	0	0	0	0	0	0	0	0	1	0	0	1	1	0	0	0	0	0
AT1G47300	1	1	0	0	0	0	1	0	0	0	0	0	4	0	0	1	0	1	110	0	0	0	0	1	0	5	0	0	0	0	0	0	0	0	0	0	1	0	0	1	0	0	2	0	0	2	0	0	0
AT1G47200	0	1	0	0	0	1	1	0	2	0	0	1	2	1	0	0	0	0	118	0	0	0	0	3	0	0	0	1	0	0	0	0	0	0	0	0	0	0	0	2	0	0	2	1	0	1	1	2	2
AT1G18800	2	0	0	0	0	1	1	0	4	0	0	0	1	0	0	0	0	1	117	0	0	0	1	2	0	0	0	2	0	0	0	0	0	0	0	0	0	0	0	0	0	0	1	0	0	3	1	0	0
AT1G13640	0	0	0	0	0	2	1	0	2	0	0	0	1	0	0	1	0	0	86	0	0	0	0	2	0	0	0	0	0	0	0	0	1	0	0	1	0	0	1	0	0	0	1	1	0	2	1	1	0
AT1G69510	0	0	0	0	0	1	1	0	2	0	0	0	0	0	0	1	0	4	86	0	0	0	2	0	0	0	0	1	0	0	0	0	0	0	0	0	0	0	0	2	0	0	2	2	0	0	2	0	0
AT1G13760	1	0	0	0	1	0	0	0	2	0	0	0	0	0	0	1	0	2	59	0	0	0	0	1	0	4	0	0	0	0	0	0	0	0	0	0	1	0	0	0	0	0	0	0	0	0	1	1	0
AT1G13780	1	0	0	0	0	0	1	0	1	0	0	0	0	2	0	0	0	1	75	0	0	0	0	2	0	1	0	0	0	0	0	0	0	0	0	0	0	0	0	1	0	0	0	1	0	3	0	0	0
AT1G35680	0	0	0	0	0	0	1	0	2	1	0	0	0	0	0	1	0	1	90	0	0	0	0	0	0	0	0	0	0	0	0	0	0	0	0	0	0	0	0	1	0	0	1	0	0	0	1	2	2
AT1G69720	0	0	0	0	0	1	0	0	4	0	0	0	1	0	0	1	0	1	78	0	0	0	0	1	0	1	0	0	0	0	0	0	0	0	0	0	0	0	0	1	0	0	0	0	0	1	0	0	0
AT1G35690	0	1	1	0	0	0	1	0	4	0	0	0	0	0	0	0	0	0	131	0	0	0	0	1	0	1	0	0	0	0	0	0	0	0	0	0	1	0	0	2	0	0	0	0	0	1	0	0	0
AT1G69710	1	0	0	0	0	0	1	0	1	0	1	0	1	0	0	0	0	1	94	0	0	0	0	4	0	0	0	0	0	0	0	0	0	0	0	0	0	0	0	1	0	0	0	0	0	3	0	1	0
AT1G69730	0	0	0	0	0	0	0	0	0	0	0	0	0	1	0	0	0	0	73	0	0	0	1	2	0	1	0	0	0	0	0	0	0	0	0	0	0	0	0	1	0	0	0	0	0	0	0	0	1
AT1G35670	0	2	1	0	0	1	0	0	4	0	0	0	0	2	0	0	0	3	141	0	0	0	1	0	0	3	0	0	0	0	0	0	0	0	0	0	0	0	0	0	0	0	0	0	0	0	0	0	0
AT1G69690	0	0	0	0	0	1	1	0	1	0	0	1	1	0	0	1	0	5	119	0	0	0	0	3	0	0	0	0	0	0	0	0	0	0	0	0	0	0	0	0	0	0	0	0	0	0	0	0	0
AT1G35663	0	0	0	0	1	1	0	0	0	0	0	0	0	0	0	0	0	2	144	0	0	0	1	1	0	0	0	1	0	0	0	0	0	0	0	0	0	0	0	5	0	0	0	0	0	1	0	0	1
AT1G69680	0	0	0	0	0	0	0	0	2	0	0	0	0	0	0	0	0	2	77	0	0	0	0	2	0	1	0	3	0	0	0	0	0	0	0	3	0	0	0	1	0	0	0	0	0	2	2	0	3
AT1G69700	0	0	0	0	0	0	2	1	6	1	0	0	0	0	0	0	0	2	102	0	0	0	0	5	0	0	0	0	0	0	0	0	0	0	0	0	0	0	1	1	0	0	0	0	0	1	0	1	2
AT1G69670	0	0	0	0	0	0	1	0	0	1	0	0	4	0	0	0	0	2	76	0	1	0	0	1	0	1	0	0	0	0	0	0	0	0	1	0	0	0	0	1	0	0	3	1	0	1	0	0	2
AT1G35700	1	1	0	0	0	0	2	0	3	0	0	0	1	0	0	0	0	1	118	0	0	0	2	4	0	2	0	0	0	0	0	0	0	0	0	0	1	1	1	0	0	0	1	0	0	1	0	0	0
AT1G35720	0	0	0	0	0	0	0	1	1	0	0	0	1	1	0	1	0	1	95	0	0	0	0	3	0	1	0	0	0	0	0	0	0	0	0	0	0	0	0	0	0	0	0	0	0	2	0	1	1
AT1G08200	0	0	1	0	0	0	0	0	1	0	0	0	1	0	0	2	1	3	81	0	0	0	0	2	0	0	0	2	0	0	0	0	0	0	0	0	1	0	1	2	0	0	0	1	0	0	0	2	0
AT1G08210	0	0	0	0	0	0	0	0	0	0	0	0	2	0	0	2	0	3	70	0	1	0	0	2	0	2	0	0	0	0	0	0	0	0	0	0	0	0	0	0	0	0	2	0	0	1	0	0	0
AT1G13930	0	2	0	0	0	0	4	2	1	0	0	0	2	0	2	1	0	5	121	0	0	0	0	3	0	0	0	0	0	0	0	0	0	0	0	0	0	0	0	0	0	0	0	1	0	0	0	2	3
AT1G13920	0	0	1	0	0	0	1	0	2	0	0	0	0	0	0	0	0	0	80	0	0	0	0	1	0	0	0	0	0	0	0	0	0	0	0	0	0	0	0	1	0	0	0	0	0	1	0	0	1
AT1G35710	0	0	0	0	0	1	1	0	5	0	0	0	3	1	0	0	0	3	117	0	0	0	1	2	0	1	0	0	0	0	0	0	0	0	0	0	0	0	0	0	0	0	0	0	0	0	0	0	0
AT1G08190	1	0	0	0	0	0	0	0	2	0	0	0	1	0	0	0	0	3	83	0	0	0	1	1	0	1	0	0	0	0	0	0	0	0	0	1	0	0	0	1	0	0	0	0	0	0	0	0	0
AT1G08180	0	0	0	0	0	0	0	0	0	2	0	0	1	0	0	0	0	2	89	0	0	0	0	2	0	1	0	0	0	0	0	0	0	0	0	0	1	0	0	1	0	0	1	0	0	1	0	0	0
AT1G08160	0	0	0	0	0	0	0	0	1	0	0	0	1	0	0	0	0	2	92	0	0	0	2	0	0	0	0	1	0	0	0	0	0	0	0	0	1	0	0	1	0	0	0	0	0	1	0	1	0
AT1G35730	1	0	0	0	0	0	3	0	3	0	0	0	0	0	0	0	0	2	81	0	0	0	1	0	0	1	0	0	0	0	0	0	0	0	0	0	0	0	0	0	0	0	1	0	0	0	1	0	2
AT1G08170	1	0	0	0	0	2	0	0	2	0	0	0	2	0	0	0	0	1	85	0	0	0	0	4	0	1	1	0	0	0	1	0	0	0	0	0	0	0	0	0	0	0	0	0	0	0	1	0	1
AT1G13910	0	0	1	0	0	0	0	1	2	0	0	0	4	0	0	1	0	1	72	0	0	1	0	1	0	4	0	1	0	0	0	0	0	0	0	2	0	0	0	1	0	0	1	0	0	1	1	1	0
AT1G35660	0	1	0	0	1	1	3	0	0	0	0	0	1	0	0	1	0	2	77	0	0	1	1	3	0	5	0	0	0	0	0	0	0	0	0	0	1	0	0	3	0	0	1	0	0	0	0	2	2
AT1G69660	0	0	0	0	0	0	0	0	2	0	1	0	0	0	0	1	0	2	80	0	2	0	1	3	0	0	0	1	0	0	0	0	0	0	0	0	0	0	0	0	0	0	0	0	0	0	1	1	0
AT1G69650	0	0	0	0	0	0	0	0	3	0	0	1	1	0	0	0	0	2	100	0	0	0	0	3	0	0	0	1	0	0	0	0	0	0	0	0	0	0	0	1	0	0	1	0	0	2	0	2	0
AT1G47330	0	0	0	0	0	0	0	0	2	0	1	0	2	0	0	0	0	0	102	0	0	0	0	4	0	4	0	1	0	0	0	0	1	0	0	0	0	0	0	0	0	0	1	0	0	1	0	0	0
AT1G47340	1	0	2	0	0	0	4	0	2	0	0	0	0	0	0	0	0	1	96	0	0	0	1	2	0	2	0	0	0	0	0	0	0	0	0	0	0	0	0	3	0	0	0	0	0	0	0	0	1
AT1G13790	0	1	0	0	0	0	2	0	3	0	0	1	0	0	0	0	0	1	71	0	0	0	0	4	0	0	0	0	0	0	0	0	0	0	0	1	0	0	0	2	0	0	0	0	0	0	0	0	6
AT1G47320	2	0	0	0	0	0	2	0	3	0	0	0	1	0	0	0	0	1	86	0	0	0	2	2	0	1	0	0	0	0	0	0	0	0	0	0	0	0	0	0	0	0	1	0	0	2	2	1	1
AT1G47350	0	0	0	0	1	0	0	0	1	0	0	0	1	0	0	0	0	2	61	0	0	0	0	5	0	0	0	2	0	0	0	0	0	0	0	0	0	0	0	1	0	0	0	0	0	0	0	0	3
AT1G47310	0	0	0	0	1	0	1	0	4	0	0	0	0	0	0	1	0	1	55	0	0	0	0	4	0	1	0	0	0	0	0	0	0	0	0	0	0	0	0	0	0	0	0	0	0	1	0	0	0
AT1G69630	0	0	0	0	1	0	0	0	2	1	0	0	0	1	0	0	0	0	77	0	0	0	0	2	0	0	0	0	0	0	0	0	0	0	0	0	0	0	0	1	0	0	0	1	0	1	0	0	2
AT1G69600	0	0	0	0	0	0	1	0	2	0	0	0	0	0	0	0	0	3	90	0	0	0	0	2	0	0	0	0	0	0	0	0	0	0	0	0	0	0	0	1	0	0	0	1	0	2	1	1	2
AT1G69610	1	1	1	0	0	0	0	0	1	0	1	0	0	0	0	0	0	1	95	0	0	0	0	3	0	0	0	0	0	0	0	0	0	0	0	0	0	0	0	2	0	0	0	0	0	0	0	1	1
AT1G69620	0	0	0	0	1	0	0	0	2	0	0	0	0	0	0	0	0	5	98	0	0	0	0	1	0	0	0	0	0	0	0	0	0	0	0	0	0	0	0	1	0	0	2	0	1	0	2	0	1
AT1G69640	1	1	0	0	0	2	2	0	0	0	0	0	1	0	0	0	0	5	94	0	0	0	0	1	0	2	0	0	0	0	0	0	0	0	0	0	1	0	0	1	0	0	0	0	0	1	0	0	1
AT1G13800	0	0	0	0	0	0	0	0	0	0	0	0	3	1	0	1	0	2	73	0	0	0	0	3	0	3	0	0	0	0	0	0	0	0	0	0	0	0	0	1	0	0	0	0	0	2	1	1	1
AT1G47360	0	0	1	0	0	0	0	0	0	0	0	0	0	0	0	1	0	3	68	0	0	0	0	2	0	3	0	0	0	0	0	0	1	0	0	0	0	0	0	1	0	0	0	0	0	2	0	0	3
AT1G13810	0	0	0	0	0	0	0	0	1	0	0	0	0	0	0	0	0	2	59	0	0	0	0	2	0	7	0	0	0	0	0	0	0	0	0	0	0	0	0	0	0	0	0	1	0	0	0	1	1
AT1G13880	1	0	0	0	0	0	0	1	2	0	0	0	1	0	0	3	0	0	67	0	1	0	2	3	0	2	0	0	0	0	0	0	0	0	0	0	0	0	0	0	0	0	1	0	0	0	0	0	0
AT1G13890	0	0	1	0	0	0	0	0	2	0	0	0	0	1	0	0	0	1	70	0	0	0	0	5	0	0	0	2	0	0	0	0	0	0	0	2	0	0	0	0	0	0	0	0	0	0	0	1	0
AT1G13900	0	0	0	0	0	0	2	1	1	0	0	0	2	0	0	2	0	3	80	0	0	0	0	0	0	2	0	1	0	0	0	0	0	0	0	0	0	0	0	0	0	0	0	0	0	0	0	6	1
AT1G13870	0	0	0	0	1	0	0	0	0	0	0	0	0	0	0	0	0	1	81	0	0	0	0	3	0	5	0	0	0	0	0	0	1	1	0	0	0	0	0	4	0	0	1	0	0	1	0	0	0
AT1G47395	0	0	1	0	0	0	2	0	2	0	0	0	1	0	0	1	0	3	89	0	0	0	3	4	0	1	0	1	0	0	0	0	0	0	0	0	0	0	0	0	0	0	2	1	0	0	0	1	4
AT1G13860	0	0	0	0	0	0	1	1	1	0	1	0	1	0	0	1	0	0	94	0	0	0	0	3	0	2	0	0	0	0	0	0	0	0	0	0	0	0	1	4	0	0	0	0	0	0	0	2	1
AT1G47390	1	0	0	0	0	0	1	0	0	0	0	0	0	0	0	1	0	3	90	0	0	0	0	3	0	1	0	0	0	0	0	0	0	0	0	0	0	0	0	1	0	0	0	0	0	1	0	1	1
AT1G47370	0	0	0	0	1	0	0	0	2	0	0	0	3	0	0	0	0	2	105	0	0	0	0	1	0	1	0	0	0	0	0	0	0	0	0	0	0	0	0	0	0	0	0	0	0	1	0	0	0
AT1G13770	0	0	0	0	0	0	1	1	0	1	0	0	0	0	0	0	0	3	97	0	1	0	0	1	0	0	0	0	0	0	0	1	0	0	0	1	0	0	0	2	0	0	0	0	0	3	0	0	1
AT1G13820	0	0	0	0	0	0	1	0	1	0	0	0	0	1	0	0	0	1	76	0	0	0	2	1	0	3	0	0	0	0	0	0	0	0	0	0	0	0	0	0	0	0	0	0	0	3	0	0	0
AT1G13830	0	0	1	0	0	0	2	0	2	0	0	1	1	0	0	1	0	2	103	0	0	0	0	2	0	0	0	0	0	0	0	0	0	0	0	0	1	0	0	0	0	0	0	0	0	1	0	0	1
AT1G47380	1	0	0	0	0	0	0	0	0	0	0	0	2	1	0	0	0	0	111	0	0	0	0	4	0	2	0	0	0	0	0	0	0	0	0	0	0	0	0	2	0	0	0	0	0	0	0	0	0
AT1G52090	0	0	0	0	0	1	0	0	6	0	0	0	0	0	0	0	0	1	113	0	1	0	0	1	0	0	0	0	0	0	0	0	0	0	0	0	0	0	1	0	0	0	0	0	0	2	0	0	0
AT1G69500	0	1	0	0	0	2	0	0	1	0	1	1	1	0	0	1	0	3	97	0	0	0	0	2	0	0	0	0	0	0	0	0	0	0	0	2	0	0	0	1	0	0	1	0	0	1	0	0	2
AT1G69485	1	0	1	0	0	0	1	1	2	0	0	0	0	1	0	1	0	3	84	0	0	0	1	3	0	2	0	0	0	0	0	0	1	0	0	2	0	0	0	1	0	0	0	0	0	2	1	1	0
AT1G45249	0	1	1	0	0	0	2	0	1	0	0	0	1	0	0	0	0	1	125	0	0	0	0	1	0	0	0	0	0	0	0	0	0	0	0	0	0	0	0	0	0	0	0	2	0	0	0	1	0
AT1G18510	0	0	0	0	1	0	1	0	1	0	0	0	3	0	0	0	0	5	74	0	0	0	0	0	0	3	0	2	0	0	0	0	0	0	0	0	0	0	0	1	0	0	1	1	0	1	1	0	1
AT1G13450	0	0	0	0	0	0	1	0	4	0	0	0	0	0	1	0	0	0	76	0	0	0	0	3	0	1	0	0	0	0	0	0	0	0	0	0	0	0	0	1	0	0	1	0	0	0	1	1	1
AT1G18500	0	1	0	0	0	0	1	0	3	0	2	1	2	0	0	0	1	2	64	0	0	0	0	2	0	6	1	1	0	0	0	0	0	0	0	0	1	0	0	2	1	0	0	0	0	0	0	3	1
AT1G18520	0	0	0	0	0	1	1	0	1	0	1	0	1	0	0	0	0	1	100	0	0	0	0	4	0	0	0	1	0	0	0	0	0	0	0	0	0	0	0	1	0	0	1	0	0	1	1	1	2
AT1G13440	1	0	0	0	1	0	0	0	0	0	0	1	0	0	0	0	0	5	95	0	1	1	0	1	0	2	0	0	0	0	0	0	0	0	0	0	0	0	0	1	0	0	1	0	0	1	0	0	0
AT1G18490	0	0	0	0	0	1	1	0	1	0	0	0	2	0	0	1	0	4	68	0	0	0	0	1	0	1	0	0	0	0	0	0	0	0	0	0	0	0	0	0	0	0	0	0	0	1	1	1	1
AT1G45231	0	2	0	0	0	0	1	0	1	0	0	0	1	1	0	0	0	0	100	0	0	0	0	1	0	3	0	0	0	0	0	0	0	0	0	0	0	0	0	2	0	0	2	0	0	0	0	0	1
AT1G13430	0	0	1	0	0	2	0	1	1	0	1	0	0	0	0	0	0	0	89	0	0	0	0	0	0	1	0	1	0	0	0	0	0	0	0	0	0	0	0	2	0	0	0	1	0	1	0	0	1
AT1G45233	0	0	0	0	0	0	1	0	4	0	0	0	0	0	0	0	0	4	101	0	0	0	0	2	0	1	0	0	0	0	0	0	0	0	0	0	0	0	0	2	0	0	0	0	0	0	0	0	0
AT1G45248	0	0	0	0	0	0	0	2	0	0	1	0	0	0	1	2	0	1	66	0	0	0	1	2	0	1	0	0	0	0	0	0	0	0	0	0	0	0	0	0	0	0	0	0	0	1	0	0	0
AT1G45243	0	0	2	0	0	0	1	1	0	0	0	0	0	0	0	0	0	1	119	0	0	0	0	1	0	0	0	0	0	0	0	0	0	0	0	0	0	0	0	0	0	0	0	0	0	1	0	1	1
AT1G18530	0	0	1	0	0	0	2	0	3	0	2	0	1	1	0	1	0	5	80	0	0	0	1	3	0	6	0	0	0	0	0	0	0	0	0	0	0	0	0	0	0	0	0	0	0	0	1	2	1
AT1G18540	0	0	1	0	0	0	0	0	1	0	0	0	1	0	0	0	0	3	120	0	0	0	0	2	0	0	0	0	0	0	0	0	0	0	0	0	1	0	0	0	0	0	1	0	0	1	0	0	0
AT1G45474	0	1	0	0	0	1	0	0	3	0	0	0	0	0	0	0	0	2	106	0	0	0	0	0	0	0	0	3	1	0	0	0	0	0	0	0	0	0	0	3	0	0	0	0	0	2	0	0	0
AT1G13470	0	0	1	0	0	1	1	0	3	0	0	0	2	0	0	1	0	3	100	0	0	0	0	0	0	0	0	0	0	0	0	0	0	0	0	0	0	0	0	1	0	0	0	0	0	5	0	0	0
AT1G45545	1	0	0	0	0	0	2	1	1	1	1	0	1	0	0	2	0	0	80	0	0	0	1	0	0	1	0	1	0	0	0	0	0	0	2	0	1	0	0	0	0	0	0	0	0	2	0	0	4
AT1G45403	0	1	0	0	0	0	2	0	0	0	0	0	0	0	0	0	0	0	103	0	0	0	0	2	0	1	0	0	0	0	0	0	0	0	0	0	1	0	0	2	0	0	0	0	0	1	0	0	1
AT1G13460	0	0	0	0	0	0	0	0	1	0	0	0	1	0	0	0	1	4	85	0	0	0	0	2	0	0	0	1	0	0	0	0	0	0	0	1	0	0	0	1	0	0	1	0	0	0	0	1	0
AT1G45332	0	1	0	0	0	0	1	0	3	0	0	0	1	0	0	0	0	0	105	0	0	0	1	3	0	0	0	1	0	0	0	0	0	0	0	0	0	0	0	2	0	0	1	0	0	1	0	1	0
AT1G18580	0	0	0	0	0	0	1	0	0	0	0	0	0	1	0	0	0	3	88	0	0	0	0	5	0	1	0	2	0	0	0	0	0	0	0	0	1	0	0	2	0	0	0	0	0	0	0	1	1
AT1G18550	0	0	0	0	1	0	1	0	1	1	1	0	3	0	0	0	0	2	91	0	0	0	0	2	0	1	0	0	0	0	0	0	0	0	0	0	0	0	0	1	0	0	1	1	0	0	0	0	0
AT1G18560	0	0	0	0	0	1	1	0	1	0	0	0	0	1	1	0	0	1	88	0	0	0	0	1	0	1	0	0	0	0	0	0	0	0	0	0	0	0	0	1	0	0	1	0	0	0	0	2	1
AT1G18570	0	1	1	0	0	0	1	0	2	0	0	1	1	0	0	1	0	4	106	0	0	0	0	3	0	1	0	0	0	0	0	0	0	0	0	0	1	0	0	1	0	0	0	1	0	2	0	0	0
AT1G45230	1	0	0	0	1	1	0	0	1	0	0	0	1	1	0	0	0	2	116	0	0	0	1	2	0	2	0	0	0	1	0	0	0	0	0	1	0	0	0	0	0	0	0	0	0	1	0	1	1
AT1G45256	0	0	0	0	0	0	1	0	5	0	0	0	1	0	0	0	0	2	126	0	0	0	0	6	0	1	0	0	0	0	0	0	0	0	0	0	1	0	0	0	0	0	0	0	0	1	0	0	0
AT1G13420	0	1	1	0	1	0	0	0	2	0	0	0	3	0	0	1	0	2	104	0	0	0	0	2	0	3	0	1	0	1	0	0	1	0	0	0	0	0	0	1	0	0	1	0	0	1	0	2	2
AT1G45207	0	1	0	0	0	0	0	1	0	0	0	0	0	0	1	0	0	2	111	0	0	0	1	2	1	0	0	1	0	0	0	0	0	0	0	0	0	0	0	0	0	0	0	0	0	0	0	0	0
AT1G52130	0	0	1	0	0	0	1	0	2	0	0	0	2	0	0	0	0	2	102	0	0	0	0	1	0	2	0	0	0	0	0	0	0	0	0	0	0	0	0	2	0	0	0	1	0	1	0	0	1
AT1G18400	0	0	0	0	0	0	1	0	0	0	0	0	1	0	0	0	0	2	91	0	0	0	0	3	0	0	0	0	0	0	0	0	0	1	0	0	0	0	0	0	0	0	2	0	0	0	1	0	1
AT1G52140	1	3	1	0	0	1	0	0	3	0	0	0	0	0	0	1	0	0	101	0	0	1	1	5	0	1	0	1	0	0	0	0	0	0	0	0	1	0	0	1	0	0	1	1	0	2	0	1	1
AT1G18390	1	0	0	0	1	0	3	0	3	0	0	0	1	1	0	1	0	4	107	0	0	0	1	2	0	1	0	0	0	0	0	0	0	0	0	0	0	0	0	1	0	0	0	0	0	1	1	1	5
AT1G45190	0	1	1	0	0	0	2	0	2	0	0	0	0	0	0	0	0	1	125	0	0	0	0	4	0	1	0	0	0	0	0	0	0	0	0	0	0	0	0	1	0	0	0	0	0	3	0	0	0
AT1G45180	0	0	0	0	0	0	2	1	0	0	0	0	2	0	0	0	0	2	89	0	1	0	0	0	0	2	0	0	1	0	0	0	1	0	0	0	0	0	0	3	0	0	0	0	0	1	0	2	1
AT1G45170	0	0	0	0	0	0	1	0	0	0	0	0	1	0	0	0	0	2	91	0	0	0	0	2	0	6	0	0	0	0	0	0	0	0	0	0	0	0	0	0	0	0	1	0	0	0	0	0	0
AT1G52100	0	0	0	0	0	0	1	0	3	2	0	0	0	0	0	0	0	0	133	0	0	0	0	1	0	0	0	1	0	0	0	0	0	0	0	0	0	0	0	0	0	0	0	1	0	0	1	1	1
AT1G45165	0	1	0	0	0	1	0	0	3	0	0	0	1	0	0	1	0	0	74	0	0	0	1	1	0	3	0	0	0	0	0	0	0	0	0	2	0	0	0	1	1	0	0	0	0	0	1	1	1
AT1G52110	0	0	0	0	0	0	1	0	3	0	0	0	1	0	0	0	0	1	106	0	0	0	0	2	0	0	0	0	0	0	0	0	0	0	0	0	0	0	0	0	0	0	1	0	0	1	0	0	1
AT1G52120	1	0	1	0	0	0	0	0	2	1	0	0	0	0	0	0	0	1	103	0	0	0	0	3	0	4	0	0	0	0	0	0	0	0	0	0	0	0	0	0	0	0	1	1	0	1	2	2	3
AT1G18410	0	2	0	0	0	0	2	0	0	0	0	0	0	0	0	0	0	5	90	0	0	0	1	0	0	0	0	0	0	0	0	0	0	0	0	1	0	0	0	0	0	0	0	0	0	2	0	0	0
AT1G52150	0	0	2	0	0	0	3	0	1	0	0	0	0	0	0	1	0	0	106	0	0	0	0	2	0	1	0	0	0	0	0	0	0	0	0	0	1	0	0	1	0	0	0	0	0	0	0	0	1
AT1G18420	1	0	0	0	0	1	2	0	1	0	0	0	0	0	0	1	0	2	80	0	0	0	0	2	0	0	0	1	0	0	0	0	0	0	0	0	0	0	0	1	0	0	0	0	0	2	0	0	0
AT1G18485	0	0	0	0	0	1	0	1	2	0	0	1	0	0	0	0	0	2	71	0	0	0	0	0	0	2	0	0	0	0	0	0	0	0	0	1	0	0	0	0	0	0	0	0	0	1	0	0	0
AT1G45191	0	0	0	0	0	0	0	0	2	1	0	0	1	0	0	1	0	4	118	0	0	0	0	3	0	0	0	0	0	0	0	0	1	0	0	0	0	0	0	3	0	0	0	0	0	1	0	0	1
AT1G45201	0	0	0	0	0	0	2	0	2	0	0	0	0	0	0	0	0	2	91	0	0	0	0	1	0	1	0	0	0	0	0	0	0	0	0	1	0	0	0	1	0	0	0	0	0	2	0	1	0
AT1G18480	0	0	1	0	0	0	0	0	1	0	0	0	0	0	0	1	0	1	100	0	0	0	0	0	0	1	0	0	0	0	0	0	0	0	0	0	0	0	0	0	0	0	0	0	0	0	0	1	2
AT1G18470	0	1	0	0	0	0	1	0	1	0	0	0	0	0	0	0	0	3	103	0	0	0	0	3	0	1	0	0	0	0	0	0	0	0	0	0	0	0	0	2	0	0	0	0	0	2	0	0	0
AT1G18460	0	0	0	0	0	0	1	0	1	0	0	1	0	0	1	0	0	4	83	0	0	0	0	2	0	1	0	0	0	0	0	0	0	0	0	0	0	0	0	0	0	0	0	0	0	1	0	2	3
AT1G52180	0	0	0	0	0	2	0	0	3	0	1	1	0	0	0	0	0	1	130	0	0	0	1	3	0	0	0	0	0	0	0	0	0	0	0	0	0	0	0	1	0	0	1	0	0	3	0	0	3
AT1G52155	0	1	0	0	0	0	0	0	1	0	0	0	2	0	0	0	0	3	104	0	0	0	0	0	0	0	0	0	0	0	0	0	0	0	0	0	0	0	0	0	0	0	0	0	0	0	0	1	1
AT1G45616	0	0	0	0	0	0	1	1	2	0	0	0	3	0	0	0	0	3	113	0	0	0	0	5	0	0	0	1	0	0	0	0	0	0	0	0	0	0	0	1	0	0	0	0	0	1	0	0	1
AT1G18440	0	0	0	0	1	0	0	3	0	0	0	0	4	0	1	1	0	3	58	0	0	0	0	1	0	6	0	0	0	0	0	0	0	0	0	0	0	0	0	0	0	0	0	0	0	1	1	0	1
AT1G18450	0	0	0	0	2	0	2	0	1	0	0	0	0	0	0	0	0	0	76	0	0	0	0	4	0	2	0	0	0	0	0	0	0	0	0	0	0	0	0	0	0	0	0	0	0	1	0	1	0
AT1G52160	0	0	0	0	0	0	3	0	3	0	0	0	1	1	0	1	0	1	86	0	0	0	0	3	0	2	0	0	1	0	0	0	0	0	0	1	0	0	0	0	0	0	1	0	0	0	1	0	0
AT1G69490	1	0	1	0	0	0	0	0	2	0	0	0	0	1	0	0	0	2	110	0	0	0	0	6	0	1	0	0	0	0	0	0	0	0	0	0	0	0	0	1	0	0	0	0	0	2	1	0	0
AT1G13480	0	0	0	0	0	0	0	0	1	0	0	1	0	0	0	0	0	2	79	0	0	0	0	1	0	0	0	0	0	0	0	0	0	0	0	0	0	0	0	0	0	0	0	0	0	2	0	0	0
AT1G18590	1	0	2	0	1	0	0	0	2	2	0	0	1	1	0	1	0	3	78	0	0	0	1	6	0	0	0	0	0	0	0	0	0	0	0	0	0	0	0	1	0	0	1	0	0	2	1	2	1
AT1G46480	0	0	0	0	0	1	1	0	0	0	0	0	1	0	0	0	0	4	89	0	0	0	0	3	0	2	0	0	0	0	0	0	0	0	0	0	2	0	0	0	0	0	0	0	0	4	1	0	2
AT1G13590	0	0	1	0	0	0	1	0	2	0	0	0	1	0	0	0	0	3	105	0	0	0	0	2	0	1	0	0	0	0	0	0	0	0	0	0	0	0	0	4	0	0	0	1	0	0	0	0	3
AT1G18700	0	0	0	0	0	0	0	0	6	0	0	1	0	0	0	0	0	2	90	0	0	0	0	2	0	1	0	0	0	0	0	0	0	0	0	0	0	0	0	0	0	0	0	0	0	0	0	0	0
AT1G18690	0	0	0	0	0	0	0	1	0	0	0	0	2	0	0	3	0	3	66	0	0	0	0	1	0	4	0	0	0	0	0	0	0	0	0	0	1	2	0	0	0	0	0	0	0	0	0	1	1
AT1G46552	0	1	1	0	0	0	4	0	1	0	0	0	1	0	0	0	0	3	71	0	0	0	0	4	1	4	0	0	0	0	0	0	0	0	0	0	1	0	0	0	0	0	2	0	0	0	0	0	1
AT1G13580	0	1	1	0	0	0	1	1	0	0	0	0	0	1	0	0	1	4	108	0	0	0	0	2	0	2	0	1	0	0	0	0	0	0	0	0	0	0	0	0	0	0	0	1	0	0	0	1	6
AT1G13570	0	0	1	0	0	2	0	0	2	0	0	0	0	1	0	0	0	3	92	0	0	0	0	1	0	1	0	0	0	0	0	0	0	0	0	0	0	0	0	0	0	0	1	0	0	0	2	0	0
AT1G46264	0	1	0	0	0	1	1	0	0	0	0	0	0	0	0	0	0	3	84	0	0	0	1	2	0	1	0	0	0	0	0	0	0	0	0	0	2	0	0	0	0	0	1	0	0	3	0	1	0
AT1G13560	0	1	0	0	0	0	0	0	4	0	0	0	0	0	0	0	0	2	77	0	0	0	0	2	0	1	0	1	0	0	0	0	0	0	0	0	0	0	0	2	0	0	0	1	0	1	2	1	0
AT1G46336	0	0	0	0	0	0	1	0	0	0	0	0	1	0	0	1	0	3	85	0	0	0	0	6	0	1	0	0	0	0	0	0	0	0	0	0	0	0	0	2	0	0	0	0	0	1	1	2	0
AT1G46408	0	0	1	0	0	0	0	1	3	1	0	0	1	2	0	2	1	3	79	0	0	0	0	4	0	1	0	2	0	0	0	0	0	0	0	0	0	0	0	0	0	0	1	0	0	1	4	3	6
AT1G13550	0	0	0	0	2	1	1	0	1	0	0	0	0	0	0	0	0	3	85	0	0	0	1	3	0	1	0	1	0	0	0	0	0	0	0	0	0	0	0	3	0	0	0	0	0	0	0	0	4
AT1G18710	1	1	0	0	0	0	1	0	2	0	0	0	0	1	0	0	0	0	121	0	1	0	1	3	0	1	1	0	0	0	1	0	0	0	0	1	0	0	0	0	0	0	0	2	0	2	2	0	2
AT1G18720	0	2	0	0	0	1	1	0	1	0	0	0	1	0	0	1	0	3	80	0	0	0	1	1	0	2	0	0	0	0	0	0	0	0	0	0	0	0	0	0	0	0	2	0	0	3	0	1	0
AT1G69460	1	0	0	0	0	0	0	0	1	0	0	0	4	0	0	1	0	3	66	0	0	0	0	2	0	4	0	0	0	0	0	0	0	0	0	0	0	0	0	2	0	0	0	0	0	0	1	2	0
AT1G69470	1	0	0	0	0	0	0	0	1	0	0	0	0	1	0	1	0	5	67	0	0	0	0	4	0	1	1	1	0	0	0	0	0	0	0	0	0	0	0	1	0	0	1	0	0	2	0	1	0
AT1G69480	0	0	0	0	1	1	0	0	4	0	0	0	1	0	0	2	0	4	66	0	0	0	0	6	0	3	0	0	0	0	0	0	1	0	0	1	0	0	0	2	0	0	1	0	0	0	0	1	3
AT1G18780	0	0	0	0	0	3	1	0	2	0	1	1	0	0	0	0	0	2	118	0	0	0	0	2	0	2	0	0	0	0	0	0	0	0	0	1	0	0	0	1	0	0	2	0	0	0	0	0	0
AT1G13600	1	0	0	0	0	1	1	0	0	0	0	0	0	1	0	0	0	1	123	0	0	0	0	4	0	2	0	0	0	0	0	0	0	0	0	0	0	0	0	1	0	0	0	0	0	1	0	0	0
AT1G18770	0	0	0	0	0	1	1	0	0	0	0	0	2	0	0	0	0	3	87	0	0	0	0	0	0	1	1	0	0	0	1	0	0	0	1	0	1	0	0	0	0	0	0	0	0	1	0	1	4
AT1G18750	0	1	0	0	0	0	1	0	0	0	0	0	2	1	0	0	0	5	86	0	0	0	0	3	0	0	0	0	0	0	0	0	0	0	0	0	0	0	0	0	0	0	0	1	0	2	0	0	2
AT1G18730	0	0	0	0	0	1	0	0	1	0	0	0	1	0	0	0	0	1	92	0	1	0	0	1	0	2	0	0	0	0	0	0	0	0	0	0	0	0	0	1	0	0	1	0	0	3	1	3	0
AT1G13610	0	1	0	0	0	0	3	0	1	1	0	0	0	0	0	0	0	2	115	0	0	1	0	3	0	0	0	0	0	0	0	0	0	0	0	1	0	0	0	1	0	0	1	0	0	1	0	0	0
AT1G18740	0	0	0	0	1	0	2	0	0	0	0	0	1	0	0	1	0	5	67	0	0	0	0	2	0	1	1	0	0	0	0	0	0	0	0	0	0	0	0	1	0	0	0	0	0	1	0	1	1
AT1G18760	0	0	0	0	0	0	1	0	1	0	0	0	0	1	0	0	0	1	110	0	1	0	1	0	0	1	0	0	0	0	0	0	0	0	0	0	0	0	0	0	0	0	0	0	0	2	0	3	2
AT1G46192	0	0	1	0	0	0	2	0	1	0	0	0	1	0	0	0	0	3	104	0	0	0	1	5	0	1	0	0	0	0	0	0	0	0	0	0	0	0	0	1	0	0	0	1	0	0	0	0	0
AT1G13540	0	0	1	0	0	0	0	0	2	0	0	0	0	0	0	0	0	1	81	0	0	0	0	3	0	0	0	0	0	0	0	0	0	0	0	0	0	0	0	1	0	0	0	0	0	0	0	0	1
AT1G46120	0	1	0	0	0	0	0	0	1	0	0	0	0	0	0	1	0	5	90	0	0	0	0	6	0	3	0	1	0	0	0	0	0	0	0	0	0	0	0	2	0	0	1	0	0	1	0	0	0
AT1G18620	0	0	0	0	0	0	2	0	0	0	0	0	0	0	0	1	0	4	68	0	0	0	1	1	0	0	0	0	0	0	0	0	0	0	0	0	0	0	0	0	0	0	0	0	0	1	0	0	0
AT1G13520	0	0	0	0	0	0	0	0	2	0	0	0	0	0	0	0	0	3	84	0	0	0	0	1	0	0	0	0	0	0	0	0	0	0	0	0	0	0	0	2	0	0	0	0	0	1	1	0	0
AT1G18630	0	0	0	0	0	0	1	0	1	0	0	0	0	1	0	2	0	1	67	0	0	0	0	2	0	2	0	0	0	0	0	0	0	0	0	0	0	0	0	1	0	0	0	0	0	0	0	0	2
AT1G13510	0	0	0	0	0	0	0	0	3	0	0	0	0	0	0	0	0	5	92	0	0	0	1	3	0	0	0	0	0	0	0	0	0	0	0	0	0	0	0	1	0	0	0	1	0	2	0	0	0
AT1G13530	0	1	0	0	0	1	1	0	0	1	1	0	0	0	0	1	0	1	78	0	0	0	0	0	0	1	0	0	0	0	0	0	0	0	0	0	1	0	0	1	0	0	0	0	0	2	0	0	0
AT1G18610	0	0	0	0	0	1	5	0	4	0	0	0	0	0	0	1	0	1	120	0	0	0	0	3	0	1	1	0	0	0	1	0	0	0	0	0	0	0	0	1	0	0	0	0	0	1	1	0	0
AT1G45832	0	0	1	0	0	1	1	0	2	0	0	0	3	0	0	1	0	4	116	0	0	0	0	1	0	0	0	0	0	0	0	0	1	0	0	0	0	0	0	0	0	0	0	0	0	0	1	1	2
AT1G45760	0	0	1	0	0	0	3	0	4	0	0	0	2	0	0	1	0	5	131	0	1	0	0	1	0	0	0	0	0	0	0	0	0	0	0	0	0	0	0	1	0	0	0	0	0	1	1	1	0
AT1G13490	0	2	0	0	1	1	3	0	1	1	0	1	0	0	0	0	0	4	96	0	0	0	0	2	0	1	0	0	0	0	0	0	0	0	0	0	0	0	0	2	0	0	0	0	0	2	1	0	0
AT1G18600	0	0	0	0	0	1	0	0	1	0	0	0	0	0	0	0	0	1	92	0	0	0	1	2	0	0	0	0	0	0	0	0	0	0	0	0	0	0	0	0	0	0	0	1	0	0	1	0	0
AT1G13500	0	0	0	0	0	2	0	0	0	1	0	0	1	0	0	1	0	2	74	0	0	0	0	0	0	2	0	0	0	0	0	0	0	0	0	0	0	0	0	0	0	0	0	0	0	2	1	0	0
AT1G18640	0	0	2	0	0	0	0	0	3	1	0	0	0	0	0	0	0	2	83	0	0	0	1	2	0	1	0	1	1	0	0	0	0	0	0	1	0	0	0	3	0	0	0	0	0	0	0	0	0
AT1G18650	0	0	1	0	0	0	3	0	2	1	0	0	0	0	0	0	0	2	75	0	0	0	0	7	0	1	0	0	0	0	0	0	0	0	0	0	0	0	0	2	0	0	0	0	0	0	2	0	5
AT1G18660	0	0	2	0	0	1	2	0	2	0	0	1	0	0	0	0	0	2	74	0	0	0	1	4	0	0	0	1	0	0	0	0	0	0	0	0	0	0	0	1	0	0	0	0	0	1	0	0	0
AT1G45904	0	1	0	0	0	1	1	0	1	0	0	0	2	0	0	1	0	2	87	0	1	0	1	1	0	3	0	0	0	0	0	0	0	0	0	0	0	0	0	0	0	0	0	0	0	0	1	2	1
AT1G45976	0	0	1	0	1	0	2	0	1	0	0	0	0	0	0	0	0	2	102	0	0	0	0	0	0	2	0	1	0	0	0	0	0	0	0	0	0	0	0	2	0	0	0	0	0	0	1	0	0
AT1G46048	0	0	0	0	0	0	1	0	1	0	0	0	1	0	0	1	0	1	83	0	0	1	0	3	0	2	0	3	0	0	0	0	1	0	0	0	1	0	0	1	0	0	1	0	0	0	0	1	0
AT1G69450	1	1	0	0	0	0	0	1	3	0	0	0	0	1	1	0	0	1	99	0	0	0	1	2	0	1	0	0	0	0	0	0	1	0	0	0	0	0	0	0	0	0	1	0	1	0	0	0	1
AT1G69440	0	1	1	0	0	0	2	0	0	0	0	1	0	0	0	1	0	0	118	0	0	0	0	1	0	0	0	0	0	0	0	0	1	0	0	0	0	0	0	1	0	0	2	0	0	0	1	1	1
AT1G69430	0	0	1	0	0	0	2	1	4	0	0	0	2	0	0	0	2	3	82	0	1	0	0	3	0	1	0	0	0	0	0	0	0	1	0	1	0	0	0	0	0	0	0	0	0	0	1	2	2
AT1G69420	0	0	0	0	0	0	0	0	0	0	0	0	1	0	0	1	0	2	87	0	0	0	0	2	0	1	0	0	0	0	0	0	0	0	0	0	0	0	0	2	0	0	1	0	0	0	1	0	1
AT1G18670	1	0	0	0	0	1	0	0	3	0	0	0	2	0	0	1	0	2	96	0	0	0	0	4	0	3	0	0	0	0	0	0	0	0	0	0	0	0	0	1	0	0	0	0	1	2	0	0	2
AT1G45688	0	0	1	0	0	0	1	1	4	0	0	0	0	1	1	0	0	0	122	0	0	0	0	1	0	2	0	0	0	0	0	0	0	0	0	0	0	0	0	0	0	0	1	1	0	1	0	1	2
AT1G18680	1	1	0	0	0	0	4	0	1	0	0	0	1	0	0	1	0	2	80	0	0	0	0	2	1	1	0	0	0	0	0	0	0	0	0	0	0	0	0	2	0	0	0	0	0	1	0	1	1
AT1G69410	1	0	0	0	0	0	0	0	1	1	0	0	1	0	0	0	0	3	69	0	0	0	0	5	0	1	1	0	0	0	0	0	0	0	0	0	1	0	0	1	0	0	0	0	0	1	1	1	0
AT1G69400	0	0	0	0	0	0	1	0	1	0	0	0	0	0	0	0	0	4	79	0	1	0	0	2	0	2	0	2	0	0	0	0	0	0	0	0	0	0	0	2	0	0	0	0	0	1	0	1	4
AT1G25320	0	0	0	0	1	0	3	0	2	0	0	0	0	0	0	0	0	1	114	0	0	0	0	4	0	0	0	0	0	0	0	0	0	0	0	1	0	0	0	1	0	0	0	0	0	1	1	0	4
AT1G02205	0	1	0	0	0	1	2	1	2	0	0	0	1	0	0	0	0	1	87	0	0	1	0	3	1	0	0	0	1	1	0	0	1	0	0	0	1	0	0	0	0	0	2	0	0	2	0	1	0
AT1G25330	0	0	0	0	0	0	0	0	0	0	0	0	1	0	1	0	0	5	95	0	1	0	0	1	0	0	0	0	0	0	0	0	0	0	0	0	0	0	0	2	0	0	0	0	0	0	1	2	1
AT1G70520	0	0	0	0	0	0	1	0	1	0	0	0	1	0	0	1	0	5	98	0	0	0	0	2	0	1	0	1	0	0	0	0	0	0	0	0	0	0	0	1	0	0	0	0	0	0	0	0	2
AT1G70530	0	0	0	0	0	1	0	0	4	1	0	0	0	2	0	0	0	1	75	0	0	0	0	5	0	4	0	0	0	0	0	0	0	0	0	0	1	0	0	0	0	0	0	0	0	2	0	0	0
AT1G70540	1	1	0	0	0	0	2	0	1	0	0	0	1	0	0	0	0	1	101	0	0	0	0	2	0	0	0	0	0	0	0	0	0	0	0	1	0	0	0	1	0	0	1	0	0	1	0	1	0
AT1G14580	0	1	0	0	0	0	1	0	2	0	0	0	0	1	0	0	0	1	100	0	0	0	0	4	0	1	0	0	0	0	0	0	0	1	0	1	1	0	0	1	0	0	0	0	0	1	0	0	0
AT1G70550	0	0	0	0	0	0	1	1	2	0	0	0	0	1	0	0	0	2	101	0	0	0	0	4	0	1	0	0	0	0	0	0	0	0	0	0	0	0	1	1	0	0	1	0	0	2	1	0	0
AT1G14570	0	0	0	0	0	0	2	0	1	0	0	0	2	0	0	2	0	4	76	0	0	0	0	2	0	0	0	1	0	0	0	0	0	0	0	0	0	0	0	2	0	0	0	0	0	1	0	0	1
AT1G47950	0	0	3	0	0	0	0	0	2	0	0	0	0	0	0	0	0	0	104	0	0	0	1	1	0	1	0	1	0	0	0	0	0	0	0	0	0	0	0	0	0	0	0	0	0	0	0	1	0
AT1G14540	0	3	0	0	0	0	2	0	0	1	0	1	0	1	0	0	0	3	107	0	0	0	0	0	0	1	0	0	0	0	0	0	0	0	0	0	0	0	0	3	0	0	0	0	0	2	0	0	1
AT1G47940	0	0	0	0	0	0	0	1	1	1	0	0	1	1	0	0	0	1	97	0	0	1	1	2	0	0	0	0	0	0	0	0	0	0	0	0	0	1	0	1	0	0	3	0	0	2	0	0	0
AT1G14550	0	0	0	0	1	0	1	0	3	2	0	0	3	0	0	0	0	2	118	0	0	0	0	0	0	1	0	0	0	0	0	0	0	0	0	0	0	0	0	0	0	0	0	1	0	2	0	2	0
AT1G14560	1	0	0	0	0	0	1	0	4	1	0	0	2	0	0	3	0	0	83	0	0	0	1	2	0	4	0	0	0	0	0	0	0	0	0	0	0	0	0	0	0	0	2	1	0	1	0	0	0
AT1G47930	0	0	0	0	0	1	1	0	2	0	0	0	0	0	0	0	0	4	69	0	0	0	1	2	0	1	0	1	0	0	0	0	0	0	0	0	0	0	0	0	0	0	0	0	0	1	0	0	0
AT1G76130	0	0	0	0	0	0	1	2	2	0	0	0	0	0	0	0	0	4	87	0	0	0	0	4	0	2	0	0	0	0	0	0	0	0	0	0	0	0	0	1	0	0	0	0	0	2	0	0	1
AT1G70560	0	1	0	0	0	0	2	0	5	0	0	0	0	0	0	0	0	1	114	0	0	0	0	0	0	0	0	0	0	0	0	1	0	0	0	0	0	0	0	1	0	0	0	2	0	2	0	1	0
AT1G76190	0	1	0	0	1	1	1	0	0	0	0	0	0	0	0	0	0	2	96	0	0	0	0	0	0	3	0	0	1	0	0	0	1	0	0	0	0	0	0	2	0	0	0	0	0	0	0	1	1
AT1G76200	0	0	1	0	0	1	0	0	1	0	0	0	1	0	0	1	0	2	81	0	0	0	0	1	0	0	0	0	0	0	0	0	0	0	0	0	0	0	0	0	0	0	0	0	0	0	0	0	1
AT1G47960	0	0	0	0	0	1	1	0	3	0	0	0	0	0	0	0	0	4	129	0	0	0	0	5	0	0	0	0	0	0	0	0	0	0	0	0	0	0	0	1	0	0	0	0	0	1	0	1	1
AT1G76185	0	1	0	0	0	1	4	2	1	0	0	0	2	1	1	0	1	3	92	0	0	0	1	1	0	0	0	0	0	0	0	0	0	0	0	0	0	0	0	1	0	0	0	0	0	4	0	1	2
AT1G76140	0	1	2	0	0	0	1	0	3	0	0	0	0	1	0	1	0	7	91	0	0	0	1	2	0	0	1	0	0	0	0	0	0	0	0	0	0	0	0	1	0	0	0	0	0	1	1	0	0
AT1G70580	1	0	0	0	0	0	0	0	3	0	0	0	0	0	0	0	0	3	60	0	0	0	0	3	0	2	0	0	0	0	0	0	0	0	0	0	0	0	0	2	0	0	0	0	0	0	0	0	0
AT1G76170	0	2	0	0	0	1	1	2	2	0	0	0	2	0	0	0	0	1	85	0	0	0	0	2	0	1	0	1	0	0	0	0	0	0	0	2	0	0	0	1	0	0	0	1	0	3	0	2	0
AT1G76150	0	0	1	0	0	0	1	0	1	1	0	0	2	0	0	1	0	1	78	0	0	0	1	0	0	0	0	0	0	0	0	0	0	0	0	0	0	0	0	0	0	0	1	1	0	2	0	0	0
AT1G76160	1	0	0	0	0	1	1	1	4	0	0	0	3	0	0	0	1	0	120	0	0	0	1	1	0	0	0	1	0	0	0	0	0	0	0	0	0	0	0	0	0	0	2	1	0	0	0	1	1
AT1G70570	0	0	1	0	0	0	0	0	1	0	0	0	0	0	0	0	0	0	94	0	0	0	0	3	0	0	0	0	0	0	0	0	0	0	0	0	0	0	0	1	0	0	0	0	0	0	0	1	3
AT1G76180	2	0	0	0	0	0	1	1	0	0	0	0	0	0	1	0	0	3	104	0	0	0	0	3	0	1	1	0	0	0	0	0	0	0	0	0	2	0	0	1	1	0	1	0	0	1	0	0	2
AT1G47920	0	0	0	0	0	0	1	0	0	1	0	0	0	0	0	0	0	1	80	0	1	0	0	1	0	2	0	0	0	0	0	0	0	0	0	0	1	0	0	0	0	0	0	0	0	3	0	2	1
AT1G14530	0	0	0	0	0	0	1	0	0	0	0	0	1	0	0	1	0	3	75	0	0	0	1	3	0	4	1	0	0	0	0	0	0	0	0	0	0	0	0	1	0	0	1	0	0	2	0	0	1
AT1G47915	0	0	0	0	0	0	1	0	0	1	0	0	1	0	0	0	0	3	73	0	0	0	0	2	0	2	0	0	0	0	0	0	0	0	0	0	1	0	0	0	0	0	0	0	0	2	0	4	3
AT1G70470	0	2	0	0	0	0	0	0	1	0	0	0	0	0	0	0	0	2	80	0	0	0	1	0	0	0	0	0	0	0	0	0	0	0	0	0	0	0	0	4	0	0	0	1	0	1	1	0	2
AT1G76040	0	1	1	0	0	1	0	0	1	0	0	0	1	0	0	0	0	0	75	0	0	0	0	1	0	0	0	2	0	0	0	0	0	0	0	1	0	0	0	0	0	0	0	0	0	0	0	0	0
AT1G70480	0	0	0	0	0	0	5	1	3	0	0	0	1	0	0	0	0	2	76	0	0	0	0	4	0	3	0	1	0	0	0	0	1	0	0	0	1	0	0	0	0	0	1	0	0	0	0	0	2
AT1G76050	0	0	0	0	0	1	2	1	0	0	0	0	0	0	1	0	0	0	110	0	1	0	0	4	0	1	0	1	0	0	0	0	0	0	0	6	0	0	0	0	0	0	0	1	0	1	1	0	1
AT1G70460	0	1	0	0	0	0	0	0	2	0	0	0	0	0	0	1	0	2	100	0	0	0	0	1	0	2	0	1	0	0	0	0	0	0	0	0	0	0	0	2	0	0	0	0	0	1	0	1	0
AT1G70440	1	0	0	0	0	0	2	1	0	0	0	0	1	0	1	0	0	1	94	0	0	0	1	5	0	2	0	3	0	0	0	0	0	0	0	0	2	0	0	4	0	0	0	0	0	3	1	0	1
AT1G19700	0	0	2	0	0	0	1	0	3	0	0	0	0	0	0	0	0	1	107	0	0	0	0	4	0	0	0	0	0	0	0	0	0	0	0	1	1	0	0	1	0	0	0	0	0	0	0	0	1
AT1G19710	0	0	2	0	0	1	0	1	2	0	0	0	0	1	0	1	0	0	102	0	0	0	0	3	0	2	1	0	0	0	0	0	0	0	0	2	0	0	0	0	0	0	0	0	0	2	1	0	0
AT1G19715	1	0	0	0	2	0	0	0	1	1	0	0	0	0	0	1	0	3	75	1	0	0	0	3	0	2	0	0	0	0	0	0	0	0	0	0	2	0	0	2	0	0	0	0	0	2	0	0	1
AT1G70450	0	2	1	0	0	1	2	0	1	1	0	0	0	0	0	0	0	0	110	0	0	0	0	4	0	2	0	0	0	0	0	0	0	0	0	0	0	0	0	1	0	1	0	0	0	1	0	0	1
AT1G70490	0	0	1	0	0	0	1	0	1	0	0	0	1	0	0	1	0	1	120	0	0	0	0	2	0	1	0	0	0	0	0	0	1	0	0	1	0	0	0	3	0	0	0	0	0	1	0	0	1
AT1G76060	0	0	0	0	1	0	1	0	2	0	0	0	0	0	0	0	0	1	88	0	0	0	0	3	0	2	0	0	0	0	0	0	0	0	0	0	0	0	0	1	0	0	0	0	0	1	0	0	3
AT1G70500	0	0	0	0	0	0	1	0	4	0	0	0	0	0	0	0	0	6	99	0	0	0	0	3	0	1	0	0	0	0	0	0	0	0	0	0	1	0	0	0	0	0	0	0	0	1	0	0	2
AT1G47890	0	1	0	0	0	0	1	0	3	0	0	0	0	0	0	1	0	4	101	0	0	0	0	1	0	1	0	1	0	0	0	0	0	0	0	0	1	0	0	3	0	0	0	0	0	2	0	0	0
AT1G47900	1	0	0	0	0	0	2	0	2	0	0	0	2	0	0	1	0	2	90	0	0	0	0	3	0	0	0	0	0	0	0	0	0	0	0	0	0	0	0	1	1	0	2	0	0	1	0	2	3
AT1G47910	0	0	0	0	0	0	0	0	2	1	0	0	1	0	0	0	0	0	85	0	0	0	0	5	0	2	0	0	0	0	0	0	0	0	0	0	0	0	0	0	0	0	0	0	0	0	0	1	3
AT1G76120	2	0	1	0	1	0	2	0	2	0	0	0	0	0	0	1	0	2	90	0	0	0	0	1	0	3	0	1	0	0	0	0	1	0	0	0	0	0	0	2	0	0	0	0	0	0	0	0	1
AT1G76110	1	1	0	0	0	1	3	0	1	0	0	0	0	0	0	0	0	4	110	0	0	0	1	3	0	1	0	0	0	0	0	0	0	0	0	1	0	0	0	1	0	0	0	0	0	2	0	1	2
AT1G76100	0	0	0	0	0	1	1	0	2	0	0	0	2	1	0	0	0	2	72	0	0	0	0	1	0	4	1	1	0	0	1	0	0	0	0	0	0	0	0	1	0	0	1	0	0	0	0	1	1
AT1G76090	1	0	0	0	0	0	2	0	0	1	0	1	0	0	0	0	0	1	112	0	0	0	0	0	0	1	0	0	0	0	0	0	0	0	0	0	0	0	0	0	0	0	0	0	0	0	0	0	0
AT1G76070	0	0	1	0	0	0	0	0	0	0	1	1	1	0	0	1	0	1	102	0	0	0	0	1	0	1	0	0	0	0	0	0	0	0	0	0	1	0	0	3	0	0	0	0	0	1	1	2	0
AT1G76210	0	1	2	0	1	0	0	0	4	0	0	0	0	0	0	1	0	3	108	0	0	0	0	2	0	0	0	0	0	0	0	0	0	0	0	0	0	0	0	2	0	0	0	0	0	2	0	1	0
AT1G70505	0	0	0	0	0	1	0	0	1	0	0	0	0	1	0	0	0	4	83	0	0	0	0	0	0	0	0	0	0	0	0	0	0	0	0	0	0	0	0	0	0	0	0	1	0	4	0	0	1
AT1G70510	0	1	0	0	0	0	0	0	3	0	0	0	0	0	0	0	0	3	104	0	0	0	0	3	0	1	0	1	0	0	0	0	0	0	0	1	0	0	0	3	0	0	0	0	0	2	0	2	0
AT1G76080	0	0	0	0	0	1	0	0	2	0	1	0	0	0	0	1	0	5	76	0	0	0	0	6	0	2	0	0	0	0	0	0	1	0	0	1	0	0	0	0	0	0	0	1	0	0	1	0	0
AT1G14520	0	1	0	0	0	3	0	0	1	0	0	1	0	1	0	1	0	5	97	0	0	0	0	3	0	2	0	0	0	0	0	0	1	0	0	0	1	0	0	1	0	0	0	0	0	2	0	0	3
AT1G47970	0	0	0	0	0	1	0	0	1	0	0	0	3	1	0	0	0	2	101	0	1	1	1	0	0	3	1	0	0	0	1	0	0	0	0	0	0	0	0	1	0	0	2	0	0	1	0	1	0
AT1G47990	0	0	0	0	0	0	0	0	1	1	0	0	1	0	0	0	0	2	108	0	1	0	1	5	0	1	0	0	0	0	0	0	0	0	0	0	1	0	0	2	0	0	2	0	0	0	0	1	2
AT1G14685	0	2	0	0	1	0	0	0	2	0	0	0	0	0	0	0	0	4	82	0	0	0	0	3	0	1	0	0	0	0	0	0	0	0	0	0	0	0	0	1	0	0	1	0	0	1	0	1	3
AT1G09170	0	0	0	0	0	0	3	0	3	1	0	0	0	0	0	0	0	0	87	0	0	0	0	1	0	1	0	0	0	0	0	0	0	0	0	0	0	0	0	1	0	0	0	0	0	1	0	0	1
AT1G09180	0	0	0	0	0	0	0	0	2	0	0	0	1	0	0	2	0	2	77	0	0	0	0	5	0	3	1	0	0	0	1	0	0	0	0	1	0	0	0	1	0	0	0	0	0	3	0	0	1
AT1G09160	0	2	0	0	1	1	1	0	2	1	0	0	0	0	0	0	0	1	89	0	0	0	1	2	0	1	0	1	0	0	0	1	0	0	0	0	1	0	0	0	0	0	0	0	0	1	0	0	0
AT1G14686	0	0	0	0	0	0	1	0	1	0	0	0	1	0	0	1	0	2	104	0	0	0	0	3	0	2	0	1	0	0	0	0	0	0	0	0	1	0	0	1	0	0	0	1	0	1	0	0	1
AT1G09155	1	2	0	0	0	0	2	0	2	0	0	0	0	0	0	0	0	2	81	0	0	0	0	3	0	0	1	0	0	0	0	0	0	0	0	0	0	0	0	0	0	0	0	0	0	0	0	1	0
AT1G09150	0	0	0	0	0	0	1	1	0	0	0	0	0	0	0	1	0	1	68	0	0	0	2	0	0	2	0	1	0	0	0	0	0	0	0	0	0	0	0	0	0	0	0	0	1	0	0	1	0
AT1G36540	0	0	0	0	0	0	1	0	5	0	0	0	0	0	0	0	0	3	72	0	0	0	0	6	0	1	0	1	0	0	0	0	0	0	0	0	0	0	0	0	0	0	0	0	0	0	2	0	0
AT1G09130	0	0	0	0	2	1	0	0	1	0	0	0	1	2	0	1	0	5	71	0	0	0	0	3	0	1	0	0	0	0	0	0	0	0	0	0	0	0	0	1	0	0	0	0	0	0	1	0	1
AT1G09140	0	0	0	0	0	0	0	1	0	2	0	0	0	0	0	0	0	0	70	0	0	0	1	0	0	6	0	0	0	0	0	0	0	0	0	0	0	0	0	2	0	0	0	1	0	0	1	0	0
AT1G14680	0	0	0	0	0	0	0	1	0	0	0	0	1	0	1	0	1	4	76	0	0	0	0	3	0	1	0	0	0	0	0	0	0	0	0	0	0	0	0	2	0	0	0	0	0	0	1	1	1
AT1G09100	0	0	0	0	0	0	1	0	1	0	0	0	0	0	0	0	0	1	79	0	0	0	0	3	0	4	0	1	0	0	0	0	0	0	0	1	0	0	0	1	0	0	0	1	0	1	0	0	2
AT1G14687	0	2	0	0	0	0	2	0	4	0	0	1	0	1	0	0	0	2	102	0	0	0	0	3	0	0	0	0	0	0	0	0	0	0	0	0	0	0	0	2	0	0	0	0	0	3	0	0	0
AT1G14700	0	0	0	0	0	0	5	0	5	0	0	0	0	1	0	0	0	2	117	0	1	0	0	2	0	0	0	0	0	0	0	0	0	0	0	0	0	0	0	1	0	0	0	0	0	1	0	1	0
AT1G36570	0	0	1	0	0	1	1	1	3	0	0	0	1	0	0	0	0	0	109	0	0	0	0	0	0	2	0	1	0	0	0	0	0	1	0	0	0	0	0	1	0	0	0	2	0	1	0	0	0
AT1G70680	1	0	0	0	0	0	0	0	2	0	0	0	0	0	0	0	0	2	110	0	0	0	1	2	0	3	0	0	0	0	0	0	0	0	0	0	0	0	0	0	0	0	2	0	0	2	1	1	0
AT1G36580	0	0	0	0	0	0	0	1	0	1	0	0	2	1	0	1	0	1	57	0	0	1	0	0	0	0	0	1	0	1	0	0	0	0	0	0	0	0	0	0	0	0	2	0	0	2	2	3	0
AT1G70670	1	0	0	0	0	0	0	0	0	0	0	0	3	0	0	1	0	3	97	0	0	0	0	3	0	0	0	0	0	0	0	0	0	0	0	0	0	0	0	1	0	0	1	1	0	3	0	1	1
AT1G14690	0	1	1	0	0	0	2	0	0	0	0	0	1	1	0	0	0	1	95	0	0	0	0	5	0	0	0	0	0	0	0	0	0	0	0	0	0	0	0	0	0	0	0	1	0	0	0	2	0
AT1G36560	0	0	0	0	0	0	0	0	0	0	0	0	0	0	0	0	0	1	83	0	0	0	0	2	0	1	0	0	0	0	0	0	0	0	0	0	0	0	0	0	0	0	0	0	0	2	1	1	1
AT1G70650	0	2	0	0	0	0	1	1	1	0	0	1	0	0	0	0	0	4	82	0	0	0	0	0	0	2	1	0	0	0	0	0	0	0	0	0	1	0	0	3	0	0	0	0	0	1	0	0	2
AT1G14710	1	0	0	0	0	1	1	2	2	0	0	0	1	0	0	1	0	1	116	0	0	0	0	2	0	2	0	1	0	0	0	1	0	0	0	0	0	0	1	1	0	0	1	0	0	3	1	0	1
AT1G70640	0	0	0	0	0	0	4	0	6	0	0	0	0	0	0	0	0	1	109	0	0	0	2	2	0	1	0	0	0	0	0	0	0	0	0	0	0	0	0	0	0	0	0	0	0	0	0	2	1
AT1G36550	0	0	0	0	0	0	1	0	5	1	0	0	0	0	0	0	0	5	85	0	0	0	0	4	0	2	0	0	0	0	0	0	0	1	0	0	0	0	0	0	0	0	0	0	0	0	0	0	0
AT1G70660	0	0	0	0	0	0	1	2	2	0	0	0	1	0	0	0	0	4	89	0	0	0	0	5	0	2	0	0	0	0	0	0	0	0	0	1	0	0	0	1	0	0	0	0	0	1	0	0	0
AT1G36530	0	0	0	0	0	1	3	2	5	0	0	0	2	0	0	1	0	3	61	0	0	0	0	2	0	2	0	0	0	0	0	0	0	0	0	0	0	0	0	0	1	0	1	0	0	0	0	1	1
AT1G09090	0	0	1	0	0	0	0	0	1	0	0	0	0	0	0	0	0	1	124	0	0	0	0	3	0	2	0	0	0	0	0	0	0	0	0	0	1	0	0	0	0	0	0	0	0	0	0	0	0
AT1G36520	0	3	0	0	0	1	3	0	2	2	0	0	1	0	0	1	0	1	99	0	0	0	0	1	0	2	0	0	0	0	0	0	0	0	0	0	0	1	0	0	0	0	0	0	0	0	0	0	0
AT1G14630	0	0	0	0	0	1	2	0	2	0	0	0	1	0	0	1	0	1	114	0	0	1	0	4	0	1	0	0	0	0	0	0	0	0	0	0	0	0	0	2	0	0	1	0	0	0	1	0	1
AT1G48030	0	0	0	0	0	0	1	0	0	0	0	0	0	0	0	0	0	2	84	0	0	0	0	1	0	0	0	0	0	0	0	0	0	0	0	0	0	0	0	1	0	0	0	0	0	1	0	1	3
AT1G14640	1	0	0	0	0	0	1	0	2	1	1	1	0	0	0	0	0	4	105	0	0	1	0	0	0	2	0	0	0	0	0	0	0	0	0	0	0	0	0	0	0	0	1	0	0	0	0	0	0
AT1G14620	0	0	1	0	0	0	2	0	3	0	0	0	0	1	0	0	0	1	90	0	0	0	0	0	0	3	0	0	0	0	0	0	0	0	0	0	0	0	0	0	0	0	0	0	0	1	0	0	1
AT1G14650	0	0	0	0	1	0	1	0	3	1	0	1	0	0	0	0	0	3	70	0	0	0	0	1	0	1	0	0	0	0	0	0	0	0	0	0	0	0	0	0	0	0	0	0	0	2	0	0	0
AT1G48020	0	0	0	0	0	0	1	0	1	0	0	0	1	0	0	0	0	2	73	0	0	0	0	1	0	1	0	0	0	0	0	1	0	0	0	0	0	0	0	0	0	0	1	0	0	1	0	0	1
AT1G48010	0	0	0	0	0	0	0	1	2	0	0	0	0	0	0	0	0	2	101	0	0	0	0	3	0	2	0	0	0	0	0	0	1	1	0	1	0	0	0	2	0	0	0	0	0	1	0	0	1
AT1G14590	0	0	0	0	1	0	0	0	3	0	0	0	0	1	0	0	0	5	84	0	0	0	0	4	0	2	0	0	0	0	0	0	0	0	0	0	0	0	0	0	0	0	0	1	0	1	0	0	1
AT1G48000	0	0	0	0	0	0	0	2	5	1	0	0	0	0	1	0	0	2	129	0	0	0	0	4	0	1	0	1	0	0	0	0	0	0	0	0	0	0	0	2	0	0	0	0	0	0	0	0	1
AT1G14600	0	1	0	0	0	0	1	0	1	1	0	0	0	1	0	0	0	2	94	0	0	0	0	2	0	0	0	0	0	0	0	0	0	0	0	0	0	0	0	0	0	0	0	1	0	0	0	0	8
AT1G14610	0	1	0	0	0	0	1	0	4	0	0	0	1	0	0	1	0	4	86	0	0	0	0	4	0	1	0	0	0	0	0	0	0	1	0	1	1	0	0	1	0	0	0	0	0	2	0	2	0
AT1G14660	0	0	0	0	0	0	0	0	0	0	0	0	0	0	0	2	0	2	99	0	1	0	0	1	0	0	0	1	0	0	0	0	0	0	0	0	1	0	0	2	0	0	1	0	0	3	0	1	1
AT1G14670	0	2	0	0	0	1	1	1	3	0	0	1	0	0	0	0	0	2	116	0	0	0	0	3	0	1	0	1	0	0	0	0	0	0	0	0	0	0	0	0	0	0	0	2	0	2	0	0	0
AT1G70590	1	0	0	0	0	0	1	0	1	0	0	0	0	0	0	0	1	6	81	0	0	0	0	3	0	1	1	1	0	0	0	0	0	0	0	0	0	0	0	0	1	0	0	0	0	0	1	4	1
AT1G36500	0	1	0	0	0	1	3	0	0	0	0	0	0	0	0	0	0	4	96	0	0	0	0	4	0	0	0	0	0	0	0	0	0	0	0	0	0	0	0	1	0	0	0	0	0	0	0	2	6
AT1G70630	0	0	0	0	1	0	0	0	3	0	0	0	0	0	0	1	0	8	83	0	1	0	0	1	0	2	0	0	0	0	0	0	0	0	0	0	0	0	0	1	0	0	0	0	0	0	1	1	0
AT1G36510	0	2	1	0	0	0	1	0	2	0	0	0	0	0	0	0	0	0	124	0	0	0	0	3	0	1	0	0	0	0	0	0	0	0	0	0	1	0	0	0	0	0	0	0	0	1	0	0	0
AT1G36495	0	2	0	0	1	0	0	0	2	2	0	0	0	0	0	0	0	2	121	0	0	0	1	1	0	0	0	0	0	0	0	0	0	0	0	1	0	0	0	0	0	0	0	0	0	0	0	1	0
AT1G70620	1	0	0	1	1	0	0	0	1	0	0	0	0	0	0	2	0	3	75	0	0	0	0	0	0	2	0	0	0	0	0	0	0	0	0	0	1	0	0	0	0	0	0	0	0	0	0	0	1
AT1G36490	0	2	0	0	0	0	0	0	4	0	0	0	2	0	0	2	0	0	95	0	0	0	1	5	1	0	0	1	0	0	0	1	0	0	0	0	0	0	0	3	0	0	2	0	0	0	0	1	2
AT1G36485	0	0	1	0	0	0	0	0	3	0	0	0	0	0	0	0	0	3	118	0	0	0	3	0	0	0	0	1	0	0	0	0	0	0	0	0	0	0	0	0	0	0	0	0	0	3	0	1	3
AT1G36470	1	0	0	0	0	0	2	1	2	0	0	0	0	0	0	0	0	3	118	0	1	0	0	2	0	0	0	0	0	0	0	0	0	0	0	0	1	0	0	0	0	0	1	0	0	3	1	2	1
AT1G47980	0	0	0	0	0	0	1	0	0	0	0	0	1	0	0	0	0	0	97	0	0	1	0	1	0	2	0	1	0	0	0	0	0	0	0	0	0	0	0	0	0	0	1	0	0	0	0	0	0
AT1G70600	0	0	0	0	0	1	0	0	0	2	0	0	6	0	0	1	1	2	65	0	0	0	0	3	0	7	0	2	0	0	0	0	0	0	0	0	0	0	0	0	0	0	1	1	0	1	0	3	2
AT1G70610	2	0	0	0	1	1	0	0	0	0	0	0	2	0	0	3	0	2	60	0	0	1	0	1	0	6	0	1	0	0	0	0	0	0	0	0	1	0	0	0	0	0	2	0	0	2	0	0	1
AT1G36480	0	0	1	0	0	0	0	2	2	0	0	1	0	0	0	0	0	2	122	0	0	0	0	2	0	2	0	1	0	0	0	0	0	0	0	0	0	0	0	1	0	0	0	0	0	2	0	3	0
AT1G70690	1	0	0	0	0	4	3	0	1	0	0	0	1	1	0	1	0	3	103	0	0	0	0	1	0	2	0	1	0	0	0	0	0	0	0	0	1	0	0	0	0	0	1	1	0	1	0	0	0
AT1G14510	2	0	0	0	0	0	0	1	3	0	0	0	0	0	0	0	0	2	106	0	0	0	1	2	0	2	0	0	0	0	0	0	1	0	0	0	0	0	0	0	0	0	0	0	0	1	0	0	2
AT1G14500	0	0	1	0	0	0	0	0	4	0	0	0	0	0	0	0	0	2	75	0	0	0	0	0	0	0	0	0	0	0	0	0	1	0	0	0	0	0	0	1	0	0	0	0	0	2	0	0	1
AT1G75850	0	0	0	0	0	0	1	0	0	0	0	0	0	0	0	1	0	8	82	0	0	0	0	1	0	2	0	0	0	0	0	0	0	0	0	1	0	0	0	2	0	0	0	0	0	1	0	1	0
AT1G70310	0	1	0	0	1	0	1	0	1	0	0	0	0	0	0	1	0	3	89	0	0	0	1	3	0	1	0	0	0	0	0	0	0	0	0	0	0	0	0	0	0	0	0	0	0	2	1	2	2
AT1G75860	0	0	0	0	1	1	0	1	2	0	0	0	0	1	0	0	0	2	89	0	1	0	0	0	0	3	0	0	0	0	0	0	0	0	0	0	0	0	0	0	0	0	0	0	0	1	0	1	2
AT1G70300	0	0	1	0	0	0	6	0	2	0	0	0	0	0	0	0	0	1	107	0	0	0	0	5	0	0	0	0	0	0	0	1	0	0	0	0	0	0	0	3	0	0	2	0	0	0	0	1	1
AT1G70320	0	0	0	0	0	0	0	1	1	0	0	0	1	0	2	0	0	4	78	0	0	0	0	0	0	2	0	2	0	0	0	0	0	0	0	0	0	0	0	1	0	0	1	0	0	0	0	1	5
AT1G75840	0	1	0	0	1	1	0	0	0	0	0	0	0	0	0	0	0	1	106	0	0	0	0	3	1	0	0	0	0	1	0	0	0	0	0	0	0	0	0	2	0	0	0	0	0	2	0	0	0
AT1G75830	1	1	0	0	0	0	1	0	2	0	0	0	0	0	0	1	0	3	93	0	0	0	0	3	0	0	0	0	1	0	0	0	2	0	0	0	0	0	0	0	1	0	0	0	0	2	0	0	0
AT1G70270	0	0	0	0	0	0	0	0	0	0	0	0	1	0	0	2	0	2	106	0	1	0	0	0	0	1	0	1	0	0	0	0	0	0	0	0	0	0	0	0	0	0	0	0	0	0	0	0	0
AT1G75820	0	0	0	0	0	0	1	0	1	0	0	0	1	1	0	2	0	3	83	0	0	0	0	0	0	1	0	0	0	0	0	0	0	0	0	0	0	1	0	1	0	0	1	0	0	1	0	0	0
AT1G70280	2	0	3	0	0	0	0	0	0	1	0	0	1	0	0	1	0	2	97	0	0	0	1	5	0	0	1	0	0	0	0	0	0	0	0	0	0	0	0	0	0	0	0	1	0	1	1	0	0
AT1G70290	0	1	0	0	0	0	3	0	0	0	0	0	0	1	0	0	0	1	116	0	0	0	0	1	0	0	0	0	0	0	0	0	0	0	0	0	0	0	0	3	0	0	1	0	0	2	0	1	0
AT1G70260	0	0	0	0	0	2	0	0	1	0	0	0	0	0	0	1	0	2	108	0	0	0	0	3	0	1	0	0	0	0	0	0	0	0	0	0	0	0	0	0	0	0	0	0	0	4	0	0	3
AT1G75870	2	0	0	0	0	0	1	1	0	0	0	0	2	0	0	0	1	0	71	0	1	0	0	3	0	3	0	1	0	0	0	0	0	0	0	0	0	0	0	2	0	0	0	0	0	1	0	1	0
AT1G75880	0	1	0	0	0	0	1	0	1	0	0	0	0	0	0	1	0	4	111	0	0	0	0	3	0	0	0	1	0	0	0	0	0	0	0	0	0	0	0	1	0	0	0	0	0	1	0	0	0
AT1G14340	0	0	1	0	0	0	0	0	1	0	0	0	1	0	0	0	0	1	108	0	0	0	1	4	0	0	0	0	0	0	0	0	0	0	0	1	1	0	0	0	0	0	0	0	0	1	0	1	1
AT1G47783	0	1	1	0	1	0	0	0	3	0	0	0	0	0	0	0	0	1	89	0	0	0	1	2	0	0	0	0	0	0	0	0	0	0	0	0	0	0	0	0	0	0	0	0	0	1	0	0	0
AT1G14345	1	0	0	0	2	1	1	0	1	0	1	0	1	1	0	1	0	4	72	0	0	0	0	2	0	1	0	1	0	0	0	0	0	1	0	0	0	0	0	0	0	0	1	0	0	1	0	0	0
AT1G47780	0	0	0	0	0	0	1	0	2	0	0	0	1	0	0	0	0	0	118	0	0	0	0	5	0	2	0	0	0	0	0	0	0	0	0	0	0	0	0	1	0	0	0	0	0	0	0	0	0
AT1G70330	1	0	1	0	1	0	2	0	3	0	0	0	1	1	2	1	0	1	84	0	0	0	0	1	0	1	0	1	0	0	0	0	1	0	0	0	1	0	0	0	0	0	0	0	0	0	1	1	0
AT1G47770	1	0	0	0	0	0	0	1	1	0	0	0	0	0	0	0	0	1	72	0	0	0	0	3	0	3	0	2	0	0	0	0	0	1	0	0	0	0	0	1	0	0	0	0	0	2	0	0	2
AT1G75910	0	0	1	0	0	1	2	0	2	0	0	0	2	0	0	1	0	2	110	0	0	0	0	4	0	3	0	0	0	0	0	0	0	0	0	1	0	0	0	0	0	0	0	0	0	1	0	0	1
AT1G75890	0	1	0	0	0	0	5	0	3	0	0	0	0	0	0	0	0	1	104	0	0	0	0	3	0	2	0	0	0	0	0	0	0	0	0	0	0	0	0	0	0	0	0	0	0	0	0	0	1
AT1G75900	0	0	0	0	1	1	0	1	1	0	0	0	1	0	0	0	0	9	109	0	0	0	0	1	0	1	0	1	0	0	0	0	0	0	0	0	0	0	0	0	0	0	0	0	0	1	0	0	0
AT1G47760	0	1	0	0	0	1	1	0	1	0	0	0	1	1	0	0	0	1	96	0	0	0	0	3	0	2	0	0	0	0	0	0	0	0	0	0	0	0	0	0	0	0	0	0	0	2	0	0	0
AT1G47765	0	1	0	0	0	0	1	0	4	0	0	0	0	0	0	0	0	3	148	0	0	0	1	1	0	1	0	0	0	0	0	0	0	0	0	0	0	0	0	2	0	0	0	0	0	1	0	0	2
AT1G70250	0	0	1	0	0	0	0	0	1	1	1	0	0	0	0	0	0	4	94	0	0	0	1	3	0	1	0	0	0	0	0	0	0	0	0	1	0	0	0	0	0	0	0	0	0	1	0	0	1
AT1G70230	0	0	1	0	0	0	1	0	1	0	0	0	1	0	0	0	0	4	108	0	0	0	1	1	0	1	0	1	0	0	0	0	0	0	0	0	0	0	0	0	0	0	0	1	0	2	0	3	3
AT1G19600	0	0	2	0	0	0	2	0	0	0	0	1	1	0	0	0	0	1	115	0	0	0	0	3	0	1	0	0	0	0	0	0	0	0	1	0	0	0	0	1	0	0	0	0	0	2	0	1	2
AT1G14260	0	0	1	0	0	0	2	0	2	0	1	0	0	0	0	0	0	3	124	0	0	0	0	3	0	2	0	0	0	0	0	0	0	0	0	0	0	0	0	1	0	0	0	0	0	4	0	0	1
AT1G47730	0	1	0	0	0	1	1	1	2	0	0	0	0	0	0	0	0	2	112	0	0	0	1	0	0	1	0	0	0	0	0	0	0	0	0	0	0	0	0	2	0	0	0	0	0	1	0	0	2
AT1G14270	0	0	0	0	0	1	0	0	2	1	1	0	0	1	0	0	0	1	74	0	0	0	0	1	0	1	0	0	0	0	0	0	0	0	0	0	2	0	0	0	0	0	0	1	0	0	0	0	2
AT1G47720	0	1	0	0	0	0	4	0	1	0	0	0	1	1	0	1	0	1	110	0	1	0	0	3	0	0	1	0	0	0	1	0	0	0	0	0	0	0	0	0	0	0	0	0	0	1	0	1	1
AT1G14280	1	0	0	0	0	0	2	0	2	0	0	0	0	2	0	0	0	6	68	0	0	0	1	3	0	4	0	1	0	0	0	0	0	0	0	0	0	0	0	2	0	0	0	0	0	2	0	1	1
AT1G14250	0	0	0	0	0	1	3	1	5	0	1	1	1	0	0	2	0	0	95	0	0	0	0	2	0	0	0	0	0	0	0	0	0	0	0	0	1	0	0	1	0	0	1	0	0	3	0	0	0
AT1G75810	0	0	0	0	0	0	0	0	0	0	0	0	1	1	0	0	0	3	98	0	0	0	3	2	0	0	0	0	0	0	0	0	0	0	0	0	0	0	0	1	0	0	2	0	0	1	0	0	1
AT1G75790	0	2	0	0	0	0	3	0	6	1	0	0	1	0	0	1	0	3	122	0	0	0	0	1	0	1	0	0	0	0	0	0	0	0	0	0	1	0	0	1	0	0	0	0	0	4	0	1	1
AT1G75800	1	3	0	0	0	1	0	0	2	0	0	0	1	0	0	0	0	2	105	0	0	0	1	3	0	2	1	0	0	0	0	0	0	0	0	0	1	0	0	3	0	0	0	1	0	2	1	1	4
AT1G47705	0	0	1	0	0	0	0	0	1	0	0	0	1	0	0	2	0	2	93	0	1	0	0	5	0	1	0	0	0	0	0	0	1	0	0	0	3	0	0	1	0	0	0	0	0	2	0	0	0
AT1G47710	0	1	2	0	0	0	4	1	0	0	0	0	0	2	1	1	0	4	123	0	0	0	1	4	0	0	0	0	0	0	0	0	0	0	0	0	1	0	0	3	0	0	0	0	0	1	1	0	0
AT1G47740	0	1	0	0	0	0	0	0	1	2	1	0	0	0	0	0	0	2	106	0	0	0	0	4	0	1	0	0	0	0	0	0	0	0	0	0	1	0	0	0	0	0	0	2	0	0	0	0	0
AT1G14290	1	0	2	0	0	0	1	0	5	0	0	0	2	1	0	0	0	2	91	0	0	0	0	5	0	2	0	0	0	0	0	0	0	0	0	0	0	0	0	1	0	0	1	0	0	0	1	2	3
AT1G14330	0	0	0	0	0	0	0	1	0	3	0	0	0	0	0	0	0	1	91	0	0	0	1	4	0	1	0	0	0	0	0	0	0	0	0	0	0	0	0	0	0	0	0	0	0	4	0	0	1
AT1G19570	0	0	0	0	0	0	1	0	0	0	1	1	4	0	2	1	0	2	59	0	0	0	1	3	0	4	0	1	0	0	0	0	0	0	0	0	2	0	0	0	0	0	3	0	0	0	0	0	0
AT1G19580	1	0	0	0	0	1	0	0	1	0	0	0	1	0	0	2	0	1	64	0	0	0	0	1	0	0	0	1	0	0	0	0	1	1	0	0	0	0	0	0	0	0	0	0	0	1	0	2	0
AT1G19560	0	1	0	0	0	0	1	0	0	0	0	0	0	1	0	1	0	2	88	0	0	0	1	2	0	1	0	0	0	0	0	0	0	0	0	0	0	1	0	1	0	0	0	1	0	2	0	0	2
AT1G14320	0	0	0	0	2	1	0	0	2	0	0	0	1	0	0	1	0	2	80	0	0	0	0	1	0	0	0	0	0	0	0	0	0	0	0	0	0	0	0	1	0	0	1	0	0	2	0	0	1
AT1G19550	0	0	0	0	0	0	2	0	5	0	0	0	0	0	0	1	0	0	107	0	0	0	1	2	0	2	0	0	0	0	0	0	0	0	0	0	0	0	0	2	0	0	0	0	0	0	0	0	1
AT1G14310	0	0	1	0	0	0	1	0	1	0	0	0	2	0	0	0	1	2	66	0	0	0	1	1	0	0	0	2	0	0	0	0	0	0	0	1	0	0	0	0	0	0	0	0	0	0	0	3	0
AT1G19530	1	0	0	0	0	0	0	1	2	0	0	0	0	0	0	1	0	3	91	0	0	0	0	1	0	0	0	1	0	0	0	0	0	0	0	0	0	0	0	0	0	0	1	0	0	1	0	0	0
AT1G47786	0	0	0	0	0	1	1	0	0	0	0	0	0	0	0	1	0	2	100	0	0	0	0	2	0	2	0	0	0	0	0	0	0	0	0	0	0	0	0	1	0	0	0	0	0	0	0	0	3
AT1G47750	0	0	0	0	0	1	1	0	0	0	1	0	2	0	0	0	0	2	78	0	0	0	0	1	0	3	0	0	0	1	0	0	0	0	0	0	1	0	0	0	0	0	0	1	0	1	0	1	3
AT1G19540	0	0	0	0	1	1	2	0	2	0	0	0	1	0	0	0	0	3	113	0	0	0	0	5	0	2	0	0	0	1	0	0	0	0	0	1	1	0	0	0	0	0	0	0	0	2	0	0	0
AT1G14300	0	0	0	0	0	0	0	0	0	0	0	0	0	0	0	1	0	2	72	0	0	0	1	0	0	0	0	2	0	1	0	0	0	0	0	0	0	0	0	1	0	0	1	0	0	3	0	2	1
AT1G19690	0	1	0	0	0	0	0	0	3	0	0	0	6	0	0	9	0	0	76	0	0	0	0	2	0	3	0	0	0	0	0	0	0	0	0	0	0	0	0	1	0	0	0	0	0	0	0	0	0
AT1G14350	0	0	0	0	0	0	2	0	0	0	0	0	0	0	0	0	0	1	97	0	0	0	0	5	0	0	0	0	0	0	0	0	0	0	0	0	0	0	0	2	0	0	0	0	0	1	0	0	1
AT1G14360	0	1	0	0	1	1	3	0	1	0	0	0	1	0	0	0	0	3	98	0	0	0	1	3	0	2	1	0	0	0	0	0	0	0	0	0	1	0	0	0	0	0	0	0	0	0	1	0	0
AT1G47820	1	0	0	0	0	0	0	1	0	1	0	0	1	0	2	0	1	6	78	0	0	0	0	0	0	4	0	0	0	0	0	0	0	0	0	0	0	0	0	1	0	0	0	0	0	2	0	3	3
AT1G47830	1	1	0	0	0	0	3	0	1	1	0	1	1	0	0	0	0	2	107	0	0	0	0	1	0	1	0	0	0	0	0	0	0	0	0	0	0	0	0	1	0	0	1	1	0	0	1	1	1
AT1G47840	1	0	0	0	0	0	3	0	0	0	0	0	0	0	0	0	0	0	100	0	0	0	0	3	0	0	0	0	0	0	0	0	0	0	0	0	0	0	0	2	0	0	0	0	0	0	0	0	1
AT1G76030	0	0	0	0	0	1	0	0	0	0	0	0	2	1	0	2	0	0	76	0	0	0	0	3	0	2	0	1	0	0	0	0	1	0	0	0	0	0	0	1	0	0	0	0	0	2	0	0	0
AT1G14430	1	0	0	0	0	1	1	0	0	0	0	0	3	0	0	1	0	1	85	0	0	1	0	5	0	2	0	0	0	0	0	0	0	1	0	0	0	0	0	1	0	0	1	0	0	1	1	1	0
AT1G47816	0	0	0	0	0	0	0	0	4	1	0	1	1	0	0	0	0	0	92	0	0	0	1	0	0	3	0	0	0	0	0	0	0	0	1	0	0	0	0	1	0	0	1	0	0	2	0	0	4
AT1G76010	0	0	1	0	0	0	1	0	1	0	0	0	0	0	0	0	0	1	104	0	0	0	0	2	1	1	0	1	0	0	0	0	0	0	0	0	0	0	0	0	0	0	0	0	0	1	0	0	0
AT1G75980	0	0	0	0	0	0	0	0	0	0	0	0	2	0	0	2	0	0	63	0	0	0	0	2	0	1	0	0	0	0	0	0	0	0	0	1	0	0	0	0	0	0	1	0	0	0	0	0	0
AT1G70430	0	0	1	0	0	0	0	0	0	0	0	0	0	0	0	1	0	1	91	0	0	0	0	2	0	0	0	0	0	0	0	0	0	1	0	0	0	0	0	0	0	0	0	0	0	0	2	1	1
AT1G75990	0	0	0	0	0	0	1	1	2	0	0	0	2	1	0	1	0	4	95	0	0	0	0	2	0	0	0	0	0	0	0	0	0	0	0	0	0	0	0	2	0	0	0	0	0	1	0	1	1
AT1G76020	0	0	0	0	0	0	1	1	0	0	1	2	1	0	0	2	1	3	57	0	0	0	0	3	0	1	1	0	0	0	1	0	1	1	0	0	0	0	0	1	0	0	1	1	0	2	0	0	0
AT1G70420	0	0	0	0	0	1	2	0	0	0	0	0	0	0	0	0	0	3	92	0	0	0	1	1	0	2	1	0	0	0	0	0	0	0	0	0	0	0	0	1	0	0	1	0	0	3	0	0	1
AT1G47860	0	0	1	0	0	0	1	0	2	1	0	0	2	0	0	0	0	3	107	0	0	0	0	4	0	0	0	0	0	0	0	0	0	0	0	0	1	0	0	1	0	0	0	1	0	0	0	0	4
AT1G47870	1	1	0	0	0	0	1	0	1	0	0	0	1	1	0	0	0	0	89	0	0	0	0	2	0	0	0	0	0	0	0	0	0	0	0	0	0	0	0	0	0	0	1	0	0	0	0	0	0
AT1G19680	0	0	0	0	0	0	1	0	1	0	0	0	1	0	0	0	0	2	92	0	0	0	1	3	0	2	0	0	1	0	0	0	1	0	0	0	0	0	0	0	2	0	0	0	0	1	0	2	2
AT1G47885	0	1	1	0	0	1	1	0	1	0	0	0	0	0	0	1	0	2	102	0	0	0	0	1	0	1	0	0	0	0	0	0	0	0	0	0	0	0	0	2	0	0	0	0	0	0	0	0	1
AT1G14490	0	0	0	0	0	0	1	0	2	0	0	0	1	0	0	2	0	3	72	0	0	0	0	3	0	1	0	0	0	0	0	0	0	0	0	0	1	0	0	1	0	0	0	0	0	1	0	1	0
AT1G14480	0	0	0	0	0	0	0	0	2	0	0	0	0	1	0	0	0	1	68	0	0	0	1	2	0	3	0	0	0	0	0	0	0	0	0	1	0	0	0	1	0	0	0	0	0	2	0	0	0
AT1G14440	0	0	1	0	1	2	1	0	1	0	0	1	0	0	0	0	0	2	115	0	0	0	0	5	0	1	0	0	0	0	0	0	0	0	0	0	1	0	0	1	0	0	0	2	0	1	0	0	1
AT1G19670	0	0	0	0	1	0	0	0	5	0	0	0	1	0	0	1	0	3	77	0	0	0	0	4	0	5	1	1	0	0	1	0	0	0	0	0	1	1	0	1	0	0	0	0	0	0	2	0	1
AT1G47880	0	0	0	0	0	1	0	0	3	0	0	0	0	0	0	0	0	2	75	0	0	0	0	3	0	0	0	1	0	0	0	0	1	0	0	0	0	0	0	0	0	0	1	1	0	0	0	1	0
AT1G14450	1	1	0	0	0	0	1	0	4	0	0	0	1	1	0	0	1	0	101	0	0	0	0	3	0	0	0	1	0	0	0	0	0	0	0	0	0	0	0	0	0	0	0	1	0	0	2	3	4
AT1G14460	0	2	1	0	0	0	3	0	2	0	0	0	0	0	0	0	0	0	100	0	0	0	0	2	0	1	0	0	0	0	0	0	0	0	0	0	0	0	0	0	0	0	1	0	0	2	0	0	1
AT1G14470	0	0	0	0	0	0	0	0	3	0	0	0	0	1	0	0	0	7	101	0	0	0	0	3	0	2	0	0	0	0	0	0	1	0	0	0	1	0	0	1	0	0	1	0	0	0	0	0	1
AT1G75960	0	0	0	0	0	0	1	0	0	1	0	0	1	0	0	2	0	1	85	0	0	0	0	2	0	2	0	0	0	0	0	0	0	0	0	0	1	0	0	1	0	0	0	0	0	0	0	1	3
AT1G70410	0	0	0	0	1	0	0	0	0	0	0	0	1	0	0	1	0	2	101	0	0	0	0	8	0	0	0	0	1	0	0	0	1	0	0	0	0	0	0	1	0	0	1	0	0	0	0	0	0
AT1G75950	0	0	1	0	0	0	0	1	1	0	0	0	0	0	0	0	0	0	101	0	0	0	0	1	0	0	0	0	0	0	0	0	0	0	0	0	0	0	0	2	0	0	0	0	0	0	0	0	0
AT1G14400	0	0	0	0	1	0	0	0	1	0	0	0	0	1	0	0	0	3	70	0	0	1	0	0	0	0	0	1	0	0	0	0	0	0	0	0	0	0	0	0	0	0	2	0	0	1	0	0	1
AT1G19620	0	0	1	0	0	0	1	0	0	1	0	1	0	0	0	0	0	0	117	0	0	1	0	3	0	1	0	0	0	0	0	0	0	1	0	0	0	0	0	0	0	0	1	0	0	0	0	2	1
AT1G14410	0	1	0	0	0	0	0	0	2	1	1	0	0	0	0	1	0	2	84	0	0	0	0	0	0	2	0	0	0	0	0	0	0	0	0	0	0	0	0	0	0	0	1	0	0	0	0	0	1
AT1G14390	0	2	0	0	0	0	0	0	2	0	0	0	1	0	0	1	0	3	93	0	0	0	0	2	0	0	0	0	0	0	0	0	0	0	0	0	1	0	0	0	0	0	0	0	0	1	0	0	1
AT1G14420	0	0	0	0	0	0	2	0	1	0	0	0	0	1	0	0	0	2	82	0	1	0	1	5	0	3	0	0	0	0	0	0	0	0	0	0	0	0	0	1	0	0	0	0	0	1	0	0	2
AT1G47813	1	0	0	0	0	0	0	0	1	1	0	0	0	0	0	0	0	0	117	0	0	0	0	2	0	4	0	3	0	0	0	0	0	0	0	0	0	0	0	0	0	0	0	1	0	0	0	1	2
AT1G14380	0	0	1	0	0	0	1	0	0	0	0	0	0	0	0	0	0	3	99	0	0	0	0	0	0	0	0	0	0	0	0	0	1	0	0	1	0	0	0	0	0	0	0	0	0	0	0	0	1
AT1G47800	2	1	1	0	0	0	0	0	2	0	0	0	0	1	0	0	0	3	80	0	0	0	0	3	0	1	0	0	0	0	0	0	1	0	0	0	0	0	0	1	0	0	0	0	0	3	0	0	3
AT1G14370	0	0	0	0	0	0	1	0	2	0	0	0	2	0	0	0	0	5	111	0	0	0	0	1	0	1	0	1	0	0	0	0	0	0	0	0	0	0	0	2	0	0	2	0	0	2	0	1	1
AT1G47810	0	1	0	0	0	1	2	1	4	1	0	0	1	0	0	0	0	1	104	0	0	0	0	2	0	1	0	0	0	0	0	0	0	0	0	0	0	0	0	1	0	0	0	1	0	0	0	0	1
AT1G19610	2	0	0	0	0	0	1	0	2	0	0	0	1	0	0	0	0	4	89	0	0	0	0	4	0	2	0	0	0	0	0	0	1	0	0	0	0	0	0	0	0	0	1	0	0	0	0	0	1
AT1G19630	0	1	0	0	0	0	1	0	2	0	0	0	1	0	0	0	0	1	79	0	0	0	0	2	0	2	0	1	0	0	0	0	0	0	0	0	0	0	0	2	0	0	0	0	0	1	0	0	1
AT1G19640	1	1	0	0	0	0	1	0	2	0	0	0	0	0	0	1	0	3	112	0	0	1	0	1	0	2	0	0	0	0	0	0	0	0	0	0	0	0	0	3	0	0	2	0	0	0	0	1	2
AT1G19650	2	0	0	0	0	1	0	1	2	0	0	0	2	0	0	0	0	2	89	0	0	0	0	3	0	2	1	0	0	0	0	0	0	0	0	1	0	0	0	1	0	0	1	0	0	3	0	0	0
AT1G70390	2	0	0	0	0	0	0	0	3	1	0	0	1	0	0	0	0	9	107	0	0	0	0	1	0	0	0	0	0	0	0	0	0	0	0	0	0	0	0	0	0	0	1	0	0	4	0	0	0
AT1G75940	0	0	1	0	0	0	2	0	4	0	0	0	1	0	0	2	0	2	108	0	0	0	0	1	0	2	0	0	0	0	0	0	0	0	0	0	1	0	0	1	0	0	0	0	0	1	0	0	2
AT1G70400	1	0	0	0	1	1	0	1	1	0	0	0	0	0	0	0	0	0	96	0	0	0	1	0	0	1	0	1	0	0	0	0	0	0	0	0	0	0	0	1	0	0	0	0	0	0	0	1	1
AT1G75930	0	0	0	0	0	0	4	1	3	0	0	0	0	0	0	1	0	3	88	0	0	0	0	2	0	0	0	1	0	0	0	0	0	0	0	0	0	0	0	0	0	0	2	0	0	0	0	1	1
AT1G70380	0	1	0	0	0	0	1	0	2	0	1	0	1	2	0	0	0	4	99	0	0	0	0	4	0	0	0	0	0	0	0	0	0	0	0	0	0	0	0	1	0	0	2	0	0	9	0	1	1
AT1G75920	0	0	0	0	0	0	3	0	2	0	0	0	0	0	0	0	0	1	85	0	0	0	0	1	0	2	0	1	0	0	0	0	0	0	0	0	0	0	0	0	0	0	0	0	0	2	0	0	5
AT1G70370	0	0	0	0	0	1	4	0	4	0	0	0	0	2	0	0	0	1	111	0	0	0	0	2	0	2	0	0	0	0	0	0	0	0	0	0	0	0	0	1	0	0	2	1	0	0	0	1	1
AT1G19660	0	1	0	0	0	0	1	0	0	0	0	0	1	1	0	1	0	4	86	0	0	0	0	2	0	1	1	0	0	0	0	0	0	0	0	0	1	0	0	1	0	0	0	0	0	0	1	0	1
AT1G47790	1	1	0	0	0	0	1	1	1	0	0	0	1	1	0	0	0	1	80	0	1	0	0	3	0	1	0	0	0	0	0	0	1	0	0	0	0	0	0	1	1	0	0	1	0	3	0	1	0
AT1G70340	0	0	0	0	1	1	0	0	5	1	0	0	2	0	0	0	0	2	84	0	0	0	0	7	0	0	0	0	0	0	0	0	0	0	0	0	0	0	0	2	0	0	3	0	0	1	0	1	1
AT1G70360	0	1	0	0	0	0	0	0	0	1	1	0	0	0	0	2	0	1	67	0	0	0	0	2	0	5	0	0	0	0	0	0	0	1	0	0	0	0	0	2	1	0	0	0	0	0	0	0	0
AT1G70350	0	0	0	0	0	0	1	2	0	0	0	0	2	0	0	1	1	3	64	0	0	0	1	2	0	3	0	0	0	0	0	0	0	0	0	0	0	0	0	0	0	0	0	0	0	1	0	5	3
AT1G75780	0	1	0	1	1	1	3	0	3	0	0	0	1	1	0	1	0	6	100	0	0	0	0	5	0	2	0	0	0	0	0	0	0	0	0	0	0	0	0	2	0	0	0	0	0	2	0	0	3
AT1G36590	0	0	0	0	2	0	1	0	0	0	0	0	0	0	0	1	0	0	76	0	0	0	1	1	0	0	0	0	0	0	0	0	0	0	0	0	0	0	0	0	0	0	1	0	0	2	0	0	0
AT1G36595	0	0	0	0	0	1	0	0	1	2	0	0	0	0	0	0	0	1	60	0	0	0	0	2	0	3	0	0	0	0	0	0	0	0	0	0	0	0	0	0	0	0	0	0	0	3	0	0	0
AT1G70980	0	0	0	0	0	0	0	0	1	0	0	0	0	0	0	0	0	5	61	0	0	0	0	2	0	2	0	1	0	0	0	0	0	0	0	0	0	0	0	2	0	0	0	0	0	2	1	1	1
AT1G65720	0	0	0	0	1	0	3	0	1	0	0	0	0	0	0	0	0	3	98	0	1	0	1	3	0	0	0	0	0	0	0	0	0	0	0	0	1	0	0	1	0	0	1	0	0	1	0	0	1
AT1G70985	1	1	0	0	0	0	1	0	1	0	0	0	0	0	0	0	0	0	107	0	0	0	0	4	0	0	0	0	0	0	0	0	0	0	0	0	0	0	0	0	0	0	1	1	0	0	0	0	1
AT1G65710	0	0	0	0	0	0	2	0	2	0	0	0	0	1	0	0	0	3	102	0	1	0	1	2	0	1	0	2	0	0	0	0	0	0	0	0	0	0	0	1	0	0	2	0	0	0	1	0	0
AT1G65730	1	0	1	0	0	1	2	0	0	1	0	0	2	0	0	0	0	3	106	0	0	0	2	2	0	0	0	0	0	0	0	0	0	0	0	0	0	0	0	1	0	0	1	0	0	2	0	0	0
AT1G70970	0	0	0	0	0	0	0	0	3	0	0	0	0	1	0	2	0	4	100	0	0	0	0	1	0	0	0	0	0	0	0	0	0	0	0	0	0	0	0	1	0	0	1	0	0	8	0	1	0
AT1G70960	0	0	1	0	0	1	0	0	0	0	0	0	0	1	0	0	0	5	92	0	0	0	0	3	0	0	0	0	0	0	0	0	0	0	0	0	0	0	0	1	0	0	0	0	1	7	0	1	2
AT1G09530	0	0	0	0	0	0	1	1	2	0	0	0	0	0	0	0	0	1	116	0	0	0	0	3	0	2	0	0	0	0	0	0	0	0	0	1	1	0	0	0	0	0	0	1	0	1	0	0	0
AT1G65680	0	1	0	0	0	0	2	0	1	0	0	0	1	4	0	0	0	1	100	0	0	0	0	3	0	1	0	2	0	0	0	0	0	0	0	0	0	0	0	1	0	0	0	0	0	3	0	1	0
AT1G65690	0	0	0	0	0	0	2	0	0	1	0	0	0	0	0	0	0	3	122	0	0	0	0	2	0	1	1	0	0	0	0	0	0	0	0	0	0	0	0	2	0	0	0	0	0	1	0	1	1
AT1G65700	0	0	0	0	1	0	1	0	1	0	0	0	0	0	0	0	0	2	99	0	0	0	0	1	0	1	0	3	0	0	0	0	0	0	0	0	0	0	0	1	0	0	0	0	0	2	0	0	0
AT1G09520	0	0	0	0	0	0	0	0	3	0	0	0	0	0	0	1	0	3	82	0	0	0	0	0	0	0	1	0	0	0	0	0	0	0	0	1	0	0	0	1	0	0	0	0	0	2	0	0	1
AT1G36800	1	0	0	0	1	1	0	0	1	0	0	0	7	0	2	1	0	1	46	0	0	0	1	2	0	9	0	1	0	0	0	0	0	0	0	0	0	0	0	0	1	0	0	0	0	2	0	4	1
AT1G65740	0	0	0	0	0	0	1	0	4	1	0	0	0	0	0	0	0	3	110	0	0	0	1	3	0	0	0	1	0	0	0	0	0	0	0	0	0	0	0	0	0	0	0	0	0	1	0	0	0
AT1G09540	1	0	1	0	0	0	0	1	3	0	0	0	0	0	0	0	0	2	98	0	0	0	0	6	0	1	0	0	0	0	0	0	0	0	0	1	0	0	0	2	0	0	0	0	0	1	0	0	1
AT1G36850	0	0	0	0	0	0	1	0	2	0	0	0	0	0	0	0	0	6	96	0	0	0	1	1	0	0	0	0	0	0	0	0	0	0	0	0	0	0	0	1	0	0	1	0	0	1	1	2	0
AT1G09550	0	0	0	0	0	1	2	0	2	1	0	0	0	1	0	0	0	2	89	0	0	0	0	5	0	0	0	0	0	0	0	0	0	0	0	0	1	0	0	2	0	0	0	0	0	0	0	0	0
AT1G36840	0	0	0	0	0	0	0	0	0	0	0	0	1	0	0	0	0	0	59	0	0	0	0	1	0	1	0	0	0	0	0	0	0	0	0	0	0	0	0	0	0	0	0	0	0	1	0	0	1
AT1G70990	0	0	2	0	0	0	0	0	0	0	0	0	0	0	0	0	0	2	104	0	0	0	0	2	0	0	0	0	0	0	0	0	0	0	0	0	0	0	0	0	0	0	1	0	0	2	0	1	1
AT1G71015	0	0	0	0	0	0	3	0	5	0	0	0	0	0	0	1	0	1	83	0	0	0	0	1	0	2	0	0	0	0	0	0	0	0	0	0	0	0	0	0	0	0	0	1	0	0	0	0	0
AT1G71010	0	0	0	0	1	0	0	0	3	0	0	0	0	0	0	0	0	4	73	0	1	0	0	1	0	2	0	0	0	0	0	0	0	0	0	0	0	0	0	1	0	0	0	0	0	0	0	0	4
AT1G71000	0	1	1	0	0	0	1	0	2	0	0	0	0	0	0	0	0	3	102	0	0	0	0	3	0	1	0	2	0	0	0	0	0	0	0	0	1	0	0	0	0	0	0	0	0	2	0	0	0
AT1G65750	1	0	0	0	0	0	0	1	2	0	0	0	0	0	0	0	0	4	102	0	0	0	0	1	0	1	0	0	0	0	0	0	0	0	0	0	0	0	0	2	0	0	1	0	0	1	0	0	1
AT1G36810	0	0	0	0	0	0	1	0	0	0	0	0	1	0	0	1	0	4	43	0	0	0	0	2	0	7	0	1	0	0	0	0	0	0	0	0	0	0	0	0	0	0	0	0	0	1	2	1	2
AT1G36830	0	0	0	0	1	1	0	0	2	0	0	0	0	0	0	1	0	8	48	0	0	0	1	3	0	0	0	0	0	0	0	0	0	0	0	0	0	0	0	1	0	0	0	0	0	0	1	3	1
AT1G09510	0	1	0	0	0	1	0	0	2	0	0	0	0	0	0	0	0	2	115	0	0	0	0	2	0	0	0	1	0	0	0	0	0	0	0	0	0	0	0	1	0	0	3	0	0	1	0	0	0
AT1G09500	0	1	0	0	0	1	0	0	3	0	0	0	0	0	0	0	0	2	109	0	1	0	0	5	0	0	0	0	0	0	0	0	0	0	0	0	0	0	0	0	0	0	0	0	0	0	0	0	0
AT1G09490	0	0	0	0	0	0	1	0	0	1	0	1	1	0	1	0	0	3	86	0	0	0	0	0	0	1	0	1	0	0	0	0	0	0	0	0	0	1	0	2	1	0	1	0	0	0	0	1	1
AT1G36756	0	0	0	0	0	0	0	0	2	0	0	0	0	0	0	0	0	0	63	0	0	0	0	0	0	0	0	0	0	0	0	0	0	0	0	0	0	0	0	0	0	0	1	0	0	0	0	0	0
AT1G70895	0	1	1	0	1	0	0	0	2	0	0	0	1	0	0	1	0	2	93	0	1	0	0	2	0	0	0	0	0	0	0	0	0	0	0	0	0	0	0	2	0	0	0	0	0	1	1	1	1
AT1G70900	0	0	0	0	0	0	2	1	2	0	0	0	0	0	0	1	0	0	109	0	0	0	0	1	0	2	0	0	0	0	0	0	0	0	0	0	0	0	0	1	0	0	1	0	0	0	0	0	1
AT1G65660	2	0	0	0	0	0	2	0	0	0	0	0	0	0	0	0	0	0	83	0	0	0	0	0	0	1	0	0	0	0	0	0	0	0	0	0	0	0	0	1	0	0	0	0	0	1	0	0	1
AT1G65670	1	1	0	0	0	0	3	1	1	0	0	0	0	0	0	0	0	1	92	0	0	0	0	2	0	0	0	0	0	0	0	0	0	0	0	0	0	0	0	3	0	0	2	0	0	2	0	1	2
AT1G70890	0	2	0	0	0	1	2	0	1	0	0	0	0	0	0	0	0	2	95	0	0	0	0	4	0	2	0	0	0	0	0	0	0	0	0	0	0	0	0	0	0	0	0	0	0	1	0	0	1
AT1G65650	0	0	0	0	0	0	1	0	1	1	0	0	0	0	0	0	0	2	80	0	0	0	0	4	0	1	0	1	0	0	0	0	0	0	0	0	0	0	0	0	0	0	0	0	0	1	1	0	0
AT1G65640	0	1	0	0	0	1	0	0	2	1	0	0	1	0	0	0	0	2	94	0	0	0	0	3	0	1	0	0	0	0	0	0	0	0	0	0	0	0	0	1	0	0	0	0	0	2	0	1	0
AT1G70870	0	0	0	0	0	1	1	0	0	0	0	0	0	0	0	0	0	2	65	0	0	0	0	1	0	0	0	0	0	0	0	0	0	0	0	0	0	0	0	0	0	0	0	0	0	1	0	0	0
AT1G70880	1	2	2	0	0	0	1	0	1	0	0	0	0	0	0	1	0	1	101	0	1	0	0	3	0	0	0	0	0	0	0	0	0	0	0	0	0	0	0	1	0	0	0	0	0	2	0	0	0
AT1G70885	0	0	0	0	0	2	1	0	1	1	0	0	0	0	0	0	0	3	80	0	0	0	0	4	0	3	0	0	0	0	0	0	0	1	0	0	0	0	0	2	0	0	0	0	0	1	0	1	0
AT1G36763	1	0	1	0	0	0	1	0	0	0	0	0	0	0	0	0	0	1	72	0	0	0	0	1	0	1	0	0	0	0	0	0	0	1	0	0	0	0	0	1	0	0	0	0	0	0	0	0	0
AT1G70910	0	0	0	0	0	0	1	3	1	0	0	0	0	0	1	0	0	3	74	0	0	0	0	6	0	1	0	0	0	0	0	0	0	0	0	0	0	0	0	1	0	0	0	0	0	0	0	2	1
AT1G70920	0	0	1	0	0	0	0	0	1	0	1	0	0	0	0	0	0	1	107	0	0	0	0	2	0	1	0	1	0	0	0	0	0	0	0	0	0	0	0	1	0	0	0	1	0	2	0	0	0
AT1G09480	1	1	0	0	0	0	1	0	0	0	0	0	1	1	0	0	0	1	82	0	0	0	0	0	0	3	0	0	0	0	0	0	0	0	0	0	0	0	0	0	0	0	0	0	0	4	0	1	1
AT1G09483	0	0	0	0	0	0	2	0	0	0	0	0	0	0	0	0	0	4	71	0	1	0	1	2	0	2	0	0	0	0	0	0	0	0	0	1	0	0	0	0	0	0	0	0	0	1	0	0	1
AT1G09486	0	0	1	0	0	0	2	0	1	0	0	0	0	0	0	0	0	5	88	0	0	0	1	2	0	1	0	0	0	0	0	0	0	0	0	0	0	0	0	1	0	0	0	0	0	1	1	1	0
AT1G09470	0	2	0	0	0	0	2	0	0	0	0	1	0	0	0	0	0	2	73	0	0	0	1	5	0	1	0	0	0	0	0	0	0	0	0	0	0	0	0	0	0	0	0	0	0	2	0	1	2
AT1G36795	0	0	0	0	1	0	1	1	2	2	0	0	0	0	0	0	0	4	81	0	0	0	0	7	0	1	0	1	0	0	0	0	0	0	0	0	0	0	0	0	0	0	0	0	0	1	0	1	0
AT1G09460	0	0	0	0	0	1	2	0	3	0	0	0	1	0	0	2	0	2	70	0	1	0	0	5	0	2	0	0	0	0	0	0	0	0	0	0	0	0	0	2	0	0	1	0	0	0	0	0	0
AT1G36790	0	0	1	0	0	0	1	0	4	0	0	0	0	0	0	0	0	1	76	0	0	0	0	4	0	4	0	0	0	0	0	0	0	0	0	0	0	0	0	0	0	0	0	0	0	0	1	0	1
AT1G36770	1	1	0	0	0	2	0	1	0	0	1	0	0	0	0	0	0	4	64	0	0	0	0	4	0	1	0	0	0	1	0	0	0	0	0	0	0	0	0	0	0	0	0	0	0	0	0	0	0
AT1G09560	1	0	0	0	0	0	3	0	1	0	0	0	0	1	0	1	0	3	85	0	0	0	1	1	0	3	0	0	0	0	0	0	0	0	0	0	0	0	0	1	0	0	0	0	0	2	1	0	0
AT1G70940	1	2	0	0	0	0	0	0	1	0	0	0	0	0	0	0	0	2	124	0	1	0	1	3	0	0	0	1	0	0	0	0	0	0	0	0	1	0	0	2	0	0	0	0	0	0	0	0	0
AT1G70950	1	1	1	0	0	1	0	0	2	0	0	0	0	0	0	0	0	2	74	0	1	0	0	0	0	3	0	1	0	0	0	0	0	0	0	0	0	0	0	0	0	0	0	0	0	1	1	4	3
AT1G36775	0	0	1	0	0	0	1	0	3	0	0	0	0	0	0	1	0	1	75	0	0	0	0	4	0	4	0	0	0	0	0	0	0	0	0	0	0	0	0	0	0	0	0	0	0	0	1	0	1
AT1G65630	0	0	0	0	0	0	2	0	0	0	0	1	0	1	0	0	0	2	91	0	0	0	0	3	0	2	0	0	0	0	0	0	0	0	0	0	1	1	0	1	0	0	1	1	0	0	0	1	0
AT1G09570	0	0	0	0	0	0	0	0	1	1	0	0	1	0	0	0	0	3	78	0	1	0	0	4	0	1	0	1	0	0	0	0	0	0	0	0	0	0	0	0	0	0	0	0	0	2	0	2	1
AT1G09580	0	0	0	0	1	1	0	0	0	0	0	0	0	0	0	0	0	1	89	0	0	0	0	1	0	0	0	0	0	0	0	0	0	0	0	0	0	0	0	1	0	0	2	0	0	0	0	0	1
AT1G09665	0	0	0	0	0	0	1	0	2	0	0	0	1	0	0	1	0	1	78	0	0	0	1	0	0	4	0	0	0	0	0	0	0	0	0	0	1	0	0	1	0	0	0	0	0	1	0	0	4
AT1G09680	0	1	0	0	0	0	2	0	0	0	0	0	1	0	0	2	0	4	64	0	0	0	0	6	0	4	0	0	0	0	0	0	0	0	0	0	0	0	0	0	0	0	0	0	0	1	0	0	1
AT1G09690	0	0	0	0	0	0	0	0	0	0	0	0	6	0	0	6	0	0	52	0	0	0	1	4	0	0	0	0	1	0	0	0	0	0	0	0	0	0	0	0	0	0	6	0	0	1	0	0	0
AT1G09660	0	0	0	0	0	1	0	0	1	1	0	0	0	0	0	1	0	0	91	0	0	0	1	6	0	5	0	0	0	0	0	0	0	0	0	1	0	0	0	0	0	0	0	0	0	0	0	1	0
AT1G09700	0	1	0	0	0	0	0	0	1	0	0	0	0	1	0	1	0	0	103	0	1	0	1	1	0	1	0	0	0	0	0	0	0	0	0	0	0	0	0	1	0	0	0	0	0	0	1	0	0
AT1G09650	0	0	0	0	0	0	1	0	7	0	0	0	2	1	0	0	0	1	79	0	0	0	0	1	0	2	0	2	0	0	0	0	0	1	0	0	0	0	0	1	0	0	1	0	0	0	0	0	1
AT1G36933	0	1	0	0	0	0	1	0	1	0	0	0	1	0	0	1	0	1	51	0	0	0	1	3	0	3	0	1	0	0	0	0	0	0	0	0	0	0	0	0	0	0	0	1	0	0	1	2	0
AT1G09630	0	0	0	0	0	0	0	0	1	1	0	0	1	0	0	2	0	1	77	0	0	0	1	3	0	2	0	0	0	0	0	0	0	0	0	1	1	0	0	0	0	0	0	0	0	2	1	0	0
AT1G09640	0	0	0	0	0	0	0	2	0	0	0	0	2	0	0	2	0	0	62	0	0	0	0	1	0	1	0	1	0	0	0	0	0	0	0	0	0	0	0	1	0	0	1	1	0	0	0	0	1
AT1G09645	0	0	2	0	0	1	0	0	3	0	0	0	2	0	0	0	0	6	97	0	0	0	0	0	0	1	0	0	0	0	0	0	0	0	0	0	0	0	0	0	0	0	0	1	0	3	0	1	0
AT1G36927	0	0	0	0	0	1	0	0	0	1	0	0	0	0	0	0	0	2	76	0	0	0	0	1	0	0	0	0	0	0	0	0	0	0	0	0	0	0	0	1	0	0	0	2	0	0	0	0	2
AT1G09710	0	0	1	0	0	0	2	0	2	1	0	0	1	1	0	0	0	0	96	0	0	0	0	3	0	2	0	0	0	0	0	0	2	0	0	0	0	0	0	1	0	0	0	0	0	2	2	0	1
AT1G65870	0	1	0	0	0	0	2	0	3	0	0	0	0	0	0	0	0	1	109	0	0	1	0	0	0	1	1	1	0	0	0	0	0	0	0	0	0	0	0	1	0	0	1	0	0	1	0	0	2
AT1G65910	0	0	0	0	0	1	1	0	3	0	0	0	0	0	0	0	0	3	108	0	0	0	0	3	0	1	0	1	0	0	0	0	0	0	0	0	0	0	0	1	0	0	0	0	0	1	0	1	0
AT1G31835	1	0	0	0	0	0	0	1	0	0	0	0	1	0	0	1	0	1	67	0	0	0	1	0	0	4	0	1	0	0	0	0	0	0	0	0	0	0	0	1	1	0	1	0	0	1	0	0	1
AT1G65920	0	1	0	0	0	1	0	2	2	0	0	0	1	0	1	0	0	1	102	0	0	0	1	4	0	0	0	1	0	0	0	0	0	0	0	0	0	0	0	3	0	0	1	0	0	0	1	0	0
AT1G31830	0	0	1	0	0	0	2	0	2	0	0	0	0	0	0	0	0	0	106	0	0	0	1	1	0	4	0	0	0	0	0	0	0	0	0	0	0	0	0	1	0	0	1	1	0	4	0	0	0
AT1G65860	0	0	0	0	0	0	2	0	6	0	0	0	0	0	0	0	0	4	97	0	0	0	0	4	0	0	0	0	0	0	0	0	0	0	0	0	0	0	0	0	0	0	0	0	0	1	0	0	1
AT1G65900	0	0	1	0	0	0	2	0	2	0	0	0	0	0	0	1	0	0	90	0	0	0	0	3	0	0	0	1	0	0	0	0	0	0	0	0	0	0	0	5	0	0	0	0	0	1	0	2	2
AT1G65890	0	1	1	0	0	0	2	0	2	0	0	0	0	0	0	1	0	2	118	0	1	0	0	4	0	0	0	0	0	0	0	0	0	0	0	0	0	0	0	1	0	0	1	0	0	0	1	1	0
AT1G65875	1	0	0	0	0	1	1	0	2	0	0	0	0	0	0	0	0	1	108	0	0	0	0	2	0	1	0	2	0	0	0	0	0	0	0	1	0	0	0	0	0	0	0	0	0	1	0	0	1
AT1G65880	1	1	0	0	0	0	1	0	3	0	0	0	0	0	0	0	0	4	81	0	0	0	0	4	0	1	0	0	0	0	0	0	0	0	0	1	0	0	0	3	0	0	0	0	0	2	0	0	2
AT1G31817	0	0	0	0	0	1	1	0	3	0	0	0	0	0	0	0	0	1	62	0	0	0	0	3	0	3	0	0	0	0	0	0	0	0	0	0	0	0	0	1	0	0	0	0	0	0	0	0	0
AT1G31820	0	0	0	0	0	0	2	0	2	0	0	1	0	0	0	1	0	2	72	0	0	0	0	3	0	1	0	0	0	0	0	0	0	0	0	2	0	0	0	1	0	0	0	0	0	0	2	4	1
AT1G36925	0	1	0	0	0	1	5	1	2	0	0	0	0	0	0	0	0	3	115	0	0	0	1	2	0	1	0	0	0	0	0	0	0	0	0	0	0	0	0	0	0	0	0	1	0	2	0	2	3
AT1G36920	0	1	0	0	0	0	1	0	2	1	0	0	0	0	0	0	0	3	84	0	0	0	0	1	0	1	0	0	0	0	0	0	0	0	0	0	0	0	0	3	0	0	0	0	0	2	0	2	3
AT1G31814	0	0	0	0	2	1	0	0	0	0	0	0	0	0	0	0	0	3	65	0	0	0	1	0	0	4	0	0	0	0	0	0	0	0	0	0	1	0	0	0	0	0	0	0	0	0	1	2	1
AT1G65790	1	1	0	0	0	0	0	0	0	0	0	0	1	0	0	1	0	4	107	0	0	0	0	0	0	2	0	0	0	0	0	0	0	0	0	0	0	0	0	0	0	0	2	0	0	1	0	0	1
AT1G31760	0	1	0	0	0	1	0	0	0	0	0	0	1	1	0	0	0	5	75	0	0	0	0	0	0	2	0	1	0	0	0	0	0	0	0	0	0	0	0	1	1	0	0	0	0	1	2	0	0
AT1G65800	1	1	0	0	0	1	1	0	1	0	0	0	3	0	0	1	0	2	84	0	1	0	0	1	0	1	0	1	0	0	0	0	0	0	0	0	0	0	0	1	0	0	1	1	0	0	1	0	0
AT1G65780	0	0	2	0	0	0	1	0	1	0	0	0	0	0	0	0	0	1	96	0	0	0	1	1	0	0	0	0	0	0	0	1	0	0	0	0	0	0	0	0	0	0	0	0	0	3	0	0	1
AT1G65810	0	0	0	0	0	1	0	0	0	0	0	0	0	0	0	0	0	3	107	0	1	0	0	6	0	0	0	0	0	0	0	0	0	0	0	0	1	0	0	0	0	0	0	0	0	1	0	0	4
AT1G65770	0	0	2	0	0	1	3	0	0	0	0	0	0	0	0	0	0	5	109	0	0	0	0	0	0	0	0	0	0	0	0	0	0	0	0	1	1	0	0	0	0	0	0	0	0	0	0	0	1
AT1G09620	0	0	0	0	0	0	2	0	2	0	0	0	0	0	0	0	0	2	96	0	1	0	1	2	0	0	0	0	0	0	0	0	1	0	0	0	0	0	0	3	0	0	0	1	0	0	0	0	1
AT1G09590	0	0	1	0	0	0	0	0	0	1	0	0	0	0	0	0	0	4	61	0	0	0	0	0	0	3	0	0	0	0	0	0	0	0	0	0	2	0	0	0	0	0	0	0	0	2	0	0	0
AT1G09600	0	0	0	0	0	0	2	0	3	0	0	0	1	0	0	2	0	4	66	0	0	0	0	1	0	0	0	0	0	0	0	0	0	0	0	0	0	0	0	0	0	0	0	0	0	1	0	1	2
AT1G09610	0	2	0	0	0	0	0	1	2	0	0	0	0	3	0	0	0	2	68	0	0	0	1	3	0	3	0	0	0	0	0	0	0	0	0	0	0	0	0	1	0	0	0	0	0	0	0	0	0
AT1G65760	0	1	0	0	0	0	0	0	3	0	0	0	0	0	1	0	0	2	59	0	0	0	1	1	0	5	0	0	0	0	0	0	0	1	0	0	1	0	0	1	0	0	0	0	0	1	0	0	0
AT1G31770	0	0	0	0	0	0	4	0	2	0	1	0	0	2	0	1	0	4	82	0	0	0	1	2	0	0	0	0	0	0	0	0	0	0	0	0	0	0	0	1	0	0	0	0	0	1	0	0	1
AT1G65820	0	3	0	0	0	2	1	0	1	0	0	1	0	0	0	0	0	0	126	0	0	0	0	1	0	1	0	0	0	0	0	0	0	0	0	1	0	0	0	0	0	0	0	0	0	1	1	0	0
AT1G65840	2	0	0	0	0	1	0	0	4	0	0	0	0	0	0	1	0	5	148	0	0	0	0	1	0	0	0	1	0	0	0	0	0	0	0	0	1	0	0	0	0	0	0	0	0	1	0	0	2
AT1G36910	0	0	0	0	0	0	1	0	3	0	0	0	1	0	0	0	0	3	70	0	0	0	0	2	0	4	0	1	0	0	0	0	0	1	0	0	0	0	0	0	0	0	0	0	0	0	0	2	1
AT1G31812	0	0	1	0	0	0	1	0	2	0	0	0	2	0	0	1	0	1	66	0	0	0	0	5	0	1	0	0	0	0	0	0	0	0	0	0	0	0	0	0	0	0	0	0	0	0	1	1	0
AT1G36915	0	0	1	0	0	0	3	0	5	1	0	0	0	0	0	0	0	0	105	0	0	0	0	3	0	0	0	0	0	0	0	0	0	0	0	0	0	0	0	0	0	0	0	0	0	0	0	0	0
AT1G31810	1	1	0	0	0	0	1	0	0	1	0	0	1	0	0	0	0	2	126	0	0	0	0	2	0	1	0	0	0	0	0	0	0	0	0	0	0	0	0	0	0	0	0	0	0	1	0	0	2
AT1G36890	0	0	0	0	0	0	0	0	0	0	0	0	2	1	0	1	0	1	60	0	0	0	0	1	0	1	0	0	0	0	0	0	0	0	0	0	0	0	0	0	0	0	2	0	0	0	0	2	0
AT1G31800	0	0	0	0	0	0	1	0	1	0	0	1	0	0	0	0	0	2	78	0	0	0	0	1	0	0	0	0	0	0	0	0	0	0	0	0	0	0	0	2	0	0	0	0	0	2	0	0	4
AT1G65850	0	2	0	0	1	0	3	0	0	1	0	0	0	0	0	0	0	2	108	0	0	0	0	5	0	1	0	0	0	0	0	0	0	0	0	0	0	0	0	2	0	0	1	2	0	3	0	0	2
AT1G31780	0	0	0	0	0	0	0	0	2	0	0	0	1	0	0	0	0	4	117	0	0	0	0	4	1	0	0	0	0	0	0	0	1	0	0	0	0	0	0	3	0	0	0	1	0	3	0	2	0
AT1G09575	1	1	1	0	0	1	3	0	4	0	0	0	0	0	0	0	0	3	94	0	0	0	0	3	0	1	0	0	0	0	0	0	0	0	0	0	0	0	0	1	0	0	0	0	0	4	0	0	4
AT1G36880	0	0	0	0	0	0	0	0	3	0	0	0	0	0	0	0	0	5	88	0	0	0	0	1	0	0	0	0	0	0	0	0	0	0	0	0	0	0	0	2	0	0	0	0	0	0	0	0	1
AT1G31790	1	0	0	0	0	0	1	0	0	0	0	0	2	0	0	1	0	0	57	0	0	0	0	2	0	7	0	2	0	0	0	0	0	0	0	0	0	0	0	0	0	0	0	0	0	3	0	0	3
AT1G65845	0	0	1	0	0	0	2	0	4	0	1	0	0	0	0	0	0	2	128	0	0	0	1	2	0	3	0	1	0	0	0	0	0	0	0	0	1	0	0	1	0	0	0	0	0	0	0	0	0
AT1G70700	0	0	0	0	0	1	2	0	0	0	0	0	2	1	0	0	1	3	97	0	0	0	0	2	1	0	0	1	0	0	0	0	0	0	0	0	0	0	0	4	0	0	3	1	0	1	0	1	0
AT1G65620	0	0	0	0	0	0	0	0	1	0	0	0	1	1	0	0	0	3	94	0	1	0	1	2	0	0	0	0	1	0	0	0	1	0	0	1	0	0	0	0	0	0	1	0	0	0	0	0	2
AT1G14990	0	0	0	0	2	0	0	0	3	0	0	0	1	0	0	0	0	2	72	0	1	0	0	3	0	4	0	0	0	0	0	0	0	0	0	0	0	0	0	0	0	0	0	0	0	1	0	0	0
AT1G36610	1	0	0	0	0	0	0	0	1	0	0	0	0	0	0	4	0	5	76	0	0	0	0	3	0	2	0	1	0	0	0	0	0	0	0	0	0	0	0	1	0	0	1	0	0	0	0	0	1
AT1G65500	0	0	0	0	0	0	0	1	1	1	0	0	0	0	0	0	0	6	87	0	0	0	2	5	0	2	0	1	0	0	0	0	0	0	0	0	0	0	0	1	0	0	0	1	0	0	0	0	1
AT1G70770	1	1	0	0	0	0	1	0	1	0	0	0	0	0	0	0	0	0	125	0	0	0	1	1	1	0	0	0	0	0	0	0	0	0	0	0	0	0	0	3	0	0	0	1	0	0	1	0	2
AT1G65490	0	0	0	0	0	0	0	2	4	0	0	0	0	1	0	0	0	0	104	0	2	0	0	0	0	3	0	0	0	0	0	0	0	0	0	0	0	0	0	0	0	0	0	0	0	0	0	2	1
AT1G36620	0	0	0	0	0	0	1	1	3	1	0	0	1	0	0	0	0	2	79	0	1	0	0	2	0	0	0	1	0	0	0	0	0	0	0	1	0	0	0	1	0	0	0	0	0	0	0	0	0
AT1G70760	0	0	0	0	0	0	0	0	2	0	0	0	0	0	0	0	0	5	82	0	0	0	0	5	0	1	1	0	0	0	0	0	0	0	0	0	0	0	0	1	0	0	0	0	0	2	1	0	2
AT1G70750	0	0	0	0	0	0	1	0	2	0	0	0	0	1	0	0	0	1	111	0	0	0	0	1	0	0	0	1	0	0	0	0	0	0	0	0	0	0	0	0	0	0	0	0	0	0	0	0	0
AT1G70730	0	0	0	0	0	0	3	0	4	0	0	0	1	1	0	2	0	2	102	0	0	0	0	3	0	4	0	0	0	0	0	0	0	0	0	0	0	0	0	1	0	0	0	1	0	0	0	0	0
AT1G70740	1	0	0	0	0	1	2	0	2	1	0	0	0	0	0	0	0	5	101	0	0	0	0	5	0	1	0	0	0	0	0	0	0	0	0	0	0	0	0	2	0	0	0	0	0	0	0	0	2
AT1G65480	0	0	0	0	0	0	0	0	1	0	0	1	0	0	0	0	1	0	98	0	0	0	0	3	0	1	0	0	0	0	0	0	0	0	0	0	0	0	0	0	0	0	0	1	0	2	0	1	0
AT1G65485	0	2	0	0	0	1	2	0	5	0	0	0	0	0	0	0	0	2	97	0	1	0	0	2	0	1	0	0	0	0	0	0	0	0	0	1	0	0	0	2	0	0	0	0	0	0	0	0	0
AT1G65470	1	0	0	0	0	0	1	0	2	1	1	0	2	0	0	0	0	5	84	0	0	0	0	2	0	2	0	0	0	0	0	1	0	0	0	0	0	0	0	1	0	0	2	0	0	1	2	0	0
AT1G70780	0	1	0	0	0	0	2	0	3	0	0	0	2	1	0	0	0	2	98	0	1	0	0	5	0	2	0	0	0	0	0	0	0	0	0	0	1	0	0	1	0	0	1	0	0	3	0	1	2
AT1G36640	1	0	0	0	0	0	3	0	0	1	0	1	1	0	0	0	0	3	102	0	0	0	0	3	0	4	0	0	0	0	0	0	0	0	0	0	0	0	0	1	0	0	0	0	0	0	0	1	1
AT1G14820	0	0	0	0	0	0	0	0	0	0	0	0	1	1	0	0	0	3	72	0	0	0	0	1	0	0	0	1	0	0	0	0	0	0	0	0	0	0	0	1	0	0	0	0	0	1	0	0	2
AT1G09320	0	0	0	0	0	0	1	0	2	0	0	0	0	0	0	1	0	1	81	0	0	0	1	1	0	1	0	1	0	1	0	0	0	0	0	0	1	0	0	1	0	0	0	0	0	1	2	0	2
AT1G14830	1	0	0	0	0	1	1	0	2	0	0	0	1	0	0	0	0	2	93	0	0	0	0	4	0	1	0	0	0	0	0	0	0	1	0	0	0	0	0	1	0	0	1	0	0	2	0	0	0
AT1G09310	0	0	1	0	0	0	1	0	0	0	0	0	1	0	0	0	0	3	83	0	0	0	0	3	0	1	0	0	0	0	0	0	0	0	0	1	2	0	0	0	1	0	0	0	0	3	0	0	2
AT1G36630	1	1	0	0	0	0	1	0	3	1	0	0	0	0	0	0	0	3	103	0	0	0	0	4	0	0	0	1	0	0	0	0	0	0	0	0	0	0	0	2	0	0	0	0	0	0	0	2	0
AT1G09300	1	0	0	0	0	1	2	0	1	0	0	0	0	0	0	0	0	3	61	0	0	0	0	3	0	1	0	2	0	0	0	0	0	0	0	0	0	0	0	1	0	0	0	1	1	1	0	0	0
AT1G09290	0	0	0	0	0	0	0	0	0	0	1	0	1	0	0	1	0	9	59	0	0	0	0	2	0	3	0	0	0	0	0	0	0	0	0	0	0	0	0	0	0	0	0	0	0	0	0	0	1
AT1G36650	0	0	1	0	0	2	0	0	3	0	0	1	0	0	0	0	0	3	102	0	0	0	0	3	0	2	0	1	0	0	0	0	0	0	0	0	0	0	0	2	0	0	0	0	0	1	0	0	0
AT1G09280	0	0	0	0	0	0	0	0	2	1	0	0	0	0	0	0	0	3	71	0	1	0	0	4	0	2	0	0	0	0	0	0	1	0	0	0	0	0	0	1	0	0	1	0	0	1	0	1	0
AT1G36660	1	0	0	0	0	0	0	0	2	1	0	0	0	0	0	0	0	4	70	0	0	0	0	6	0	2	0	1	0	0	0	0	0	0	0	0	0	0	0	0	0	0	0	0	0	1	0	0	0
AT1G36670	0	0	0	0	0	0	4	0	6	0	0	0	0	0	0	0	0	1	107	0	0	0	1	2	0	0	0	0	0	0	0	0	0	0	0	0	0	0	0	0	0	0	0	0	0	1	0	1	0
AT1G70720	1	1	0	0	0	1	3	0	4	0	1	0	1	0	0	1	0	0	108	0	0	0	0	3	0	4	0	0	0	0	0	0	0	0	0	0	0	0	0	1	0	0	0	0	0	2	0	0	0
AT1G65450	0	0	0	0	0	0	1	1	1	0	0	0	1	1	1	0	0	4	118	0	1	0	0	0	0	1	0	0	0	0	0	0	0	0	0	0	0	0	0	0	0	0	0	0	0	2	1	1	0
AT1G09230	0	1	0	0	0	0	1	0	2	1	1	0	1	0	0	0	0	3	104	0	0	0	0	2	0	3	0	0	0	0	0	0	2	0	0	0	0	0	0	2	0	0	0	1	0	1	0	0	3
AT1G14720	0	0	1	0	0	1	1	0	2	1	0	0	1	0	0	2	0	3	89	0	0	0	0	8	0	1	0	0	0	0	0	0	0	0	0	1	0	0	0	2	0	0	0	1	0	0	1	0	2
AT1G09240	0	1	0	0	0	0	2	0	0	1	0	0	0	0	0	0	0	3	99	0	1	0	0	4	0	1	0	3	0	0	0	0	1	0	0	0	0	0	0	2	0	0	0	2	2	0	0	0	1
AT1G09220	0	1	0	0	0	1	0	0	0	0	0	1	1	0	0	0	0	5	88	0	0	0	1	3	0	0	0	0	0	0	0	0	0	0	0	0	0	0	0	2	0	0	1	0	0	0	0	1	1
AT1G14730	0	0	1	0	1	0	1	0	2	1	0	1	0	0	0	1	0	2	98	0	0	0	0	0	0	1	0	0	0	0	0	0	0	0	0	0	1	0	0	1	0	0	1	1	0	4	2	1	2
AT1G09210	0	0	0	0	0	0	0	0	1	0	0	0	2	0	0	1	0	3	72	0	1	0	1	1	0	1	1	0	0	0	0	0	0	0	0	0	0	0	0	1	0	0	0	0	0	2	0	0	0
AT1G09200	0	0	0	0	0	1	1	0	3	0	0	0	2	0	0	1	0	7	80	0	1	0	0	2	0	3	0	0	0	0	0	0	0	0	0	0	0	0	0	0	0	0	0	0	0	0	0	0	2
AT1G70710	0	0	1	0	0	0	0	0	0	0	0	0	0	0	0	0	0	2	73	0	0	0	1	0	0	0	0	1	0	0	0	0	0	0	0	0	0	0	0	0	0	0	0	0	0	0	0	0	0
AT1G36600	0	0	0	0	0	1	0	0	1	0	0	0	0	0	0	0	0	0	83	0	1	0	0	2	0	0	0	0	0	0	0	0	0	0	0	0	0	0	0	1	0	0	1	0	0	1	0	0	0
AT1G09190	1	0	0	0	0	0	0	0	1	1	0	0	2	1	0	0	0	2	86	0	0	0	0	4	0	1	0	1	0	0	0	0	0	0	0	0	0	0	0	2	0	0	0	0	0	0	0	1	0
AT1G36605	0	0	0	0	0	0	0	0	0	0	0	0	0	0	0	0	0	3	50	0	0	0	0	2	0	1	0	0	0	0	0	0	0	0	0	0	0	0	0	1	0	0	0	0	0	0	1	2	1
AT1G09245	0	0	0	0	0	0	1	0	0	1	0	0	2	0	0	0	0	3	86	0	0	0	1	2	0	0	0	0	0	0	0	0	0	0	0	0	0	0	0	1	0	0	1	1	0	1	1	1	1
AT1G14740	0	0	0	0	0	1	1	0	0	0	0	0	0	0	0	0	0	1	91	0	0	0	0	5	0	1	0	0	0	0	0	0	0	0	0	0	0	0	0	1	0	0	2	0	0	5	0	0	0
AT1G09250	2	0	0	0	0	1	0	0	3	0	0	1	2	0	0	1	0	0	91	0	0	0	0	1	0	2	0	0	0	0	0	0	1	0	0	0	0	0	0	1	0	0	0	1	0	0	0	0	0
AT1G14810	1	0	0	0	1	0	1	0	2	0	0	0	0	0	0	1	0	2	72	0	3	0	0	5	0	2	0	0	0	0	0	0	0	0	0	0	0	0	0	0	0	0	0	0	0	0	0	0	1
AT1G65430	1	0	0	0	0	0	1	0	2	0	0	0	0	0	0	1	0	3	67	0	0	0	0	2	0	2	0	0	0	0	0	0	0	0	0	0	0	0	0	1	0	0	0	0	0	0	1	1	2
AT1G65440	2	1	0	0	0	0	1	0	6	1	0	0	0	0	0	0	0	2	124	0	0	0	0	3	0	2	0	0	0	0	0	0	1	0	0	0	0	0	1	0	0	0	2	1	0	0	0	0	0
AT1G14800	0	0	0	0	0	0	0	0	0	0	0	0	0	0	0	0	0	1	54	0	0	0	0	3	0	0	0	0	0	0	0	0	0	0	0	0	0	0	0	0	0	0	0	0	0	1	0	2	1
AT1G14790	0	0	0	0	0	1	0	0	2	0	0	0	0	0	1	1	1	2	64	0	0	1	0	3	0	0	0	0	0	0	0	0	0	0	0	0	0	0	0	1	0	0	2	0	0	1	0	2	0
AT1G14780	1	0	0	0	0	0	2	0	3	0	0	0	1	0	0	1	0	4	91	0	0	0	0	3	1	2	0	1	0	0	0	0	0	0	0	0	0	0	0	3	0	0	0	0	1	3	0	1	3
AT1G14770	0	0	0	0	2	0	2	1	2	0	0	0	0	0	0	0	0	6	106	0	0	0	0	5	0	1	0	0	0	0	0	0	0	0	0	0	0	0	0	0	0	0	0	0	0	1	0	0	0
AT1G14750	0	1	1	0	0	0	0	0	4	0	0	0	1	1	0	0	0	1	104	0	1	0	0	4	0	2	1	0	0	0	0	0	0	0	0	0	0	0	0	1	0	0	2	0	0	1	1	0	0
AT1G09330	0	0	0	0	0	0	0	0	0	0	0	1	0	0	0	0	0	3	79	0	0	1	0	0	0	0	0	0	0	0	0	0	0	0	1	0	0	0	0	3	0	0	1	0	0	0	0	0	2
AT1G09260	0	0	0	0	0	1	3	0	4	0	0	0	0	1	0	1	0	0	106	0	0	0	1	1	0	1	0	1	0	0	0	0	0	0	0	0	0	0	0	0	0	0	0	0	0	0	1	0	1
AT1G09270	0	0	3	0	0	1	0	0	1	0	0	0	1	0	0	1	0	4	86	0	0	0	0	2	0	2	0	0	0	0	0	0	1	0	0	0	0	0	0	2	0	0	1	0	0	2	1	1	0
AT1G14760	0	0	1	0	0	1	1	2	2	0	0	0	0	0	1	0	0	2	96	0	0	0	0	2	0	0	0	0	0	0	0	0	0	0	0	0	0	0	0	0	0	0	1	0	0	2	0	1	3
AT1G15000	0	0	0	0	0	0	0	0	0	0	0	0	0	0	0	2	0	2	82	0	1	0	0	1	0	2	0	0	0	0	0	0	0	0	0	0	0	0	0	2	0	0	1	1	0	2	0	0	1
AT1G14840	0	0	0	0	0	0	0	0	1	0	0	0	1	0	0	0	0	3	92	0	0	0	0	2	0	1	0	0	0	0	0	0	0	0	0	0	0	0	0	0	0	0	0	0	0	3	0	1	1
AT1G14850	0	0	0	0	0	0	1	0	4	0	0	0	0	0	0	0	0	0	95	0	0	0	1	2	0	3	0	1	0	0	0	1	0	0	0	0	0	0	0	3	0	0	1	0	0	0	1	0	3
AT1G09380	0	0	2	0	0	1	2	0	3	0	1	0	1	0	0	1	0	0	110	0	0	0	0	4	0	2	0	0	0	0	0	0	0	0	0	1	1	0	0	0	0	0	1	0	0	2	0	1	1
AT1G36750	1	0	0	0	0	1	0	0	3	0	0	0	0	0	0	1	0	1	75	0	0	0	2	2	1	0	0	0	0	0	0	0	0	0	0	0	0	0	0	1	0	0	0	0	0	0	0	0	0
AT1G09390	0	0	0	0	0	0	1	0	2	0	0	0	1	0	0	1	0	5	109	0	0	0	0	2	0	0	0	1	0	0	0	0	0	0	0	0	1	0	0	1	0	0	1	1	0	2	0	1	0
AT1G36745	1	0	1	0	0	1	0	0	1	0	1	1	1	1	0	1	0	4	60	0	0	0	0	1	0	2	0	0	0	0	0	1	0	1	0	0	0	0	0	3	0	0	0	0	1	2	0	1	1
AT1G09400	2	0	0	0	0	0	0	0	0	0	0	1	2	0	0	1	0	1	69	0	0	2	0	1	0	0	0	0	0	0	0	0	0	0	0	0	1	0	0	0	0	0	3	1	0	3	2	1	1
AT1G09370	0	0	0	0	0	1	0	0	1	0	0	0	0	0	0	0	0	1	130	0	0	0	0	5	0	1	0	0	0	0	0	0	0	0	0	0	1	0	0	2	0	0	1	1	0	0	0	0	1
AT1G36730	0	0	0	0	0	0	0	0	0	0	0	0	1	3	1	0	0	1	128	0	0	0	0	1	0	0	0	0	0	0	0	0	0	0	0	0	0	0	0	0	0	0	0	2	0	4	0	0	0
AT1G70850	1	0	0	0	0	0	1	0	1	2	0	0	0	0	0	2	0	4	135	0	0	0	0	3	1	0	0	0	0	0	0	0	0	0	0	2	0	0	0	1	0	0	0	2	0	2	0	0	1
AT1G36720	0	1	0	0	0	1	0	0	0	0	0	0	1	1	0	0	0	1	100	0	0	0	1	1	0	2	0	0	0	0	0	0	0	0	0	0	1	0	0	0	0	0	0	0	0	0	0	0	0
AT1G70860	0	0	0	0	0	0	1	0	2	0	0	0	0	0	0	0	0	1	97	0	0	0	0	3	0	2	0	1	0	0	0	0	0	0	0	0	0	0	0	0	0	0	0	0	0	1	0	0	0
AT1G36740	2	0	0	0	0	0	1	0	1	0	1	0	1	0	0	1	0	0	61	0	0	0	0	2	0	2	0	0	0	0	0	0	0	0	0	0	0	0	0	1	0	0	0	0	0	0	1	2	0
AT1G36710	0	0	1	0	0	1	0	0	6	0	0	0	0	0	0	0	0	0	111	0	0	0	0	1	0	1	0	0	0	0	0	0	0	0	0	0	0	0	0	2	0	0	0	0	0	1	0	0	0
AT1G09410	0	0	0	0	1	1	3	0	3	0	0	0	0	0	0	0	0	3	76	0	0	0	0	1	0	3	0	0	0	0	0	0	0	0	0	0	1	0	0	0	0	0	0	0	0	4	0	0	1
AT1G09415	1	0	0	0	0	1	0	0	1	0	0	0	1	0	0	4	0	4	73	0	0	0	0	2	0	2	0	1	0	0	0	0	0	0	0	0	0	0	0	2	0	0	1	0	0	0	0	0	0
AT1G09450	1	0	0	0	0	0	1	1	1	0	0	0	1	0	0	1	0	1	101	0	0	0	0	1	0	2	0	0	0	0	0	0	0	0	0	0	0	0	0	4	0	0	0	0	0	3	0	0	2
AT1G14970	0	0	0	0	0	0	2	0	1	0	0	0	2	0	0	1	0	4	87	0	0	0	0	1	0	2	0	1	0	0	0	0	0	0	0	0	0	0	0	1	0	0	0	0	0	3	0	3	1
AT1G14980	0	1	0	0	0	0	0	0	1	0	0	0	0	0	0	2	0	1	66	0	0	0	1	0	0	4	0	0	0	0	0	0	0	0	0	0	0	0	0	2	0	0	1	0	0	1	0	1	0
AT1G14960	1	0	1	0	1	0	0	0	4	0	0	0	0	0	0	1	0	2	151	0	0	0	0	1	0	0	0	0	0	0	0	0	0	0	0	1	1	0	0	2	0	0	0	0	0	3	0	1	2
AT1G14920	0	0	0	0	0	0	1	0	0	1	0	0	0	0	0	0	0	2	108	0	0	0	1	5	0	1	0	0	0	0	0	0	0	0	0	0	0	0	0	1	0	0	0	1	0	0	0	0	0
AT1G09440	0	0	0	0	0	0	2	0	3	0	0	0	1	0	0	0	0	4	108	0	0	0	0	1	0	1	0	0	0	0	0	0	1	0	0	1	0	0	0	1	0	0	0	0	0	2	0	1	3
AT1G09430	0	0	0	0	0	0	0	0	2	0	0	0	2	0	0	1	0	2	52	0	0	0	0	2	0	1	0	1	0	0	0	0	0	1	0	0	0	0	0	0	0	0	0	0	0	1	0	1	0
AT1G14930	0	0	1	0	0	1	1	0	0	1	0	0	0	0	0	0	0	3	105	0	2	0	2	1	0	3	0	0	0	0	0	0	0	0	0	1	0	0	0	1	0	0	0	2	0	2	0	0	2
AT1G09420	1	0	0	0	0	0	0	1	0	2	0	0	1	0	0	1	0	6	59	0	0	0	0	3	0	0	0	0	0	0	0	0	0	0	0	0	0	0	0	0	1	0	1	1	0	1	1	1	1
AT1G14940	0	0	0	0	0	1	1	0	2	0	1	1	0	0	0	0	0	2	92	0	0	0	1	3	0	1	0	1	0	0	0	0	0	0	0	0	0	0	0	0	0	0	1	0	0	2	0	0	1
AT1G14950	0	1	0	0	0	0	2	0	2	0	0	0	2	1	0	3	0	3	98	0	0	0	0	3	0	1	0	0	0	0	0	0	0	0	0	0	0	0	0	1	0	0	0	0	0	2	0	1	0
AT1G70840	0	0	0	0	0	1	3	0	3	0	0	0	0	0	0	0	0	1	99	0	0	0	0	3	0	2	0	1	0	0	0	0	0	0	0	1	1	0	0	0	0	0	0	0	0	0	0	0	2
AT1G36700	1	0	1	0	0	0	1	0	2	0	0	0	0	1	0	1	0	1	106	0	0	0	0	4	0	3	0	2	0	0	0	0	0	0	0	0	0	0	0	2	0	0	0	0	0	0	0	0	0
AT1G70830	1	0	0	0	0	0	1	0	0	0	1	0	0	0	0	0	0	2	112	0	0	0	0	3	0	1	0	0	0	0	0	0	0	0	0	0	1	0	0	0	0	0	1	0	0	3	0	0	0
AT1G14910	0	0	1	0	0	1	0	1	2	0	0	0	1	0	1	1	0	3	98	0	1	0	0	2	1	1	0	0	0	0	0	0	0	0	0	0	0	0	0	0	0	0	0	0	0	0	0	0	1
AT1G65510	1	0	0	0	0	2	1	0	2	0	0	0	0	1	0	0	0	3	115	0	0	0	1	2	0	1	0	0	0	0	0	0	0	0	0	0	0	0	0	0	0	0	0	0	0	3	0	0	0
AT1G65520	0	0	0	0	0	1	2	0	1	0	0	0	0	0	0	0	0	4	83	0	0	0	0	2	0	0	0	0	0	0	0	0	0	0	0	0	0	0	1	2	0	0	0	0	0	1	0	1	0
AT1G14900	0	0	0	0	0	0	1	0	0	0	1	0	10	0	0	4	0	5	60	0	0	0	0	6	0	3	0	0	0	0	0	0	0	0	0	0	0	0	0	2	0	0	1	0	0	0	0	0	2
AT1G65540	0	0	0	0	0	0	3	1	2	0	0	0	0	1	0	1	0	4	85	0	0	0	0	4	0	0	0	0	0	0	0	0	0	0	0	2	0	0	0	1	0	0	0	0	0	0	0	0	7
AT1G14890	1	1	0	0	0	0	1	0	0	0	0	0	1	1	1	0	0	2	99	0	0	0	0	3	0	2	0	0	0	0	0	0	0	0	0	0	0	0	0	0	0	0	0	1	0	0	0	0	1
AT1G14870	0	1	0	0	0	0	2	1	0	1	0	0	0	1	0	0	0	1	124	0	0	0	0	9	0	1	0	0	0	0	0	0	0	0	0	0	0	0	0	0	0	0	0	0	0	2	0	0	0
AT1G09350	0	0	0	0	0	0	1	0	1	1	0	0	1	1	0	1	0	4	89	0	1	0	2	3	0	1	0	0	0	0	0	0	0	0	0	0	2	0	0	1	0	0	0	0	0	0	1	0	1
AT1G14860	1	0	0	0	0	2	2	1	2	1	0	0	0	0	0	1	0	1	120	0	0	0	0	2	0	0	0	0	0	0	0	0	0	0	0	0	0	0	0	0	0	0	0	0	0	0	0	0	2
AT1G09360	0	0	0	0	0	0	0	0	3	0	1	0	0	0	0	0	0	0	88	0	0	0	0	5	0	2	0	1	0	0	0	0	0	0	0	0	0	0	0	0	0	0	0	1	0	1	0	0	1
AT1G14880	0	1	0	0	0	0	2	0	1	1	0	0	1	0	0	0	0	2	95	0	0	0	0	2	0	3	0	0	0	0	0	0	0	0	0	1	0	0	0	0	0	0	0	0	0	1	0	0	0
AT1G65550	0	1	0	0	0	1	0	0	1	0	0	0	0	0	0	0	0	8	95	0	0	0	0	3	0	2	0	1	0	0	0	0	0	0	0	0	0	0	0	2	0	0	0	0	0	0	0	0	4
AT1G70790	0	0	0	0	0	0	2	0	1	0	0	0	1	0	0	0	0	6	122	0	0	0	0	4	0	0	0	0	0	0	0	0	0	0	0	0	0	0	0	0	0	0	0	0	0	3	0	0	0
AT1G65560	0	0	0	0	0	0	1	0	0	0	0	0	1	0	0	2	0	2	94	0	0	0	0	1	0	2	0	0	0	0	0	0	1	0	0	0	0	0	0	1	0	0	0	0	0	2	0	0	1
AT1G70820	1	2	0	0	0	0	0	0	3	0	0	1	0	0	0	0	0	2	69	0	0	1	0	3	0	1	0	1	0	0	0	0	0	1	0	0	0	0	0	3	0	0	1	0	0	2	0	1	0
AT1G65610	0	2	0	0	1	0	0	0	2	0	0	0	1	0	0	0	0	7	101	0	0	0	1	1	0	0	0	0	0	0	0	0	0	0	0	0	0	0	0	1	0	0	0	0	0	0	0	0	0
AT1G36690	0	1	0	0	0	0	0	0	2	0	0	0	0	0	0	0	0	2	85	0	0	0	0	7	0	0	0	0	0	0	0	0	0	1	0	0	0	0	0	1	0	0	0	0	0	0	0	2	2
AT1G36680	0	1	1	0	0	1	0	1	4	0	0	0	0	1	0	0	0	1	127	0	0	0	0	5	0	2	0	1	0	0	0	0	0	0	0	0	0	0	0	0	0	0	1	0	0	2	0	1	2
AT1G65590	0	1	2	0	0	0	1	0	2	1	0	0	2	1	0	3	0	1	120	0	1	0	0	1	0	2	0	0	0	0	0	0	0	0	0	0	0	0	0	0	0	0	0	0	0	3	1	0	1
AT1G70810	0	2	0	0	1	0	1	0	5	0	0	0	1	2	0	0	0	2	75	0	0	0	0	1	0	4	0	0	0	0	0	0	0	1	0	0	0	0	0	1	0	0	0	0	0	0	0	0	1
AT1G36675	0	0	0	0	0	0	1	0	2	0	0	0	1	1	0	0	0	1	122	0	0	0	1	3	0	2	0	0	0	0	0	0	0	0	0	0	0	0	0	2	0	0	2	1	0	0	0	0	0
AT1G65570	0	0	0	0	0	0	3	0	0	0	0	0	1	1	0	0	0	4	92	0	0	0	0	3	0	3	0	1	0	0	0	0	1	0	0	0	0	0	0	2	0	0	0	0	0	0	0	1	3
AT1G09340	1	0	0	0	1	0	1	0	0	0	0	0	4	0	0	3	0	3	80	0	0	0	0	0	0	2	0	1	0	1	0	0	0	0	0	0	0	0	0	0	0	0	0	0	0	0	1	1	0
AT1G70800	0	2	0	0	0	0	0	1	2	1	0	0	0	0	1	1	0	2	78	0	1	0	1	1	0	2	0	0	0	0	0	0	0	0	0	1	0	0	0	0	0	0	0	0	0	0	0	0	0
AT1G65585	0	1	0	0	0	1	1	0	4	0	0	0	1	0	0	2	0	6	61	0	0	0	0	3	0	1	0	0	0	0	0	0	0	0	0	0	0	1	0	2	1	0	1	1	0	2	3	2	0
AT1G65580	0	0	0	0	0	1	0	1	1	0	0	1	1	0	0	0	0	2	80	0	0	0	0	3	0	1	0	0	0	0	0	0	0	0	0	0	0	0	0	2	0	0	1	0	0	1	0	2	2
AT1G01670	1	0	0	0	0	1	1	0	1	1	0	0	0	0	0	1	0	2	82	0	0	0	0	0	0	0	0	0	0	0	0	0	0	0	0	0	0	0	0	1	0	0	0	0	0	1	1	0	2
AT1G75770	0	0	0	0	0	1	1	0	1	0	0	0	0	0	0	0	0	2	86	0	0	0	1	4	0	0	1	0	0	0	1	0	0	0	0	0	0	0	0	0	0	0	1	0	1	1	0	0	2
AT1G75750	3	2	1	0	0	0	1	0	1	0	0	0	3	0	0	0	0	7	103	0	0	0	0	2	0	1	0	0	0	0	0	0	0	0	0	0	0	0	0	2	0	0	1	0	0	0	0	1	0
AT1G58280	0	0	0	0	0	0	1	0	3	0	0	0	0	1	0	0	0	5	106	0	0	0	1	4	0	2	0	0	0	0	0	0	0	0	0	0	1	0	0	2	0	0	0	0	0	3	1	0	0
AT1G52320	0	2	0	0	0	0	1	0	0	0	0	0	0	0	0	0	0	2	121	0	0	0	0	1	0	1	0	0	0	0	0	0	0	0	0	0	0	0	0	0	0	0	0	0	0	2	0	1	1
AT1G58290	0	0	0	0	0	0	4	0	1	2	0	0	1	0	0	0	0	3	114	0	0	0	0	2	0	2	0	1	0	0	0	0	0	0	0	0	0	0	0	1	0	0	1	1	0	2	1	2	4
AT1G52315	0	0	0	0	0	0	2	0	3	1	0	0	0	1	0	1	0	4	77	0	0	0	1	2	0	0	0	0	0	0	0	1	0	0	0	0	0	0	0	0	0	0	0	0	0	0	0	1	1
AT1G52325	0	0	0	0	0	2	0	0	2	0	0	0	1	0	0	1	0	10	112	0	0	1	0	1	0	2	0	2	0	0	0	0	0	0	0	6	1	0	0	0	0	0	1	0	0	4	1	1	2
AT1G58270	0	0	0	0	0	1	0	0	2	0	0	0	0	0	0	1	0	0	117	0	0	0	0	0	0	1	0	0	0	0	0	0	0	0	0	0	0	0	0	3	0	0	0	0	0	3	0	0	0
AT1G52300	1	0	0	0	0	0	0	1	0	0	0	0	2	1	0	0	0	1	101	0	0	0	0	2	0	2	0	0	0	0	0	0	0	0	0	0	0	0	0	0	0	0	0	0	0	0	0	0	0
AT1G02630	1	0	0	0	0	0	1	0	4	0	0	0	5	2	1	2	0	1	89	0	0	0	2	4	0	2	0	1	0	0	0	0	1	0	0	0	0	0	0	2	0	0	2	0	0	2	0	1	0
AT1G52280	1	1	0	0	0	1	0	0	3	0	0	0	1	0	0	0	0	3	100	0	0	1	0	1	0	1	0	0	0	0	0	0	0	0	0	0	0	0	0	0	0	0	1	0	0	0	0	0	0
AT1G52290	0	0	0	0	0	1	2	0	1	0	0	0	1	0	0	0	0	0	102	0	0	0	0	4	0	0	0	0	0	0	0	0	0	0	0	0	0	0	0	1	0	0	0	0	0	0	0	0	1
AT1G52310	0	0	1	0	0	0	2	0	1	0	0	0	0	0	0	0	0	2	101	0	0	0	0	2	0	0	0	0	0	0	0	0	0	0	0	1	0	0	0	1	0	0	0	0	0	0	0	1	1
AT1G02620	0	0	0	0	2	0	1	0	1	0	0	0	0	0	0	0	0	0	109	0	0	0	0	4	1	0	0	0	1	0	0	0	1	0	0	0	0	0	0	1	0	0	1	0	0	0	0	0	2
AT1G58300	0	0	0	0	1	0	0	0	0	1	0	1	2	0	0	1	0	5	89	0	1	0	0	3	0	2	0	1	0	0	0	0	0	0	0	0	0	0	0	2	0	0	1	0	0	2	0	0	0
AT1G58310	1	0	0	0	0	1	1	0	1	0	0	0	1	0	0	1	0	4	104	0	0	1	0	2	0	0	0	0	0	0	0	0	0	0	0	0	0	0	0	1	0	0	1	0	0	0	0	0	0
AT1G58360	0	2	0	0	0	0	1	0	2	1	0	0	0	0	0	0	0	6	143	0	0	0	0	0	0	0	0	0	0	0	0	0	0	0	0	0	0	0	0	0	0	0	1	1	0	2	0	0	3
AT1G26220	0	0	1	0	0	0	1	0	0	0	0	0	3	0	0	2	0	1	63	0	0	0	0	1	0	0	0	0	0	0	0	0	0	0	0	0	0	0	0	0	0	0	1	0	0	2	0	0	0
AT1G26230	0	1	0	0	0	0	0	2	1	1	0	0	1	0	0	0	0	1	84	0	0	0	0	5	0	2	0	1	0	0	0	0	0	0	0	0	0	0	0	0	0	0	0	1	0	0	1	1	0
AT1G26210	0	0	0	1	1	0	1	0	2	0	0	1	0	0	0	0	0	7	84	0	0	0	0	1	0	1	0	1	0	0	0	0	0	0	0	0	0	0	0	0	0	0	0	0	0	1	0	1	0
AT1G52330	1	0	1	0	0	1	1	0	0	0	0	0	0	0	0	0	0	3	87	0	0	0	1	2	1	0	0	1	0	0	0	0	0	0	2	0	0	0	0	0	0	0	1	0	0	2	1	1	4
AT1G58350	0	0	1	0	0	0	0	1	1	2	0	0	0	0	0	0	0	1	94	0	0	0	1	5	0	1	0	1	0	0	0	0	0	0	0	0	0	0	0	1	0	0	1	0	0	2	0	0	1
AT1G58330	1	0	0	0	0	1	1	0	2	0	0	0	0	0	0	0	0	3	116	0	0	0	0	6	0	0	0	1	0	0	0	0	0	0	0	0	0	0	0	1	0	0	0	1	0	1	1	0	0
AT1G52340	0	0	0	0	0	0	1	1	0	0	0	0	1	1	0	1	1	1	88	0	0	0	1	0	0	2	0	1	0	0	0	0	0	0	0	0	1	0	0	0	0	0	1	1	0	4	0	1	8
AT1G58320	1	0	0	0	1	0	1	0	1	0	0	0	3	0	0	0	0	5	97	0	0	1	0	2	0	1	0	0	0	0	0	0	0	0	0	0	0	0	0	3	1	0	2	0	0	0	1	1	0
AT1G52360	0	0	0	0	0	1	3	0	1	0	0	0	0	0	0	0	0	4	99	0	0	0	0	2	0	0	0	0	0	0	0	0	0	0	0	1	0	0	0	0	0	0	0	0	0	0	0	0	0
AT1G58340	0	0	0	0	0	1	1	1	1	0	0	0	0	0	2	0	0	1	121	0	1	0	0	1	0	0	0	3	0	0	0	0	0	0	0	0	0	0	0	1	1	0	0	0	0	1	0	0	1
AT1G02610	0	1	1	0	0	0	1	0	4	0	0	0	2	0	1	1	0	4	98	0	0	0	0	1	0	0	0	0	0	0	0	0	0	0	0	1	0	0	0	1	0	0	0	0	0	1	0	1	2
AT1G02590	0	0	0	0	0	0	1	0	3	0	0	1	0	1	0	1	0	0	89	0	1	0	0	1	0	0	0	0	0	0	0	0	0	0	0	0	0	0	0	0	0	0	0	1	0	1	0	0	2
AT1G02580	1	1	0	0	1	1	2	0	1	0	0	0	0	0	0	0	0	5	126	0	1	0	0	2	0	0	0	0	0	0	0	0	0	0	0	1	0	0	0	1	0	0	0	0	0	2	1	1	1
AT1G52270	1	0	2	0	0	1	0	0	3	0	1	0	0	0	0	0	0	0	124	0	0	0	0	2	0	4	0	1	0	0	0	0	0	0	0	0	1	0	1	1	0	0	0	0	0	0	0	0	0
AT1G58250	2	0	1	0	0	0	0	0	1	1	0	0	4	0	0	0	1	6	93	0	0	0	0	0	0	0	0	0	0	0	0	0	0	0	0	1	0	0	0	0	1	0	1	0	0	0	1	3	0
AT1G58260	0	0	0	0	0	0	1	0	1	0	0	0	2	0	0	0	0	2	94	0	0	0	0	4	0	2	0	1	0	0	0	0	0	0	0	0	0	0	0	0	0	0	0	0	0	0	1	0	0
AT1G52260	0	0	0	0	0	0	0	0	0	0	0	0	0	0	0	0	0	0	106	0	0	0	0	5	0	0	0	1	0	0	0	0	0	0	0	0	0	0	1	0	0	0	0	0	0	2	0	1	0
AT1G26120	0	0	0	0	1	0	0	0	1	1	0	0	0	1	0	2	0	0	76	0	0	0	0	2	0	2	0	0	0	0	0	0	0	0	0	0	0	0	0	1	0	0	0	0	0	3	0	0	1
AT1G58242	0	0	0	0	1	0	0	0	0	0	0	0	2	1	0	0	0	2	101	0	0	0	0	1	0	0	0	0	0	0	0	0	0	0	0	0	0	0	0	2	0	0	0	0	0	0	0	2	1
AT1G58235	0	0	0	0	0	1	0	1	2	1	0	0	2	0	1	1	0	4	81	0	0	0	2	3	0	2	0	0	0	0	0	0	0	0	0	0	0	0	0	3	0	0	1	1	0	0	0	0	0
AT1G58230	1	0	0	0	0	0	0	1	3	0	0	0	0	0	0	0	0	0	100	0	0	0	0	1	0	2	0	0	0	0	0	0	1	0	0	0	0	0	0	0	0	0	1	1	0	3	0	0	0
AT1G52230	0	0	0	0	0	0	1	0	0	0	0	0	1	0	0	2	0	2	65	0	0	2	0	3	0	1	1	0	0	0	1	0	0	1	0	0	0	0	0	1	0	0	2	0	0	2	1	1	0
AT1G52240	0	0	2	0	0	1	0	1	4	0	0	0	1	0	1	0	0	2	107	0	0	0	0	3	0	1	0	1	0	0	0	0	0	0	0	0	0	0	0	1	0	0	0	0	0	0	0	0	1
AT1G58265	0	0	0	0	0	3	0	0	1	0	0	0	0	0	0	0	0	3	152	0	0	0	0	0	0	1	0	0	0	0	0	0	0	0	0	1	0	0	0	3	0	0	0	0	0	3	1	0	0
AT1G26130	0	2	0	0	0	0	0	0	0	1	0	0	1	1	0	1	0	5	77	0	0	0	1	2	0	0	0	0	0	0	0	0	0	0	0	0	0	0	0	1	0	0	0	0	0	0	0	1	1
AT1G26140	0	0	0	0	0	0	1	0	2	0	0	0	0	0	0	0	0	2	60	0	0	0	1	2	0	0	0	0	0	0	0	0	0	0	0	0	0	0	0	1	0	0	0	0	0	1	1	0	0
AT1G02550	0	1	0	0	0	0	0	0	3	0	0	0	1	0	0	1	0	2	98	0	0	0	0	1	0	2	0	0	0	0	0	0	0	0	0	0	0	0	0	0	0	0	0	0	0	1	0	0	2
AT1G02560	1	1	0	0	0	1	1	0	4	0	0	0	2	0	0	0	0	4	102	0	0	0	0	1	0	2	0	0	0	0	0	0	0	0	0	0	0	0	0	1	0	0	0	0	0	4	0	0	0
AT1G02570	0	1	0	0	0	0	0	0	2	0	0	0	0	0	0	0	0	4	130	0	0	0	0	3	0	1	0	0	0	0	0	0	0	0	0	0	0	0	0	0	0	0	1	0	0	1	0	1	0
AT1G26200	0	0	0	0	0	0	1	0	1	0	0	0	0	1	0	0	0	6	81	0	0	0	0	2	0	1	0	0	0	0	0	0	0	1	0	0	2	0	0	1	0	0	3	0	0	3	1	4	0
AT1G02540	0	0	0	0	0	0	1	0	2	0	0	0	2	0	0	1	0	0	92	0	0	0	0	2	0	1	0	0	0	0	0	0	0	0	0	0	1	0	0	2	1	0	0	0	0	1	1	1	1
AT1G26190	0	0	1	0	0	0	1	0	0	1	1	0	0	0	0	0	0	4	102	0	0	0	0	2	0	2	0	0	0	0	0	0	0	0	0	1	0	0	0	0	0	0	0	1	0	0	0	0	0
AT1G02530	0	0	1	0	0	1	1	0	5	0	0	0	0	0	0	0	0	2	109	0	0	0	1	3	0	0	0	0	0	0	0	0	0	0	0	0	1	0	0	0	0	0	0	0	0	0	0	0	1
AT1G26150	0	0	1	0	0	1	3	1	1	1	0	0	1	0	0	0	0	2	98	0	0	0	0	4	0	1	0	0	0	0	0	0	0	0	0	0	0	0	0	2	0	0	1	0	0	3	1	1	2
AT1G26240	0	0	0	0	0	0	2	0	0	0	0	0	1	0	0	0	0	3	92	0	1	0	0	1	0	0	0	0	0	0	0	0	0	0	0	0	0	0	0	2	0	0	0	0	0	0	1	0	0
AT1G26160	0	0	0	0	0	1	1	0	1	0	0	0	1	0	0	0	0	0	81	0	0	0	0	2	0	1	0	0	0	0	0	0	0	0	0	0	0	0	0	0	0	0	0	0	0	1	1	2	1
AT1G26180	0	0	0	0	1	1	1	0	2	0	0	0	2	1	0	1	0	0	64	0	1	0	1	2	0	3	0	1	0	1	0	0	0	0	0	0	0	0	0	1	0	0	1	0	0	2	0	1	0
AT1G26170	0	0	0	0	1	0	0	0	1	0	0	0	2	1	0	1	0	3	65	0	0	0	0	0	0	0	0	0	0	0	0	0	0	0	0	0	0	0	0	0	0	0	0	0	0	1	0	0	1
AT1G52220	0	0	0	0	0	0	1	0	1	1	0	0	4	0	0	2	0	3	69	0	0	0	1	2	0	0	1	0	0	0	0	0	0	0	0	0	0	1	0	2	0	0	0	0	0	0	0	0	0
AT1G26250	0	1	0	0	0	0	0	1	2	0	0	0	1	0	0	0	0	2	94	0	0	0	0	2	0	0	0	0	0	0	0	0	0	0	0	0	0	0	0	2	0	0	0	0	0	2	0	0	0
AT1G26270	1	1	0	0	0	1	2	0	0	0	0	1	0	0	0	0	0	8	89	0	0	0	0	2	0	0	0	1	2	0	0	0	2	0	0	0	1	0	1	0	0	0	0	0	0	1	0	1	0
AT1G26390	0	0	0	0	0	1	2	1	1	0	0	0	1	0	0	0	0	4	101	0	0	0	0	1	0	1	0	0	0	0	0	0	0	0	0	0	0	0	0	3	0	0	0	1	0	3	0	0	2
AT1G52450	0	0	0	0	1	0	0	0	3	0	0	0	0	0	0	0	0	4	94	0	0	0	1	1	0	1	0	1	0	1	0	0	0	0	0	0	1	0	0	3	0	0	0	0	0	0	0	0	1
AT1G52460	1	0	0	0	0	0	1	1	1	1	0	0	0	0	0	0	0	0	106	0	0	0	0	8	0	0	0	2	0	1	0	0	0	0	0	0	1	0	0	2	0	0	0	1	0	2	1	1	0
AT1G26380	1	0	0	0	0	0	0	1	0	0	0	0	0	0	0	0	0	7	108	0	0	0	0	2	0	0	0	0	0	0	0	0	0	0	0	0	0	0	0	3	0	0	0	0	0	3	0	0	0
AT1G52470	0	0	3	0	1	1	1	0	2	1	0	0	0	0	0	0	0	1	106	0	0	0	0	5	0	1	0	2	0	0	0	0	0	0	0	0	1	0	0	2	0	0	1	0	0	1	0	0	0
AT1G26370	0	0	0	0	0	1	0	0	1	0	0	1	0	0	0	0	0	4	119	0	0	0	0	0	0	3	0	0	0	0	0	0	0	0	0	0	0	0	0	1	0	0	1	0	1	1	0	2	0
AT1G26350	0	0	0	0	0	0	2	0	5	0	0	0	0	0	0	0	0	1	86	0	0	0	0	2	0	0	0	3	0	0	0	0	0	0	0	0	0	0	0	1	0	0	0	0	0	0	0	1	0
AT1G58440	0	0	1	0	1	0	1	0	0	0	0	0	1	0	0	0	0	5	77	0	0	0	1	4	0	0	0	1	0	0	0	0	0	0	0	0	0	0	0	0	0	0	0	0	0	0	0	2	0
AT1G26330	0	0	0	0	1	0	0	1	2	0	0	0	0	0	0	0	0	4	94	0	0	0	0	2	0	2	0	0	0	0	0	0	0	0	0	0	0	0	0	1	0	0	0	0	1	3	1	0	0
AT1G26340	0	0	0	0	0	0	0	0	0	0	0	0	0	0	0	0	0	4	76	0	0	0	0	2	0	1	0	0	0	0	0	0	0	0	0	0	0	0	0	0	0	0	0	0	0	0	0	1	1
AT1G26360	1	0	0	0	0	0	0	0	0	0	0	0	3	0	0	2	0	6	75	0	0	1	0	2	0	2	0	0	0	0	0	0	0	0	0	0	0	0	0	2	0	0	1	0	0	1	1	1	2
AT1G26320	1	1	2	0	0	0	1	0	3	0	0	0	0	0	0	1	0	1	105	0	0	0	1	3	0	0	0	0	0	0	0	0	0	0	0	0	0	0	0	0	0	0	1	0	0	0	0	0	0
AT1G52490	0	1	2	0	0	0	0	0	2	0	1	0	1	0	1	1	0	3	99	0	0	0	0	2	0	2	0	0	0	0	0	0	0	0	0	0	0	0	0	1	0	0	1	0	0	3	0	0	2
AT1G52530	0	0	1	0	1	0	0	0	1	1	0	0	1	0	0	2	0	0	71	0	0	0	0	1	0	6	0	0	0	0	0	0	0	0	0	0	0	0	1	1	0	0	0	0	0	0	0	0	1
AT1G58561	0	0	0	0	0	0	1	0	0	0	0	0	2	1	0	2	0	4	60	1	1	0	1	2	0	2	0	0	0	0	0	0	0	0	0	0	0	0	0	0	0	0	0	0	0	0	0	1	0
AT1G52540	0	0	0	0	0	1	0	0	1	0	0	1	0	1	0	0	0	1	106	0	0	0	0	3	0	1	0	0	0	0	0	0	0	0	0	4	0	0	0	2	0	0	1	0	0	0	1	0	0
AT1G58520	0	0	0	0	0	0	1	0	3	0	1	2	1	0	0	1	0	5	96	0	0	0	1	1	0	2	0	0	0	0	0	0	0	0	0	0	0	0	0	2	0	0	1	0	0	0	0	0	0
AT1G58450	0	0	0	0	2	1	1	0	3	1	0	0	2	0	0	1	0	2	93	0	0	0	0	3	0	1	0	0	0	0	0	0	0	0	0	0	0	0	0	1	0	0	0	0	0	0	0	0	0
AT1G52520	0	0	0	0	0	2	1	1	1	0	0	0	1	0	1	1	1	3	85	0	0	1	1	1	0	2	0	1	0	0	0	0	0	0	0	0	0	0	0	2	0	0	1	0	0	2	0	4	1
AT1G52510	0	1	0	0	0	0	3	0	1	1	0	0	0	0	0	1	0	1	81	0	0	0	0	2	0	5	0	0	0	0	0	0	0	0	0	0	0	0	0	2	0	0	0	0	0	1	1	1	7
AT1G58460	0	0	1	0	0	3	2	1	2	0	0	0	0	0	0	0	0	4	107	0	0	0	0	2	0	0	0	0	0	0	0	0	1	2	0	0	0	0	0	3	0	0	0	0	0	0	0	0	2
AT1G52500	0	3	0	0	0	1	1	1	1	0	0	0	1	0	0	0	0	3	97	0	0	0	0	2	0	3	0	0	0	0	0	0	0	0	0	0	0	0	0	3	0	0	1	1	0	1	0	0	1
AT1G58470	1	0	0	0	0	0	3	0	2	0	0	0	0	0	0	0	0	2	108	0	0	0	0	2	1	0	0	0	0	0	0	0	0	0	0	0	0	0	0	1	0	0	0	1	0	0	0	1	1
AT1G58430	1	0	0	0	0	0	2	0	1	0	0	0	2	1	0	0	0	3	93	0	0	0	0	2	0	1	0	0	0	0	0	0	0	0	0	0	0	0	0	0	0	0	2	0	0	1	0	0	0
AT1G58420	1	0	0	0	0	0	1	0	3	0	0	0	2	0	0	1	0	2	95	0	0	0	0	5	0	0	0	0	0	0	0	0	0	0	0	0	0	0	0	1	0	0	0	0	0	0	0	0	2
AT1G58410	0	1	1	0	0	0	3	0	2	0	0	0	0	0	0	1	0	4	119	0	0	0	0	2	0	0	0	0	0	0	0	0	0	0	0	0	0	0	0	0	0	0	0	0	0	1	0	0	1
AT1G02680	0	0	0	0	1	0	0	1	0	0	0	0	0	0	0	0	0	2	76	0	0	0	1	2	0	0	0	0	0	0	0	0	0	0	0	0	0	0	0	1	0	0	0	0	0	1	0	0	1
AT1G02690	0	0	0	0	0	0	0	0	0	0	0	0	0	0	0	1	0	2	81	0	0	0	0	1	0	0	0	0	0	0	0	0	0	0	0	0	0	0	0	0	0	0	0	0	0	1	0	0	0
AT1G02700	0	1	0	0	0	0	0	1	1	0	0	0	3	0	0	1	0	2	135	0	0	0	0	2	0	2	1	0	0	0	0	0	0	0	0	0	0	0	0	0	0	0	1	0	0	2	0	0	0
AT1G02670	0	0	0	0	0	0	1	1	2	0	0	0	0	0	0	0	0	2	109	0	0	0	1	1	0	3	1	0	0	0	1	0	0	0	0	0	0	0	0	0	0	0	0	0	0	6	0	1	1
AT1G02710	1	0	0	0	0	0	1	0	0	0	0	0	0	1	0	1	0	4	95	0	0	0	1	3	0	1	0	1	0	0	0	0	0	0	0	0	0	0	0	1	0	0	1	0	0	0	0	0	2
AT1G02660	0	0	0	0	0	0	1	0	1	1	0	0	1	0	0	0	0	6	99	0	0	0	0	1	0	4	1	0	0	0	1	0	1	0	0	0	1	0	0	2	0	0	0	1	0	2	0	0	0
AT1G02650	1	0	1	0	0	0	2	0	1	0	0	0	0	0	0	0	0	3	91	0	1	0	0	2	0	0	0	0	0	0	0	0	0	0	0	0	0	0	0	1	0	0	0	1	0	0	0	0	0
AT1G26300	0	0	0	0	0	0	0	0	2	0	0	0	0	0	0	0	0	3	101	0	0	0	0	2	0	4	0	1	0	0	0	0	0	0	0	0	0	0	0	1	0	0	1	0	0	0	0	0	1
AT1G02640	1	1	0	0	1	0	0	0	2	0	0	0	0	1	0	0	0	3	112	0	0	0	0	2	0	1	0	0	0	0	0	0	0	0	0	0	0	0	0	0	0	0	0	0	0	0	0	1	1
AT1G26290	3	0	0	0	0	0	1	0	4	0	1	0	1	1	0	0	0	4	112	0	0	0	0	4	0	1	0	1	0	0	0	0	0	0	0	0	0	0	0	0	0	0	0	0	0	0	1	1	0
AT1G26310	1	0	0	0	0	0	1	1	0	0	0	0	1	0	0	0	0	4	87	0	0	0	0	3	0	0	0	0	0	0	0	0	0	0	0	1	1	0	0	1	0	0	0	0	0	1	0	1	0
AT1G02720	0	0	0	0	0	1	0	0	2	0	0	0	0	1	0	2	0	1	102	0	0	1	0	3	0	2	0	0	0	0	0	0	0	0	0	0	0	0	0	1	0	0	1	0	0	1	1	0	1
AT1G52370	0	0	0	0	2	0	3	0	4	0	0	0	2	0	0	1	0	3	88	0	0	0	0	4	0	0	0	0	0	0	0	0	0	0	0	0	0	0	0	3	0	0	0	0	1	1	0	0	2
AT1G52380	0	0	0	0	0	1	2	0	0	0	0	0	1	0	0	1	0	6	73	0	0	0	0	3	0	6	0	0	0	0	0	0	2	0	0	0	0	0	1	0	0	0	0	0	0	1	0	0	1
AT1G52430	0	1	0	0	1	0	0	0	1	1	0	0	0	0	1	0	0	1	97	0	0	0	2	1	0	0	0	2	0	1	0	0	0	0	0	0	0	0	0	2	0	0	0	1	0	2	0	0	0
AT1G58400	0	0	0	0	1	0	2	0	8	0	0	0	1	0	0	0	0	3	99	0	1	0	0	6	0	1	0	0	0	0	0	0	0	0	0	0	1	0	0	2	1	0	1	0	0	0	0	1	0
AT1G52440	0	0	0	0	0	0	2	0	3	0	0	0	0	0	0	0	0	0	107	0	0	0	0	7	0	0	0	2	0	1	0	0	0	0	0	0	0	0	0	1	0	0	0	2	0	2	1	1	1
AT1G58390	0	1	0	0	0	0	2	0	3	0	0	0	0	0	0	0	0	3	89	0	0	0	0	2	0	2	0	0	0	0	0	0	0	0	0	0	0	0	0	2	0	0	0	0	0	1	0	0	0
AT1G58380	0	1	0	0	0	0	0	0	3	0	0	0	0	1	0	0	0	4	96	0	0	0	0	5	0	0	0	0	0	0	0	0	0	0	0	0	0	0	0	2	0	0	0	0	0	0	0	2	2
AT1G52420	0	0	1	0	0	0	1	0	3	0	0	0	0	1	0	0	0	1	103	0	0	0	0	1	0	1	0	0	0	0	0	0	0	0	0	0	0	0	0	2	0	0	0	1	0	0	0	0	1
AT1G52415	0	0	0	0	0	0	1	0	3	1	0	1	0	0	0	0	0	0	88	0	1	0	0	5	0	3	0	0	0	0	0	0	0	0	0	0	0	0	0	0	0	0	1	0	0	2	0	0	1
AT1G52390	0	0	0	0	0	0	0	0	1	0	0	0	2	0	0	1	0	2	96	0	0	0	0	1	0	0	0	0	0	0	0	0	0	0	0	0	0	0	1	0	0	0	0	0	0	2	0	0	1
AT1G26260	0	0	0	0	0	0	2	0	3	0	0	0	3	0	0	1	0	2	87	0	0	0	0	2	0	0	0	0	0	0	0	0	0	0	0	0	0	0	0	1	0	0	0	0	0	1	1	0	0
AT1G52400	0	0	0	0	0	0	3	0	1	0	0	0	1	0	0	1	0	2	100	0	0	0	0	4	0	0	0	2	0	0	0	0	1	0	0	0	0	0	0	2	0	0	0	0	1	1	0	0	0
AT1G58370	0	0	0	0	0	0	2	1	4	0	0	0	1	0	0	0	0	1	103	0	0	0	0	2	0	1	0	1	0	1	0	0	0	0	0	0	0	0	0	1	0	0	0	0	0	3	1	1	1
AT1G52410	1	1	0	0	0	0	2	0	1	0	0	0	0	0	0	0	0	3	105	0	0	0	0	4	0	0	0	0	0	0	0	0	0	0	0	0	0	0	0	1	0	0	0	0	0	2	0	0	1
AT1G58602	0	0	0	0	0	1	0	0	0	0	1	1	0	1	0	0	0	3	86	0	0	0	1	2	0	2	0	0	0	0	0	0	0	0	0	0	0	0	0	3	0	0	1	0	0	0	0	0	0
AT1G52210	0	0	0	0	0	0	1	0	2	0	0	0	1	0	0	1	0	2	93	0	0	0	0	1	0	1	0	0	0	0	0	0	0	0	0	0	0	0	0	0	0	0	0	0	0	2	0	0	0
AT1G52190	0	0	2	0	0	0	2	0	3	0	1	0	0	1	0	0	0	2	125	0	0	0	0	2	0	2	0	0	0	0	0	0	0	0	0	1	0	0	0	1	0	0	0	1	0	3	0	0	0
AT1G58110	1	0	1	0	0	0	2	0	0	0	0	0	1	0	0	0	0	1	109	0	0	0	0	2	1	3	0	0	0	0	0	0	0	0	0	0	0	0	0	0	0	0	0	0	0	1	1	0	0
AT1G58120	0	1	0	0	0	1	1	0	1	0	0	0	1	0	0	2	0	3	96	0	0	0	0	1	0	0	0	0	0	0	0	0	0	0	0	0	0	0	0	0	0	0	0	0	0	3	0	0	0
AT1G58130	0	0	0	0	0	0	1	1	3	1	0	1	1	0	1	1	0	1	120	0	0	0	0	2	0	0	0	1	0	0	0	0	0	0	0	0	0	0	0	1	0	0	0	0	0	0	0	0	0
AT1G58100	0	0	0	0	1	1	1	0	1	1	0	0	0	0	0	0	0	4	111	0	0	0	0	0	0	4	0	0	0	0	0	0	0	0	0	0	0	0	0	2	0	0	0	1	0	1	0	0	1
AT1G25410	0	0	0	0	0	0	0	0	0	0	0	1	2	0	0	0	0	2	88	0	0	0	0	4	0	3	0	0	0	0	0	1	0	0	0	0	0	0	0	1	0	0	1	0	0	0	0	0	0
AT1G02290	1	1	0	0	0	2	0	0	1	0	0	0	0	1	0	0	0	4	91	0	0	0	0	0	0	1	0	0	0	0	0	0	0	1	0	1	0	0	0	0	0	0	0	1	0	0	0	0	0
AT1G31650	0	0	0	0	0	0	1	0	2	1	0	0	0	1	0	1	0	4	86	0	0	0	0	2	0	1	0	0	0	0	0	0	0	0	0	0	0	0	0	5	0	0	0	0	0	1	2	0	0
AT1G31630	0	1	1	0	1	0	4	0	2	1	0	0	2	0	0	1	0	1	112	0	1	0	0	4	0	0	0	0	0	1	0	0	0	0	0	0	0	0	0	0	0	0	0	0	0	0	0	0	0
AT1G02270	0	1	0	0	1	0	0	1	1	0	0	0	2	0	1	1	0	1	107	0	0	0	0	0	0	1	0	0	0	0	0	0	0	0	0	0	0	0	0	1	0	0	1	0	0	0	0	0	1
AT1G31640	0	1	1	0	1	0	1	0	0	0	0	0	1	0	0	0	0	4	116	0	0	0	0	6	0	0	1	0	0	0	0	0	0	1	0	0	0	0	0	0	0	0	1	0	0	1	0	0	0
AT1G02280	2	0	0	0	0	0	1	0	0	0	0	0	0	0	0	0	0	2	50	0	0	0	1	0	0	0	0	0	0	0	0	0	1	0	0	0	0	0	0	0	0	0	1	1	0	0	0	1	0
AT1G31620	0	0	0	0	0	1	0	0	0	0	0	0	1	0	0	0	0	2	73	0	0	0	0	0	0	1	0	0	0	0	0	0	0	0	0	0	0	0	0	0	0	0	0	0	0	0	0	1	0
AT1G58140	0	1	0	0	1	0	0	0	1	1	0	0	3	0	0	0	1	0	78	0	0	0	0	1	0	2	0	0	0	0	0	0	0	0	0	0	0	0	0	1	0	0	1	0	0	0	0	8	2
AT1G25430	0	1	0	0	0	1	0	0	0	0	0	0	1	0	0	1	0	0	100	0	1	0	0	1	0	0	0	0	0	0	0	0	0	0	0	0	0	0	0	1	0	0	1	0	0	2	1	0	1
AT1G02300	0	2	0	0	0	1	1	0	0	1	0	0	0	0	0	1	0	2	80	0	0	0	0	4	0	1	0	3	0	0	0	0	0	0	0	1	0	0	0	0	0	0	0	0	0	3	1	0	1
AT1G31690	0	1	0	0	0	0	2	0	3	0	0	0	0	0	0	0	0	3	110	0	0	0	0	3	0	0	0	1	0	0	0	0	0	0	0	0	0	0	0	1	0	0	0	0	0	0	0	0	0
AT1G25480	1	0	0	0	0	0	4	0	1	0	0	0	1	0	0	1	0	0	98	0	0	0	1	2	0	1	0	0	0	0	0	0	0	0	0	0	0	0	0	0	0	0	3	0	0	1	0	0	1
AT1G25470	0	1	0	0	0	0	1	0	1	1	0	0	0	0	0	2	0	2	92	0	0	0	0	3	0	3	0	1	0	0	0	0	0	0	0	0	1	0	0	0	0	0	0	1	0	1	0	0	1
AT1G25420	0	1	0	0	0	1	1	0	3	0	0	1	0	0	0	1	0	1	90	0	0	0	0	4	0	2	0	0	0	0	0	0	0	0	0	0	0	0	0	0	0	0	0	1	0	1	1	0	7
AT1G31670	0	0	0	0	0	0	3	0	2	1	0	1	1	0	0	0	0	1	90	0	0	0	1	5	0	0	0	0	0	0	0	0	0	0	0	0	0	0	0	0	0	0	0	0	0	1	0	0	0
AT1G25440	0	1	0	0	0	0	0	0	2	0	0	0	1	0	0	0	0	2	103	0	0	0	0	2	0	1	0	1	0	0	0	0	0	0	0	0	1	0	0	1	0	0	0	0	0	0	0	0	0
AT1G31660	1	0	1	0	0	0	2	0	1	0	0	0	1	0	0	0	0	0	97	0	0	0	0	3	0	3	0	0	0	0	0	0	0	0	0	0	0	0	0	2	0	0	1	0	0	0	0	1	0
AT1G25450	0	1	0	0	0	0	2	0	4	0	0	0	2	0	0	1	0	3	90	0	0	0	0	5	0	1	0	0	0	0	0	0	0	0	0	0	0	0	0	0	0	0	0	0	0	2	0	0	0
AT1G25460	0	0	0	0	0	1	2	0	2	1	0	0	1	0	0	0	0	2	78	0	0	0	1	1	0	1	0	1	0	0	0	0	0	0	0	0	0	0	0	0	0	0	0	0	0	1	0	0	0
AT1G02260	0	0	0	0	1	0	1	0	2	0	0	0	1	0	0	0	0	3	86	0	1	0	0	0	0	2	0	1	0	0	0	0	0	0	0	0	1	0	0	2	0	0	0	0	0	0	0	0	0
AT1G25400	1	0	0	0	0	1	2	3	2	0	0	1	2	1	1	1	0	2	107	0	0	0	0	4	0	2	0	1	0	0	0	1	0	1	0	0	0	0	0	0	0	0	0	0	0	0	0	0	1
AT1G25390	0	0	0	0	0	0	1	0	0	1	0	0	2	0	0	1	0	5	80	0	1	0	1	2	0	0	0	0	0	0	0	0	1	0	0	0	0	0	0	1	0	0	0	0	0	0	0	0	4
AT1G58025	0	0	0	0	0	0	0	0	0	1	0	0	0	0	0	1	0	2	96	0	0	0	1	0	0	0	0	0	0	0	0	0	0	0	0	0	1	0	0	1	0	0	1	1	0	0	0	0	1
AT1G58030	1	0	0	0	0	0	0	0	0	0	0	0	0	0	0	0	0	3	84	0	0	0	0	2	0	2	0	0	0	0	0	0	0	0	0	0	0	0	0	1	0	0	1	1	0	0	0	1	1
AT1G58040	0	0	0	0	0	0	0	0	1	0	0	1	0	1	0	0	0	0	66	0	0	0	1	4	0	4	0	1	0	0	0	0	0	0	0	0	1	0	0	1	0	0	0	0	0	2	0	1	1
AT1G58020	0	0	0	0	0	0	0	0	4	0	0	0	0	1	0	0	0	2	91	0	0	0	1	1	0	3	0	0	0	0	0	0	0	0	0	1	0	0	0	0	0	0	0	0	0	1	0	0	0
AT1G58050	0	0	1	0	0	0	1	0	1	0	0	0	0	1	0	0	0	1	101	0	0	0	1	7	0	0	0	0	0	0	0	0	0	0	0	0	0	0	0	2	0	0	0	0	0	1	0	0	1
AT1G58010	0	0	2	0	0	0	1	0	2	0	1	0	0	0	0	0	0	2	132	0	0	0	0	2	0	0	0	1	0	0	0	0	0	0	0	1	0	0	0	2	0	0	0	0	0	0	0	0	0
AT1G02220	0	1	0	0	1	0	1	0	3	0	0	0	2	1	0	0	0	7	110	0	0	0	1	2	2	2	0	0	0	0	0	0	0	0	0	0	1	0	0	0	0	0	0	0	0	3	0	4	1
AT1G31540	0	1	1	0	0	0	0	0	3	0	0	0	2	1	0	0	0	3	110	0	0	0	0	3	0	1	0	0	0	0	0	0	0	0	0	0	0	0	0	1	0	0	0	0	0	0	0	1	0
AT1G02210	0	0	0	0	0	0	1	1	4	0	0	0	0	0	1	0	0	3	101	0	0	1	0	1	0	1	0	0	0	0	0	1	0	1	0	0	0	0	0	0	0	0	1	1	0	2	0	1	3
AT1G31550	0	1	0	0	0	0	0	0	2	0	0	0	0	0	0	0	0	1	85	0	0	0	0	4	0	0	0	0	0	0	0	1	0	0	0	0	1	0	0	0	0	0	2	0	0	2	0	0	3
AT1G02230	1	0	0	0	0	2	0	1	0	0	0	0	1	1	0	0	0	6	93	0	0	0	0	3	0	2	0	0	0	0	0	0	0	0	0	0	0	0	0	0	0	0	0	1	0	2	1	2	1
AT1G58060	1	1	0	0	0	0	2	0	3	1	0	0	0	0	0	0	0	3	107	0	0	0	0	0	0	0	0	0	0	0	0	0	0	0	0	0	0	0	0	2	0	0	0	1	0	0	0	2	0
AT1G58070	0	0	0	0	0	0	1	0	2	0	0	0	0	0	1	0	0	2	101	0	0	0	0	2	0	0	0	0	0	0	0	0	0	0	0	0	0	0	0	2	0	0	0	0	0	0	0	1	0
AT1G58080	0	0	1	0	0	0	2	0	1	0	0	0	2	0	0	0	0	0	80	0	0	0	1	2	0	0	0	0	0	0	0	0	0	0	0	1	0	0	0	1	0	0	1	0	0	0	0	1	1
AT1G25380	0	0	0	0	0	0	1	1	2	0	1	1	0	1	0	1	0	3	63	0	0	0	0	4	0	3	0	0	0	0	0	0	0	0	0	0	0	0	0	0	0	0	0	0	0	0	0	0	1
AT1G02250	1	0	0	0	0	0	2	0	0	0	0	0	0	0	0	0	0	3	80	0	0	0	0	4	0	1	0	0	0	0	0	0	0	0	0	0	0	0	0	1	0	0	0	1	0	0	0	0	0
AT1G31600	0	0	0	0	0	0	0	1	0	0	0	0	0	1	0	0	0	3	62	0	0	1	0	1	0	2	0	0	0	0	0	0	0	0	0	0	0	0	0	0	0	0	2	0	0	0	1	1	2
AT1G31580	1	0	0	0	0	0	0	1	1	0	0	0	2	0	2	0	0	1	91	0	0	0	0	2	0	1	0	1	0	0	0	0	0	0	0	0	0	0	0	2	0	0	0	0	0	2	0	0	0
AT1G25375	1	0	0	0	0	2	0	0	1	1	0	0	3	1	0	1	0	1	60	0	0	0	0	3	0	2	0	1	0	0	0	0	0	0	0	0	0	0	0	4	0	0	0	0	0	2	0	0	0
AT1G31570	0	0	0	0	0	0	1	0	1	0	0	0	4	0	0	0	0	2	67	0	0	0	0	3	0	1	0	0	0	0	0	0	0	0	0	0	0	0	0	0	1	0	1	0	0	0	0	4	1
AT1G25370	0	2	3	0	1	0	2	1	0	0	0	0	0	2	0	0	1	1	87	0	0	0	0	3	0	4	0	1	0	0	0	0	0	0	0	0	0	0	0	1	0	0	0	0	0	0	0	2	0
AT1G25340	0	0	0	0	0	2	2	0	2	0	0	0	0	0	0	1	0	1	100	0	0	0	0	6	0	0	0	0	0	0	0	0	0	0	0	1	0	0	0	1	0	0	0	0	0	1	0	1	3
AT1G31710	0	0	1	0	0	0	3	0	2	0	0	0	0	0	0	0	0	2	107	0	0	0	1	4	1	3	0	0	0	0	0	0	0	0	0	0	0	0	0	0	0	0	0	0	0	0	1	0	2
AT1G58090	0	0	1	0	0	0	1	1	1	0	0	0	0	0	0	0	0	2	95	0	0	0	0	2	0	2	0	0	0	0	0	0	0	0	0	0	0	0	0	0	0	1	1	0	0	0	0	1	0
AT1G25360	0	0	0	0	0	0	1	0	0	0	0	0	0	0	0	1	0	1	76	0	0	0	0	0	0	2	0	1	0	0	0	0	0	0	0	0	0	0	0	2	1	0	0	1	0	0	0	0	1
AT1G25350	0	1	0	0	0	0	1	0	0	0	0	0	2	2	0	1	0	1	63	0	1	0	0	0	1	4	0	1	0	0	0	0	0	0	0	0	0	0	0	0	0	0	0	0	0	2	0	0	1
AT1G52200	0	2	0	0	0	2	2	0	2	0	0	0	0	0	0	1	0	5	138	0	1	0	0	4	0	0	0	0	0	0	0	0	1	0	0	0	0	0	0	1	0	0	0	0	0	0	0	0	0
AT1G25490	0	0	0	0	0	0	0	0	1	0	0	0	0	0	0	1	0	3	73	0	0	0	0	1	0	3	0	1	0	0	0	1	0	0	0	0	0	0	0	1	0	0	0	0	0	0	0	0	0
AT1G25500	0	0	1	0	1	2	1	0	2	0	0	0	0	0	0	0	0	2	97	0	0	0	0	2	0	1	0	1	0	0	0	0	0	1	0	1	0	0	0	1	0	0	0	0	0	2	0	0	1
AT1G58225	1	0	2	0	0	1	1	0	3	0	0	0	0	0	0	0	0	3	114	0	0	1	0	2	0	1	0	0	0	0	0	0	0	0	0	0	0	0	0	0	0	0	1	0	0	1	0	1	2
AT1G25682	0	0	0	0	0	0	2	1	1	0	0	0	0	2	2	2	1	1	93	0	0	0	0	3	0	7	0	4	0	0	0	0	0	1	0	1	1	0	0	0	0	0	0	0	0	3	1	0	1
AT1G58220	0	0	0	0	1	0	1	0	0	0	0	0	2	0	0	0	0	3	120	0	0	0	0	0	0	2	0	0	0	0	0	0	0	0	0	0	0	0	0	3	0	0	0	0	0	2	0	0	1
AT1G25784	0	0	0	0	0	1	2	1	2	0	0	0	1	0	0	0	0	3	101	0	0	0	0	0	1	3	0	0	0	0	0	0	0	0	0	0	0	0	0	2	0	0	0	0	0	1	1	1	1
AT1G58210	0	0	2	0	0	0	5	0	0	1	0	0	1	1	1	0	1	0	68	0	0	0	0	5	0	5	1	1	0	0	0	0	0	0	0	1	1	0	0	1	0	0	1	0	0	3	1	2	2
AT1G02440	0	0	0	0	0	0	0	0	1	0	0	0	0	1	0	0	0	3	74	0	1	0	0	1	0	5	0	1	0	0	0	0	0	0	0	0	1	0	0	2	0	0	0	0	0	2	0	0	0
AT1G02410	0	0	0	0	0	0	2	1	1	0	0	0	0	0	0	1	0	2	92	0	0	0	1	0	0	2	0	0	0	0	0	0	0	0	0	0	1	0	0	1	0	0	1	0	0	1	0	0	0
AT1G02420	0	1	0	0	0	0	0	0	1	0	0	0	3	0	0	0	0	2	68	0	0	0	1	2	0	1	0	0	0	0	0	0	0	0	0	0	0	0	0	0	0	0	2	0	0	1	0	0	2
AT1G02430	0	0	0	0	0	0	0	1	0	0	0	0	1	0	0	1	0	5	67	0	0	0	0	0	0	6	0	0	0	0	0	0	1	0	0	0	1	0	0	3	0	0	0	1	0	1	0	0	1
AT1G58200	0	0	0	0	1	0	0	0	0	0	0	0	2	1	0	0	0	2	78	0	1	1	1	2	0	3	0	1	0	0	0	0	0	0	0	0	0	0	0	3	0	0	1	0	0	0	0	0	6
AT1G02405	0	0	0	0	0	0	0	2	0	0	0	0	2	0	0	0	0	5	77	0	0	0	0	0	0	3	0	2	0	0	0	0	0	1	0	0	0	0	0	2	1	0	0	0	0	1	0	0	0
AT1G25886	0	0	0	0	0	1	2	0	5	0	0	1	5	1	1	2	0	3	97	0	0	0	0	2	0	1	0	0	0	0	0	0	0	0	0	5	1	0	0	3	0	0	1	0	0	1	0	0	0
AT1G26090	1	1	0	0	0	1	1	0	0	0	0	0	0	0	0	0	0	5	78	0	0	0	0	4	0	0	0	0	0	0	0	0	0	0	0	0	1	0	0	0	0	0	0	0	0	0	0	2	2
AT1G02500	0	0	0	0	0	1	1	0	5	0	0	0	0	0	0	0	0	6	100	0	1	0	1	2	0	0	0	1	0	0	0	0	0	0	0	0	0	0	0	3	0	0	1	0	0	1	3	1	1
AT1G02510	1	0	0	0	0	0	0	0	3	0	0	0	0	0	0	0	0	1	100	0	0	0	1	2	0	2	0	1	0	0	0	0	0	0	0	0	0	0	0	2	0	0	0	0	0	1	0	0	0
AT1G02520	0	1	1	0	0	0	2	0	7	0	0	0	0	0	0	0	0	5	98	0	0	1	0	3	0	0	0	0	0	0	0	0	0	0	0	0	1	0	0	1	0	0	1	1	0	1	0	0	1
AT1G02490	0	0	1	0	0	0	0	0	0	0	0	0	0	1	0	0	0	2	88	0	0	0	1	0	0	3	0	0	0	0	0	0	0	0	0	0	0	0	0	2	0	0	0	0	0	0	0	0	0
AT1G25988	0	1	0	0	0	0	0	0	1	0	0	0	1	0	0	2	0	3	99	0	1	0	0	6	0	0	0	0	0	0	0	0	0	0	0	0	0	0	0	0	0	0	1	0	0	0	0	0	0
AT1G02475	0	1	1	0	0	1	1	0	1	1	0	0	0	0	0	1	0	3	91	0	0	0	0	4	0	5	0	0	0	0	0	0	1	0	0	0	0	0	0	0	0	0	1	0	0	0	0	1	2
AT1G02460	0	1	0	0	0	0	1	0	1	0	0	0	0	0	0	0	0	2	100	0	0	0	0	2	0	0	0	1	0	0	0	0	0	0	0	0	0	0	0	1	0	0	0	0	0	1	0	0	0
AT1G26100	0	0	0	0	0	0	0	0	3	1	0	0	0	0	0	1	0	1	74	0	0	0	0	2	0	0	0	0	0	0	0	0	0	0	0	0	0	3	0	0	0	0	0	1	0	1	0	0	0
AT1G02450	0	0	0	0	0	0	1	1	1	0	0	0	0	1	1	0	0	4	109	0	1	0	0	2	0	2	0	1	0	0	0	0	0	0	0	0	1	0	0	0	0	0	0	1	0	1	0	1	4
AT1G26110	0	1	0	0	0	0	1	0	0	0	0	0	0	0	0	0	0	2	84	0	1	0	0	3	0	0	0	1	0	0	0	0	0	0	0	1	0	0	0	0	0	0	0	0	0	2	1	0	1
AT1G02470	0	0	0	0	0	0	0	0	2	0	0	0	1	1	0	0	0	5	73	0	0	0	1	0	0	1	0	0	0	0	0	0	0	0	0	0	0	0	0	1	0	0	0	0	0	3	0	0	2
AT1G02400	1	0	0	0	0	0	0	0	1	0	0	0	0	1	0	0	0	1	109	0	0	0	0	2	0	2	0	0	0	0	0	0	0	0	0	0	0	0	0	4	0	0	4	1	0	3	1	0	3
AT1G02390	0	0	0	0	0	1	3	1	2	0	0	0	0	1	0	1	0	5	102	0	0	0	1	2	0	1	0	0	0	0	0	0	0	0	0	0	0	0	0	1	0	0	0	0	0	1	0	0	1
AT1G02380	0	0	0	1	1	0	0	1	2	0	0	0	1	0	0	4	0	4	75	0	0	0	0	2	0	2	0	0	0	0	0	0	0	0	0	0	1	0	0	0	0	0	0	0	1	0	0	1	3
AT1G02335	0	1	0	0	0	0	1	0	3	0	0	0	0	0	0	1	0	1	93	0	0	0	0	2	0	0	0	0	0	0	0	0	0	0	0	0	0	0	0	0	0	0	1	0	0	2	0	0	0
AT1G02340	0	0	0	0	1	1	2	0	4	0	0	0	0	0	0	0	0	3	119	0	0	0	0	2	0	2	0	0	0	0	0	0	0	0	0	0	0	0	0	1	0	0	0	0	0	4	0	0	0
AT1G02350	0	1	0	0	0	0	0	0	3	0	0	0	1	0	0	1	0	2	94	0	0	0	1	3	0	0	0	0	0	0	0	0	0	0	0	0	1	0	0	0	0	0	1	0	0	1	0	0	3
AT1G02330	0	1	0	0	0	0	3	0	2	0	0	0	6	1	0	0	0	2	81	0	0	0	1	0	0	7	0	0	0	0	0	0	0	0	0	0	0	0	0	0	3	0	0	0	0	2	0	0	1
AT1G02360	1	0	0	0	0	0	0	0	4	0	0	0	2	0	0	0	0	5	118	0	0	0	0	0	0	1	0	0	0	0	0	0	0	0	0	0	1	0	0	1	0	0	0	0	0	1	0	1	0
AT1G31750	1	0	0	0	0	1	0	0	5	0	0	0	1	0	0	0	0	2	97	0	0	0	1	2	0	2	0	0	0	0	0	0	0	0	0	0	0	0	0	0	0	0	0	0	0	2	1	0	0
AT1G31740	0	0	0	0	0	0	3	0	7	0	0	0	0	0	0	0	0	2	114	0	0	0	1	1	0	0	0	0	0	0	0	0	0	0	0	0	0	0	0	1	0	0	0	0	0	1	0	2	0
AT1G02305	1	0	0	0	0	0	1	0	0	0	0	0	1	0	0	0	0	2	69	0	0	0	0	3	0	2	0	1	0	0	0	0	0	0	0	0	0	0	0	1	0	0	0	0	0	0	0	0	2
AT1G31730	0	0	0	0	0	0	1	0	1	0	0	0	0	0	0	0	0	0	95	0	0	0	0	2	0	2	0	0	0	0	0	0	0	0	0	0	0	0	0	0	0	0	1	0	0	1	0	0	0
AT1G02310	0	0	0	0	0	0	2	0	1	0	0	0	1	1	0	0	0	1	114	0	0	0	1	0	1	1	0	0	0	0	0	0	0	0	0	0	0	0	0	0	0	0	2	1	0	5	0	0	0
AT1G02320	0	1	0	0	0	0	2	0	1	1	0	0	0	1	0	0	0	1	111	0	0	0	0	0	0	1	0	0	0	0	0	0	0	0	0	1	2	0	0	3	0	0	1	0	0	2	0	0	0
AT1G58150	0	1	0	0	0	0	0	0	1	0	0	0	2	0	0	0	0	2	70	0	0	0	1	3	0	0	0	1	0	0	0	0	0	0	0	0	0	0	0	0	1	0	0	0	0	0	0	7	1
AT1G58160	0	0	0	0	0	0	3	1	1	1	0	0	0	0	0	0	0	2	115	0	0	0	1	1	0	0	0	0	0	0	0	0	0	0	0	0	0	0	1	2	0	0	1	2	0	1	0	0	0
AT1G58170	0	0	0	0	0	0	2	1	2	0	0	0	2	2	1	2	0	2	103	0	0	0	1	6	0	0	0	0	0	0	0	0	0	0	0	0	0	0	0	1	0	0	1	0	0	2	0	1	2
AT1G25570	0	0	0	0	0	0	1	0	1	0	0	0	0	0	0	0	0	2	80	0	0	0	1	4	0	4	0	0	0	0	0	0	0	0	0	0	1	0	0	0	0	0	0	0	0	0	0	1	2
AT1G02370	0	0	1	0	0	0	1	0	1	0	0	0	1	0	0	0	0	2	99	0	0	0	0	2	0	0	0	1	0	0	0	0	0	0	0	1	0	0	0	0	0	0	0	0	0	1	0	0	0
AT1G25580	0	2	1	0	0	0	1	0	3	0	0	1	1	0	0	0	0	1	127	0	0	0	1	4	0	0	0	0	0	0	0	0	0	0	0	0	0	0	0	0	0	0	0	1	0	0	0	0	1
AT1G25560	0	0	0	0	0	0	1	0	0	0	0	0	0	0	0	0	0	2	89	0	0	0	0	3	0	0	0	0	0	0	0	0	1	0	0	0	0	0	0	0	0	0	0	0	0	0	0	0	1
AT1G25550	0	0	1	0	0	1	0	0	2	3	0	0	0	1	0	0	0	3	78	0	0	0	1	4	0	2	0	0	0	0	0	0	0	0	0	0	0	0	0	0	0	0	0	1	0	2	0	1	2
AT1G25540	0	0	0	0	0	0	0	0	1	1	0	0	1	0	0	1	0	5	80	0	1	0	0	2	0	1	0	0	0	0	0	0	0	0	0	0	0	0	0	0	0	0	1	0	0	1	1	1	2
AT1G25530	2	0	0	0	0	0	0	0	0	0	0	0	0	0	0	1	0	1	80	0	0	0	0	1	0	2	0	0	0	0	0	0	0	0	0	0	0	0	0	0	0	0	0	0	0	2	0	1	0
AT1G58180	0	1	0	0	0	0	0	0	3	1	0	0	0	1	0	0	0	2	130	0	0	0	0	0	0	0	0	0	0	0	0	1	0	0	0	0	0	0	0	1	0	0	0	0	0	3	0	1	3
AT1G31720	0	0	0	0	0	3	1	0	1	2	0	0	0	0	1	0	0	2	99	0	1	0	0	2	0	1	0	0	0	0	0	0	0	0	0	0	1	0	0	0	0	0	1	0	0	2	0	2	0
AT1G25510	0	0	0	0	0	0	0	0	3	0	0	0	2	0	0	2	0	2	105	0	0	0	0	1	0	0	0	0	0	0	0	0	0	0	0	0	0	0	0	0	0	0	1	0	0	2	1	0	8
AT1G25520	1	0	0	0	0	0	0	0	1	0	0	0	0	0	0	0	0	5	85	0	0	0	0	0	0	1	0	0	0	0	0	0	0	0	0	0	1	0	0	0	0	0	0	0	0	1	0	2	3
AT1G58190	2	0	0	0	0	0	0	0	1	0	0	0	1	1	0	1	0	4	120	0	0	0	0	5	0	1	0	1	0	0	0	0	1	0	0	0	2	0	0	0	0	0	0	0	1	0	0	0	0
AT1G75760	2	1	0	0	1	0	0	0	1	0	0	0	0	0	0	0	1	2	91	0	0	0	0	4	0	0	0	0	0	0	0	0	0	0	0	0	0	0	0	2	0	0	0	0	0	1	1	3	1
AT1G58643	0	0	0	0	0	0	2	0	3	2	0	0	1	0	0	0	0	2	90	0	0	0	1	1	0	0	0	0	0	0	0	0	0	0	0	0	0	0	0	2	0	0	0	0	0	0	0	0	0
AT1G26400	1	1	0	0	0	1	2	0	1	0	0	0	4	0	0	1	0	2	111	0	0	0	0	2	0	0	0	0	0	0	0	0	0	0	0	0	0	0	0	3	0	0	0	0	0	5	0	0	1
AT1G75530	0	0	0	0	0	1	0	0	1	0	0	0	1	1	0	0	0	1	92	0	0	0	1	7	0	2	1	1	0	0	1	0	0	0	0	0	0	0	0	1	0	0	0	0	0	3	0	2	0
AT1G75540	0	1	0	0	1	1	2	0	4	0	0	0	0	0	0	0	0	2	97	0	0	0	0	7	0	0	0	0	0	0	0	0	1	0	0	0	0	0	0	0	0	0	0	0	0	2	0	1	0
AT1G75550	1	0	0	0	0	1	1	0	1	0	0	0	0	0	0	0	0	2	97	0	0	0	0	6	0	1	0	0	1	0	0	0	1	0	0	0	0	0	0	0	0	0	3	0	0	3	0	0	0
AT1G75520	0	1	0	0	0	0	2	0	2	0	0	0	0	1	0	0	0	4	107	0	0	0	0	1	0	0	0	0	0	0	0	0	0	0	0	0	0	0	0	2	0	0	0	0	0	0	1	0	1
AT1G75560	2	0	0	0	0	0	4	0	2	0	0	0	2	0	0	0	0	0	90	0	0	0	0	2	0	3	1	1	0	0	0	0	0	0	0	0	0	0	0	1	0	0	2	0	0	1	0	0	1
AT1G19370	0	0	0	0	0	1	0	0	1	1	0	0	0	0	0	1	0	3	85	0	0	0	1	2	0	1	0	1	0	0	0	0	0	0	0	0	1	0	0	0	0	0	0	0	0	0	2	1	3
AT1G19350	1	0	0	0	0	0	1	0	2	0	0	0	0	0	0	1	0	4	87	0	0	0	0	5	0	1	0	0	0	0	0	0	1	0	0	0	0	0	0	0	0	0	0	0	0	1	0	1	0
AT1G52930	1	0	0	0	0	0	1	0	1	0	0	0	2	1	0	2	0	4	64	0	0	0	0	4	0	2	0	1	0	0	0	0	0	0	0	0	1	0	0	1	0	0	0	0	0	0	1	0	1
AT1G19330	0	0	0	0	1	1	1	0	1	0	0	0	0	1	0	0	0	4	100	0	1	0	0	4	0	2	0	0	0	0	0	0	0	0	0	0	0	0	0	0	0	0	0	2	0	1	0	0	1
AT1G19340	0	0	0	0	0	0	2	0	3	0	0	0	1	1	0	1	0	3	94	0	0	0	0	6	0	1	1	0	0	0	0	0	0	0	0	0	2	0	0	0	0	0	1	1	0	0	1	0	0
AT1G19360	0	0	0	0	0	0	0	0	1	0	0	0	2	1	1	0	0	4	66	0	0	0	2	0	0	5	0	0	0	0	0	0	0	0	0	0	0	0	0	1	0	0	0	0	0	0	1	1	2
AT1G19320	1	0	0	0	0	0	1	1	1	0	0	1	0	0	0	0	0	1	96	0	0	0	0	0	0	2	1	0	0	0	1	0	0	0	0	0	0	0	0	1	0	0	0	0	0	1	1	0	1
AT1G75580	0	0	0	0	0	0	1	0	2	0	0	0	1	3	0	0	0	1	93	0	1	0	0	1	0	2	0	0	0	0	0	0	1	0	0	0	0	0	0	1	0	0	1	3	0	2	0	1	2
AT1G75600	1	0	0	0	0	1	0	0	5	0	0	0	0	0	1	0	0	4	85	0	0	0	1	4	0	2	0	0	0	0	0	0	0	0	0	3	0	0	0	0	0	0	1	0	0	1	0	0	1
AT1G52950	0	1	0	0	0	0	2	0	2	1	0	0	1	0	0	1	0	0	97	0	0	0	0	3	0	2	0	0	0	0	0	0	0	1	0	0	0	0	0	0	0	0	1	0	0	3	0	1	2
AT1G47600	1	0	0	0	0	1	1	0	1	2	0	1	1	0	0	0	0	1	113	0	0	0	0	3	0	2	0	0	0	0	0	0	0	0	0	0	1	0	0	1	0	0	0	0	0	3	0	0	0
AT1G47603	2	0	0	0	0	0	2	0	3	1	0	0	2	0	0	2	0	7	102	0	0	0	0	2	0	1	0	0	0	0	0	0	1	0	0	0	0	0	0	1	0	0	0	0	0	0	0	0	0
AT1G47595	0	0	0	0	0	0	3	2	5	0	0	0	0	0	0	0	0	2	99	0	0	0	0	1	0	4	0	0	0	0	0	0	0	0	0	0	0	0	0	1	1	0	0	0	0	1	0	1	1
AT1G75590	0	0	0	0	0	0	0	0	0	0	0	0	2	0	0	1	0	6	92	0	0	0	0	1	1	1	0	0	0	0	0	1	0	0	0	1	0	0	0	0	0	0	0	0	0	0	0	0	0
AT1G52940	0	0	0	0	0	0	2	0	4	0	1	0	0	0	0	0	0	0	107	0	0	0	2	6	0	0	0	0	0	0	0	0	0	0	0	0	1	0	0	1	0	0	0	0	0	1	0	1	1
AT1G47580	0	0	0	0	0	0	1	0	0	0	0	0	0	0	0	0	0	0	74	0	0	0	0	0	0	0	0	0	0	0	0	0	0	0	0	0	0	1	0	0	0	0	0	0	0	2	0	1	0
AT1G47565	0	0	0	0	0	1	0	0	1	0	0	0	1	0	0	0	0	1	82	0	0	0	0	3	0	1	0	0	0	0	0	0	0	0	0	0	0	0	0	0	0	0	0	0	0	0	1	2	0
AT1G75610	0	2	2	0	0	0	2	0	2	0	0	0	0	0	0	0	0	2	131	0	0	0	2	5	0	1	0	0	0	0	0	0	0	0	0	0	0	0	0	1	0	0	0	0	0	1	0	1	0
AT1G47570	0	0	0	0	0	0	0	0	3	0	1	1	1	0	0	0	0	2	84	0	0	0	0	4	0	0	0	0	0	0	0	0	0	0	0	1	0	0	0	1	0	0	0	1	0	1	0	1	0
AT1G47590	0	0	0	0	1	0	1	0	2	0	0	0	2	0	0	0	0	2	102	0	1	0	0	1	0	1	0	0	0	1	0	0	0	0	0	2	0	0	0	0	0	0	0	1	0	0	1	0	1
AT1G52920	0	0	0	0	0	1	1	0	1	0	0	0	2	0	0	1	0	4	66	0	0	0	0	5	0	1	0	1	0	0	0	0	0	0	0	0	0	0	0	0	1	0	0	0	0	0	0	2	1
AT1G19310	0	0	0	0	1	0	0	0	1	0	0	0	1	1	1	2	1	4	79	0	0	0	0	3	0	1	0	3	0	0	0	0	0	0	0	0	1	0	0	2	0	0	1	0	0	5	1	3	1
AT1G52910	0	0	0	0	1	0	0	1	1	0	0	0	1	1	0	0	0	1	100	0	0	1	0	2	0	4	0	1	0	0	0	0	0	0	0	0	1	0	0	0	0	0	2	0	0	2	0	0	1
AT1G47485	0	0	2	0	2	0	1	0	4	1	0	0	0	0	0	0	0	0	127	0	0	0	0	1	0	0	0	0	0	0	0	0	0	1	0	0	0	0	0	1	0	0	1	2	0	2	0	0	0
AT1G47490	1	1	0	0	0	0	2	0	4	0	0	0	1	1	0	1	0	0	81	0	1	0	1	0	0	0	0	0	0	0	0	0	0	0	0	0	0	0	0	0	0	0	0	0	0	1	0	1	1
AT1G47495	0	1	0	0	0	0	0	0	0	1	0	0	0	0	0	0	0	0	72	0	2	0	0	5	0	0	0	1	0	0	0	0	0	0	0	0	0	0	0	0	0	0	0	0	0	0	0	0	1
AT1G75510	0	0	0	0	0	0	2	0	3	0	3	1	0	0	0	1	0	1	81	0	0	0	0	1	0	2	0	0	0	0	0	0	0	0	0	0	0	0	0	1	0	0	0	2	0	1	0	1	0
AT1G47500	1	0	1	0	0	0	1	0	0	1	0	0	1	1	0	1	0	1	98	0	0	0	1	0	0	2	0	0	0	0	0	0	0	0	0	0	1	0	0	0	0	0	0	0	0	1	0	0	0
AT1G75500	0	0	0	0	0	0	1	0	3	0	0	1	0	1	0	1	0	2	122	0	0	0	0	0	0	0	0	0	0	0	0	0	0	0	0	1	0	0	0	1	0	0	0	0	0	2	0	0	1
AT1G75480	0	0	0	0	0	0	0	0	2	0	0	1	0	0	0	0	0	4	93	0	0	0	0	1	0	2	1	0	0	0	1	0	0	0	0	0	0	0	0	1	0	0	1	0	0	1	0	0	1
AT1G19260	0	0	0	0	0	1	0	0	2	0	0	0	0	0	0	0	0	4	117	0	0	0	0	2	0	0	0	0	0	0	0	1	0	0	0	0	0	0	0	1	0	0	0	0	0	0	0	0	0
AT1G19270	0	1	0	0	0	0	2	0	2	0	0	0	0	0	1	0	0	0	133	0	0	0	0	1	0	1	0	0	0	0	0	0	0	0	0	0	0	0	0	1	0	0	0	0	0	1	1	0	2
AT1G75470	0	0	0	0	0	0	0	0	1	1	1	0	1	0	0	0	0	6	71	0	0	0	0	1	0	1	0	0	0	0	0	0	0	0	0	0	1	0	0	0	0	0	2	1	0	0	0	0	0
AT1G75490	1	0	0	0	2	0	2	0	4	0	0	0	1	0	0	1	0	1	82	0	0	0	1	1	0	2	0	0	0	1	0	0	0	1	0	0	0	0	0	0	0	0	0	0	0	1	0	1	1
AT1G52855	0	0	0	0	0	0	1	0	2	0	0	0	0	0	0	0	0	1	108	0	0	0	0	1	0	1	0	0	0	0	0	0	0	0	0	0	1	0	0	2	0	0	0	0	0	0	0	0	2
AT1G47510	0	0	0	0	0	1	2	0	4	1	0	0	1	0	0	1	0	2	113	0	0	1	1	2	0	1	0	0	0	0	0	0	0	0	0	0	1	0	0	3	0	0	1	1	0	1	0	0	0
AT1G52870	1	0	0	0	1	0	1	0	1	0	0	0	2	1	0	2	0	7	108	0	0	0	2	2	0	1	0	1	0	0	0	0	0	0	0	0	0	0	0	1	0	0	1	0	0	2	0	1	1
AT1G52905	0	0	2	0	0	0	0	0	3	0	0	0	0	1	0	0	0	1	110	0	0	0	1	2	0	3	1	1	0	0	0	0	0	0	0	0	0	0	0	2	1	1	0	1	0	0	0	0	1
AT1G47560	0	1	0	0	0	0	1	0	1	0	0	0	1	0	0	0	1	0	131	0	0	0	0	1	0	1	0	1	0	0	0	0	0	0	0	0	1	0	0	3	0	0	0	0	0	0	0	0	0
AT1G19300	1	0	0	0	0	0	4	0	2	0	0	0	0	0	0	0	0	2	101	0	1	0	0	2	0	1	0	0	0	0	0	0	0	0	0	0	0	0	0	1	0	0	0	0	1	2	1	0	0
AT1G47550	0	4	0	0	0	0	2	0	2	0	0	0	0	0	0	0	0	2	89	0	0	0	0	3	0	1	0	1	0	0	0	0	0	0	0	0	0	0	0	0	0	0	0	0	0	2	0	0	0
AT1G52900	0	0	0	0	0	1	2	0	3	1	0	0	0	0	0	0	0	4	102	0	0	0	0	8	0	0	0	0	0	0	0	0	0	0	0	0	0	0	0	1	0	0	0	1	0	0	0	1	1
AT1G19290	0	0	0	0	0	0	1	1	2	0	0	0	1	0	0	0	0	3	64	0	0	0	0	3	0	1	0	0	0	0	0	0	0	0	0	0	1	0	0	1	0	0	1	0	0	1	0	2	3
AT1G47540	0	0	0	0	0	0	1	0	1	0	0	0	1	0	0	1	0	3	98	0	0	0	0	2	0	2	0	0	0	0	0	0	0	0	0	0	0	0	0	1	0	0	0	0	1	1	0	0	0
AT1G47520	0	0	1	0	0	0	3	0	1	0	0	0	0	0	0	0	0	3	113	0	0	0	0	4	0	2	0	0	0	0	0	0	0	0	0	0	1	0	0	0	0	0	0	0	0	1	0	0	2
AT1G52960	0	0	0	0	0	2	1	0	1	0	0	0	0	0	0	2	0	3	103	0	0	0	0	6	0	0	0	2	0	0	0	0	0	0	0	0	0	0	0	0	0	0	2	0	0	3	0	0	0
AT1G52880	0	0	0	0	0	0	0	1	0	2	0	0	0	0	0	0	0	1	106	0	0	0	0	1	0	1	0	0	0	0	0	0	0	0	0	0	0	0	0	2	0	0	0	2	0	1	0	1	0
AT1G52890	0	0	0	0	0	1	0	0	3	0	0	0	2	0	0	1	0	3	96	0	1	1	0	2	0	2	0	0	0	0	0	0	0	0	0	0	0	0	0	0	0	0	2	0	0	0	0	0	1
AT1G47530	1	0	1	0	0	0	1	0	0	0	0	0	0	0	0	0	0	3	86	0	0	0	0	4	0	0	0	0	0	0	0	0	0	0	0	0	0	0	0	0	0	0	2	0	0	1	1	2	0
AT1G19250	0	0	0	0	0	0	0	0	1	1	0	0	0	0	0	0	0	2	105	0	0	0	0	2	0	2	0	1	0	0	0	0	0	0	0	0	0	0	0	1	0	0	0	0	0	0	0	0	0
AT1G47606	0	0	1	0	0	0	0	0	2	0	0	0	0	0	0	0	0	1	107	0	0	0	1	4	0	0	0	1	0	0	0	0	0	0	0	0	0	0	0	0	0	0	0	0	0	1	0	0	1
AT1G47610	1	1	1	0	0	0	1	0	0	1	0	0	0	0	0	0	0	1	103	0	1	0	0	3	0	0	0	1	0	0	0	0	0	0	0	0	1	0	0	1	0	0	0	0	0	2	0	1	1
AT1G47690	1	0	1	0	0	0	0	0	0	0	0	0	0	0	0	0	0	0	94	0	0	0	0	1	0	1	0	0	0	0	0	0	1	0	0	0	0	0	0	1	0	0	0	0	0	0	0	2	3
AT1G14205	0	0	0	0	0	0	0	0	0	0	1	0	4	0	0	0	1	2	61	0	0	0	0	1	0	1	2	0	0	0	2	0	0	0	0	0	0	1	0	1	1	0	0	0	0	1	0	4	6
AT1G19450	0	0	0	0	0	0	1	2	3	0	0	0	0	0	0	0	0	2	140	0	0	0	0	2	0	0	0	0	0	0	0	0	0	0	0	0	0	0	0	2	0	0	0	1	0	1	0	0	0
AT1G19440	0	0	0	0	0	0	1	0	1	0	0	0	2	0	0	0	0	3	75	0	0	0	0	4	0	1	0	0	0	0	0	0	0	0	0	0	0	0	0	0	0	0	0	0	0	1	0	3	1
AT1G47700	1	0	1	0	0	0	0	0	0	0	0	0	0	0	0	0	0	0	96	0	0	0	0	2	0	1	0	0	0	0	0	0	1	0	0	0	0	0	0	0	0	0	0	1	0	0	0	2	2
AT1G14200	0	0	0	0	0	0	2	0	2	0	0	0	0	0	0	0	0	6	70	0	0	0	0	2	0	1	0	0	0	0	0	0	0	1	0	0	0	0	0	0	0	0	0	0	0	1	0	0	0
AT1G14190	0	0	1	0	0	0	4	0	2	0	0	0	0	0	0	0	0	5	94	0	0	0	0	1	0	1	0	0	0	0	0	0	0	0	0	0	0	0	0	1	0	0	0	0	0	0	1	1	3
AT1G47660	0	0	0	0	0	1	0	0	0	0	0	0	0	0	0	0	0	4	71	0	1	0	0	0	0	6	0	1	0	0	0	0	0	0	0	0	1	0	0	0	0	0	0	0	0	0	0	2	1
AT1G14185	0	0	0	0	0	0	0	1	1	0	0	1	1	0	0	0	0	1	79	0	0	0	0	2	0	0	0	0	0	0	0	0	0	0	0	0	0	0	0	0	0	0	1	0	0	0	0	2	2
AT1G47670	0	1	0	0	0	0	2	0	3	0	0	0	0	0	0	0	0	2	107	0	0	0	0	5	0	0	0	0	0	0	0	0	0	0	0	0	0	0	0	1	0	0	1	0	0	0	1	0	1
AT1G47680	1	0	0	0	0	0	0	0	1	0	0	0	0	0	0	0	0	0	102	0	0	0	0	2	0	0	0	0	0	0	0	0	1	0	0	0	0	0	0	1	0	0	0	1	0	1	0	1	2
AT1G14180	0	0	0	0	0	0	2	1	0	1	0	1	0	0	0	1	0	0	109	0	0	0	0	5	0	1	0	0	0	0	0	0	1	0	0	0	1	0	0	0	0	0	0	0	0	1	0	0	0
AT1G14210	0	0	0	0	0	0	1	0	0	0	0	0	0	0	0	0	0	3	90	0	0	0	0	1	0	2	0	0	0	0	0	0	0	0	0	1	0	0	0	0	0	0	0	0	0	1	2	1	0
AT1G14220	0	1	0	0	0	0	5	1	6	0	0	0	0	0	0	1	0	4	108	0	0	0	0	2	0	1	0	0	0	0	0	0	1	0	0	0	0	0	1	1	0	0	1	0	0	2	0	1	2
AT1G19510	0	0	0	0	0	1	3	0	0	0	0	0	0	1	0	0	0	2	102	0	1	0	0	1	0	2	0	0	0	0	0	0	1	0	0	0	0	0	0	0	0	0	0	0	1	0	0	1	1
AT1G19520	0	1	0	0	0	0	2	0	2	0	0	0	3	0	0	1	0	0	119	0	0	1	0	3	0	2	0	0	1	0	0	0	0	0	0	0	0	0	0	4	0	0	1	0	0	0	0	0	0
AT1G75730	1	0	0	0	0	2	1	0	0	0	0	0	0	0	0	0	0	0	99	0	0	0	0	2	0	4	0	0	0	0	0	0	0	0	0	0	1	0	0	0	0	0	0	1	0	4	0	0	0
AT1G19500	0	0	0	0	0	1	2	0	1	0	0	0	0	1	0	0	0	1	113	0	1	0	0	2	0	0	0	0	0	0	0	0	0	0	0	0	0	0	0	2	0	0	0	0	0	1	1	2	1
AT1G19460	0	0	0	0	0	0	4	0	2	1	0	0	1	0	0	0	0	3	93	0	0	0	0	1	0	0	0	0	0	0	0	0	0	1	0	0	1	0	0	1	0	0	1	0	0	1	1	0	0
AT1G19490	0	0	0	0	1	0	0	1	0	0	1	1	1	2	1	0	0	0	69	0	1	0	0	1	0	3	0	0	0	0	0	0	0	0	0	0	0	0	0	0	1	0	0	0	0	3	1	0	0
AT1G14240	0	1	1	0	0	0	0	0	2	0	0	0	0	0	0	0	0	6	100	0	0	0	1	3	0	0	0	0	0	0	0	1	0	0	0	0	0	0	0	0	0	0	0	0	0	0	0	0	0
AT1G19470	0	0	0	0	0	0	0	0	1	1	0	0	4	0	0	2	1	4	73	0	0	0	0	4	0	2	0	0	0	0	0	0	0	0	0	0	0	0	0	2	0	0	0	0	0	2	0	2	0
AT1G14230	0	0	0	0	0	1	0	1	2	0	0	1	2	0	0	0	0	3	94	0	0	1	0	1	0	3	0	0	0	0	0	0	0	0	0	0	0	0	0	1	0	0	1	0	0	0	0	1	0
AT1G19480	0	0	0	0	0	0	0	0	0	0	0	0	15	0	0	2	0	2	109	0	1	0	0	1	0	9	0	1	0	0	0	0	0	0	0	0	0	0	0	0	0	0	0	1	0	0	0	7	14
AT1G19485	0	0	0	0	0	0	1	0	3	0	0	0	1	0	0	0	0	1	87	0	0	1	0	0	0	1	0	0	0	0	0	0	0	0	0	0	0	0	0	1	0	0	1	0	0	0	0	0	1
AT1G47655	0	0	0	0	0	0	1	0	0	0	0	0	0	0	0	2	0	3	86	0	0	0	0	2	0	1	0	0	0	0	0	0	0	0	0	0	0	0	0	0	0	0	0	1	0	2	1	0	1
AT1G47650	1	1	1	0	0	1	3	0	3	0	0	0	2	0	0	0	1	2	101	0	0	0	0	0	0	1	0	0	0	0	0	0	0	1	0	0	1	0	0	2	0	0	1	0	0	1	0	1	2
AT1G14170	0	2	0	0	1	1	1	1	1	0	0	0	0	0	0	0	0	3	114	0	1	0	1	1	0	1	0	1	0	0	0	0	0	0	0	0	0	0	0	0	0	0	1	0	0	2	2	0	0
AT1G19400	0	2	0	0	0	0	0	2	2	0	0	0	3	0	1	0	0	2	84	0	0	0	0	1	0	3	0	0	0	0	0	0	1	0	0	0	0	0	0	1	0	0	0	0	0	0	0	0	3
AT1G19410	0	1	0	0	0	0	1	0	3	0	0	0	1	0	0	0	0	2	91	0	0	0	1	0	0	0	0	0	0	0	0	0	0	1	0	0	0	0	0	1	0	0	0	0	0	0	0	1	5
AT1G19415	0	0	1	0	0	0	3	0	2	0	0	0	1	0	0	0	0	4	98	0	0	0	1	5	0	0	0	0	0	0	0	0	0	0	0	0	0	0	0	3	0	0	1	0	0	0	0	0	0
AT1G52980	0	0	0	0	0	0	1	0	2	0	0	0	2	0	0	2	0	3	81	0	0	0	0	3	1	3	0	0	0	0	0	0	0	0	0	1	0	0	0	0	0	0	1	1	0	0	0	0	3
AT1G19420	0	0	0	0	0	0	3	0	1	0	0	0	0	0	0	0	0	6	96	0	0	0	1	0	0	0	0	0	0	0	0	0	0	0	0	0	0	0	0	3	0	0	1	0	0	0	0	0	2
AT1G19397	0	0	0	0	0	0	1	0	0	0	0	0	0	0	0	0	0	1	82	0	0	0	0	3	0	0	0	0	0	0	0	0	0	0	0	0	0	0	0	0	0	0	0	0	0	0	0	0	3
AT1G19392	2	4	0	0	0	1	1	0	2	0	0	1	0	0	0	0	0	5	127	0	1	0	0	0	0	1	0	0	0	0	0	0	0	0	0	1	0	0	0	4	0	0	0	0	0	1	0	0	0
AT1G19390	0	0	0	0	0	0	2	0	1	0	0	0	1	0	0	0	0	1	84	0	0	0	0	2	0	1	0	0	0	0	0	0	0	0	0	0	0	0	0	0	0	0	0	0	0	1	0	1	2
AT1G52970	0	0	0	0	0	0	0	0	1	0	0	0	3	0	0	2	0	2	75	0	0	0	0	0	0	1	0	0	0	0	0	0	0	0	0	0	0	0	0	1	0	0	1	0	0	1	2	3	2
AT1G47620	0	0	0	0	0	0	4	0	5	0	0	0	0	0	0	0	0	3	109	0	0	0	2	4	0	1	0	0	0	0	0	0	0	0	0	0	0	0	0	2	0	0	0	0	0	1	0	0	0
AT1G19394	1	0	0	0	0	0	0	0	0	0	0	2	0	0	0	1	0	1	79	0	0	0	0	1	0	3	1	0	0	0	0	0	0	0	0	0	0	0	0	0	0	0	2	0	0	1	1	1	1
AT1G19430	0	0	0	0	1	0	0	0	1	0	0	0	1	0	0	2	0	1	87	0	0	0	0	1	0	1	0	0	0	0	0	0	0	0	0	0	0	0	0	4	0	0	0	0	0	3	0	1	2
AT1G75620	0	0	0	0	0	2	1	0	0	0	0	0	0	0	0	1	0	1	105	0	1	0	1	1	0	0	0	0	0	0	0	0	1	0	0	0	0	0	0	1	0	0	0	0	0	3	0	0	1
AT1G75630	0	0	0	0	1	0	0	0	4	0	0	0	2	0	0	0	0	1	105	0	0	0	0	1	0	0	0	0	0	0	0	0	0	0	0	0	0	0	0	0	0	0	1	0	0	2	1	1	0
AT1G75720	0	0	1	0	0	0	0	0	0	1	0	0	2	0	0	7	0	3	72	0	0	0	0	2	0	1	0	0	0	0	0	0	0	0	0	0	0	0	0	2	0	0	0	2	0	0	0	0	1
AT1G47630	0	0	0	0	1	0	0	0	4	0	0	0	0	0	0	1	0	3	80	0	0	0	1	3	0	0	0	0	0	0	0	0	0	0	0	0	0	0	0	1	0	0	1	1	0	1	1	1	1
AT1G47640	0	1	0	0	2	1	0	0	1	0	0	0	0	0	0	0	0	3	92	0	0	0	0	2	0	1	0	2	0	1	0	0	0	0	0	0	0	0	0	1	0	0	0	1	0	1	1	0	0
AT1G47625	0	2	0	0	0	0	0	0	5	0	0	0	0	1	0	0	0	1	148	0	0	0	1	3	0	0	0	0	0	0	0	0	0	0	0	0	0	0	0	0	0	0	1	0	0	0	0	0	2
AT1G75710	0	1	0	0	0	1	1	0	1	1	0	0	0	0	0	0	0	1	107	0	0	0	1	1	0	1	0	0	0	0	0	0	0	0	0	0	0	0	0	2	0	0	1	0	0	2	0	0	0
AT1G75700	0	1	0	0	0	0	0	0	3	1	0	0	1	4	0	0	0	6	71	0	0	0	0	2	0	3	0	0	0	0	0	0	0	0	0	0	1	0	0	1	0	0	0	0	0	3	0	1	3
AT1G75690	0	1	0	0	0	0	1	0	0	0	0	1	0	3	0	0	0	1	84	0	0	0	0	3	0	0	0	0	0	0	0	0	1	0	0	0	0	0	0	3	0	0	0	0	0	1	1	0	1
AT1G75640	0	2	0	0	0	0	0	0	0	0	0	0	0	0	0	0	0	4	86	0	0	0	0	1	0	2	0	1	0	0	0	0	0	0	0	0	0	0	0	1	0	0	0	0	0	0	0	0	1
AT1G19380	1	0	0	0	0	0	2	0	4	0	0	0	0	1	0	0	1	4	91	0	0	0	0	2	0	2	0	0	0	0	0	0	1	0	0	1	0	0	0	1	0	0	0	0	0	3	0	2	1
AT1G75660	0	0	0	0	0	0	2	0	4	0	0	0	1	0	0	0	0	1	89	0	0	0	0	3	0	2	0	0	0	0	0	0	0	0	0	0	0	0	0	0	0	0	1	1	0	0	1	1	0
AT1G75680	0	0	2	0	1	0	2	1	1	0	0	0	0	0	1	0	0	1	99	0	0	0	0	4	0	3	0	0	0	0	0	0	0	0	0	0	0	0	0	0	0	0	0	0	0	2	0	0	0
AT1G75670	0	0	0	0	0	0	1	0	0	0	0	0	0	0	0	0	0	1	70	0	0	0	0	0	0	3	0	1	0	0	0	0	0	0	0	0	0	0	1	1	1	0	1	0	0	2	0	0	2
AT1G58684	0	0	2	0	0	0	0	1	2	0	0	0	0	0	0	1	0	4	101	0	0	0	0	1	0	1	0	0	0	0	0	0	0	0	0	0	0	0	0	0	0	0	0	0	0	1	0	0	1
AT1G19240	1	1	0	0	0	1	1	1	0	0	0	0	0	0	0	1	0	2	87	0	0	0	0	4	0	0	0	2	0	0	0	0	0	0	0	0	0	0	0	1	0	0	1	0	0	1	0	1	0
AT1G19230	0	0	0	0	0	0	2	0	0	0	0	0	0	1	0	0	0	3	95	0	0	0	0	5	0	0	0	0	0	0	0	0	0	0	0	0	1	0	0	1	0	0	0	0	0	4	0	0	4
AT1G52670	0	0	0	0	1	0	0	0	2	1	0	0	0	0	0	0	0	0	101	0	0	0	0	2	0	3	0	0	0	0	0	0	0	0	0	0	0	0	0	3	0	0	0	1	0	0	1	2	0
AT1G19020	0	0	0	0	0	0	0	0	1	2	0	0	0	0	0	1	0	4	72	0	0	0	1	2	0	1	0	0	0	1	0	0	0	1	0	0	0	0	0	2	0	0	0	1	0	0	0	0	0
AT1G52680	0	1	0	0	1	0	3	0	1	0	0	0	0	0	0	0	0	5	91	0	0	0	0	2	0	2	1	0	0	0	0	0	0	1	0	0	0	0	0	1	0	0	0	1	0	0	1	1	1
AT1G19010	0	0	0	0	0	0	0	0	0	0	0	0	1	1	0	0	0	1	86	0	0	0	0	2	0	2	0	2	0	0	0	0	1	0	0	0	0	0	0	1	0	0	1	0	0	2	0	0	2
AT1G52690	1	0	0	0	0	1	1	0	1	0	0	0	0	0	1	0	0	1	103	0	0	0	0	2	0	0	0	0	0	0	0	0	0	1	0	0	0	0	0	0	0	0	0	0	0	4	0	0	0
AT1G52660	0	0	1	1	1	0	3	0	2	0	0	0	2	0	1	0	0	10	92	0	0	0	0	2	0	1	0	2	0	0	0	0	0	0	0	0	0	0	0	1	0	0	1	1	0	0	0	1	0
AT1G52650	0	0	0	0	0	0	0	0	0	0	0	0	0	0	0	0	0	1	55	0	0	0	0	2	0	3	0	1	0	0	0	0	0	0	0	0	1	0	0	0	0	0	0	0	0	1	1	1	0
AT1G18990	0	0	0	0	0	1	0	0	4	0	0	0	0	0	0	1	0	2	80	0	0	0	1	3	0	0	0	0	0	0	0	0	0	0	0	0	0	0	0	0	0	0	0	0	0	1	0	0	2
AT1G52630	0	0	0	0	0	0	0	0	1	0	0	0	0	0	0	0	0	0	65	0	0	0	1	2	0	2	0	0	0	0	0	0	0	0	0	3	0	0	0	1	0	0	0	0	0	2	0	0	0
AT1G52640	1	0	0	0	0	1	1	0	0	1	0	0	3	0	0	1	0	3	50	0	0	0	0	1	0	3	0	1	0	0	0	0	0	0	0	0	0	0	0	1	0	0	0	1	0	0	0	0	0
AT1G19000	0	0	0	0	0	0	0	0	0	1	0	0	0	0	0	0	0	1	91	0	0	0	1	2	0	1	1	0	0	0	0	0	0	0	0	0	0	0	0	0	0	0	0	0	0	1	0	1	2
AT1G18980	0	0	0	0	0	0	1	0	2	0	1	0	1	0	0	1	0	3	94	0	0	0	0	3	0	0	0	2	0	0	0	0	0	0	0	0	0	0	0	4	0	0	0	0	0	0	1	1	0
AT1G19025	0	0	0	0	0	0	0	0	1	1	0	0	2	0	0	0	0	3	88	0	0	0	0	1	0	2	0	0	0	0	0	0	0	0	0	0	0	0	0	1	0	0	1	0	0	1	0	0	0
AT1G19030	0	0	0	0	0	0	0	0	4	0	0	0	1	0	0	2	0	4	63	0	0	0	1	5	0	0	0	0	0	0	0	0	0	0	0	0	0	0	0	0	0	0	0	0	0	0	0	1	1
AT1G75280	0	0	0	0	0	0	0	0	0	0	0	1	2	0	0	0	0	4	78	0	0	0	0	0	0	2	0	2	0	0	0	0	0	0	0	0	1	0	0	0	0	0	1	0	0	1	0	0	0
AT1G75290	0	0	0	0	0	1	0	0	1	1	0	0	0	0	1	0	0	2	80	0	0	0	1	1	0	0	0	1	0	0	0	0	0	0	0	0	0	0	0	0	0	0	0	1	0	1	0	1	0
AT1G75300	1	0	0	0	0	1	1	0	0	0	0	0	1	0	0	0	0	4	69	0	0	0	0	0	0	0	0	1	0	1	0	0	0	1	0	0	0	0	0	0	0	0	1	0	0	0	1	1	2
AT1G75270	0	0	0	0	0	1	0	0	1	0	0	1	2	0	0	0	0	2	74	0	0	0	1	1	0	2	0	3	0	0	0	0	0	0	0	0	0	0	0	1	0	0	0	0	1	1	1	1	0
AT1G52695	0	1	1	0	0	0	2	0	3	0	0	0	1	0	0	0	0	2	131	0	1	0	0	2	0	1	0	0	0	0	0	0	0	0	0	0	0	0	0	1	0	0	1	0	0	0	0	1	0
AT1G19080	0	0	2	0	0	0	3	0	0	1	0	0	0	0	0	0	0	0	88	0	0	0	0	5	0	1	0	0	0	0	0	0	0	0	0	0	0	0	0	1	0	0	1	0	0	1	0	0	9
AT1G19060	0	0	0	0	0	0	1	0	1	0	0	0	0	0	0	0	0	0	84	0	1	0	1	3	0	4	0	0	0	0	0	0	0	0	0	0	2	0	0	0	0	0	2	0	0	0	0	0	0
AT1G52700	1	0	0	0	0	0	1	0	2	1	0	0	0	0	0	1	0	1	80	0	0	0	0	4	0	0	0	0	0	0	0	0	0	0	0	0	0	0	0	1	0	0	0	0	0	0	0	0	4
AT1G19040	0	1	0	0	0	0	2	0	3	0	0	0	1	0	0	2	0	3	78	0	0	0	0	3	0	0	0	0	0	0	0	0	0	0	0	0	0	0	0	1	0	0	0	1	0	1	1	0	2
AT1G19050	3	0	0	0	0	1	0	1	2	0	0	0	1	0	0	0	0	1	92	0	0	1	0	4	0	1	0	2	0	0	0	0	0	0	0	0	0	0	0	3	0	0	2	0	0	1	1	1	1
AT1G19070	0	0	2	0	0	0	3	0	0	1	0	0	0	0	0	0	0	0	88	0	0	0	1	5	0	1	0	0	0	0	0	0	0	0	0	0	0	0	0	1	0	0	1	0	0	1	0	0	9
AT1G18970	0	1	0	0	0	0	3	0	3	1	0	0	0	0	0	1	0	0	99	0	0	0	0	0	0	3	0	0	0	0	0	0	0	0	0	0	0	0	0	1	0	0	0	1	0	1	0	1	0
AT1G18960	0	0	0	0	0	0	0	0	2	1	0	0	0	0	0	0	0	2	100	0	0	1	0	1	0	0	0	0	0	0	0	0	0	0	0	0	0	0	0	0	0	0	2	1	0	0	0	0	0
AT1G52620	0	0	0	0	0	0	0	1	0	0	0	0	1	0	0	0	1	1	76	0	0	0	0	0	0	3	0	0	0	0	0	0	0	0	0	0	0	0	0	1	0	0	1	1	0	2	1	2	0
AT1G26480	0	0	0	0	0	0	1	0	1	0	0	0	1	3	0	0	0	4	51	0	0	0	0	0	0	2	0	1	0	0	0	0	0	0	0	0	1	0	0	1	0	0	0	0	0	2	0	1	1
AT1G26500	0	0	0	0	0	0	0	1	1	0	0	0	0	0	1	0	0	4	79	0	0	0	0	2	0	1	0	1	0	0	0	0	0	0	0	0	1	0	0	0	0	0	1	0	0	2	0	3	2
AT1G26510	0	0	0	0	0	0	1	0	1	0	0	0	1	0	0	0	0	3	87	0	0	0	0	1	0	4	0	0	0	0	0	0	0	0	0	1	0	0	0	1	0	0	0	0	0	0	0	0	1
AT1G26470	0	0	0	0	1	1	0	0	2	0	0	0	0	0	0	0	0	1	81	0	0	0	1	1	0	1	0	0	0	0	0	0	0	0	0	1	0	0	0	2	0	0	0	0	0	0	0	0	1
AT1G52550	0	1	0	0	0	0	0	0	5	0	0	1	1	0	0	2	0	1	99	0	1	0	0	3	0	0	0	0	0	0	0	0	0	0	0	0	0	0	0	0	0	0	0	0	0	0	0	0	1
AT1G26460	1	0	0	0	0	1	1	0	3	0	0	0	1	0	0	0	0	4	91	0	0	0	0	0	0	2	0	2	0	0	0	0	0	0	0	0	0	0	0	1	0	0	0	0	0	3	2	2	3
AT1G26440	0	0	0	0	0	0	1	0	2	0	0	0	1	0	0	0	0	0	119	0	0	0	1	0	0	0	0	0	0	0	0	0	0	0	0	0	0	0	0	0	0	0	0	1	0	1	0	1	0
AT1G58725	1	0	0	0	0	0	0	0	2	0	0	2	1	0	0	0	0	2	114	0	0	0	0	0	0	0	0	0	0	0	0	0	0	0	0	0	0	0	0	2	0	0	0	0	0	0	0	1	0
AT1G26410	0	0	1	0	0	0	0	0	3	0	0	0	0	0	0	0	0	7	115	0	0	0	1	1	0	0	0	0	0	0	0	0	0	0	0	0	0	0	0	2	0	0	0	0	0	3	0	0	1
AT1G26420	0	0	1	0	0	0	0	1	3	0	0	0	0	0	0	0	0	3	99	0	0	0	0	4	0	0	0	0	0	0	0	0	0	0	0	0	0	0	0	2	0	0	0	0	0	1	0	1	0
AT1G26450	1	0	2	0	0	0	2	0	2	0	0	0	0	0	1	1	0	4	87	0	0	0	0	0	0	2	0	0	0	0	0	0	0	0	0	0	0	0	0	0	0	0	0	0	1	2	0	1	2
AT1G52560	0	0	0	0	0	0	1	1	4	0	0	0	0	0	0	0	0	2	110	0	0	0	0	0	0	2	0	1	0	0	0	0	0	0	0	0	0	0	0	2	0	0	0	0	0	1	0	1	0
AT1G52565	0	0	0	0	0	0	2	0	3	0	0	0	3	0	0	1	0	1	106	0	0	0	0	3	0	0	0	0	0	0	0	0	1	0	0	0	0	0	0	1	0	0	0	2	0	0	0	2	2
AT1G18900	1	0	0	0	1	0	1	0	3	0	0	0	2	0	0	0	0	2	85	0	0	1	0	1	0	3	1	0	0	1	0	0	0	0	0	0	0	0	0	2	0	0	1	0	0	0	0	0	1
AT1G18940	0	0	0	0	0	0	0	0	2	0	0	1	2	0	0	2	0	4	76	0	0	0	0	2	0	3	1	0	0	0	0	0	0	0	0	0	0	0	0	0	0	0	2	1	0	2	2	0	1
AT1G52615	0	0	0	0	0	0	2	0	5	0	0	0	1	0	0	1	0	2	100	0	0	0	0	5	0	0	1	0	0	0	0	0	1	0	0	0	0	0	0	3	0	0	1	0	0	2	1	0	0
AT1G18950	0	0	0	0	0	0	2	1	4	0	0	0	0	0	0	0	0	0	97	0	0	0	1	5	0	0	0	0	0	0	0	0	0	0	0	0	0	0	0	1	0	0	0	0	0	0	0	1	3
AT1G52610	0	0	1	0	0	0	1	0	2	0	0	0	0	0	0	0	0	3	92	0	0	0	0	3	0	1	0	0	0	0	0	0	0	0	0	1	0	0	0	3	0	0	2	0	0	1	1	1	0
AT1G52600	0	0	0	0	0	0	0	1	0	0	1	0	0	0	0	0	0	4	79	0	0	0	0	2	0	0	1	0	0	0	0	0	0	0	0	0	0	0	0	1	0	0	0	0	0	3	0	2	1
AT1G18930	2	3	0	0	0	2	1	0	3	0	0	1	0	0	0	1	0	3	111	0	0	0	0	1	0	1	0	0	0	0	0	0	0	0	0	1	0	0	0	4	0	0	0	0	0	1	0	0	1
AT1G52590	0	0	0	0	0	3	2	1	0	0	0	0	1	0	0	0	0	1	79	0	0	0	1	0	0	3	0	3	0	0	0	0	0	0	0	0	0	0	0	1	0	0	2	0	0	3	0	0	1
AT1G52570	0	0	0	0	1	0	0	0	2	1	0	0	0	0	0	1	0	1	58	0	0	0	0	3	0	4	0	1	0	0	0	0	0	0	0	1	0	0	0	1	0	0	1	0	0	1	0	0	1
AT1G75310	0	0	0	0	0	0	0	1	1	0	0	0	0	0	0	0	0	1	97	0	0	0	0	3	0	1	0	1	0	0	0	0	0	1	0	0	0	0	0	0	0	0	0	0	0	1	0	0	1
AT1G18910	0	0	0	0	0	0	0	0	3	0	0	0	1	0	0	0	0	2	112	0	0	0	0	2	0	1	0	0	0	0	0	0	0	0	0	0	0	0	0	1	0	0	0	1	0	1	0	1	1
AT1G52580	0	1	0	0	0	0	0	0	2	0	0	0	0	1	0	0	0	1	66	0	0	0	0	2	0	3	0	2	1	0	0	0	1	0	0	0	0	0	0	0	0	0	2	0	0	1	0	2	0
AT1G52850	0	0	0	0	0	0	0	0	3	0	0	0	1	0	0	0	0	1	76	0	0	0	0	3	0	0	0	0	0	0	0	0	0	0	0	0	0	0	0	3	0	0	0	0	0	1	0	4	2
AT1G75330	0	0	0	0	0	0	0	0	1	0	0	0	1	0	0	0	0	3	68	0	0	0	0	2	0	5	0	0	0	0	0	0	0	0	0	0	0	0	0	4	0	0	0	0	0	1	1	0	4
AT1G75350	0	0	0	0	1	0	0	0	1	0	0	0	5	0	0	4	0	4	82	0	0	0	2	2	0	0	0	0	0	0	0	0	0	0	0	2	2	0	0	0	0	0	1	0	0	1	0	2	0
AT1G47460	0	0	0	0	0	1	0	0	2	0	0	0	0	0	0	0	0	2	94	0	0	0	0	1	0	2	0	0	0	0	0	0	0	0	0	0	0	0	0	2	0	0	0	0	0	0	0	0	0
AT1G52790	0	0	0	0	0	0	3	0	2	0	0	0	3	0	0	2	0	1	82	0	0	0	0	6	0	2	1	0	0	0	0	0	0	0	0	0	0	0	0	2	0	0	0	2	0	3	1	1	0
AT1G52800	0	0	0	0	0	0	0	0	1	0	0	0	0	0	0	0	0	0	84	0	0	0	1	5	0	2	0	2	0	0	0	0	0	0	0	0	0	0	0	0	0	0	0	0	0	0	0	0	0
AT1G52780	0	0	0	0	0	0	2	0	1	1	0	0	0	0	0	1	0	4	111	0	0	0	1	2	0	3	0	1	0	0	0	0	0	0	0	0	1	0	0	1	0	0	1	1	0	1	0	1	0
AT1G47465	0	0	0	0	0	0	1	0	1	0	0	0	1	0	0	0	0	1	76	0	0	0	0	6	0	2	0	0	0	0	0	0	0	0	0	0	0	0	0	0	0	0	0	0	0	0	1	0	0
AT1G47450	1	0	0	0	0	0	2	0	3	0	0	0	0	0	0	0	0	1	114	0	0	0	0	0	0	1	0	0	0	0	0	0	1	0	0	0	1	0	0	0	0	0	0	0	0	2	1	0	0
AT1G47440	0	0	0	0	1	0	2	2	0	0	0	0	1	0	0	1	1	1	70	0	1	0	0	3	0	3	0	0	0	1	0	0	0	0	0	0	0	0	0	1	0	0	0	0	0	2	1	1	0
AT1G75430	0	1	0	0	0	0	4	0	2	0	0	0	0	0	0	1	0	3	99	0	0	0	0	2	0	1	0	0	0	0	0	0	0	0	0	0	0	0	0	2	0	0	0	0	0	0	0	0	2
AT1G75440	0	0	0	0	0	1	3	0	0	0	0	0	1	1	0	2	0	0	95	0	0	0	0	3	0	0	0	2	1	0	0	0	1	0	0	0	0	0	0	2	0	0	0	0	0	1	0	1	1
AT1G75450	0	0	0	0	0	0	2	1	0	0	0	0	0	0	0	0	0	3	79	0	0	0	2	6	0	0	0	0	0	0	0	0	0	0	0	0	0	0	0	0	0	0	0	0	0	5	0	1	2
AT1G75460	0	1	0	0	0	1	2	0	2	0	0	0	0	0	0	1	0	4	76	0	0	0	0	3	0	0	0	0	0	0	0	0	0	0	0	0	0	0	0	0	0	0	0	0	0	0	1	1	4
AT1G75420	0	0	0	0	0	0	3	0	2	0	0	0	1	0	0	0	0	2	102	0	0	0	0	4	0	2	0	0	0	0	0	0	0	0	0	1	0	0	0	1	0	0	0	0	0	1	0	0	0
AT1G19180	0	1	2	0	0	0	0	1	1	0	0	0	2	0	0	1	0	0	108	0	0	0	0	0	0	4	0	0	0	0	0	0	0	0	0	0	0	0	0	0	0	0	0	0	0	2	0	0	0
AT1G52820	0	0	0	0	0	0	1	0	1	0	0	0	1	0	0	0	0	5	94	0	2	1	1	0	0	1	0	1	0	0	0	0	0	0	0	0	1	0	0	1	0	0	2	0	0	1	0	2	0
AT1G52830	0	1	0	0	2	0	1	0	0	0	0	0	0	0	1	0	0	3	101	0	0	0	0	2	0	0	0	2	0	0	0	0	1	0	0	0	0	0	0	0	0	0	2	0	0	1	0	0	2
AT1G19220	1	0	3	0	0	0	0	1	0	0	0	0	1	0	1	0	0	3	95	0	0	0	1	1	0	1	1	1	0	0	1	0	0	0	0	0	0	0	0	2	0	0	0	0	0	3	0	1	0
AT1G52840	1	1	0	0	1	0	0	0	3	0	0	0	0	0	0	0	0	1	88	0	0	0	0	2	0	1	0	0	0	0	0	0	0	0	0	0	0	0	0	0	0	0	0	0	0	0	0	0	0
AT1G19210	0	0	0	0	0	0	1	0	1	0	0	0	4	0	0	1	0	4	62	0	0	0	0	2	0	6	1	1	0	0	1	1	0	1	0	0	0	0	0	1	0	0	1	0	0	0	0	0	1
AT1G52810	0	0	0	0	0	0	4	0	1	0	0	0	0	1	0	0	0	1	122	0	0	0	0	1	0	1	0	0	0	0	0	0	0	0	0	0	0	0	0	2	0	0	0	0	0	1	0	0	0
AT1G52827	0	0	0	0	1	1	2	0	4	0	0	0	1	1	0	1	0	2	101	0	0	0	0	4	0	0	0	0	0	0	0	0	0	0	0	1	0	0	0	2	0	0	0	0	0	1	1	0	1
AT1G47480	1	0	0	0	0	0	1	0	1	0	0	0	1	0	0	0	0	1	117	0	0	0	1	1	0	0	0	0	0	0	0	0	0	0	0	0	0	0	0	2	0	0	3	0	0	0	0	0	1
AT1G47470	0	0	1	0	0	0	0	0	2	1	0	0	0	0	0	0	0	4	123	0	0	0	0	1	0	4	0	0	0	0	0	0	0	0	0	0	0	0	0	1	0	0	1	1	0	2	2	0	0
AT1G19190	0	0	0	0	1	1	1	0	1	0	0	0	1	0	0	0	0	3	89	0	0	0	0	4	0	0	0	0	0	0	0	0	1	0	0	0	0	0	0	0	0	0	0	0	0	1	0	0	0
AT1G52825	1	0	0	0	0	0	3	0	1	0	0	0	4	0	0	0	0	3	101	0	0	0	0	5	0	4	0	0	0	0	0	0	0	0	0	0	0	0	0	0	0	0	1	0	0	0	0	1	2
AT1G19200	0	0	1	0	1	1	3	0	3	1	0	0	0	0	0	0	0	2	112	0	0	0	1	3	0	1	0	0	0	0	0	0	0	0	0	0	1	0	0	2	0	0	1	0	0	2	0	0	3
AT1G75410	0	1	1	0	0	0	0	0	0	1	0	0	1	0	0	0	0	4	110	0	0	0	0	3	0	2	0	0	0	0	0	0	0	0	0	0	1	0	0	2	0	0	0	0	0	1	0	0	0
AT1G75400	0	0	0	0	0	0	0	0	0	0	0	0	1	0	0	0	0	0	106	0	2	0	0	4	0	2	0	0	0	0	0	0	0	0	0	0	0	1	0	3	0	0	1	0	0	1	1	0	0
AT1G75390	2	1	0	0	1	0	2	0	4	1	0	0	1	0	0	0	0	2	120	0	0	0	0	2	0	1	0	0	0	1	0	0	0	0	0	0	0	0	0	1	0	0	0	1	0	2	0	0	1
AT1G47430	1	0	0	0	1	1	1	0	1	0	0	0	0	0	0	1	0	2	65	0	0	0	0	3	0	0	0	0	0	0	0	0	0	1	0	0	0	0	0	0	0	0	1	0	0	0	2	0	0
AT1G19090	0	1	0	0	0	0	2	0	3	0	0	0	0	0	0	1	0	3	73	0	0	0	0	4	0	2	0	1	0	0	0	0	0	0	0	0	0	0	0	0	0	0	1	0	0	0	0	1	1
AT1G19100	0	0	0	0	0	0	3	1	3	0	0	0	1	1	0	0	0	1	101	0	0	0	0	3	0	1	0	0	0	0	0	0	0	0	0	0	2	0	0	1	0	0	0	0	0	0	3	1	1
AT1G52720	0	1	0	0	0	0	0	1	3	0	0	0	0	0	1	0	0	4	89	0	0	0	0	4	0	0	0	0	0	0	0	0	0	0	0	0	0	0	0	0	0	0	0	0	0	2	0	0	0
AT1G52730	0	0	0	0	0	0	1	0	2	0	0	0	1	0	0	0	0	1	100	0	0	0	0	3	0	0	0	1	0	0	0	0	1	0	0	0	0	0	0	0	0	0	1	0	0	2	0	0	2
AT1G47420	0	0	1	0	2	0	3	1	1	0	0	0	0	0	1	2	0	4	103	0	0	0	0	1	0	1	0	0	0	0	0	0	0	1	0	0	0	0	0	1	0	0	0	0	0	1	1	2	1
AT1G47410	0	0	0	0	0	0	1	0	1	0	0	0	1	0	0	1	0	3	122	0	0	0	0	3	0	1	0	0	0	0	0	0	0	0	0	0	0	0	0	0	0	0	1	0	0	1	0	0	0
AT1G47400	0	0	0	0	2	0	2	0	4	0	0	0	1	0	0	2	0	4	94	0	0	0	3	2	0	3	0	0	0	0	0	0	0	0	0	0	0	0	0	0	0	0	2	1	0	0	1	1	0
AT1G75360	1	0	1	0	0	0	1	0	3	1	0	0	1	0	0	0	0	4	103	0	1	0	0	1	0	0	0	1	0	0	0	0	0	0	0	0	0	0	0	1	0	0	0	1	0	0	0	0	1
AT1G47405	0	0	0	0	0	0	2	0	3	1	0	0	1	0	0	3	0	2	106	0	0	0	0	1	0	1	0	0	0	0	0	0	0	0	0	0	0	0	0	0	0	0	0	0	0	0	0	0	3
AT1G52710	0	1	0	0	0	0	0	0	1	0	1	0	1	0	0	1	0	3	74	0	0	0	0	3	0	7	0	0	0	0	0	0	0	0	0	0	1	0	0	2	0	0	0	2	0	2	0	0	0
AT1G47435	0	0	0	0	0	0	1	1	1	0	0	0	0	0	0	0	0	1	140	0	0	0	0	1	0	1	0	0	0	0	0	0	0	0	0	1	0	0	0	1	0	0	0	0	0	0	0	1	0
AT1G19110	0	0	0	0	1	0	0	0	1	0	0	0	1	1	1	2	1	3	79	1	1	0	0	1	0	3	0	0	0	0	0	0	0	0	0	0	0	0	0	0	0	0	0	0	0	1	0	1	0
AT1G52740	0	0	0	0	0	0	1	1	1	0	0	0	1	0	0	1	0	3	69	0	0	0	0	2	0	1	0	1	0	0	0	1	0	0	0	0	0	0	0	0	0	0	0	0	0	1	0	0	1
AT1G19170	0	1	0	0	0	0	0	0	2	0	0	0	0	0	0	0	0	1	116	0	0	0	1	3	0	0	0	1	0	0	0	0	0	0	0	0	0	0	0	1	0	0	0	0	0	6	0	0	0
AT1G75370	1	1	0	0	0	0	0	1	1	0	0	0	1	2	0	1	1	2	108	0	0	0	0	3	0	3	0	1	0	0	0	0	0	0	0	0	0	0	0	3	0	0	1	0	1	1	0	1	0
AT1G75380	1	0	1	0	0	1	3	1	2	1	0	1	0	0	0	0	0	2	123	0	1	0	0	4	0	3	0	1	0	0	0	0	0	0	0	0	1	0	0	1	0	0	0	1	0	2	0	1	1
AT1G19160	0	0	0	0	0	1	1	0	0	0	0	0	0	0	0	0	1	2	120	0	1	0	1	1	0	2	0	1	0	0	0	0	0	0	0	0	0	0	0	1	0	0	0	0	0	1	0	2	0
AT1G19150	0	0	0	0	0	0	0	0	0	0	0	0	5	0	0	1	0	0	57	0	0	0	0	0	0	1	0	0	0	0	0	0	0	0	0	0	0	0	1	0	0	0	0	0	0	1	0	4	2
AT1G52770	0	1	0	0	0	0	1	0	2	0	0	0	1	1	0	0	0	1	111	0	0	0	1	3	0	1	0	0	0	0	0	0	1	0	0	0	0	0	0	0	0	0	0	0	0	1	0	1	2
AT1G19140	0	0	0	0	0	0	1	0	1	0	0	0	3	0	0	1	0	2	62	0	0	0	0	0	0	4	1	1	0	0	0	0	0	0	0	0	0	0	0	0	1	0	0	0	0	2	1	3	0
AT1G19120	0	0	1	0	0	0	4	0	2	0	0	0	1	0	0	0	0	2	118	0	0	0	0	1	0	0	0	1	0	0	0	0	0	0	0	0	0	0	0	2	0	0	1	0	0	0	0	0	0
AT1G75340	0	0	0	0	0	0	0	0	0	0	0	0	1	0	0	1	0	0	64	0	0	0	0	3	0	2	0	0	0	0	0	0	0	0	0	0	0	0	0	2	0	0	1	0	0	0	2	2	1
AT1G52750	0	1	1	0	1	0	0	0	1	0	0	0	0	0	0	0	0	1	118	0	1	0	1	2	0	0	0	0	0	0	0	0	0	0	0	0	0	0	0	2	0	0	1	0	0	0	0	0	1
AT1G52760	0	0	0	0	0	1	2	0	1	0	0	0	2	0	0	0	0	2	120	0	0	0	0	2	0	2	0	0	0	0	0	0	0	0	0	0	0	0	0	1	0	0	0	1	0	1	0	0	1
AT1G19130	1	0	0	0	0	0	0	0	0	0	0	0	0	0	0	1	0	3	76	0	0	0	0	0	0	1	0	0	0	0	0	0	0	0	0	0	1	0	0	2	0	0	0	0	0	1	0	0	1
AT1G01660	0	0	0	0	0	0	2	0	2	0	0	0	0	0	0	2	0	2	74	0	0	0	0	1	0	3	0	1	0	0	0	0	0	1	0	0	0	0	0	0	0	0	0	0	0	0	1	3	0
AT1G24460	0	0	0	0	1	0	0	0	3	1	0	0	1	0	0	0	0	5	84	0	0	0	0	0	0	1	0	0	0	0	0	0	0	0	0	0	0	0	0	0	0	0	0	0	1	0	0	0	3
AT1G01650	0	1	0	0	0	1	0	0	1	0	0	0	4	0	0	1	0	4	78	0	0	0	0	0	0	4	0	1	0	0	0	0	1	0	0	0	0	0	0	2	0	0	0	0	0	1	1	0	1
AT1G63250	0	0	0	0	0	0	4	0	3	0	0	0	0	1	0	0	0	1	64	0	0	0	0	1	0	5	0	0	1	0	0	0	1	0	0	0	0	0	0	2	0	0	1	0	0	0	0	1	1
AT1G63260	0	0	0	0	1	0	0	0	0	0	0	0	0	0	0	0	0	2	80	0	0	0	1	0	0	2	0	2	0	0	0	0	1	0	0	0	1	0	0	0	0	0	0	0	0	1	0	0	0
AT1G29310	0	0	0	0	0	2	2	0	1	0	0	0	0	0	0	0	0	1	118	0	1	0	1	2	0	1	1	0	0	0	0	0	0	0	0	0	0	0	0	3	0	0	0	1	0	2	1	1	1
AT1G29300	1	0	1	0	0	0	0	0	1	0	0	0	0	0	1	0	0	1	110	0	0	0	1	3	0	1	0	1	0	0	0	0	0	0	0	1	0	0	0	2	0	0	0	0	0	2	0	1	1
AT1G63270	0	0	0	0	0	0	0	0	2	0	0	0	0	0	0	2	0	2	71	0	0	0	0	1	0	0	0	1	0	0	0	0	0	0	0	1	0	0	0	2	0	0	0	0	0	0	0	0	0
AT1G63245	0	0	3	0	0	0	0	1	0	0	0	1	0	0	0	1	0	1	105	0	0	0	0	3	0	1	0	1	0	0	0	0	0	0	0	0	0	0	0	2	0	0	0	1	0	1	0	0	0
AT1G63230	0	0	0	0	0	0	1	0	4	0	0	0	1	0	0	0	0	5	71	0	0	0	1	4	0	1	0	0	0	0	0	0	0	0	0	0	0	0	0	1	0	0	0	0	0	1	0	1	0
AT1G07020	0	0	0	0	0	0	0	0	1	0	0	0	4	0	0	2	1	2	76	0	1	0	0	1	0	4	0	0	0	0	0	0	0	0	0	0	0	0	0	0	0	0	1	0	0	1	0	1	5
AT1G07025	0	0	0	0	0	0	0	0	4	0	0	0	0	0	0	2	0	1	70	0	0	0	2	2	0	0	0	0	0	1	0	0	0	0	0	0	0	0	0	0	0	0	0	0	0	0	0	0	0
AT1G07030	0	0	0	0	0	1	0	0	0	1	0	0	1	0	0	1	0	2	70	0	0	0	0	4	0	3	0	0	1	0	0	0	1	0	0	0	0	0	0	0	0	0	1	0	0	1	0	1	2
AT1G63240	0	1	0	0	0	0	2	0	2	0	0	0	1	0	0	0	0	4	87	0	0	0	0	3	0	0	0	0	0	0	0	0	0	0	0	0	0	0	0	0	0	0	0	0	0	1	0	0	2
AT1G07010	0	0	0	0	0	0	0	0	0	0	0	0	3	0	0	0	0	6	68	0	0	0	0	2	0	6	0	0	0	0	0	0	0	0	0	0	1	1	0	0	0	0	0	0	0	0	0	1	0
AT1G29320	0	0	0	0	0	0	0	0	3	0	0	0	2	0	0	1	0	1	77	0	0	0	1	3	0	0	0	0	0	0	0	0	0	0	0	0	0	0	0	3	0	0	1	0	0	1	0	1	0
AT1G29330	0	0	0	0	0	0	1	0	2	0	0	0	2	0	1	0	0	1	87	0	0	0	0	2	0	1	0	0	0	1	0	0	0	0	0	0	0	0	0	1	0	0	0	0	0	2	0	0	1
AT1G29370	0	0	1	0	0	1	0	0	4	0	0	0	0	0	0	0	0	1	78	0	0	0	2	1	0	1	0	0	0	0	0	0	0	0	0	0	0	0	0	1	0	0	0	0	0	0	0	0	1
AT1G07040	0	1	0	0	0	0	0	1	1	0	0	0	4	0	0	0	0	2	100	0	0	0	0	1	0	2	0	0	0	0	0	0	0	0	0	0	2	0	0	1	0	0	2	0	0	1	1	2	1
AT1G07050	1	1	0	0	1	0	1	0	0	0	0	0	0	0	0	0	0	4	103	0	0	0	1	3	0	0	0	0	0	1	0	0	1	0	1	0	0	0	0	0	0	0	0	0	0	0	0	0	3
AT1G29360	1	0	0	0	0	0	0	0	1	1	0	0	0	1	0	2	0	3	46	0	0	1	0	1	0	1	0	0	0	0	0	0	1	0	0	0	0	0	0	0	0	0	1	0	0	1	0	0	1
AT1G63280	0	1	1	0	0	0	2	0	1	2	0	0	0	1	0	0	0	1	81	0	0	0	2	1	0	1	0	0	0	0	0	0	0	0	0	0	0	0	0	0	0	0	1	1	0	0	0	0	0
AT1G29355	1	0	0	0	0	0	0	0	0	0	0	0	3	1	1	2	0	1	67	0	0	0	0	3	0	0	0	0	0	0	0	0	0	0	0	0	0	0	0	1	0	0	0	0	0	0	0	3	0
AT1G63310	0	0	0	0	2	0	3	1	5	1	0	0	1	1	1	1	0	3	96	0	0	0	0	3	0	1	0	0	0	0	0	0	0	0	0	0	0	0	0	0	0	0	1	0	0	1	0	1	0
AT1G63290	0	0	0	0	0	0	1	0	1	0	0	0	0	0	0	0	0	1	92	0	0	0	1	5	0	0	1	0	0	0	1	0	0	0	0	0	0	0	0	0	0	0	0	0	0	0	0	0	1
AT1G63300	0	0	0	0	0	0	1	1	1	0	1	1	1	0	0	0	0	1	101	0	0	0	0	1	0	2	0	0	0	0	0	0	0	0	0	0	0	1	0	1	0	0	1	1	0	3	0	0	5
AT1G29340	0	0	1	0	0	0	1	0	2	1	0	0	0	0	1	0	0	0	89	0	0	0	0	5	0	1	0	1	0	0	0	0	0	0	0	0	0	0	0	0	0	0	1	1	0	1	0	2	3
AT1G29350	1	0	0	0	0	0	2	0	2	0	0	0	3	1	0	0	0	4	61	0	0	0	0	3	0	0	0	0	0	0	0	0	1	0	0	0	0	0	0	1	0	0	0	0	0	0	0	1	3
AT1G07000	0	0	0	0	0	0	1	0	2	0	0	0	1	0	0	0	0	2	79	0	0	0	0	0	0	1	0	0	0	0	0	0	0	0	0	0	0	0	0	1	0	0	1	1	0	1	0	1	1
AT1G06990	1	1	0	1	1	0	0	0	2	1	0	0	0	0	0	1	0	5	91	0	0	0	1	4	0	0	0	0	0	0	0	0	0	0	0	0	0	0	0	1	0	0	1	0	0	1	0	0	0
AT1G06980	0	0	0	0	0	0	1	0	3	0	1	0	0	0	0	0	0	3	102	0	0	0	1	3	0	1	0	0	0	0	0	0	1	0	0	0	0	0	0	0	0	0	0	0	0	2	0	3	0
AT1G29195	0	0	0	0	0	2	0	0	2	0	0	0	1	0	0	0	0	0	110	0	0	0	1	1	0	0	0	1	0	0	0	0	0	0	0	0	0	0	0	1	0	0	1	0	0	0	0	0	0
AT1G63180	0	1	0	0	0	0	2	0	3	0	0	0	1	0	0	0	0	0	109	0	1	0	0	0	0	0	0	1	0	0	0	0	0	0	0	0	1	0	0	1	0	0	0	0	0	1	0	0	0
AT1G29200	0	0	0	0	0	0	2	0	0	2	0	1	0	0	0	0	0	3	80	0	1	0	0	0	0	3	0	0	0	0	0	0	0	0	0	0	0	0	0	0	0	0	0	2	1	0	0	2	0
AT1G63170	0	0	2	0	0	0	1	0	1	0	0	0	0	0	0	0	0	0	113	0	0	0	0	4	0	0	0	0	0	0	0	0	0	0	0	0	0	0	0	0	0	0	0	1	0	0	0	0	0
AT1G63190	0	1	0	0	0	0	0	0	4	0	0	0	0	0	0	0	0	4	121	0	0	0	1	3	0	1	1	0	0	0	0	0	0	0	0	0	1	0	0	1	0	0	0	0	0	1	0	0	0
AT1G63160	0	0	2	0	0	0	0	0	2	0	0	0	0	0	0	1	0	0	142	0	0	0	0	0	0	0	0	0	0	0	0	0	0	0	0	0	0	0	0	0	0	0	0	0	0	0	0	0	0
AT1G06950	1	0	0	0	1	0	0	0	1	0	0	0	0	0	0	2	0	1	70	0	0	0	0	4	0	1	0	0	0	0	0	0	0	1	0	0	0	0	0	0	0	0	0	0	0	0	0	0	0
AT1G06920	0	0	0	0	0	0	1	1	3	0	0	0	1	0	1	0	0	4	73	0	0	0	0	0	0	1	0	0	0	0	0	0	0	0	0	0	1	0	0	2	0	0	0	0	0	1	0	1	1
AT1G06925	0	0	1	0	0	0	0	0	2	0	0	1	0	0	0	0	0	0	67	0	0	0	0	3	0	4	0	0	0	0	0	0	0	0	0	0	0	1	0	2	0	0	0	0	0	3	0	0	1
AT1G06930	0	0	0	0	0	0	2	0	1	0	0	0	1	0	0	0	0	3	91	0	0	0	1	3	0	3	0	2	0	0	0	0	0	0	0	0	0	0	0	2	0	0	0	0	0	1	0	0	0
AT1G63150	0	0	0	0	0	0	1	0	0	0	0	0	0	0	0	0	0	3	84	0	1	0	0	3	0	2	0	0	0	0	0	0	0	0	0	0	0	0	0	0	0	0	1	0	0	0	1	1	0
AT1G63200	0	1	0	0	0	0	3	0	0	1	1	1	0	0	1	1	0	0	79	0	0	0	0	3	0	0	0	0	0	0	0	0	0	0	0	0	0	0	0	1	0	0	0	0	0	0	0	0	0
AT1G29220	0	0	2	0	0	1	1	2	0	0	0	0	1	0	0	0	0	2	124	0	0	0	1	1	0	0	0	0	0	0	0	0	0	0	0	0	0	0	0	3	0	0	1	0	0	0	0	1	0
AT1G63205	0	1	0	0	0	0	2	0	0	0	0	0	1	0	0	0	0	1	95	0	0	0	1	2	0	3	0	1	0	0	0	0	1	0	0	0	0	0	0	1	0	0	1	1	0	1	0	0	4
AT1G29290	0	1	1	0	0	0	1	0	1	0	0	0	0	0	0	0	0	1	101	0	0	1	0	4	0	2	1	0	0	0	0	0	0	0	0	1	0	1	0	5	0	0	2	0	0	2	1	0	2
AT1G06960	0	0	0	0	1	0	0	0	0	0	0	0	4	2	0	3	0	0	68	0	0	1	0	2	0	2	0	1	0	0	0	0	0	0	0	0	0	1	0	1	1	0	1	0	0	0	0	0	1
AT1G06970	0	0	0	0	0	1	0	0	0	0	0	0	1	0	0	0	0	5	67	0	0	0	0	1	0	3	0	0	0	0	0	0	0	0	0	0	0	0	0	0	1	0	2	0	0	0	0	0	2
AT1G29280	0	1	0	0	0	0	2	0	1	0	0	0	0	0	0	0	0	1	100	0	0	1	0	1	0	2	0	1	0	0	0	0	0	0	0	0	0	0	0	1	0	0	4	0	0	0	0	0	0
AT1G29270	0	0	0	0	0	0	2	0	1	0	0	0	0	0	0	0	0	2	101	0	0	0	0	0	0	0	0	0	0	0	0	0	0	0	0	0	0	0	0	1	0	0	0	0	0	3	1	1	2
AT1G29260	1	1	0	0	0	0	1	0	1	1	0	0	2	0	0	1	0	2	80	0	1	0	0	2	0	0	0	0	0	0	0	0	0	0	0	0	0	0	0	1	0	0	2	1	0	2	0	0	0
AT1G63220	1	0	0	1	1	0	4	0	3	0	0	0	0	0	0	0	0	2	115	0	0	0	1	1	0	2	0	0	0	0	0	0	0	0	0	0	0	0	0	3	0	0	1	0	0	1	0	0	1
AT1G29230	0	0	0	0	0	1	1	0	0	0	0	0	2	1	0	1	0	2	101	0	0	0	0	3	0	3	0	0	0	0	0	0	0	0	0	0	1	0	0	0	0	0	1	1	0	2	0	0	0
AT1G07060	1	1	0	0	0	2	0	0	1	0	0	0	0	0	0	0	0	3	84	0	0	0	0	0	0	5	0	3	0	0	0	0	0	0	0	0	0	0	0	1	0	0	0	0	0	3	1	0	1
AT1G63210	0	0	0	0	0	0	0	0	4	1	0	0	0	0	0	0	0	0	98	0	0	0	0	4	0	0	0	0	0	0	0	0	0	0	0	5	0	0	0	0	0	0	1	0	0	1	0	1	0
AT1G29250	0	0	0	0	1	0	0	0	0	1	0	0	3	1	0	0	0	2	54	0	0	0	0	1	0	6	0	1	0	0	0	0	0	0	0	0	0	1	0	0	0	0	0	1	0	2	1	0	1
AT1G29240	1	0	0	0	0	0	0	0	4	0	0	1	2	0	0	1	0	1	112	0	0	0	1	2	0	3	0	0	0	0	0	0	0	0	0	0	0	0	0	2	0	0	0	0	0	1	0	0	0
AT1G35650	0	0	0	0	0	0	0	0	3	0	0	0	1	0	0	2	0	3	87	0	0	0	0	1	0	3	0	0	0	0	0	0	0	0	0	0	0	0	0	3	0	0	0	0	0	2	1	1	0
AT1G07070	0	0	1	0	0	0	1	1	0	0	0	0	1	0	0	0	0	2	71	0	0	0	0	1	0	1	0	0	0	0	0	0	0	0	0	0	0	0	0	0	0	0	0	0	0	0	0	1	0
AT1G07090	0	0	0	0	0	0	1	0	0	0	0	0	0	0	0	0	0	2	108	0	0	0	0	3	0	1	0	0	0	0	0	0	0	0	0	0	0	0	0	2	0	0	0	0	0	0	0	0	3
AT1G07230	0	1	0	0	0	0	0	0	3	0	0	0	2	0	0	0	0	5	90	0	1	0	0	3	0	1	0	0	0	0	0	0	0	0	0	0	0	0	0	1	0	0	0	0	0	1	0	0	0
AT1G56180	0	1	0	0	0	0	0	0	0	0	1	0	3	0	0	0	0	2	64	0	0	0	0	2	0	5	1	1	0	0	0	0	0	0	0	0	0	3	0	1	0	0	1	0	0	0	0	2	0
AT1G56190	0	0	0	0	0	0	1	0	0	0	0	0	2	0	0	2	0	1	55	0	0	0	1	3	0	3	0	0	0	0	0	0	0	0	0	0	1	0	0	0	0	0	0	0	0	1	0	2	1
AT1G07220	0	0	0	0	0	1	1	1	3	1	0	0	0	0	0	0	0	0	91	0	0	0	1	3	0	2	0	0	0	0	0	0	0	0	0	0	0	0	0	0	0	0	3	0	0	1	1	2	0
AT1G63390	0	0	0	0	0	0	1	0	3	0	0	0	2	0	0	1	0	0	69	0	0	0	0	4	0	4	0	0	0	0	0	0	0	0	0	0	0	0	0	0	0	0	1	0	0	2	2	2	1
AT1G07210	0	0	1	0	0	0	1	1	2	0	0	0	0	0	0	1	0	2	103	0	0	1	0	2	0	1	0	0	0	0	0	0	0	0	0	0	2	0	0	1	0	0	1	0	0	3	0	0	0
AT1G07190	1	0	0	0	0	0	2	0	3	1	0	1	1	2	0	0	0	2	93	0	0	0	0	2	0	4	0	0	0	0	0	0	0	0	0	0	0	0	0	3	0	0	0	0	0	0	0	0	3
AT1G07160	1	0	0	0	1	0	0	0	1	0	1	0	2	0	0	1	0	2	66	0	0	0	0	3	0	5	0	0	0	0	0	0	0	0	0	0	0	0	0	1	0	0	0	1	0	0	0	0	0
AT1G07170	1	0	0	0	0	0	1	0	2	0	0	0	3	0	0	0	1	2	58	0	0	0	0	1	0	7	0	0	0	0	0	0	0	0	0	0	0	0	0	1	1	0	0	0	0	0	0	1	4
AT1G07180	2	2	0	0	1	0	2	0	2	0	0	0	0	0	0	0	0	3	83	0	0	0	0	3	0	4	0	0	0	0	0	0	0	0	0	0	1	0	0	1	0	0	0	0	0	1	0	0	1
AT1G07200	1	0	1	0	0	1	0	0	0	0	0	0	2	0	0	0	0	0	100	0	0	0	1	3	0	0	0	0	0	0	0	0	0	0	0	0	0	0	1	0	0	0	1	0	0	1	1	1	0
AT1G07150	0	0	0	0	0	1	1	1	3	1	0	0	0	0	1	0	0	5	90	0	0	0	0	1	0	2	0	0	0	0	0	0	0	0	0	0	0	0	0	0	0	0	0	0	0	2	0	1	2
AT1G56200	1	0	0	0	0	0	1	0	5	0	0	0	1	0	0	3	0	3	73	0	0	0	0	2	0	1	0	0	0	0	0	0	0	0	0	0	0	0	0	2	0	0	0	0	0	0	0	1	0
AT1G63400	0	0	0	0	0	0	0	0	0	1	0	0	5	0	0	0	0	1	47	0	0	0	0	0	0	10	0	0	0	0	0	0	0	0	0	0	0	1	0	0	1	0	0	1	0	0	1	3	2
AT1G63430	2	1	1	0	0	2	3	0	0	0	0	0	1	0	0	0	0	0	129	0	0	0	1	3	0	0	0	0	0	0	0	0	0	0	0	0	0	0	0	0	0	0	0	0	0	0	0	1	0
AT1G56250	0	0	0	0	0	0	1	0	1	1	0	0	2	1	0	1	0	3	92	0	0	0	1	5	0	1	0	0	0	0	0	0	0	0	0	0	0	0	0	2	0	0	2	0	0	1	2	1	1
AT1G29480	0	0	0	0	0	0	0	1	2	0	0	0	2	0	0	3	0	1	78	0	0	0	0	1	0	2	0	0	0	0	0	0	0	0	0	0	0	0	0	1	0	0	0	0	0	0	0	0	1
AT1G29475	1	0	0	0	0	0	0	0	2	0	0	0	0	0	0	0	0	2	118	0	0	0	1	1	0	0	0	0	0	0	0	0	0	0	0	0	0	0	0	2	0	0	0	0	0	1	0	0	0
AT1G56210	0	1	0	0	0	1	2	0	3	0	0	0	1	0	0	0	0	2	125	0	0	0	0	4	0	0	0	0	0	0	0	0	0	0	0	0	0	0	0	0	0	0	1	0	0	1	0	0	0
AT1G56240	0	0	0	0	0	0	0	0	1	1	0	0	2	0	0	1	0	3	104	0	0	0	1	2	0	1	0	0	0	0	0	0	2	0	0	0	0	0	0	2	0	0	1	0	0	0	1	0	0
AT1G29470	0	0	0	0	0	0	1	1	1	1	0	0	0	0	1	0	0	0	111	0	0	0	0	1	0	1	0	0	0	0	0	0	0	0	0	0	0	0	1	0	0	0	2	1	0	1	0	1	2
AT1G56220	0	2	0	0	0	0	2	0	1	0	0	0	0	0	0	0	0	2	101	0	0	0	0	1	0	0	1	1	0	0	1	0	0	0	0	0	0	1	0	0	0	0	2	0	0	2	0	0	0
AT1G63410	0	0	1	0	0	0	2	0	1	0	1	0	1	0	0	1	0	5	122	0	0	0	0	3	0	1	0	0	0	0	0	0	0	0	0	0	0	0	0	2	0	0	0	1	1	2	0	0	3
AT1G56230	0	1	0	0	0	0	1	0	0	0	0	0	3	0	0	0	0	1	98	0	0	0	0	3	0	1	0	0	0	0	0	0	0	1	0	0	1	0	0	0	0	0	1	0	0	1	1	1	0
AT1G63420	0	0	0	0	0	0	0	0	0	0	0	0	1	0	0	1	0	2	94	0	0	0	0	3	0	1	0	1	0	0	0	0	0	0	0	0	0	0	0	2	0	0	1	0	0	2	0	2	2
AT1G07140	0	0	0	0	1	1	0	0	1	0	0	1	0	0	0	0	0	1	75	0	0	0	2	1	0	3	0	0	0	0	0	0	0	0	0	0	0	2	0	0	0	0	0	0	0	1	0	1	0
AT1G29460	0	0	0	0	0	1	0	0	0	0	0	0	0	0	0	0	0	3	67	0	0	0	0	4	0	1	0	0	0	0	0	0	0	0	0	0	0	0	0	2	0	0	0	0	0	1	2	0	2
AT1G29450	1	0	0	0	1	1	0	0	0	0	0	0	0	0	0	2	0	3	84	0	0	0	0	3	0	1	0	0	0	0	0	0	0	0	0	0	0	0	0	1	0	0	0	0	0	0	2	1	0
AT1G63320	0	0	0	0	0	0	1	0	0	0	0	0	3	1	0	2	0	1	79	0	0	0	0	4	0	2	0	0	0	0	0	0	0	0	0	0	0	0	0	0	0	0	0	0	0	4	1	2	0
AT1G63330	0	0	0	0	0	1	0	0	3	0	0	0	2	0	0	1	0	3	66	0	0	0	0	0	0	3	0	0	0	0	0	0	0	0	0	0	1	0	0	1	0	0	0	0	0	1	0	3	1
AT1G56150	0	0	0	0	0	0	0	0	0	0	0	0	1	0	0	0	0	2	83	0	0	0	0	1	0	2	0	0	0	0	0	0	0	0	0	0	2	0	0	1	0	0	2	0	0	1	0	0	1
AT1G56145	1	0	1	0	0	2	0	0	3	0	0	0	2	0	0	1	0	3	106	0	0	0	0	2	0	2	0	0	0	0	0	0	0	0	0	0	1	0	0	1	0	0	3	0	1	2	0	0	1
AT1G63340	0	0	0	0	1	1	1	0	2	0	0	0	0	0	0	0	0	6	93	0	0	0	1	0	0	2	0	0	1	0	0	0	1	0	0	0	0	0	0	2	0	0	0	0	0	1	0	2	1
AT1G56140	0	0	0	0	1	1	0	0	0	0	0	0	1	0	0	1	0	3	78	0	0	1	0	0	0	3	0	2	0	0	0	0	0	0	0	0	1	0	0	3	0	0	1	0	0	1	0	0	0
AT1G07135	0	1	0	0	0	0	2	0	2	0	0	0	0	0	0	1	0	2	101	0	0	0	1	1	0	1	0	0	0	0	0	0	1	0	0	0	0	0	0	0	0	0	1	0	0	0	0	1	1
AT1G07110	0	0	0	0	0	1	0	0	1	0	0	0	2	0	0	0	0	3	77	0	0	0	0	1	0	0	0	0	0	0	0	0	0	0	0	0	0	0	0	2	0	0	1	0	0	0	3	1	0
AT1G07120	0	0	1	0	0	0	0	0	0	0	0	0	0	0	0	0	0	3	79	0	1	0	0	0	0	2	0	0	0	0	0	0	0	0	0	0	0	0	0	1	0	0	1	0	0	1	0	0	0
AT1G07130	1	0	0	0	0	1	3	0	2	0	0	0	0	0	0	0	0	2	79	0	0	0	0	5	0	3	0	1	0	0	0	0	0	0	0	0	1	0	0	0	0	0	1	0	0	0	0	0	1
AT1G56130	0	0	0	0	0	0	1	1	1	1	0	0	3	0	0	1	2	3	79	0	0	1	1	3	0	3	0	0	0	0	0	0	0	0	0	0	0	0	0	2	0	0	1	0	0	1	0	3	0
AT1G63350	0	0	0	0	0	0	1	0	2	0	1	0	0	0	0	0	0	4	84	0	0	0	0	5	0	0	0	1	0	0	0	0	0	0	0	1	0	0	0	1	0	0	1	0	0	2	1	0	0
AT1G56160	0	0	0	0	0	2	0	0	1	0	0	0	0	0	0	0	0	3	117	0	0	0	0	0	0	1	0	0	0	0	0	0	0	0	0	3	0	0	0	0	0	0	0	2	0	4	0	0	0
AT1G29380	2	0	0	0	0	0	1	0	0	1	0	0	2	0	0	1	0	3	71	0	1	0	0	3	0	1	0	0	0	0	0	0	0	1	0	0	0	0	0	0	0	0	0	0	0	0	0	0	1
AT1G29420	0	0	0	0	0	0	3	0	1	0	0	0	0	0	0	0	0	5	88	0	0	0	0	7	0	0	0	1	1	0	0	0	0	0	0	0	0	0	0	0	0	0	0	0	0	0	0	0	1
AT1G29430	1	0	1	0	0	0	0	0	0	0	1	0	1	0	0	1	0	4	89	0	0	0	0	2	0	2	0	0	0	0	0	0	1	0	0	0	0	0	0	1	0	0	0	0	0	1	1	2	2
AT1G29440	1	0	0	0	0	1	0	0	0	0	0	0	1	0	0	1	0	6	83	0	0	1	1	1	0	0	0	0	0	0	0	0	1	0	0	0	0	0	0	1	0	0	1	0	0	0	1	1	2
AT1G63380	0	0	1	0	0	0	1	0	4	0	0	0	4	0	0	2	0	1	82	0	0	0	1	1	0	3	0	1	0	0	0	0	1	0	0	0	0	0	0	0	0	0	0	0	0	1	0	4	1
AT1G29410	1	0	1	0	0	0	0	0	0	0	0	0	1	0	0	1	0	1	91	0	1	0	0	3	1	0	0	0	0	0	0	0	0	0	0	2	0	0	0	1	0	0	1	1	0	1	1	0	1
AT1G29400	0	1	0	0	0	1	2	1	0	0	0	0	0	0	0	0	0	3	126	0	0	1	0	5	0	2	0	0	0	0	0	0	0	0	0	0	1	0	0	3	0	0	1	0	0	2	0	0	0
AT1G63370	0	0	0	0	0	0	0	0	0	1	0	0	4	0	0	0	0	4	67	0	0	0	0	1	0	3	0	0	0	0	0	0	0	1	0	0	0	0	0	0	1	0	1	1	0	3	0	0	2
AT1G63360	0	0	0	0	0	0	0	0	0	0	0	0	2	0	0	1	0	2	90	0	0	0	0	1	0	0	0	1	0	0	0	0	0	0	0	0	0	0	0	2	0	0	1	1	0	3	1	1	2
AT1G07080	0	0	0	0	0	0	0	0	3	0	0	0	0	0	0	0	0	3	70	0	0	0	0	3	0	0	1	0	0	0	0	0	0	0	0	0	1	0	0	1	0	0	0	0	0	1	0	0	0
AT1G29390	0	0	0	0	1	2	1	1	0	0	0	0	0	0	0	1	0	4	81	0	0	0	1	5	0	0	0	0	0	0	0	0	0	1	0	0	0	0	0	0	0	0	0	0	1	2	0	0	0
AT1G29395	0	0	1	0	0	1	0	1	3	1	0	0	0	1	0	0	0	3	76	0	0	0	1	0	0	0	0	0	0	0	0	0	0	0	0	1	0	0	0	1	0	0	0	1	0	2	0	0	0
AT1G56170	2	1	0	0	0	0	0	0	1	0	0	0	1	1	0	0	0	3	67	0	0	0	0	1	0	6	1	1	0	0	1	0	0	0	0	0	0	0	0	0	0	0	1	0	0	1	0	0	0
AT1G63440	0	0	1	0	0	0	1	0	1	1	0	0	0	0	0	0	0	5	103	0	0	0	0	2	0	0	0	0	0	0	0	0	0	0	0	0	0	0	0	4	0	0	0	0	0	1	0	0	1
AT1G06910	0	0	0	0	0	0	0	0	0	0	0	0	2	0	0	1	1	1	66	0	0	0	0	3	0	4	0	0	0	0	0	0	0	0	3	0	0	0	0	2	0	0	1	0	0	0	2	2	22
AT1G06900	0	0	0	0	0	0	1	0	0	0	0	0	1	0	0	1	0	2	58	0	0	0	0	4	0	2	0	1	0	0	0	0	0	0	0	0	0	0	0	0	0	0	0	0	0	1	0	1	1
AT1G06710	0	0	0	0	0	0	1	0	0	0	0	0	0	0	0	2	0	0	78	0	0	0	0	1	0	2	0	0	0	0	0	0	0	0	0	0	0	0	0	1	0	0	0	0	0	1	0	0	2
AT1G12540	0	0	0	0	0	1	2	1	2	1	0	0	1	0	0	1	0	1	118	0	0	0	0	6	0	0	0	1	0	0	0	0	0	0	0	0	0	0	0	2	0	0	0	1	0	1	0	1	0
AT1G06720	0	0	0	0	0	0	1	0	0	0	0	0	1	0	0	0	0	1	50	0	0	0	0	2	0	5	0	1	0	0	0	0	0	0	0	0	0	0	0	3	0	0	0	0	0	1	2	1	1
AT1G06700	0	0	1	0	0	1	1	0	2	0	0	0	0	0	0	0	0	2	96	0	0	0	0	2	0	2	0	0	0	0	0	0	0	0	0	0	0	0	0	3	0	0	1	0	0	1	0	0	0
AT1G06730	0	0	0	0	0	0	0	1	2	1	0	0	2	0	0	2	0	1	66	0	1	0	0	1	0	1	0	1	0	0	0	0	0	0	0	0	0	0	0	1	0	0	1	0	0	0	0	2	2
AT1G12530	0	0	0	0	0	0	0	0	1	1	0	1	0	0	0	1	0	2	113	0	0	0	1	0	0	0	0	0	0	0	0	0	0	0	0	0	0	0	0	2	0	0	1	1	0	2	0	0	1
AT1G35515	0	0	0	0	0	2	2	0	3	0	0	0	1	0	0	0	0	2	80	0	0	0	0	1	0	0	0	0	0	0	0	0	1	0	0	0	0	0	0	2	0	0	1	1	0	1	0	0	0
AT1G35513	1	1	1	0	0	0	2	0	1	0	0	1	0	0	0	0	0	2	133	0	0	0	0	3	0	1	0	0	0	0	0	0	0	0	0	0	0	0	0	0	0	0	1	0	0	1	2	0	2
AT1G12520	0	0	0	0	0	0	0	0	1	1	0	0	4	1	0	0	0	1	92	0	1	0	1	2	0	2	0	0	0	0	0	0	0	0	0	1	0	0	0	2	0	0	0	1	0	1	0	0	0
AT1G06690	0	1	0	0	0	0	0	0	6	0	1	0	3	0	0	5	0	2	94	0	0	0	2	1	0	1	0	0	0	0	0	0	0	0	0	0	0	0	0	1	0	0	1	0	0	0	0	0	0
AT1G35520	0	1	0	0	0	0	1	0	2	0	0	0	2	0	0	0	0	0	115	0	0	0	0	1	0	0	0	0	0	0	0	0	0	0	0	0	0	0	0	1	0	0	0	0	0	0	1	2	0
AT1G35510	0	1	2	0	0	0	0	1	2	0	0	1	0	4	0	0	0	4	106	0	0	0	0	1	0	0	0	0	0	0	0	1	0	0	0	0	0	0	0	0	0	0	0	0	0	1	0	0	0
AT1G12550	0	2	0	0	0	0	0	0	0	1	0	0	3	0	0	0	0	1	105	0	0	0	0	2	0	1	0	1	0	0	0	0	0	0	0	0	0	0	0	0	0	0	0	0	0	0	0	0	1
AT1G62990	0	1	0	0	1	0	3	0	2	0	1	0	0	0	0	1	0	2	127	0	1	0	0	2	0	0	0	0	0	0	0	0	0	0	0	0	2	0	0	0	0	0	0	0	0	1	0	0	0
AT1G68590	0	0	1	0	0	0	0	0	2	0	0	0	0	0	0	1	0	4	110	0	0	0	0	5	0	1	0	0	0	0	0	0	0	0	0	0	0	0	0	3	0	0	0	0	0	0	0	0	0
AT1G63040	1	0	0	0	1	0	0	0	0	0	0	0	1	1	0	1	0	2	95	0	1	0	0	3	0	0	0	0	0	0	0	0	0	0	0	0	0	0	0	0	0	0	1	2	0	0	0	0	0
AT1G68600	0	0	0	0	0	0	1	0	3	0	0	0	1	0	0	1	1	4	99	0	0	0	0	6	0	1	0	1	0	0	0	0	0	0	0	0	0	0	0	1	0	0	1	0	0	0	0	1	0
AT1G68585	0	0	0	0	0	0	2	0	0	0	0	0	0	0	0	2	0	1	91	0	0	0	0	6	0	0	0	0	0	0	0	1	1	1	0	0	1	0	0	0	0	0	0	0	0	1	0	1	0
AT1G12560	0	0	0	0	0	0	0	0	2	0	1	0	0	0	0	0	0	3	105	0	0	0	0	2	0	6	0	1	0	0	0	0	0	0	0	0	0	0	0	3	0	0	0	0	0	1	0	0	1
AT1G63030	0	2	0	0	0	1	2	0	1	0	0	0	2	0	0	1	0	2	100	0	0	0	0	4	0	2	0	0	0	0	0	0	0	0	0	0	0	0	0	1	0	0	1	0	0	0	0	0	0
AT1G68570	1	0	0	0	0	1	1	0	2	0	0	0	1	0	0	0	0	2	94	0	0	1	0	3	0	4	0	0	0	0	0	0	0	0	0	0	0	0	0	1	0	0	1	0	0	1	0	0	1
AT1G63000	1	0	1	0	0	0	2	0	1	1	0	0	1	0	0	0	0	4	124	0	0	0	0	4	0	2	0	0	0	0	0	0	0	0	0	0	2	0	0	2	0	0	0	0	0	1	0	0	1
AT1G63010	1	0	0	0	0	0	1	0	0	1	0	0	0	0	0	0	0	2	122	0	0	0	0	0	0	3	0	0	0	0	0	0	0	0	0	0	0	0	0	2	0	0	1	0	0	0	0	0	1
AT1G63020	1	0	3	0	0	0	1	1	3	1	0	0	0	0	1	0	0	0	106	0	0	0	1	4	0	0	0	0	0	0	0	0	0	0	0	0	0	0	0	0	0	0	0	0	0	1	0	1	1
AT1G68580	0	0	0	1	1	1	1	0	1	0	0	0	0	1	0	0	0	3	96	0	0	1	0	2	0	3	0	0	0	2	0	1	0	0	0	0	0	0	0	3	0	0	3	0	0	4	1	1	0
AT1G06680	0	0	0	0	0	0	0	0	0	0	0	0	1	0	0	0	0	3	59	0	0	1	0	6	0	3	1	2	0	0	1	0	0	0	0	0	1	0	0	1	0	0	1	0	0	2	0	0	0
AT1G06670	1	0	0	0	0	1	0	0	2	0	0	0	1	0	0	1	0	0	64	0	0	0	1	1	0	4	0	0	0	0	0	0	0	1	0	1	1	0	0	2	0	0	0	0	0	0	0	0	0
AT1G35500	0	0	0	0	0	0	1	1	2	0	0	1	2	0	0	3	0	0	97	0	0	0	0	0	0	0	0	0	0	0	0	0	0	0	0	0	0	0	0	0	0	0	0	0	0	0	0	0	0
AT1G68480	1	0	0	0	0	0	0	0	3	1	0	0	0	0	0	1	0	3	70	0	0	0	0	6	0	0	0	0	0	0	0	0	0	0	0	0	0	0	0	2	0	0	0	1	0	1	0	0	2
AT1G62950	0	0	0	0	0	0	0	0	1	0	0	0	0	0	0	0	0	0	85	0	0	0	0	6	0	0	0	0	0	0	0	0	0	1	0	0	0	0	0	3	0	0	0	0	0	0	0	0	2
AT1G68490	0	1	0	0	1	0	0	0	0	0	0	0	0	1	0	1	0	4	106	0	0	0	0	4	0	0	0	0	0	0	0	0	0	0	0	0	0	0	0	0	0	0	1	0	0	1	0	1	1
AT1G62940	2	1	0	0	0	2	1	0	0	1	0	0	0	0	0	0	0	4	89	0	0	0	1	2	0	1	0	0	0	0	0	0	0	0	0	0	0	0	0	0	0	0	0	1	0	1	0	0	2
AT1G62960	1	0	0	0	0	0	1	0	2	0	0	0	0	0	0	0	0	2	99	0	0	0	0	2	0	1	0	0	0	0	0	0	0	0	0	0	0	0	0	0	0	0	1	0	0	0	0	3	1
AT1G68470	0	0	0	0	0	0	0	1	4	0	0	0	1	0	1	0	0	5	103	0	0	0	0	3	0	0	0	0	0	0	0	0	0	0	0	0	0	0	0	3	0	0	1	1	0	3	0	1	0
AT1G62930	0	0	0	0	1	3	1	1	2	0	0	0	2	0	0	0	0	6	80	0	0	0	1	2	0	3	0	0	0	0	0	0	0	0	0	0	0	0	0	1	0	0	1	0	0	0	0	1	0
AT1G12500	0	1	0	0	0	0	0	1	0	0	0	0	2	0	0	0	1	0	102	0	0	0	0	5	0	0	0	0	0	0	0	0	0	0	0	0	0	0	0	2	0	0	0	0	0	1	0	4	2
AT1G62910	0	0	0	0	0	0	1	0	0	0	0	0	0	0	0	0	0	3	84	0	1	0	0	3	0	2	0	0	0	0	0	0	0	0	0	0	0	0	0	0	0	0	1	0	0	0	1	1	0
AT1G62920	0	1	0	0	0	0	0	0	3	0	0	0	0	0	0	2	0	2	65	0	0	0	0	1	0	1	0	0	0	0	0	0	0	0	0	0	1	0	0	0	0	0	0	0	0	0	0	0	0
AT1G62935	0	0	0	0	0	1	0	0	0	1	0	0	1	0	0	2	0	2	89	0	0	0	1	3	0	2	0	0	0	0	0	0	0	0	0	0	0	0	0	0	0	0	0	1	0	0	0	0	1
AT1G68500	0	2	1	0	0	0	1	0	2	0	0	0	0	0	0	0	0	3	117	0	0	0	0	5	0	0	0	0	0	0	0	0	0	0	0	0	1	0	1	0	0	0	0	1	0	3	0	0	5
AT1G62970	0	0	1	0	0	0	1	0	0	0	0	1	0	0	0	0	0	1	104	0	0	0	0	2	0	0	0	1	0	0	0	0	0	0	0	0	0	0	0	3	0	0	1	0	0	0	0	0	0
AT1G68510	0	0	0	0	0	0	4	0	4	0	0	0	0	0	0	0	0	1	86	0	0	0	0	3	0	0	0	3	0	0	0	0	0	1	0	0	0	0	0	0	0	0	0	0	0	3	0	2	1
AT1G35480	0	0	1	0	0	0	5	0	1	0	1	0	1	0	0	1	0	1	102	0	0	0	0	3	0	1	0	0	0	0	0	1	0	0	0	0	0	0	0	1	0	0	0	0	0	1	0	0	0
AT1G35490	1	0	0	0	0	0	1	0	0	0	1	0	0	0	0	0	0	2	137	0	0	0	1	3	0	3	0	0	0	0	0	0	0	0	0	0	0	0	0	0	0	0	1	0	0	1	0	0	0
AT1G06660	1	0	0	0	1	0	0	0	0	0	0	0	1	0	0	0	0	1	44	0	0	0	0	2	0	2	0	1	0	0	0	0	0	0	0	0	1	0	0	3	1	0	0	0	0	1	1	1	1
AT1G68560	1	0	0	0	0	1	4	0	1	0	0	0	0	0	0	0	0	0	119	0	0	0	0	3	0	3	0	0	0	0	0	0	0	0	0	1	0	0	0	0	0	0	0	0	0	1	0	0	1
AT1G35470	0	1	0	0	0	0	0	0	0	0	0	0	0	0	0	0	0	4	101	0	0	0	0	1	0	1	0	1	0	0	0	0	0	0	0	0	0	0	0	3	0	0	0	0	0	0	0	0	0
AT1G68550	0	2	0	0	0	0	1	0	1	0	0	0	0	0	0	0	0	4	102	0	0	0	1	3	0	3	0	1	0	0	0	0	0	1	0	0	0	0	0	1	0	0	1	0	0	0	1	0	0
AT1G68540	0	0	0	0	0	1	0	0	0	0	0	0	1	0	0	0	0	2	115	0	0	0	0	4	0	0	0	0	0	0	0	0	0	0	0	0	0	0	0	0	0	0	0	0	0	1	0	1	2
AT1G62975	0	0	1	0	0	1	1	0	0	0	0	0	1	0	1	0	0	1	121	0	0	0	0	3	0	0	0	0	0	0	0	0	0	0	0	0	0	0	0	1	0	0	0	0	0	1	0	1	1
AT1G63050	1	1	0	0	0	0	3	0	1	1	0	0	0	0	0	0	0	0	112	0	0	0	0	1	0	1	0	0	1	0	0	0	1	0	0	0	0	0	0	1	0	0	0	1	0	2	0	0	0
AT1G68520	1	1	0	0	0	0	1	2	1	0	0	0	1	0	0	1	0	2	96	0	0	0	0	4	0	0	0	0	0	0	0	0	2	0	0	0	0	0	0	0	0	0	0	0	0	1	0	1	4
AT1G68530	0	0	0	0	0	0	1	0	1	0	0	0	0	0	0	0	0	1	94	0	0	0	0	2	0	3	0	0	0	0	0	0	0	0	0	0	0	0	0	0	0	0	1	0	0	2	0	0	2
AT1G62980	0	0	0	0	0	1	1	1	0	1	0	0	0	0	0	0	0	0	102	0	0	0	0	3	0	0	0	0	0	0	0	0	0	0	0	0	0	0	1	2	0	0	0	1	0	1	0	0	0
AT1G35647	0	0	0	0	0	3	1	0	1	0	1	0	1	0	0	4	0	3	86	0	0	0	0	6	0	1	0	0	0	0	0	0	0	0	0	1	0	0	0	1	0	0	2	0	0	0	5	3	3
AT1G68610	1	0	0	0	0	0	3	0	3	0	0	0	0	0	0	0	0	1	92	0	0	0	2	3	0	0	0	0	0	0	0	0	0	0	0	0	0	0	0	0	0	0	0	0	0	2	0	0	0
AT1G68620	0	0	0	0	0	1	1	1	1	1	0	0	2	0	0	1	0	4	100	0	0	0	0	5	0	0	0	0	0	0	0	0	0	0	0	0	0	0	0	2	0	0	2	0	0	1	0	0	0
AT1G63130	0	1	0	0	0	0	1	1	2	0	0	0	0	0	0	2	0	0	101	0	0	0	0	1	0	0	0	2	0	0	0	0	0	0	0	0	0	0	0	1	0	0	1	0	0	0	0	0	0
AT1G68710	1	0	0	0	0	0	0	0	4	0	0	0	1	0	0	1	0	3	77	0	0	0	0	4	0	2	0	0	0	0	0	0	0	0	0	0	0	0	0	0	0	0	1	0	0	2	0	1	4
AT1G63140	1	0	0	0	0	0	0	0	4	0	0	0	1	1	0	0	0	2	102	0	1	0	0	3	0	1	0	0	0	0	0	0	0	0	0	0	0	0	0	0	0	0	2	1	0	1	0	0	1
AT1G68700	0	0	0	0	0	0	0	0	1	0	0	0	1	0	0	2	0	2	69	0	0	0	0	2	0	0	0	0	0	0	0	0	0	0	0	0	0	0	0	1	0	0	0	0	0	1	1	0	0
AT1G68720	0	2	1	0	0	0	0	0	2	0	0	0	0	1	0	0	0	3	83	0	1	0	0	1	0	2	0	1	0	0	0	0	0	0	0	0	0	0	0	0	0	0	0	0	0	3	0	1	1
AT1G63120	0	0	1	0	0	0	2	1	3	0	0	0	3	0	0	0	1	2	113	0	0	1	0	6	0	0	0	0	0	0	0	0	0	0	0	0	0	0	0	1	1	0	1	1	0	0	0	1	1
AT1G63110	1	1	0	0	0	0	0	0	2	0	0	0	1	0	0	0	0	1	89	0	0	0	0	1	0	1	0	3	0	0	0	0	0	0	0	0	0	0	0	0	0	0	0	0	0	3	0	0	0
AT1G68670	0	0	0	0	0	2	0	0	0	0	0	0	1	0	0	0	0	2	103	0	0	0	2	1	0	3	0	1	0	0	0	0	0	0	0	0	0	0	0	2	0	0	1	1	0	1	1	0	0
AT1G63105	2	2	0	0	0	1	1	0	1	0	0	0	1	0	0	0	0	0	108	0	1	0	0	4	0	0	0	0	0	0	0	0	0	0	0	1	0	0	0	0	0	0	0	0	0	2	0	0	0
AT1G68680	0	0	0	0	0	0	0	0	5	0	0	0	0	0	0	0	0	1	89	0	0	0	1	1	0	2	0	0	0	0	0	0	0	0	0	0	2	0	0	0	0	0	0	0	0	1	0	2	0
AT1G68690	0	0	0	0	0	1	2	0	2	0	0	0	0	0	0	0	0	2	109	0	0	0	0	1	0	1	0	0	0	0	0	0	2	0	0	0	0	0	0	1	0	0	0	1	0	1	0	0	1
AT1G63100	0	0	0	0	0	1	1	0	2	0	0	0	2	1	0	2	0	2	74	0	0	0	0	2	0	2	0	0	0	0	0	0	0	0	0	0	0	0	0	0	0	0	0	0	0	0	0	2	0
AT1G68725	1	0	0	0	1	0	2	0	1	0	1	0	3	0	0	1	0	2	73	0	0	1	0	3	0	3	0	0	0	0	0	0	0	1	3	0	0	0	0	0	0	0	2	0	0	2	0	1	4
AT1G35614	0	0	0	0	0	0	2	0	2	0	0	0	1	0	1	0	0	0	90	0	1	0	0	1	0	1	0	0	0	0	0	0	0	0	0	0	0	0	1	2	0	0	0	0	0	2	0	1	0
AT1G35640	1	0	0	0	0	1	0	0	2	0	0	0	0	0	0	0	0	2	72	0	0	0	0	3	0	3	0	1	0	0	0	0	0	0	0	0	1	0	0	1	0	0	0	0	0	2	0	1	2
AT1G06890	0	1	0	0	0	0	0	0	0	0	0	0	2	0	0	1	0	2	82	0	0	0	0	1	0	1	0	0	0	0	0	0	0	1	0	0	0	0	0	0	0	0	0	0	0	0	0	0	1
AT1G35645	0	1	0	0	0	2	0	0	3	0	0	0	4	0	0	1	0	2	96	0	0	0	0	4	0	3	0	1	0	0	0	0	0	0	0	0	0	1	0	1	0	0	0	0	0	1	0	2	0
AT1G06870	0	0	0	0	0	1	0	0	0	0	0	0	1	0	0	0	0	3	111	0	0	0	0	3	0	0	0	0	0	0	0	0	0	0	0	0	1	0	0	1	0	0	0	0	0	3	0	1	0
AT1G35612	0	0	1	0	1	2	1	0	4	0	0	0	1	0	0	0	0	2	103	0	0	0	1	2	0	2	0	0	0	0	0	0	0	0	0	0	1	0	0	0	1	0	1	0	0	0	0	0	0
AT1G35630	0	0	1	0	0	0	0	0	1	0	0	0	0	0	0	0	0	1	127	0	0	0	0	2	1	2	0	1	0	0	0	0	0	0	0	0	0	0	0	1	0	0	0	0	0	2	0	0	0
AT1G35625	0	1	0	0	0	0	1	1	0	0	0	0	1	0	0	0	0	2	109	0	0	0	2	2	0	2	0	0	0	0	0	0	0	0	0	0	0	0	0	2	0	0	1	0	0	0	1	1	1
AT1G35617	0	1	1	0	0	0	1	0	3	0	0	1	0	1	0	0	0	3	87	0	0	0	1	2	0	1	0	0	0	0	0	0	0	0	0	0	1	0	0	2	0	0	0	1	0	0	1	1	3
AT1G35620	0	0	0	0	0	0	3	0	1	0	0	0	0	0	0	0	0	3	104	0	0	0	0	0	0	1	0	0	0	0	0	0	0	0	0	0	0	1	0	3	0	0	1	0	0	0	0	1	0
AT1G06840	2	0	0	0	0	0	0	0	3	0	0	0	0	0	0	1	0	3	102	0	0	1	0	2	0	3	0	0	0	0	0	0	0	0	0	0	0	0	0	0	0	0	2	1	0	0	0	0	0
[truncated: 31,603 more rows]
[truncated: 191 more columns]
