# Supplementary material for: SeqEnrich: A tool to predict transcription factor networks from co-expressed Arabidopsis and Brassica napus gene sets
Source: PLoS One. 2017 Jun 2;12(6):e0178256. doi: 10.1371/journal.pone.0178256 (PMC5456048; doi:10.1371/journal.pone.0178256)
Supplement: S2 File — Updated versions of the SeqEnrich source code will be deposited as they become available at the SourceForge open-source repository (https://sourceforge.net/). (ZIP) [file pone.0178256.s002.zip › seqenrich_src/Database/arabidopsis/ArabidopsisBindingSiteMotifs.txt]

At1g01030-binding-motif	CACMTRAH
At1g01060-binding-motif	WGATATTW
AT1G04880-Binding-motif	ABYWTAKDWTA
AT1G06070-binding-motif	MMAGCTGKCA
AT1G06850-binding-motif	HNRSCTGKMW
AT1G08320-binding-motif	HVVTGAYRTVD
AT1G09030-binding-motif	TTTTCA
At1g12610-Binding-motif	RYCGACW
At1g13260-binding-motif	WHWHTGTTK
AT1G13300-binding-motif	WHNNDAKATTCY
AT1G13400-binding-motif	AVYDNCAGTT
At1g13450-Binding-motif	RRYYRYRGTTW
At1g15360-Binding-motif	VCRSCRMV
At1g17950-binding-motif	WAACSGT
AT1G19850-Binding-motif	VCCGACMD
AT1G20640-binding-motif	CAGCA
At1g21910-Binding-motif	YCACCGHC
AT1G23380-Binding-motif	MHGTCW
AT1G23420-binding-motif	YRWHDD
AT1G23810-binding-motif	TCYAGAANVTTC
AT1G24260-binding-motif	MCAMAARWRG
At1g25340-binding-motif	BRCCTAAC
AT1G25550-binding-motif	RGAATMTWNND
AT1G27730-binding-motif	YWBHNHYAST
AT1G30490-binding-motif	YMATCATTRYHW
AT1G31320-binding-motif	VDHVCGSV
AT1G32150-binding-motif	YKMCACGTSDNH
AT1G34370-binding-motif	RMCKNMMYYRR
At1g35460-binding-motif	CMACTTGCH
AT1G43700-binding-motif	HYAGCTGKMR
AT1G45249-binding-motif	YGMCACGTSDBM
AT1G47870-binding-motif	DDDRKMGCCAAA
At1g51140-binding-motif	DNCMACTTG
AT1G51220-binding-motif	HRCCYNSAKHDNRW
At1g51600-binding-motif	CATCATCATCWT
AT1G52150-binding-motif	DDNRYRATSATKR
At1g52880-binding-motif	DYACGBMWBY
At1g53910-binidng-motif	HKGCGGCKVHD
At1g63030-Binding-motif	ATGTCGRYRD
At1g63040-Binding-motif	TTGAAA
AT1G65620-binding-motif	CKBNDHHNHCGSCR
AT1G68200-binding-motif	SCGANAAWNYCGS
At1g68320-binding-motif	BRCCWAAY
AT1G68670-binding-motif	RDWYHNNAKATWC
AT1G69180-binding-motif	CAAGTCAT
At1g69490-Binding-motif	WDVCGTR
At1g70910-binding-motif	HTCACCA
At1g71450-Binding-motif	DYYDCCRHC
AT1G72050-binding-motif	WYHWCHTYHWC
AT1G73360_AT4G00730-Binding-motif	DCATTWAWTRH
AT1G73730-binding-motif	YGKCYWGRTWCA
At1g74370-binding-motif	DWDNRGATWMDVH
AT1G74480-binding-motif	GRADHYSAANVG
At1g74650-binding-motif	HHYAMCHRHH
AT1G77920-binding-motif	YNHCRYCABCD
AT2G01060-binding-motif	DDNVGHATMTWCB
At2g02450-binding-motif	CBYNNNNNNYASGBHA
AT2G02820-binding-motif	RGMGCSK
AT2G03500-binding-motif	ATCWDDGAT
AT2G15740-binding-motif	RWCGDHDDCGD
AT2G17950-binding-motif	TGAWTGAHTDD
At2g18300-binding-motif	ACCAGT
AT2G20400-binding-motif	RDRGAATATTC
At2g23290-binding-motif	AACBRWHWHW
AT2G24765-Binding-motif	YYCCGACA
AT2G25000-Binding-motif	YGGTCAAMS
At2g26960-binding-motif	HAACNRHHW
At2g27300-binding-motif	TWNCYTCNNNNNNARG
AT2G28550-Binding-motif	WWCSTRSG
AT2G30340-binding-motif	YGSCGNNDDHNNCGG
At2g31220-binding-motif	DNYGTCGGYR
At2g31460-Binding-motif	DDGAAATGAWD
AT2G38880-binding-motif	TCCATCA
At2g40220-Binding-motif	CRSYGCYBYY
AT2G41835-binding-motif	TTGAAAA
At2g42280-binding-motif	DNCMACTTGY
AT2G42430-binding-motif	SCDBDWTYYVNGS
At2g43000-binding-motif	CGKNNNNNNNMCG
AT2G45420-binding-motif	CDNDWWYYVHGSND
AT2G45660-binding-motif	ARRVARAVR
AT2G48100-binding-motif	WCACCA
At3g01530-binding-motif	RCCTAAY
AT3G03660-binding-motif	DNTTAAYTRV
AT3G04030-binding-motif	RAAKATTCBNH
At3g04070-binding-motif	RRWDVCGTR
At3g09600-binding-motif	WGATATTTW
At3g10580-binding-motif	SCGADAAWNYCG
At3g11440-binding-motif	HAACBRHH
AT3G12910-binding-motif	YKSCGKNNNNNHNMCGB
AT3G13040-binding-motif	DGAAAACH
At3g15500-binding-motif	DYACGBMWHY
AT3G19510-binding-motif	YRHACY
AT3G20770-binding-motif	RCCGTTR
At3g21175-binding-motif	VRCCGTYSRWT
AT3G21890-binding-motif	RWAAAGNDRWW
AT3G24120-binding-motif	DWAKATTCBNH
At3g25990-binding-motif	WNYNBRGTTA
AT3G26620-binding-motif	GCKNNDRNNNHGY
At3g26790-Binding-motif	DHRCATGCAWD
AT3G27010-binding-motif	YRGGDCCCAC
At3g28910-binding-motif	YHNYYAMCYR
At3g30210-binding-motif	ACCTAMYHH
AT3G30530-binding-motif	KMCACGTCAKCW
AT3G45150-binding-motif	RGGHCCAC
AT3G46070-binding-motif	YHTCACTBH
At3g46590-binding-motif	AAACCCTAAA
AT3G49930-binding-motif	GATTTC
At3g50060-binding-motif	MWCYRYAACYSK
AT3G51470-binding-motif	VTRSWCY
AT3G54340-binding-motif	YMAAWRWRGHAA
AT3G54990-Binding-motif	YSTCGKAC
At3g55370-binding-motif	HHNCTTTW
AT3G60580-binding-motif	DNWAGTRR
AT3G61150-binding-motif	YMWTWAATRH
AT4G00270-Binding-motif	HCGGCCGM
At4g01500-binding-motif	HBNBCAGRTD
At4g01540-binding-motif	WAAAGYDDHD
At4g10350-binding-motif	RMKTRNNNHDBAMG
AT4G11080-binding-motif	YCDYCDHCDYMDCC
At4g12670-binding-motif	CTMAAYCMTA
AT4G18020-Binding-motif	RNWATCH
At4g18770-binding-motif	WDHHGTAACSK
AT4G24020-binding-motif	DYGNCYYTT
At4g24470-binding-motif	AWYBRACGGYYV
At4g28140-Binding-motif	KGDCGGYGVHD
AT4G30080-binding-motif	GKTTTTGGCG
At4g31610-binding-motif	YGTGTAGA
AT4G31920-Binding-motif	AGATHYKV
At4g33280-Binding-motif	TTTYCCGCCAAA
At4g34400-Binding-motif	TTBCTTWDNWWTT
AT4G37750-Binding-motif	DBRCACRVWTC
AT4G38170-binding-motif	TTARARTT
AT4G38900-binding-motif	DWKMCAGCY
At5g01380-Binding-motif	CAYGTKNNDHW
AT5G03790-binding-motif	WSMATTATTGNH
AT5G04390-binding-motif	AGTGDDNNDD
AT5G05090-binding-motif	HAGATHYK
At5g05410-Binding-motif	MACCGMCW
At5g05790-binding-motif	WYVTYATCH
AT5G06839-binding-motif	VTGACGTCABBD
AT5G08070-binding-motif	VTKGGGACCAC
At5g08750-binding-motif	DHVRYCGYADH
AT5G10510-binding-motif	YMTYGRDWWNYG
At5g11190-binding-motif	CCDCCDYYDCC
AT5G11260-binding-motif	GVTGACGTSDH
AT5G13790-binding-motif	CMAAWRWRGAAA
AT5G16560-binding-motif	DNWYATKC
At5g16820-binding-motif	CYRGAA
AT5G17300-binding-motif	DGATATTW
AT5G18240-binding-motif	VGHATM
At5g18560_At4g34410-Binding-motif	RCGGCGSH
AT5G22890-binding-motif	ARDTAHHAMCT
AT5G22990-binding-motif	CGWHDTCG
AT5G23930-binding-motif	YMGCCRYC
At5g25475-Binding-motif	SAAGCA
At5g39820-binding-motif	MCGTNNNNNNNMCG
At5g40330-binding-motif	CAACWA
At5g46830-binding-motif	BGTACGGH
At5g49300-binding-motif	AKSAYVATSA
At5g50670-binding-motif	BGTACKDH
At5g51190-Binding-motif	RYGGCGGC
AT5G52170-binding-motif	AWTWAATG
At5g56840-binding-motif	YNTTATCYWHW
AT5G56930-binding-motif	TWTTWACYDH
AT5G58080-Binding-motif	AGATWYR
At5g58850-binding-motif	WWHHGTAACSK
At5g58900-binding-motif	DBVTYATCH
At5g59430-binding-motif	AAACMBTAAA
AT5G60120-Binding-motif	WACCTRSG
AT5G60910-binding-motif	TKDCYWWWWWTR
At5g61620-binding-motif	HTTATCYWHW
AT5G61850-binding-motif	CCRSYGGW
AT5G62110-Binding-motif	TAATTGACTCAA
AT5G62165-binding-motif	CATCAT
AT5G63090-binding-motif	KYHDHHDCCGSC
AT5G65210-binding-motif	HGVTKACGTCAB
AT5G65310-binding-motif	MATKATTR
AT5G65510-binding-motif	DCRNWWHYCRAK
At5g67000-Binding-motif	BRYGGYKRH
At5g67300-binding-motif	CBRHHWWAMC
AT5G67450-binding-motif	DNDDWNASTGD
C3H-binding-motif	TGTTGA
Circadian-clock-binding-motif	WAATATCH
E2F-DP-binding-motif	TTGGCG
General-ABI-VP1-Binding-motif-1	VVVAAWWNHDHVV
General-ABI-VP1-Binding-motif-2	GATGAA
General-ABI-VP1-Binding-motif-3	SAWGMA
General-ARF-Binding-motif	SMGACA
General-ARID-Binding-motif	ATWWAAT
General-ARR-GARP-binding-motif	MRDWHMBB
General-AS2-binding-motif	SCGNNNNNNNCGSC
General-AUX-IAA-binding-motif	WWDGTCA
General-AUX-IAA-binding-motif-2	TCACCA
General-BBR-BPC-binding-motif	YTYTCTYTYTCT
General-BES-binding-motif	BRCACGTGB
General-bHLH-binding-motif	CACGTV
General-bZIP-binding-motif	BACGTVKM
General-bZIP-binding-motif-2	VTGACGTMABYD
General-C2C2-CO-like-binding-motif	WTCYBVRCCR
General-C2C2-DOF-binding-motif	CTTTWY
General-C2C2-GATA-binding-motif	HAGATCYRND
General-C2H2-binding-motif	YTTGTCKYWW
General-CAMTA-binding-motif	VCGYGT
General-CCA1-binding-motif	RGATAWW
General-CCAAT-HAP-binding-motif	CCAAT
General-CPP-binding-motif	AWTTYRAA
General-CSD-binding-motif	KTTTTWTT
General-EIL-binding-motif	VYDHDY
General-ERF-2-binding-motif	SCGCCGYM
General-ERF-binding-motif	SCRCCGH
General-ERF-binding-motif-3	BRCCGACA
General-FAR1-like-binding-motif	CACGCG
General-G2-GARP-binding-motif	GAATHTW
General-GEBP-like-binding-motif	VTHATCCRHW
General-GRAS-binding-motif	KTWCRGH
General-GRF-binding-motif	YGTCAGD
General-Homeobox-binding-motif	HAATNATD
General-HSF-binding-motif	RGAAVNWTCY
General-I-box-binding-motif	TTATCY
General-MADS-box-2-binding-motif	WAWWHRGHA
General-MADS-box-binding-motif	MYWWWWNDRDH
General-MYB-binding-motif	YAMCWAMY
General-NAC-binding-motif	CKTVNNNNNBAMG
General-PLATZ-binding-motif	RGAABNTTC
General-R1R2R3-binding-motif	YDRCCGTTR
General-RAV-binding-motif	DMTGTBKB
General-RAV-binding-motif-2	WHNYDRCCGTTR
General-SBP-box-binding-motif	CGTAC
General-SRS-binding-motif	CCCTAGVY
General-TALE-binding-motif	VBGTCR
General-TCP-binding-motif	GTGGGNCC
General-TPB-like-binding-motif	YTAGGKY
General-Trihelix-binding-motif	RHRGTDAHW
general-WRKY-motif	RGYCAAM
General-YABBY-binding-motif	DAYNAYWM
LIM-binding-motif	TCAAAT
MYB-binding-motif-2	TAACBRHHW
PHD-binding-motif	YVGACTCBR
TRF-like-binding-motif	AAACNNTAAA
ZF-HD-binding-motif	WRATTAR
