# Supplementary material for: SeqEnrich: A tool to predict transcription factor networks from co-expressed Arabidopsis and Brassica napus gene sets
Source: PLoS One. 2017 Jun 2;12(6):e0178256. doi: 10.1371/journal.pone.0178256 (PMC5456048; doi:10.1371/journal.pone.0178256)
Supplement: S2 File — Updated versions of the SeqEnrich source code will be deposited as they become available at the SourceForge open-source repository (https://sourceforge.net/). (ZIP) [file pone.0178256.s002.zip › seqenrich_src/Database/arabidopsis/ArabidopsisGenomeAGIs.txt]

AT1G01010	AT1G01010
AT1G01020	AT1G01020
AT1G01030	AT1G01030
AT1G01040	AT1G01040
AT1G01046	AT1G01046
AT1G01050	AT1G01050
AT1G01060	AT1G01060
AT1G01070	AT1G01070
AT1G01073	AT1G01073
AT1G01080	AT1G01080
AT1G01090	AT1G01090
AT1G01100	AT1G01100
AT1G01110	AT1G01110
AT1G01115	AT1G01115
AT1G01120	AT1G01120
AT1G01130	AT1G01130
AT1G01140	AT1G01140
AT1G01150	AT1G01150
AT1G01160	AT1G01160
AT1G01170	AT1G01170
AT1G01180	AT1G01180
AT1G01183	AT1G01183
AT1G01190	AT1G01190
AT1G01200	AT1G01200
AT1G01210	AT1G01210
AT1G01220	AT1G01220
AT1G01225	AT1G01225
AT1G01230	AT1G01230
AT1G01240	AT1G01240
AT1G01250	AT1G01250
AT1G01260	AT1G01260
AT1G01270	AT1G01270
AT1G01280	AT1G01280
AT1G01290	AT1G01290
AT1G01300	AT1G01300
AT1G01305	AT1G01305
AT1G01310	AT1G01310
AT1G01320	AT1G01320
AT1G01340	AT1G01340
AT1G01350	AT1G01350
AT1G01355	AT1G01355
AT1G01360	AT1G01360
AT1G01370	AT1G01370
AT1G01380	AT1G01380
AT1G01390	AT1G01390
AT1G01400	AT1G01400
AT1G01410	AT1G01410
AT1G01420	AT1G01420
AT1G01430	AT1G01430
AT1G01440	AT1G01440
AT1G01448	AT1G01448
AT1G01450	AT1G01450
AT1G01453	AT1G01453
AT1G01460	AT1G01460
AT1G01470	AT1G01470
AT1G01471	AT1G01471
AT1G01480	AT1G01480
AT1G01490	AT1G01490
AT1G01500	AT1G01500
AT1G01510	AT1G01510
AT1G01520	AT1G01520
AT1G01530	AT1G01530
AT1G01540	AT1G01540
AT1G01550	AT1G01550
AT1G01560	AT1G01560
AT1G01570	AT1G01570
AT1G01580	AT1G01580
AT1G01590	AT1G01590
AT1G01600	AT1G01600
AT1G01610	AT1G01610
AT1G01620	AT1G01620
AT1G01630	AT1G01630
AT1G01640	AT1G01640
AT1G01650	AT1G01650
AT1G01660	AT1G01660
AT1G01670	AT1G01670
AT1G01680	AT1G01680
AT1G01690	AT1G01690
AT1G01695	AT1G01695
AT1G01700	AT1G01700
AT1G01710	AT1G01710
AT1G01720	AT1G01720
AT1G01725	AT1G01725
AT1G01730	AT1G01730
AT1G01740	AT1G01740
AT1G01750	AT1G01750
AT1G01760	AT1G01760
AT1G01770	AT1G01770
AT1G01780	AT1G01780
AT1G01790	AT1G01790
AT1G01800	AT1G01800
AT1G01810	AT1G01810
AT1G01820	AT1G01820
AT1G01830	AT1G01830
AT1G01840	AT1G01840
AT1G01860	AT1G01860
AT1G01870	AT1G01870
AT1G01880	AT1G01880
AT1G01890	AT1G01890
AT1G01900	AT1G01900
AT1G01910	AT1G01910
AT1G01920	AT1G01920
AT1G01930	AT1G01930
AT1G01940	AT1G01940
AT1G01950	AT1G01950
AT1G01960	AT1G01960
AT1G01970	AT1G01970
AT1G01980	AT1G01980
AT1G01990	AT1G01990
AT1G02000	AT1G02000
AT1G02010	AT1G02010
AT1G02020	AT1G02020
AT1G02030	AT1G02030
AT1G02040	AT1G02040
AT1G02050	AT1G02050
AT1G02060	AT1G02060
AT1G02065	AT1G02065
AT1G02070	AT1G02070
AT1G02074	AT1G02074
AT1G02080	AT1G02080
AT1G02090	AT1G02090
AT1G02100	AT1G02100
AT1G02110	AT1G02110
AT1G02120	AT1G02120
AT1G02130	AT1G02130
AT1G02136	AT1G02136
AT1G02140	AT1G02140
AT1G02145	AT1G02145
AT1G02150	AT1G02150
AT1G02160	AT1G02160
AT1G02170	AT1G02170
AT1G02180	AT1G02180
AT1G02190	AT1G02190
AT1G02205	AT1G02205
AT1G02210	AT1G02210
AT1G02220	AT1G02220
AT1G02228	AT1G02228
AT1G02230	AT1G02230
AT1G02250	AT1G02250
AT1G02260	AT1G02260
AT1G02270	AT1G02270
AT1G02280	AT1G02280
AT1G02290	AT1G02290
AT1G02300	AT1G02300
AT1G02305	AT1G02305
AT1G02310	AT1G02310
AT1G02320	AT1G02320
AT1G02330	AT1G02330
AT1G02335	AT1G02335
AT1G02340	AT1G02340
AT1G02350	AT1G02350
AT1G02360	AT1G02360
AT1G02370	AT1G02370
AT1G02380	AT1G02380
AT1G02390	AT1G02390
AT1G02391	AT1G02391
AT1G02400	AT1G02400
AT1G02405	AT1G02405
AT1G02410	AT1G02410
AT1G02420	AT1G02420
AT1G02430	AT1G02430
AT1G02440	AT1G02440
AT1G02450	AT1G02450
AT1G02460	AT1G02460
AT1G02470	AT1G02470
AT1G02475	AT1G02475
AT1G02480	AT1G02480
AT1G02490	AT1G02490
AT1G02500	AT1G02500
AT1G02510	AT1G02510
AT1G02520	AT1G02520
AT1G02530	AT1G02530
AT1G02540	AT1G02540
AT1G02550	AT1G02550
AT1G02560	AT1G02560
AT1G02570	AT1G02570
AT1G02575	AT1G02575
AT1G02580	AT1G02580
AT1G02590	AT1G02590
AT1G02600	AT1G02600
AT1G02610	AT1G02610
AT1G02620	AT1G02620
AT1G02630	AT1G02630
AT1G02640	AT1G02640
AT1G02650	AT1G02650
AT1G02660	AT1G02660
AT1G02670	AT1G02670
AT1G02680	AT1G02680
AT1G02681	AT1G02681
AT1G02690	AT1G02690
AT1G02700	AT1G02700
AT1G02710	AT1G02710
AT1G02720	AT1G02720
AT1G02730	AT1G02730
AT1G02740	AT1G02740
AT1G02750	AT1G02750
AT1G02760	AT1G02760
AT1G02770	AT1G02770
AT1G02780	AT1G02780
AT1G02790	AT1G02790
AT1G02800	AT1G02800
AT1G02810	AT1G02810
AT1G02813	AT1G02813
AT1G02816	AT1G02816
AT1G02820	AT1G02820
AT1G02830	AT1G02830
AT1G02840	AT1G02840
AT1G02850	AT1G02850
AT1G02860	AT1G02860
AT1G02870	AT1G02870
AT1G02880	AT1G02880
AT1G02890	AT1G02890
AT1G02900	AT1G02900
AT1G02910	AT1G02910
AT1G02920	AT1G02920
AT1G02930	AT1G02930
AT1G02940	AT1G02940
AT1G02950	AT1G02950
AT1G02952	AT1G02952
AT1G02960	AT1G02960
AT1G02965	AT1G02965
AT1G02970	AT1G02970
AT1G02980	AT1G02980
AT1G02990	AT1G02990
AT1G03000	AT1G03000
AT1G03010	AT1G03010
AT1G03020	AT1G03020
AT1G03022	AT1G03022
AT1G03030	AT1G03030
AT1G03040	AT1G03040
AT1G03050	AT1G03050
AT1G03055	AT1G03055
AT1G03060	AT1G03060
AT1G03070	AT1G03070
AT1G03080	AT1G03080
AT1G03090	AT1G03090
AT1G03100	AT1G03100
AT1G03103	AT1G03103
AT1G03106	AT1G03106
AT1G03110	AT1G03110
AT1G03120	AT1G03120
AT1G03130	AT1G03130
AT1G03140	AT1G03140
AT1G03150	AT1G03150
AT1G03160	AT1G03160
AT1G03170	AT1G03170
AT1G03180	AT1G03180
AT1G03190	AT1G03190
AT1G03200	AT1G03200
AT1G03210	AT1G03210
AT1G03220	AT1G03220
AT1G03230	AT1G03230
AT1G03240	AT1G03240
AT1G03250	AT1G03250
AT1G03260	AT1G03260
AT1G03270	AT1G03270
AT1G03280	AT1G03280
AT1G03290	AT1G03290
AT1G03300	AT1G03300
AT1G03310	AT1G03310
AT1G03320	AT1G03320
AT1G03330	AT1G03330
AT1G03340	AT1G03340
AT1G03350	AT1G03350
AT1G03360	AT1G03360
AT1G03365	AT1G03365
AT1G03370	AT1G03370
AT1G03380	AT1G03380
AT1G03390	AT1G03390
AT1G03400	AT1G03400
AT1G03410	AT1G03410
AT1G03420	AT1G03420
AT1G03430	AT1G03430
AT1G03440	AT1G03440
AT1G03445	AT1G03445
AT1G03457	AT1G03457
AT1G03470	AT1G03470
AT1G03475	AT1G03475
AT1G03490	AT1G03490
AT1G03495	AT1G03495
AT1G03502	AT1G03502
AT1G03506	AT1G03506
AT1G03510	AT1G03510
AT1G03515	AT1G03515
AT1G03520	AT1G03520
AT1G03530	AT1G03530
AT1G03540	AT1G03540
AT1G03545	AT1G03545
AT1G03550	AT1G03550
AT1G03560	AT1G03560
AT1G03570	AT1G03570
AT1G03580	AT1G03580
AT1G03590	AT1G03590
AT1G03600	AT1G03600
AT1G03610	AT1G03610
AT1G03620	AT1G03620
AT1G03630	AT1G03630
AT1G03640	AT1G03640
AT1G03650	AT1G03650
AT1G03660	AT1G03660
AT1G03670	AT1G03670
AT1G03680	AT1G03680
AT1G03687	AT1G03687
AT1G03700	AT1G03700
AT1G03710	AT1G03710
AT1G03720	AT1G03720
AT1G03730	AT1G03730
AT1G03740	AT1G03740
AT1G03743	AT1G03743
AT1G03746	AT1G03746
AT1G03750	AT1G03750
AT1G03760	AT1G03760
AT1G03770	AT1G03770
AT1G03780	AT1G03780
AT1G03790	AT1G03790
AT1G03800	AT1G03800
AT1G03810	AT1G03810
AT1G03820	AT1G03820
AT1G03830	AT1G03830
AT1G03840	AT1G03840
AT1G03850	AT1G03850
AT1G03860	AT1G03860
AT1G03870	AT1G03870
AT1G03880	AT1G03880
AT1G03890	AT1G03890
AT1G03900	AT1G03900
AT1G03905	AT1G03905
AT1G03910	AT1G03910
AT1G03920	AT1G03920
AT1G03930	AT1G03930
AT1G03935	AT1G03935
AT1G03940	AT1G03940
AT1G03950	AT1G03950
AT1G03960	AT1G03960
AT1G03970	AT1G03970
AT1G03980	AT1G03980
AT1G03982	AT1G03982
AT1G03990	AT1G03990
AT1G04000	AT1G04000
AT1G04010	AT1G04010
AT1G04020	AT1G04020
AT1G04030	AT1G04030
AT1G04040	AT1G04040
AT1G04050	AT1G04050
AT1G04070	AT1G04070
AT1G04080	AT1G04080
AT1G04090	AT1G04090
AT1G04100	AT1G04100
AT1G04110	AT1G04110
AT1G04120	AT1G04120
AT1G04130	AT1G04130
AT1G04140	AT1G04140
AT1G04150	AT1G04150
AT1G04160	AT1G04160
AT1G04170	AT1G04170
AT1G04171	AT1G04171
AT1G04180	AT1G04180
AT1G04190	AT1G04190
AT1G04200	AT1G04200
AT1G04210	AT1G04210
AT1G04220	AT1G04220
AT1G04230	AT1G04230
AT1G04240	AT1G04240
AT1G04250	AT1G04250
AT1G04260	AT1G04260
AT1G04270	AT1G04270
AT1G04280	AT1G04280
AT1G04290	AT1G04290
AT1G04295	AT1G04295
AT1G04300	AT1G04300
AT1G04310	AT1G04310
AT1G04320	AT1G04320
AT1G04330	AT1G04330
AT1G04340	AT1G04340
AT1G04350	AT1G04350
AT1G04360	AT1G04360
AT1G04370	AT1G04370
AT1G04380	AT1G04380
AT1G04390	AT1G04390
AT1G04400	AT1G04400
AT1G04410	AT1G04410
AT1G04420	AT1G04420
AT1G04425	AT1G04425
AT1G04430	AT1G04430
AT1G04440	AT1G04440
AT1G04445	AT1G04445
AT1G04450	AT1G04450
AT1G04457	AT1G04457
AT1G04470	AT1G04470
AT1G04480	AT1G04480
AT1G04490	AT1G04490
AT1G04500	AT1G04500
AT1G04501	AT1G04501
AT1G04510	AT1G04510
AT1G04520	AT1G04520
AT1G04530	AT1G04530
AT1G04540	AT1G04540
AT1G04550	AT1G04550
AT1G04555	AT1G04555
AT1G04560	AT1G04560
AT1G04570	AT1G04570
AT1G04580	AT1G04580
AT1G04590	AT1G04590
AT1G04600	AT1G04600
AT1G04610	AT1G04610
AT1G04620	AT1G04620
AT1G04625	AT1G04625
AT1G04630	AT1G04630
AT1G04635	AT1G04635
AT1G04640	AT1G04640
AT1G04645	AT1G04645
AT1G04650	AT1G04650
AT1G04660	AT1G04660
AT1G04670	AT1G04670
AT1G04680	AT1G04680
AT1G04684	AT1G04684
AT1G04690	AT1G04690
AT1G04700	AT1G04700
AT1G04710	AT1G04710
AT1G04720	AT1G04720
AT1G04730	AT1G04730
AT1G04750	AT1G04750
AT1G04760	AT1G04760
AT1G04770	AT1G04770
AT1G04778	AT1G04778
AT1G04780	AT1G04780
AT1G04790	AT1G04790
AT1G04800	AT1G04800
AT1G04810	AT1G04810
AT1G04820	AT1G04820
AT1G04830	AT1G04830
AT1G04840	AT1G04840
AT1G04850	AT1G04850
AT1G04860	AT1G04860
AT1G04870	AT1G04870
AT1G04880	AT1G04880
AT1G04890	AT1G04890
AT1G04900	AT1G04900
AT1G04910	AT1G04910
AT1G04920	AT1G04920
AT1G04930	AT1G04930
AT1G04940	AT1G04940
AT1G04945	AT1G04945
AT1G04950	AT1G04950
AT1G04960	AT1G04960
AT1G04970	AT1G04970
AT1G04980	AT1G04980
AT1G04985	AT1G04985
AT1G04990	AT1G04990
AT1G05000	AT1G05000
AT1G05010	AT1G05010
AT1G05020	AT1G05020
AT1G05030	AT1G05030
AT1G05040	AT1G05040
AT1G05055	AT1G05055
AT1G05060	AT1G05060
AT1G05061	AT1G05061
AT1G05065	AT1G05065
AT1G05070	AT1G05070
AT1G05080	AT1G05080
AT1G05085	AT1G05085
AT1G05090	AT1G05090
AT1G05100	AT1G05100
AT1G05120	AT1G05120
AT1G05135	AT1G05135
AT1G05136	AT1G05136
AT1G05140	AT1G05140
AT1G05150	AT1G05150
AT1G05160	AT1G05160
AT1G05170	AT1G05170
AT1G05180	AT1G05180
AT1G05190	AT1G05190
AT1G05200	AT1G05200
AT1G05205	AT1G05205
AT1G05210	AT1G05210
AT1G05220	AT1G05220
AT1G05230	AT1G05230
AT1G05240	AT1G05240
AT1G05250	AT1G05250
AT1G05260	AT1G05260
AT1G05270	AT1G05270
AT1G05280	AT1G05280
AT1G05290	AT1G05290
AT1G05291	AT1G05291
AT1G05300	AT1G05300
AT1G05310	AT1G05310
AT1G05320	AT1G05320
AT1G05330	AT1G05330
AT1G05340	AT1G05340
AT1G05350	AT1G05350
AT1G05360	AT1G05360
AT1G05370	AT1G05370
AT1G05380	AT1G05380
AT1G05385	AT1G05385
AT1G05390	AT1G05390
AT1G05400	AT1G05400
AT1G05410	AT1G05410
AT1G05420	AT1G05420
AT1G05430	AT1G05430
AT1G05440	AT1G05440
AT1G05450	AT1G05450
AT1G05460	AT1G05460
AT1G05470	AT1G05470
AT1G05490	AT1G05490
AT1G05500	AT1G05500
AT1G05510	AT1G05510
AT1G05520	AT1G05520
AT1G05530	AT1G05530
AT1G05540	AT1G05540
AT1G05550	AT1G05550
AT1G05560	AT1G05560
AT1G05562	AT1G05562
AT1G05570	AT1G05570
AT1G05575	AT1G05575
AT1G05577	AT1G05577
AT1G05580	AT1G05580
AT1G05590	AT1G05590
AT1G05600	AT1G05600
AT1G05610	AT1G05610
AT1G05615	AT1G05615
AT1G05620	AT1G05620
AT1G05630	AT1G05630
AT1G05640	AT1G05640
AT1G05650	AT1G05650
AT1G05660	AT1G05660
AT1G05670	AT1G05670
AT1G05675	AT1G05675
AT1G05680	AT1G05680
AT1G05690	AT1G05690
AT1G05700	AT1G05700
AT1G05710	AT1G05710
AT1G05720	AT1G05720
AT1G05730	AT1G05730
AT1G05740	AT1G05740
AT1G05750	AT1G05750
AT1G05760	AT1G05760
AT1G05770	AT1G05770
AT1G05780	AT1G05780
AT1G05785	AT1G05785
AT1G05790	AT1G05790
AT1G05800	AT1G05800
AT1G05805	AT1G05805
AT1G05810	AT1G05810
AT1G05820	AT1G05820
AT1G05830	AT1G05830
AT1G05835	AT1G05835
AT1G05840	AT1G05840
AT1G05850	AT1G05850
AT1G05860	AT1G05860
AT1G05870	AT1G05870
AT1G05880	AT1G05880
AT1G05890	AT1G05890
AT1G05894	AT1G05894
AT1G05900	AT1G05900
AT1G05910	AT1G05910
AT1G05920	AT1G05920
AT1G05925	AT1G05925
AT1G05930	AT1G05930
AT1G05940	AT1G05940
AT1G05950	AT1G05950
AT1G05960	AT1G05960
AT1G05970	AT1G05970
AT1G05980	AT1G05980
AT1G05990	AT1G05990
AT1G06000	AT1G06000
AT1G06002	AT1G06002
AT1G06010	AT1G06010
AT1G06020	AT1G06020
AT1G06030	AT1G06030
AT1G06040	AT1G06040
AT1G06050	AT1G06050
AT1G06060	AT1G06060
AT1G06070	AT1G06070
AT1G06080	AT1G06080
AT1G06090	AT1G06090
AT1G06100	AT1G06100
AT1G06110	AT1G06110
AT1G06120	AT1G06120
AT1G06130	AT1G06130
AT1G06135	AT1G06135
AT1G06137	AT1G06137
AT1G06140	AT1G06140
AT1G06148	AT1G06148
AT1G06149	AT1G06149
AT1G06150	AT1G06150
AT1G06160	AT1G06160
AT1G06170	AT1G06170
AT1G06180	AT1G06180
AT1G06190	AT1G06190
AT1G06200	AT1G06200
AT1G06210	AT1G06210
AT1G06220	AT1G06220
AT1G06225	AT1G06225
AT1G06230	AT1G06230
AT1G06240	AT1G06240
AT1G06250	AT1G06250
AT1G06260	AT1G06260
AT1G06265	AT1G06265
AT1G06270	AT1G06270
AT1G06280	AT1G06280
AT1G06290	AT1G06290
AT1G06310	AT1G06310
AT1G06320	AT1G06320
AT1G06330	AT1G06330
AT1G06340	AT1G06340
AT1G06350	AT1G06350
AT1G06360	AT1G06360
AT1G06370	AT1G06370
AT1G06380	AT1G06380
AT1G06390	AT1G06390
AT1G06400	AT1G06400
AT1G06410	AT1G06410
AT1G06420	AT1G06420
AT1G06430	AT1G06430
AT1G06440	AT1G06440
AT1G06450	AT1G06450
AT1G06460	AT1G06460
AT1G06470	AT1G06470
AT1G06475	AT1G06475
AT1G06480	AT1G06480
AT1G06490	AT1G06490
AT1G06500	AT1G06500
AT1G06510	AT1G06510
AT1G06515	AT1G06515
AT1G06520	AT1G06520
AT1G06530	AT1G06530
AT1G06540	AT1G06540
AT1G06550	AT1G06550
AT1G06560	AT1G06560
AT1G06570	AT1G06570
AT1G06580	AT1G06580
AT1G06590	AT1G06590
AT1G06610	AT1G06610
AT1G06620	AT1G06620
AT1G06630	AT1G06630
AT1G06640	AT1G06640
AT1G06645	AT1G06645
AT1G06650	AT1G06650
AT1G06660	AT1G06660
AT1G06670	AT1G06670
AT1G06680	AT1G06680
AT1G06690	AT1G06690
AT1G06700	AT1G06700
AT1G06710	AT1G06710
AT1G06720	AT1G06720
AT1G06730	AT1G06730
AT1G06740	AT1G06740
AT1G06750	AT1G06750
AT1G06760	AT1G06760
AT1G06770	AT1G06770
AT1G06780	AT1G06780
AT1G06790	AT1G06790
AT1G06800	AT1G06800
AT1G06810	AT1G06810
AT1G06820	AT1G06820
AT1G06830	AT1G06830
AT1G06840	AT1G06840
AT1G06850	AT1G06850
AT1G06860	AT1G06860
AT1G06870	AT1G06870
AT1G06880	AT1G06880
AT1G06890	AT1G06890
AT1G06900	AT1G06900
AT1G06910	AT1G06910
AT1G06920	AT1G06920
AT1G06923	AT1G06923
AT1G06925	AT1G06925
AT1G06930	AT1G06930
AT1G06950	AT1G06950
AT1G06960	AT1G06960
AT1G06970	AT1G06970
AT1G06980	AT1G06980
AT1G06990	AT1G06990
AT1G07000	AT1G07000
AT1G07010	AT1G07010
AT1G07020	AT1G07020
AT1G07025	AT1G07025
AT1G07030	AT1G07030
AT1G07040	AT1G07040
AT1G07050	AT1G07050
AT1G07051	AT1G07051
AT1G07060	AT1G07060
AT1G07070	AT1G07070
AT1G07080	AT1G07080
AT1G07090	AT1G07090
AT1G07100	AT1G07100
AT1G07110	AT1G07110
AT1G07119	AT1G07119
AT1G07120	AT1G07120
AT1G07128	AT1G07128
AT1G07130	AT1G07130
AT1G07135	AT1G07135
AT1G07140	AT1G07140
AT1G07150	AT1G07150
AT1G07160	AT1G07160
AT1G07170	AT1G07170
AT1G07175	AT1G07175
AT1G07180	AT1G07180
AT1G07190	AT1G07190
AT1G07200	AT1G07200
AT1G07210	AT1G07210
AT1G07220	AT1G07220
AT1G07230	AT1G07230
AT1G07240	AT1G07240
AT1G07250	AT1G07250
AT1G07260	AT1G07260
AT1G07270	AT1G07270
AT1G07280	AT1G07280
AT1G07290	AT1G07290
AT1G07300	AT1G07300
AT1G07310	AT1G07310
AT1G07320	AT1G07320
AT1G07330	AT1G07330
AT1G07340	AT1G07340
AT1G07350	AT1G07350
AT1G07360	AT1G07360
AT1G07370	AT1G07370
AT1G07380	AT1G07380
AT1G07390	AT1G07390
AT1G07400	AT1G07400
AT1G07410	AT1G07410
AT1G07420	AT1G07420
AT1G07430	AT1G07430
AT1G07440	AT1G07440
AT1G07450	AT1G07450
AT1G07460	AT1G07460
AT1G07470	AT1G07470
AT1G07473	AT1G07473
AT1G07476	AT1G07476
AT1G07480	AT1G07480
AT1G07485	AT1G07485
AT1G07490	AT1G07490
AT1G07500	AT1G07500
AT1G07510	AT1G07510
AT1G07520	AT1G07520
AT1G07530	AT1G07530
AT1G07540	AT1G07540
AT1G07550	AT1G07550
AT1G07560	AT1G07560
AT1G07570	AT1G07570
AT1G07580	AT1G07580
AT1G07590	AT1G07590
AT1G07600	AT1G07600
AT1G07610	AT1G07610
AT1G07615	AT1G07615
AT1G07620	AT1G07620
AT1G07630	AT1G07630
AT1G07640	AT1G07640
AT1G07645	AT1G07645
AT1G07650	AT1G07650
AT1G07660	AT1G07660
AT1G07670	AT1G07670
AT1G07680	AT1G07680
AT1G07690	AT1G07690
AT1G07700	AT1G07700
AT1G07702	AT1G07702
AT1G07705	AT1G07705
AT1G07710	AT1G07710
AT1G07720	AT1G07720
AT1G07725	AT1G07725
AT1G07728	AT1G07728
AT1G07730	AT1G07730
AT1G07740	AT1G07740
AT1G07745	AT1G07745
AT1G07747	AT1G07747
AT1G07750	AT1G07750
AT1G07760	AT1G07760
AT1G07770	AT1G07770
AT1G07780	AT1G07780
AT1G07790	AT1G07790
AT1G07795	AT1G07795
AT1G07800	AT1G07800
AT1G07810	AT1G07810
AT1G07820	AT1G07820
AT1G07830	AT1G07830
AT1G07840	AT1G07840
AT1G07850	AT1G07850
AT1G07860	AT1G07860
AT1G07870	AT1G07870
AT1G07880	AT1G07880
AT1G07885	AT1G07885
AT1G07890	AT1G07890
AT1G07900	AT1G07900
AT1G07901	AT1G07901
AT1G07910	AT1G07910
AT1G07920	AT1G07920
AT1G07930	AT1G07930
AT1G07940	AT1G07940
AT1G07950	AT1G07950
AT1G07960	AT1G07960
AT1G07970	AT1G07970
AT1G07980	AT1G07980
AT1G07985	AT1G07985
AT1G07990	AT1G07990
AT1G08000	AT1G08000
AT1G08005	AT1G08005
AT1G08010	AT1G08010
AT1G08030	AT1G08030
AT1G08032	AT1G08032
AT1G08035	AT1G08035
AT1G08040	AT1G08040
AT1G08050	AT1G08050
AT1G08060	AT1G08060
AT1G08065	AT1G08065
AT1G08070	AT1G08070
AT1G08080	AT1G08080
AT1G08090	AT1G08090
AT1G08100	AT1G08100
AT1G08105	AT1G08105
AT1G08110	AT1G08110
AT1G08115	AT1G08115
AT1G08120	AT1G08120
AT1G08125	AT1G08125
AT1G08130	AT1G08130
AT1G08135	AT1G08135
AT1G08140	AT1G08140
AT1G08150	AT1G08150
AT1G08160	AT1G08160
AT1G08165	AT1G08165
AT1G08170	AT1G08170
AT1G08180	AT1G08180
AT1G08190	AT1G08190
AT1G08200	AT1G08200
AT1G08210	AT1G08210
AT1G08220	AT1G08220
AT1G08230	AT1G08230
AT1G08240	AT1G08240
AT1G08250	AT1G08250
AT1G08260	AT1G08260
AT1G08270	AT1G08270
AT1G08280	AT1G08280
AT1G08290	AT1G08290
AT1G08300	AT1G08300
AT1G08310	AT1G08310
AT1G08315	AT1G08315
AT1G08320	AT1G08320
AT1G08340	AT1G08340
AT1G08350	AT1G08350
AT1G08360	AT1G08360
AT1G08370	AT1G08370
AT1G08380	AT1G08380
AT1G08390	AT1G08390
AT1G08400	AT1G08400
AT1G08410	AT1G08410
AT1G08420	AT1G08420
AT1G08430	AT1G08430
AT1G08440	AT1G08440
AT1G08450	AT1G08450
AT1G08460	AT1G08460
AT1G08465	AT1G08465
AT1G08470	AT1G08470
AT1G08480	AT1G08480
AT1G08490	AT1G08490
AT1G08500	AT1G08500
AT1G08510	AT1G08510
AT1G08520	AT1G08520
AT1G08530	AT1G08530
AT1G08540	AT1G08540
AT1G08550	AT1G08550
AT1G08560	AT1G08560
AT1G08570	AT1G08570
AT1G08580	AT1G08580
AT1G08590	AT1G08590
AT1G08592	AT1G08592
AT1G08600	AT1G08600
AT1G08610	AT1G08610
AT1G08620	AT1G08620
AT1G08630	AT1G08630
AT1G08640	AT1G08640
AT1G08650	AT1G08650
AT1G08660	AT1G08660
AT1G08670	AT1G08670
AT1G08680	AT1G08680
AT1G08695	AT1G08695
AT1G08700	AT1G08700
AT1G08710	AT1G08710
AT1G08720	AT1G08720
AT1G08730	AT1G08730
AT1G08735	AT1G08735
AT1G08740	AT1G08740
AT1G08750	AT1G08750
AT1G08760	AT1G08760
AT1G08770	AT1G08770
AT1G08780	AT1G08780
AT1G08790	AT1G08790
AT1G08800	AT1G08800
AT1G08810	AT1G08810
AT1G08820	AT1G08820
AT1G08830	AT1G08830
AT1G08840	AT1G08840
AT1G08845	AT1G08845
AT1G08860	AT1G08860
AT1G08870	AT1G08870
AT1G08880	AT1G08880
AT1G08890	AT1G08890
AT1G08900	AT1G08900
AT1G08910	AT1G08910
AT1G08920	AT1G08920
AT1G08930	AT1G08930
AT1G08940	AT1G08940
AT1G08950	AT1G08950
AT1G08960	AT1G08960
AT1G08970	AT1G08970
AT1G08980	AT1G08980
AT1G08985	AT1G08985
AT1G08990	AT1G08990
AT1G09000	AT1G09000
AT1G09010	AT1G09010
AT1G09020	AT1G09020
AT1G09026	AT1G09026
AT1G09030	AT1G09030
AT1G09040	AT1G09040
AT1G09050	AT1G09050
AT1G09060	AT1G09060
AT1G09070	AT1G09070
AT1G09080	AT1G09080
AT1G09090	AT1G09090
AT1G09100	AT1G09100
AT1G09110	AT1G09110
AT1G09130	AT1G09130
AT1G09140	AT1G09140
AT1G09150	AT1G09150
AT1G09155	AT1G09155
AT1G09157	AT1G09157
AT1G09160	AT1G09160
AT1G09170	AT1G09170
AT1G09176	AT1G09176
AT1G09180	AT1G09180
AT1G09190	AT1G09190
AT1G09195	AT1G09195
AT1G09200	AT1G09200
AT1G09210	AT1G09210
AT1G09220	AT1G09220
AT1G09230	AT1G09230
AT1G09240	AT1G09240
AT1G09245	AT1G09245
AT1G09250	AT1G09250
AT1G09260	AT1G09260
AT1G09270	AT1G09270
AT1G09280	AT1G09280
AT1G09290	AT1G09290
AT1G09300	AT1G09300
AT1G09310	AT1G09310
AT1G09320	AT1G09320
AT1G09330	AT1G09330
AT1G09340	AT1G09340
AT1G09350	AT1G09350
AT1G09360	AT1G09360
AT1G09370	AT1G09370
AT1G09380	AT1G09380
AT1G09390	AT1G09390
AT1G09400	AT1G09400
AT1G09410	AT1G09410
AT1G09415	AT1G09415
AT1G09420	AT1G09420
AT1G09421	AT1G09421
AT1G09430	AT1G09430
AT1G09440	AT1G09440
AT1G09450	AT1G09450
AT1G09460	AT1G09460
AT1G09470	AT1G09470
AT1G09480	AT1G09480
AT1G09483	AT1G09483
AT1G09486	AT1G09486
AT1G09490	AT1G09490
AT1G09500	AT1G09500
AT1G09510	AT1G09510
AT1G09520	AT1G09520
AT1G09530	AT1G09530
AT1G09540	AT1G09540
AT1G09550	AT1G09550
AT1G09560	AT1G09560
AT1G09570	AT1G09570
AT1G09575	AT1G09575
AT1G09580	AT1G09580
AT1G09590	AT1G09590
AT1G09600	AT1G09600
AT1G09610	AT1G09610
AT1G09620	AT1G09620
AT1G09625	AT1G09625
AT1G09630	AT1G09630
AT1G09640	AT1G09640
AT1G09645	AT1G09645
AT1G09650	AT1G09650
AT1G09660	AT1G09660
AT1G09665	AT1G09665
AT1G09680	AT1G09680
AT1G09690	AT1G09690
AT1G09700	AT1G09700
AT1G09710	AT1G09710
AT1G09720	AT1G09720
AT1G09730	AT1G09730
AT1G09740	AT1G09740
AT1G09750	AT1G09750
AT1G09760	AT1G09760
AT1G09770	AT1G09770
AT1G09780	AT1G09780
AT1G09790	AT1G09790
AT1G09794	AT1G09794
AT1G09795	AT1G09795
AT1G09800	AT1G09800
AT1G09810	AT1G09810
AT1G09812	AT1G09812
AT1G09815	AT1G09815
AT1G09820	AT1G09820
AT1G09830	AT1G09830
AT1G09840	AT1G09840
AT1G09850	AT1G09850
AT1G09860	AT1G09860
AT1G09870	AT1G09870
AT1G09880	AT1G09880
AT1G09890	AT1G09890
AT1G09900	AT1G09900
AT1G09910	AT1G09910
AT1G09920	AT1G09920
AT1G09930	AT1G09930
AT1G09932	AT1G09932
AT1G09935	AT1G09935
AT1G09940	AT1G09940
AT1G09950	AT1G09950
AT1G09960	AT1G09960
AT1G09970	AT1G09970
AT1G09980	AT1G09980
AT1G09995	AT1G09995
AT1G10000	AT1G10000
AT1G10010	AT1G10010
AT1G10020	AT1G10020
AT1G10030	AT1G10030
AT1G10040	AT1G10040
AT1G10050	AT1G10050
AT1G10060	AT1G10060
AT1G10070	AT1G10070
AT1G10090	AT1G10090
AT1G10095	AT1G10095
AT1G10100	AT1G10100
AT1G10110	AT1G10110
AT1G10120	AT1G10120
AT1G10130	AT1G10130
AT1G10140	AT1G10140
AT1G10150	AT1G10150
AT1G10155	AT1G10155
AT1G10160	AT1G10160
AT1G10170	AT1G10170
AT1G10180	AT1G10180
AT1G10190	AT1G10190
AT1G10200	AT1G10200
AT1G10210	AT1G10210
AT1G10220	AT1G10220
AT1G10230	AT1G10230
AT1G10240	AT1G10240
AT1G10250	AT1G10250
AT1G10260	AT1G10260
AT1G10270	AT1G10270
AT1G10280	AT1G10280
AT1G10290	AT1G10290
AT1G10300	AT1G10300
AT1G10310	AT1G10310
AT1G10320	AT1G10320
AT1G10330	AT1G10330
AT1G10340	AT1G10340
AT1G10350	AT1G10350
AT1G10360	AT1G10360
AT1G10370	AT1G10370
AT1G10380	AT1G10380
AT1G10385	AT1G10385
AT1G10390	AT1G10390
AT1G10400	AT1G10400
AT1G10410	AT1G10410
AT1G10417	AT1G10417
AT1G10419	AT1G10419
AT1G10430	AT1G10430
AT1G10440	AT1G10440
AT1G10450	AT1G10450
AT1G10455	AT1G10455
AT1G10460	AT1G10460
AT1G10470	AT1G10470
AT1G10480	AT1G10480
AT1G10490	AT1G10490
AT1G10500	AT1G10500
AT1G10510	AT1G10510
AT1G10520	AT1G10520
AT1G10522	AT1G10522
AT1G10530	AT1G10530
AT1G10538	AT1G10538
AT1G10540	AT1G10540
AT1G10550	AT1G10550
AT1G10560	AT1G10560
AT1G10570	AT1G10570
AT1G10580	AT1G10580
AT1G10585	AT1G10585
AT1G10586	AT1G10586
AT1G10588	AT1G10588
AT1G10590	AT1G10590
AT1G10600	AT1G10600
AT1G10610	AT1G10610
AT1G10620	AT1G10620
AT1G10630	AT1G10630
AT1G10640	AT1G10640
AT1G10650	AT1G10650
AT1G10652	AT1G10652
AT1G10657	AT1G10657
AT1G10660	AT1G10660
AT1G10670	AT1G10670
AT1G10680	AT1G10680
AT1G10682	AT1G10682
AT1G10690	AT1G10690
AT1G10700	AT1G10700
AT1G10705	AT1G10705
AT1G10710	AT1G10710
AT1G10717	AT1G10717
AT1G10720	AT1G10720
AT1G10730	AT1G10730
AT1G10740	AT1G10740
AT1G10745	AT1G10745
AT1G10747	AT1G10747
AT1G10750	AT1G10750
AT1G10760	AT1G10760
AT1G10770	AT1G10770
AT1G10780	AT1G10780
AT1G10790	AT1G10790
AT1G10800	AT1G10800
AT1G10810	AT1G10810
AT1G10820	AT1G10820
AT1G10830	AT1G10830
AT1G10840	AT1G10840
AT1G10850	AT1G10850
AT1G10865	AT1G10865
AT1G10870	AT1G10870
AT1G10880	AT1G10880
AT1G10890	AT1G10890
AT1G10900	AT1G10900
AT1G10910	AT1G10910
AT1G10920	AT1G10920
AT1G10930	AT1G10930
AT1G10940	AT1G10940
AT1G10950	AT1G10950
AT1G10960	AT1G10960
AT1G10970	AT1G10970
AT1G10980	AT1G10980
AT1G10990	AT1G10990
AT1G11000	AT1G11000
AT1G11010	AT1G11010
AT1G11020	AT1G11020
AT1G11030	AT1G11030
AT1G11040	AT1G11040
AT1G11050	AT1G11050
AT1G11055	AT1G11055
AT1G11060	AT1G11060
AT1G11070	AT1G11070
AT1G11080	AT1G11080
AT1G11090	AT1G11090
AT1G11100	AT1G11100
AT1G11110	AT1G11110
AT1G11112	AT1G11112
AT1G11120	AT1G11120
AT1G11125	AT1G11125
AT1G11130	AT1G11130
AT1G11145	AT1G11145
AT1G11150	AT1G11150
AT1G11160	AT1G11160
AT1G11170	AT1G11170
AT1G11175	AT1G11175
AT1G11180	AT1G11180
AT1G11185	AT1G11185
AT1G11190	AT1G11190
AT1G11200	AT1G11200
AT1G11210	AT1G11210
AT1G11220	AT1G11220
AT1G11230	AT1G11230
AT1G11240	AT1G11240
AT1G11250	AT1G11250
AT1G11260	AT1G11260
AT1G11265	AT1G11265
AT1G11270	AT1G11270
AT1G11280	AT1G11280
AT1G11290	AT1G11290
AT1G11300	AT1G11300
AT1G11310	AT1G11310
AT1G11320	AT1G11320
AT1G11330	AT1G11330
AT1G11340	AT1G11340
AT1G11350	AT1G11350
AT1G11360	AT1G11360
AT1G11362	AT1G11362
AT1G11370	AT1G11370
AT1G11380	AT1G11380
AT1G11390	AT1G11390
AT1G11400	AT1G11400
AT1G11410	AT1G11410
AT1G11420	AT1G11420
AT1G11430	AT1G11430
AT1G11440	AT1G11440
AT1G11450	AT1G11450
AT1G11460	AT1G11460
AT1G11470	AT1G11470
AT1G11475	AT1G11475
AT1G11480	AT1G11480
AT1G11482	AT1G11482
AT1G11490	AT1G11490
AT1G11500	AT1G11500
AT1G11510	AT1G11510
AT1G11520	AT1G11520
AT1G11530	AT1G11530
AT1G11540	AT1G11540
AT1G11545	AT1G11545
AT1G11550	AT1G11550
AT1G11560	AT1G11560
AT1G11570	AT1G11570
AT1G11572	AT1G11572
AT1G11580	AT1G11580
AT1G11590	AT1G11590
AT1G11592	AT1G11592
AT1G11593	AT1G11593
AT1G11595	AT1G11595
AT1G11600	AT1G11600
AT1G11608	AT1G11608
AT1G11610	AT1G11610
AT1G11620	AT1G11620
AT1G11630	AT1G11630
AT1G11640	AT1G11640
AT1G11650	AT1G11650
AT1G11655	AT1G11655
AT1G11660	AT1G11660
AT1G11670	AT1G11670
AT1G11680	AT1G11680
AT1G11684	AT1G11684
AT1G11690	AT1G11690
AT1G11700	AT1G11700
AT1G11710	AT1G11710
AT1G11720	AT1G11720
AT1G11730	AT1G11730
AT1G11735	AT1G11735
AT1G11740	AT1G11740
AT1G11750	AT1G11750
AT1G11755	AT1G11755
AT1G11760	AT1G11760
AT1G11765	AT1G11765
AT1G11770	AT1G11770
AT1G11780	AT1G11780
AT1G11785	AT1G11785
AT1G11790	AT1G11790
AT1G11800	AT1G11800
AT1G11803	AT1G11803
AT1G11806	AT1G11806
AT1G11810	AT1G11810
AT1G11820	AT1G11820
AT1G11840	AT1G11840
AT1G11850	AT1G11850
AT1G11860	AT1G11860
AT1G11870	AT1G11870
AT1G11880	AT1G11880
AT1G11890	AT1G11890
AT1G11900	AT1G11900
AT1G11905	AT1G11905
AT1G11910	AT1G11910
AT1G11915	AT1G11915
AT1G11920	AT1G11920
AT1G11925	AT1G11925
AT1G11930	AT1G11930
AT1G11940	AT1G11940
AT1G11950	AT1G11950
AT1G11960	AT1G11960
AT1G11970	AT1G11970
AT1G11980	AT1G11980
AT1G11990	AT1G11990
AT1G12000	AT1G12000
AT1G12010	AT1G12010
AT1G12013	AT1G12013
AT1G12015	AT1G12015
AT1G12020	AT1G12020
AT1G12030	AT1G12030
AT1G12040	AT1G12040
AT1G12050	AT1G12050
AT1G12060	AT1G12060
AT1G12064	AT1G12064
AT1G12070	AT1G12070
AT1G12080	AT1G12080
AT1G12090	AT1G12090
AT1G12100	AT1G12100
AT1G12110	AT1G12110
AT1G12120	AT1G12120
AT1G12130	AT1G12130
AT1G12140	AT1G12140
AT1G12150	AT1G12150
AT1G12160	AT1G12160
AT1G12170	AT1G12170
AT1G12180	AT1G12180
AT1G12190	AT1G12190
AT1G12200	AT1G12200
AT1G12210	AT1G12210
AT1G12211	AT1G12211
AT1G12220	AT1G12220
AT1G12230	AT1G12230
AT1G12240	AT1G12240
AT1G12244	AT1G12244
AT1G12250	AT1G12250
AT1G12260	AT1G12260
AT1G12270	AT1G12270
AT1G12280	AT1G12280
AT1G12290	AT1G12290
AT1G12294	AT1G12294
AT1G12300	AT1G12300
AT1G12310	AT1G12310
AT1G12320	AT1G12320
AT1G12330	AT1G12330
AT1G12340	AT1G12340
AT1G12350	AT1G12350
AT1G12360	AT1G12360
AT1G12370	AT1G12370
AT1G12380	AT1G12380
AT1G12390	AT1G12390
AT1G12400	AT1G12400
AT1G12410	AT1G12410
AT1G12411	AT1G12411
AT1G12420	AT1G12420
AT1G12423	AT1G12423
AT1G12430	AT1G12430
AT1G12440	AT1G12440
AT1G12450	AT1G12450
AT1G12451	AT1G12451
AT1G12460	AT1G12460
AT1G12470	AT1G12470
AT1G12480	AT1G12480
AT1G12490	AT1G12490
AT1G12500	AT1G12500
AT1G12510	AT1G12510
AT1G12520	AT1G12520
AT1G12530	AT1G12530
AT1G12540	AT1G12540
AT1G12550	AT1G12550
AT1G12560	AT1G12560
AT1G12570	AT1G12570
AT1G12580	AT1G12580
AT1G12590	AT1G12590
AT1G12600	AT1G12600
AT1G12610	AT1G12610
AT1G12620	AT1G12620
AT1G12630	AT1G12630
AT1G12640	AT1G12640
AT1G12650	AT1G12650
AT1G12660	AT1G12660
AT1G12663	AT1G12663
AT1G12665	AT1G12665
AT1G12667	AT1G12667
AT1G12669	AT1G12669
AT1G12670	AT1G12670
AT1G12672	AT1G12672
AT1G12680	AT1G12680
AT1G12700	AT1G12700
AT1G12710	AT1G12710
AT1G12720	AT1G12720
AT1G12725	AT1G12725
AT1G12730	AT1G12730
AT1G12740	AT1G12740
AT1G12750	AT1G12750
AT1G12760	AT1G12760
AT1G12770	AT1G12770
AT1G12775	AT1G12775
AT1G12780	AT1G12780
AT1G12790	AT1G12790
AT1G12800	AT1G12800
AT1G12805	AT1G12805
AT1G12810	AT1G12810
AT1G12820	AT1G12820
AT1G12830	AT1G12830
AT1G12840	AT1G12840
AT1G12845	AT1G12845
AT1G12850	AT1G12850
AT1G12855	AT1G12855
AT1G12860	AT1G12860
AT1G12870	AT1G12870
AT1G12880	AT1G12880
AT1G12890	AT1G12890
AT1G12900	AT1G12900
AT1G12910	AT1G12910
AT1G12920	AT1G12920
AT1G12930	AT1G12930
AT1G12935	AT1G12935
AT1G12938	AT1G12938
AT1G12940	AT1G12940
AT1G12950	AT1G12950
AT1G12960	AT1G12960
AT1G12970	AT1G12970
AT1G12980	AT1G12980
AT1G12990	AT1G12990
AT1G13000	AT1G13000
AT1G13010	AT1G13010
AT1G13020	AT1G13020
AT1G13030	AT1G13030
AT1G13040	AT1G13040
AT1G13050	AT1G13050
AT1G13060	AT1G13060
AT1G13070	AT1G13070
AT1G13080	AT1G13080
AT1G13090	AT1G13090
AT1G13100	AT1G13100
AT1G13110	AT1G13110
AT1G13120	AT1G13120
AT1G13130	AT1G13130
AT1G13140	AT1G13140
AT1G13145	AT1G13145
AT1G13150	AT1G13150
AT1G13160	AT1G13160
AT1G13170	AT1G13170
AT1G13180	AT1G13180
AT1G13190	AT1G13190
AT1G13195	AT1G13195
AT1G13200	AT1G13200
AT1G13210	AT1G13210
AT1G13220	AT1G13220
AT1G13230	AT1G13230
AT1G13240	AT1G13240
AT1G13245	AT1G13245
AT1G13250	AT1G13250
AT1G13260	AT1G13260
AT1G13270	AT1G13270
AT1G13280	AT1G13280
AT1G13290	AT1G13290
AT1G13300	AT1G13300
AT1G13310	AT1G13310
AT1G13320	AT1G13320
AT1G13330	AT1G13330
AT1G13340	AT1G13340
AT1G13350	AT1G13350
AT1G13360	AT1G13360
AT1G13370	AT1G13370
AT1G13380	AT1G13380
AT1G13390	AT1G13390
AT1G13400	AT1G13400
AT1G13410	AT1G13410
AT1G13420	AT1G13420
AT1G13430	AT1G13430
AT1G13440	AT1G13440
AT1G13448	AT1G13448
AT1G13450	AT1G13450
AT1G13460	AT1G13460
AT1G13470	AT1G13470
AT1G13480	AT1G13480
AT1G13485	AT1G13485
AT1G13490	AT1G13490
AT1G13500	AT1G13500
AT1G13510	AT1G13510
AT1G13520	AT1G13520
AT1G13530	AT1G13530
AT1G13540	AT1G13540
AT1G13550	AT1G13550
AT1G13560	AT1G13560
AT1G13570	AT1G13570
AT1G13580	AT1G13580
AT1G13590	AT1G13590
AT1G13600	AT1G13600
AT1G13605	AT1G13605
AT1G13607	AT1G13607
AT1G13608	AT1G13608
AT1G13609	AT1G13609
AT1G13610	AT1G13610
AT1G13620	AT1G13620
AT1G13630	AT1G13630
AT1G13635	AT1G13635
AT1G13640	AT1G13640
AT1G13650	AT1G13650
AT1G13660	AT1G13660
AT1G13670	AT1G13670
AT1G13680	AT1G13680
AT1G13690	AT1G13690
AT1G13700	AT1G13700
AT1G13710	AT1G13710
AT1G13720	AT1G13720
AT1G13730	AT1G13730
AT1G13740	AT1G13740
AT1G13750	AT1G13750
AT1G13755	AT1G13755
AT1G13760	AT1G13760
AT1G13770	AT1G13770
AT1G13780	AT1G13780
AT1G13790	AT1G13790
AT1G13800	AT1G13800
AT1G13810	AT1G13810
AT1G13820	AT1G13820
AT1G13830	AT1G13830
AT1G13840	AT1G13840
AT1G13850	AT1G13850
AT1G13860	AT1G13860
AT1G13870	AT1G13870
AT1G13880	AT1G13880
AT1G13890	AT1G13890
AT1G13900	AT1G13900
AT1G13910	AT1G13910
AT1G13920	AT1G13920
AT1G13930	AT1G13930
AT1G13940	AT1G13940
AT1G13950	AT1G13950
AT1G13960	AT1G13960
AT1G13970	AT1G13970
AT1G13980	AT1G13980
AT1G13990	AT1G13990
AT1G14000	AT1G14000
AT1G14010	AT1G14010
AT1G14020	AT1G14020
AT1G14030	AT1G14030
AT1G14040	AT1G14040
AT1G14048	AT1G14048
AT1G14060	AT1G14060
AT1G14070	AT1G14070
AT1G14071	AT1G14071
AT1G14080	AT1G14080
AT1G14090	AT1G14090
AT1G14100	AT1G14100
AT1G14110	AT1G14110
AT1G14120	AT1G14120
AT1G14130	AT1G14130
AT1G14140	AT1G14140
AT1G14150	AT1G14150
AT1G14160	AT1G14160
AT1G14170	AT1G14170
AT1G14180	AT1G14180
AT1G14182	AT1G14182
AT1G14185	AT1G14185
AT1G14190	AT1G14190
AT1G14200	AT1G14200
AT1G14205	AT1G14205
AT1G14210	AT1G14210
AT1G14220	AT1G14220
AT1G14225	AT1G14225
AT1G14230	AT1G14230
AT1G14240	AT1G14240
AT1G14250	AT1G14250
AT1G14260	AT1G14260
AT1G14270	AT1G14270
AT1G14280	AT1G14280
AT1G14290	AT1G14290
AT1G14300	AT1G14300
AT1G14310	AT1G14310
AT1G14315	AT1G14315
AT1G14320	AT1G14320
AT1G14330	AT1G14330
AT1G14340	AT1G14340
AT1G14345	AT1G14345
AT1G14350	AT1G14350
AT1G14360	AT1G14360
AT1G14370	AT1G14370
AT1G14380	AT1G14380
AT1G14390	AT1G14390
AT1G14400	AT1G14400
AT1G14410	AT1G14410
AT1G14420	AT1G14420
AT1G14430	AT1G14430
AT1G14440	AT1G14440
AT1G14450	AT1G14450
AT1G14455	AT1G14455
AT1G14460	AT1G14460
AT1G14470	AT1G14470
AT1G14480	AT1G14480
AT1G14490	AT1G14490
AT1G14500	AT1G14500
AT1G14510	AT1G14510
AT1G14518	AT1G14518
AT1G14520	AT1G14520
AT1G14530	AT1G14530
AT1G14540	AT1G14540
AT1G14549	AT1G14549
AT1G14550	AT1G14550
AT1G14560	AT1G14560
AT1G14570	AT1G14570
AT1G14580	AT1G14580
AT1G14590	AT1G14590
AT1G14600	AT1G14600
AT1G14610	AT1G14610
AT1G14620	AT1G14620
AT1G14630	AT1G14630
AT1G14640	AT1G14640
AT1G14642	AT1G14642
AT1G14650	AT1G14650
AT1G14660	AT1G14660
AT1G14670	AT1G14670
AT1G14680	AT1G14680
AT1G14685	AT1G14685
AT1G14686	AT1G14686
AT1G14687	AT1G14687
AT1G14688	AT1G14688
AT1G14690	AT1G14690
AT1G14700	AT1G14700
AT1G14710	AT1G14710
AT1G14720	AT1G14720
AT1G14730	AT1G14730
AT1G14740	AT1G14740
AT1G14750	AT1G14750
AT1G14755	AT1G14755
AT1G14760	AT1G14760
AT1G14770	AT1G14770
AT1G14780	AT1G14780
AT1G14790	AT1G14790
AT1G14800	AT1G14800
AT1G14810	AT1G14810
AT1G14820	AT1G14820
AT1G14830	AT1G14830
AT1G14840	AT1G14840
AT1G14850	AT1G14850
AT1G14860	AT1G14860
AT1G14870	AT1G14870
AT1G14880	AT1G14880
AT1G14890	AT1G14890
AT1G14900	AT1G14900
AT1G14910	AT1G14910
AT1G14920	AT1G14920
AT1G14930	AT1G14930
AT1G14940	AT1G14940
AT1G14950	AT1G14950
AT1G14960	AT1G14960
AT1G14970	AT1G14970
AT1G14980	AT1G14980
AT1G14990	AT1G14990
AT1G15000	AT1G15000
AT1G15002	AT1G15002
AT1G15010	AT1G15010
AT1G15015	AT1G15015
AT1G15020	AT1G15020
AT1G15030	AT1G15030
AT1G15040	AT1G15040
AT1G15045	AT1G15045
AT1G15050	AT1G15050
AT1G15060	AT1G15060
AT1G15080	AT1G15080
AT1G15090	AT1G15090
AT1G15100	AT1G15100
AT1G15110	AT1G15110
AT1G15120	AT1G15120
AT1G15125	AT1G15125
AT1G15130	AT1G15130
AT1G15140	AT1G15140
AT1G15150	AT1G15150
AT1G15160	AT1G15160
AT1G15165	AT1G15165
AT1G15170	AT1G15170
AT1G15175	AT1G15175
AT1G15180	AT1G15180
AT1G15190	AT1G15190
AT1G15200	AT1G15200
AT1G15210	AT1G15210
AT1G15215	AT1G15215
AT1G15220	AT1G15220
AT1G15230	AT1G15230
AT1G15240	AT1G15240
AT1G15250	AT1G15250
AT1G15260	AT1G15260
AT1G15270	AT1G15270
AT1G15280	AT1G15280
AT1G15290	AT1G15290
AT1G15300	AT1G15300
AT1G15310	AT1G15310
AT1G15320	AT1G15320
AT1G15330	AT1G15330
AT1G15340	AT1G15340
AT1G15350	AT1G15350
AT1G15360	AT1G15360
AT1G15370	AT1G15370
AT1G15380	AT1G15380
AT1G15385	AT1G15385
AT1G15390	AT1G15390
AT1G15400	AT1G15400
AT1G15405	AT1G15405
AT1G15410	AT1G15410
AT1G15415	AT1G15415
AT1G15420	AT1G15420
AT1G15430	AT1G15430
AT1G15440	AT1G15440
AT1G15450	AT1G15450
AT1G15460	AT1G15460
AT1G15470	AT1G15470
AT1G15480	AT1G15480
AT1G15490	AT1G15490
AT1G15500	AT1G15500
AT1G15510	AT1G15510
AT1G15520	AT1G15520
AT1G15530	AT1G15530
AT1G15540	AT1G15540
AT1G15550	AT1G15550
AT1G15560	AT1G15560
AT1G15570	AT1G15570
AT1G15580	AT1G15580
AT1G15590	AT1G15590
AT1G15600	AT1G15600
AT1G15610	AT1G15610
AT1G15620	AT1G15620
AT1G15630	AT1G15630
AT1G15640	AT1G15640
AT1G15650	AT1G15650
AT1G15660	AT1G15660
AT1G15670	AT1G15670
AT1G15680	AT1G15680
AT1G15690	AT1G15690
AT1G15700	AT1G15700
AT1G15710	AT1G15710
AT1G15720	AT1G15720
AT1G15730	AT1G15730
AT1G15740	AT1G15740
AT1G15750	AT1G15750
AT1G15757	AT1G15757
AT1G15760	AT1G15760
AT1G15770	AT1G15770
AT1G15772	AT1G15772
AT1G15780	AT1G15780
AT1G15790	AT1G15790
AT1G15800	AT1G15800
AT1G15810	AT1G15810
AT1G15820	AT1G15820
AT1G15825	AT1G15825
AT1G15830	AT1G15830
AT1G15840	AT1G15840
AT1G15850	AT1G15850
AT1G15860	AT1G15860
AT1G15870	AT1G15870
AT1G15880	AT1G15880
AT1G15885	AT1G15885
AT1G15890	AT1G15890
AT1G15900	AT1G15900
AT1G15910	AT1G15910
AT1G15920	AT1G15920
AT1G15930	AT1G15930
AT1G15940	AT1G15940
AT1G15950	AT1G15950
AT1G15960	AT1G15960
AT1G15970	AT1G15970
AT1G15980	AT1G15980
AT1G15990	AT1G15990
AT1G16000	AT1G16000
AT1G16010	AT1G16010
AT1G16020	AT1G16020
AT1G16022	AT1G16022
AT1G16025	AT1G16025
AT1G16030	AT1G16030
AT1G16040	AT1G16040
AT1G16060	AT1G16060
AT1G16070	AT1G16070
AT1G16080	AT1G16080
AT1G16090	AT1G16090
AT1G16100	AT1G16100
AT1G16110	AT1G16110
AT1G16120	AT1G16120
AT1G16130	AT1G16130
AT1G16140	AT1G16140
AT1G16150	AT1G16150
AT1G16160	AT1G16160
AT1G16170	AT1G16170
AT1G16180	AT1G16180
AT1G16190	AT1G16190
AT1G16210	AT1G16210
AT1G16220	AT1G16220
AT1G16225	AT1G16225
AT1G16230	AT1G16230
AT1G16240	AT1G16240
AT1G16250	AT1G16250
AT1G16260	AT1G16260
AT1G16270	AT1G16270
AT1G16280	AT1G16280
AT1G16290	AT1G16290
AT1G16300	AT1G16300
AT1G16310	AT1G16310
AT1G16320	AT1G16320
AT1G16330	AT1G16330
AT1G16340	AT1G16340
AT1G16350	AT1G16350
AT1G16360	AT1G16360
AT1G16370	AT1G16370
AT1G16380	AT1G16380
AT1G16390	AT1G16390
AT1G16400	AT1G16400
AT1G16410	AT1G16410
AT1G16420	AT1G16420
AT1G16430	AT1G16430
AT1G16440	AT1G16440
AT1G16445	AT1G16445
AT1G16450	AT1G16450
AT1G16460	AT1G16460
AT1G16470	AT1G16470
AT1G16480	AT1G16480
AT1G16489	AT1G16489
AT1G16490	AT1G16490
AT1G16500	AT1G16500
AT1G16510	AT1G16510
AT1G16515	AT1G16515
AT1G16520	AT1G16520
AT1G16530	AT1G16530
AT1G16540	AT1G16540
AT1G16550	AT1G16550
AT1G16560	AT1G16560
AT1G16570	AT1G16570
AT1G16590	AT1G16590
AT1G16600	AT1G16600
AT1G16610	AT1G16610
AT1G16620	AT1G16620
AT1G16630	AT1G16630
AT1G16635	AT1G16635
AT1G16640	AT1G16640
AT1G16650	AT1G16650
AT1G16660	AT1G16660
AT1G16670	AT1G16670
AT1G16680	AT1G16680
AT1G16690	AT1G16690
AT1G16700	AT1G16700
AT1G16705	AT1G16705
AT1G16710	AT1G16710
AT1G16720	AT1G16720
AT1G16730	AT1G16730
AT1G16740	AT1G16740
AT1G16750	AT1G16750
AT1G16760	AT1G16760
AT1G16770	AT1G16770
AT1G16780	AT1G16780
AT1G16790	AT1G16790
AT1G16800	AT1G16800
AT1G16810	AT1G16810
AT1G16820	AT1G16820
AT1G16825	AT1G16825
AT1G16830	AT1G16830
AT1G16840	AT1G16840
AT1G16850	AT1G16850
AT1G16858	AT1G16858
AT1G16860	AT1G16860
AT1G16870	AT1G16870
AT1G16880	AT1G16880
AT1G16890	AT1G16890
AT1G16900	AT1G16900
AT1G16905	AT1G16905
AT1G16910	AT1G16910
AT1G16916	AT1G16916
AT1G16920	AT1G16920
AT1G16930	AT1G16930
AT1G16940	AT1G16940
AT1G16950	AT1G16950
AT1G16960	AT1G16960
AT1G16970	AT1G16970
AT1G16980	AT1G16980
AT1G17000	AT1G17000
AT1G17010	AT1G17010
AT1G17020	AT1G17020
AT1G17030	AT1G17030
AT1G17040	AT1G17040
AT1G17050	AT1G17050
AT1G17060	AT1G17060
AT1G17070	AT1G17070
AT1G17080	AT1G17080
AT1G17090	AT1G17090
AT1G17100	AT1G17100
AT1G17110	AT1G17110
AT1G17120	AT1G17120
AT1G17130	AT1G17130
AT1G17140	AT1G17140
AT1G17145	AT1G17145
AT1G17147	AT1G17147
AT1G17150	AT1G17150
AT1G17160	AT1G17160
AT1G17170	AT1G17170
AT1G17180	AT1G17180
AT1G17190	AT1G17190
AT1G17200	AT1G17200
AT1G17210	AT1G17210
AT1G17220	AT1G17220
AT1G17230	AT1G17230
AT1G17232	AT1G17232
AT1G17235	AT1G17235
AT1G17240	AT1G17240
AT1G17250	AT1G17250
AT1G17255	AT1G17255
AT1G17260	AT1G17260
AT1G17270	AT1G17270
AT1G17275	AT1G17275
AT1G17277	AT1G17277
AT1G17280	AT1G17280
AT1G17285	AT1G17285
AT1G17290	AT1G17290
AT1G17300	AT1G17300
AT1G17310	AT1G17310
AT1G17330	AT1G17330
AT1G17340	AT1G17340
AT1G17345	AT1G17345
AT1G17350	AT1G17350
AT1G17360	AT1G17360
AT1G17370	AT1G17370
AT1G17380	AT1G17380
AT1G17390	AT1G17390
AT1G17400	AT1G17400
AT1G17410	AT1G17410
AT1G17420	AT1G17420
AT1G17430	AT1G17430
AT1G17440	AT1G17440
AT1G17450	AT1G17450
AT1G17455	AT1G17455
AT1G17460	AT1G17460
AT1G17470	AT1G17470
AT1G17480	AT1G17480
AT1G17490	AT1G17490
AT1G17495	AT1G17495
AT1G17500	AT1G17500
AT1G17510	AT1G17510
AT1G17520	AT1G17520
AT1G17530	AT1G17530
AT1G17540	AT1G17540
AT1G17545	AT1G17545
AT1G17550	AT1G17550
AT1G17560	AT1G17560
AT1G17570	AT1G17570
AT1G17580	AT1G17580
AT1G17590	AT1G17590
AT1G17600	AT1G17600
AT1G17610	AT1G17610
AT1G17615	AT1G17615
AT1G17620	AT1G17620
AT1G17630	AT1G17630
AT1G17640	AT1G17640
AT1G17650	AT1G17650
AT1G17660	AT1G17660
AT1G17665	AT1G17665
AT1G17670	AT1G17670
AT1G17680	AT1G17680
AT1G17690	AT1G17690
AT1G17700	AT1G17700
AT1G17710	AT1G17710
AT1G17720	AT1G17720
AT1G17730	AT1G17730
AT1G17744	AT1G17744
AT1G17745	AT1G17745
AT1G17750	AT1G17750
AT1G17760	AT1G17760
AT1G17770	AT1G17770
AT1G17780	AT1G17780
AT1G17790	AT1G17790
AT1G17800	AT1G17800
AT1G17810	AT1G17810
AT1G17820	AT1G17820
AT1G17830	AT1G17830
AT1G17840	AT1G17840
AT1G17850	AT1G17850
AT1G17860	AT1G17860
AT1G17870	AT1G17870
AT1G17880	AT1G17880
AT1G17890	AT1G17890
AT1G17900	AT1G17900
AT1G17910	AT1G17910
AT1G17920	AT1G17920
AT1G17930	AT1G17930
AT1G17940	AT1G17940
AT1G17950	AT1G17950
AT1G17960	AT1G17960
AT1G17970	AT1G17970
AT1G17980	AT1G17980
AT1G17990	AT1G17990
AT1G18000	AT1G18000
AT1G18010	AT1G18010
AT1G18020	AT1G18020
AT1G18030	AT1G18030
AT1G18040	AT1G18040
AT1G18050	AT1G18050
AT1G18060	AT1G18060
AT1G18070	AT1G18070
AT1G18075	AT1G18075
AT1G18080	AT1G18080
AT1G18090	AT1G18090
AT1G18100	AT1G18100
AT1G18120	AT1G18120
AT1G18130	AT1G18130
AT1G18140	AT1G18140
AT1G18150	AT1G18150
AT1G18160	AT1G18160
AT1G18170	AT1G18170
AT1G18180	AT1G18180
AT1G18190	AT1G18190
AT1G18191	AT1G18191
AT1G18200	AT1G18200
AT1G18210	AT1G18210
AT1G18220	AT1G18220
AT1G18230	AT1G18230
AT1G18240	AT1G18240
AT1G18250	AT1G18250
AT1G18260	AT1G18260
AT1G18265	AT1G18265
AT1G18270	AT1G18270
AT1G18280	AT1G18280
AT1G18290	AT1G18290
AT1G18300	AT1G18300
AT1G18310	AT1G18310
AT1G18320	AT1G18320
AT1G18330	AT1G18330
AT1G18335	AT1G18335
AT1G18340	AT1G18340
AT1G18350	AT1G18350
AT1G18360	AT1G18360
AT1G18370	AT1G18370
AT1G18382	AT1G18382
AT1G18390	AT1G18390
AT1G18400	AT1G18400
AT1G18410	AT1G18410
AT1G18415	AT1G18415
AT1G18420	AT1G18420
AT1G18430	AT1G18430
AT1G18440	AT1G18440
AT1G18450	AT1G18450
AT1G18460	AT1G18460
AT1G18470	AT1G18470
AT1G18480	AT1G18480
[truncated: 31,602 more rows]
