# Supplementary material for: SeqEnrich: A tool to predict transcription factor networks from co-expressed Arabidopsis and Brassica napus gene sets
Source: PLoS One. 2017 Jun 2;12(6):e0178256. doi: 10.1371/journal.pone.0178256 (PMC5456048; doi:10.1371/journal.pone.0178256)
Supplement: S2 File — Updated versions of the SeqEnrich source code will be deposited as they become available at the SourceForge open-source repository (https://sourceforge.net/). (ZIP) [file pone.0178256.s002.zip › seqenrich_src/Database/arabidopsis/Arabidopsis-GOAnnotation.txt]

AT1G01010	AT1G01010|ANAC001|NAC001|NAC domain containing protein 1|T25K16.1|T25K16_1	multicellular organismal development	GO:0007275	proc	multicellular organismal development
AT1G01010	AT1G01010|ANAC001|NAC001|NAC domain containing protein 1|T25K16.1|T25K16_1	nucleus	GO:0005634	comp	nucleus
AT1G01010	AT1G01010|ANAC001|NAC001|NAC domain containing protein 1|T25K16.1|T25K16_1	sequence-specific DNA binding transcription factor activity	GO:0003700	func	sequence-specific DNA binding transcription factor activity
AT1G01010	AT1G01010|ANAC001|NAC001|NAC domain containing protein 1|T25K16.1|T25K16_1	amino acid import	GO:0043090	proc	amino acid import
AT1G01010	AT1G01010|ANAC001|NAC001|NAC domain containing protein 1|T25K16.1|T25K16_1	ER to Golgi vesicle-mediated transport	GO:0006888	proc	ER to Golgi vesicle-mediated transport
AT1G01020	AT1G01020|ARV1|T25K16.2|T25K16_2	sphingolipid metabolic process	GO:0006665	proc	sphingolipid metabolic process
AT1G01020	AT1G01020|ARV1|T25K16.2|T25K16_2	sterol metabolic process	GO:0016125	proc	sterol metabolic process
AT1G01020	AT1G01020|ARV1|T25K16.2|T25K16_2	endoplasmic reticulum	GO:0005783	comp	endoplasmic reticulum
AT1G01020	AT1G01020|ARV1|T25K16.2|T25K16_2	membrane	GO:0016020	comp	membrane
AT1G01020	AT1G01020|ARV1|T25K16.2|T25K16_2	mitochondrion	GO:0005739	comp	mitochondrion
AT1G01020	AT1G01020|ARV1|T25K16.2|T25K16_2	mitochondrion	GO:0005739	comp	mitochondrion
AT1G01020	AT1G01020|ARV1|T25K16.2|T25K16_2	sterol metabolic process	GO:0016125	proc	sterol metabolic process
AT1G01020	AT1G01020|ARV1|T25K16.2|T25K16_2	molecular_function	GO:0003674	func	molecular_function
AT1G01020	AT1G01020|ARV1|T25K16.2|T25K16_2	sphingolipid metabolic process	GO:0006665	proc	sphingolipid metabolic process
AT1G01030	AT1G01030|NGA3|NGATHA3|T25K16.3|T25K16_3	regulation of transcription, DNA-templated	GO:0006355	proc	regulation of transcription, DNA-templated
AT1G01030	AT1G01030|NGA3|NGATHA3|T25K16.3|T25K16_3	sequence-specific DNA binding transcription factor activity	GO:0003700	func	sequence-specific DNA binding transcription factor activity
AT1G01030	AT1G01030|NGA3|NGATHA3|T25K16.3|T25K16_3	leaf development	GO:0048366	proc	leaf development
AT1G01030	AT1G01030|NGA3|NGATHA3|T25K16.3|T25K16_3	regulation of transcription, DNA-templated	GO:0006355	proc	regulation of transcription, DNA-templated
AT1G01030	AT1G01030|NGA3|NGATHA3|T25K16.3|T25K16_3	regulation of transcription, DNA-templated	GO:0006355	proc	regulation of transcription, DNA-templated
AT1G01030	AT1G01030|NGA3|NGATHA3|T25K16.3|T25K16_3	flower development	GO:0009908	proc	flower development
AT1G01030	AT1G01030|NGA3|NGATHA3|T25K16.3|T25K16_3	nucleus	GO:0005634	comp	nucleus
AT1G01040	AT1G01040|DCL1|CAF|SUS1|SIN1|ASU1|EMB76|EMB60|ATDCL1|dicer-like 1|CARPEL FACTORY|SUSPENSOR 1|SHORT INTEGUMENTS 1|ABNORMAL SUSPENSOR 1|EMBRYO DEFECTIVE 76|EMBRYO DEFECTIVE 60|T25K16.4|T25K16_4	production of miRNAs involved in gene silencing by miRNA	GO:0035196	proc	production of miRNAs involved in gene silencing by miRNA
AT1G01040	AT1G01040|DCL1|CAF|SUS1|SIN1|ASU1|EMB76|EMB60|ATDCL1|dicer-like 1|CARPEL FACTORY|SUSPENSOR 1|SHORT INTEGUMENTS 1|ABNORMAL SUSPENSOR 1|EMBRYO DEFECTIVE 76|EMBRYO DEFECTIVE 60|T25K16.4|T25K16_4	mRNA cleavage involved in gene silencing by miRNA	GO:0035279	proc	mRNA cleavage involved in gene silencing by miRNA
AT1G01040	AT1G01040|DCL1|CAF|SUS1|SIN1|ASU1|EMB76|EMB60|ATDCL1|dicer-like 1|CARPEL FACTORY|SUSPENSOR 1|SHORT INTEGUMENTS 1|ABNORMAL SUSPENSOR 1|EMBRYO DEFECTIVE 76|EMBRYO DEFECTIVE 60|T25K16.4|T25K16_4	cell-cell signaling	GO:0007267	proc	cell-cell signaling
AT1G01040	AT1G01040|DCL1|CAF|SUS1|SIN1|ASU1|EMB76|EMB60|ATDCL1|dicer-like 1|CARPEL FACTORY|SUSPENSOR 1|SHORT INTEGUMENTS 1|ABNORMAL SUSPENSOR 1|EMBRYO DEFECTIVE 76|EMBRYO DEFECTIVE 60|T25K16.4|T25K16_4	production of siRNA involved in RNA interference	GO:0030422	proc	production of siRNA involved in RNA interference
AT1G01040	AT1G01040|DCL1|CAF|SUS1|SIN1|ASU1|EMB76|EMB60|ATDCL1|dicer-like 1|CARPEL FACTORY|SUSPENSOR 1|SHORT INTEGUMENTS 1|ABNORMAL SUSPENSOR 1|EMBRYO DEFECTIVE 76|EMBRYO DEFECTIVE 60|T25K16.4|T25K16_4	production of ta-siRNAs involved in RNA interference	GO:0010267	proc	production of ta-siRNAs involved in RNA interference
AT1G01040	AT1G01040|DCL1|CAF|SUS1|SIN1|ASU1|EMB76|EMB60|ATDCL1|dicer-like 1|CARPEL FACTORY|SUSPENSOR 1|SHORT INTEGUMENTS 1|ABNORMAL SUSPENSOR 1|EMBRYO DEFECTIVE 76|EMBRYO DEFECTIVE 60|T25K16.4|T25K16_4	gene silencing by RNA	GO:0031047	proc	gene silencing by RNA
AT1G01040	AT1G01040|DCL1|CAF|SUS1|SIN1|ASU1|EMB76|EMB60|ATDCL1|dicer-like 1|CARPEL FACTORY|SUSPENSOR 1|SHORT INTEGUMENTS 1|ABNORMAL SUSPENSOR 1|EMBRYO DEFECTIVE 76|EMBRYO DEFECTIVE 60|T25K16.4|T25K16_4	production of miRNAs involved in gene silencing by miRNA	GO:0035196	proc	production of miRNAs involved in gene silencing by miRNA
AT1G01040	AT1G01040|DCL1|CAF|SUS1|SIN1|ASU1|EMB76|EMB60|ATDCL1|dicer-like 1|CARPEL FACTORY|SUSPENSOR 1|SHORT INTEGUMENTS 1|ABNORMAL SUSPENSOR 1|EMBRYO DEFECTIVE 76|EMBRYO DEFECTIVE 60|T25K16.4|T25K16_4	production of miRNAs involved in gene silencing by miRNA	GO:0035196	proc	production of miRNAs involved in gene silencing by miRNA
AT1G01040	AT1G01040|DCL1|CAF|SUS1|SIN1|ASU1|EMB76|EMB60|ATDCL1|dicer-like 1|CARPEL FACTORY|SUSPENSOR 1|SHORT INTEGUMENTS 1|ABNORMAL SUSPENSOR 1|EMBRYO DEFECTIVE 76|EMBRYO DEFECTIVE 60|T25K16.4|T25K16_4	RNA processing	GO:0006396	proc	RNA processing
AT1G01040	AT1G01040|DCL1|CAF|SUS1|SIN1|ASU1|EMB76|EMB60|ATDCL1|dicer-like 1|CARPEL FACTORY|SUSPENSOR 1|SHORT INTEGUMENTS 1|ABNORMAL SUSPENSOR 1|EMBRYO DEFECTIVE 76|EMBRYO DEFECTIVE 60|T25K16.4|T25K16_4	chromatin silencing	GO:0006342	proc	chromatin silencing
AT1G01040	AT1G01040|DCL1|CAF|SUS1|SIN1|ASU1|EMB76|EMB60|ATDCL1|dicer-like 1|CARPEL FACTORY|SUSPENSOR 1|SHORT INTEGUMENTS 1|ABNORMAL SUSPENSOR 1|EMBRYO DEFECTIVE 76|EMBRYO DEFECTIVE 60|T25K16.4|T25K16_4	production of ta-siRNAs involved in RNA interference	GO:0010267	proc	production of ta-siRNAs involved in RNA interference
AT1G01040	AT1G01040|DCL1|CAF|SUS1|SIN1|ASU1|EMB76|EMB60|ATDCL1|dicer-like 1|CARPEL FACTORY|SUSPENSOR 1|SHORT INTEGUMENTS 1|ABNORMAL SUSPENSOR 1|EMBRYO DEFECTIVE 76|EMBRYO DEFECTIVE 60|T25K16.4|T25K16_4	embryonic pattern specification	GO:0009880	proc	embryonic pattern specification
AT1G01040	AT1G01040|DCL1|CAF|SUS1|SIN1|ASU1|EMB76|EMB60|ATDCL1|dicer-like 1|CARPEL FACTORY|SUSPENSOR 1|SHORT INTEGUMENTS 1|ABNORMAL SUSPENSOR 1|EMBRYO DEFECTIVE 76|EMBRYO DEFECTIVE 60|T25K16.4|T25K16_4	virus induced gene silencing	GO:0009616	proc	virus induced gene silencing
AT1G01040	AT1G01040|DCL1|CAF|SUS1|SIN1|ASU1|EMB76|EMB60|ATDCL1|dicer-like 1|CARPEL FACTORY|SUSPENSOR 1|SHORT INTEGUMENTS 1|ABNORMAL SUSPENSOR 1|EMBRYO DEFECTIVE 76|EMBRYO DEFECTIVE 60|T25K16.4|T25K16_4	mitotic cell cycle	GO:0000278	proc	mitotic cell cycle
AT1G01040	AT1G01040|DCL1|CAF|SUS1|SIN1|ASU1|EMB76|EMB60|ATDCL1|dicer-like 1|CARPEL FACTORY|SUSPENSOR 1|SHORT INTEGUMENTS 1|ABNORMAL SUSPENSOR 1|EMBRYO DEFECTIVE 76|EMBRYO DEFECTIVE 60|T25K16.4|T25K16_4	nuclear dicing body	GO:0010445	comp	nuclear dicing body
AT1G01040	AT1G01040|DCL1|CAF|SUS1|SIN1|ASU1|EMB76|EMB60|ATDCL1|dicer-like 1|CARPEL FACTORY|SUSPENSOR 1|SHORT INTEGUMENTS 1|ABNORMAL SUSPENSOR 1|EMBRYO DEFECTIVE 76|EMBRYO DEFECTIVE 60|T25K16.4|T25K16_4	DNA methylation	GO:0006306	proc	DNA methylation
AT1G01040	AT1G01040|DCL1|CAF|SUS1|SIN1|ASU1|EMB76|EMB60|ATDCL1|dicer-like 1|CARPEL FACTORY|SUSPENSOR 1|SHORT INTEGUMENTS 1|ABNORMAL SUSPENSOR 1|EMBRYO DEFECTIVE 76|EMBRYO DEFECTIVE 60|T25K16.4|T25K16_4	regulation of seed maturation	GO:2000034	proc	regulation of seed maturation
AT1G01040	AT1G01040|DCL1|CAF|SUS1|SIN1|ASU1|EMB76|EMB60|ATDCL1|dicer-like 1|CARPEL FACTORY|SUSPENSOR 1|SHORT INTEGUMENTS 1|ABNORMAL SUSPENSOR 1|EMBRYO DEFECTIVE 76|EMBRYO DEFECTIVE 60|T25K16.4|T25K16_4	production of lsiRNA involved in RNA interference	GO:0010599	proc	production of lsiRNA involved in RNA interference
AT1G01040	AT1G01040|DCL1|CAF|SUS1|SIN1|ASU1|EMB76|EMB60|ATDCL1|dicer-like 1|CARPEL FACTORY|SUSPENSOR 1|SHORT INTEGUMENTS 1|ABNORMAL SUSPENSOR 1|EMBRYO DEFECTIVE 76|EMBRYO DEFECTIVE 60|T25K16.4|T25K16_4	gene silencing by RNA	GO:0031047	proc	gene silencing by RNA
AT1G01040	AT1G01040|DCL1|CAF|SUS1|SIN1|ASU1|EMB76|EMB60|ATDCL1|dicer-like 1|CARPEL FACTORY|SUSPENSOR 1|SHORT INTEGUMENTS 1|ABNORMAL SUSPENSOR 1|EMBRYO DEFECTIVE 76|EMBRYO DEFECTIVE 60|T25K16.4|T25K16_4	nucleus	GO:0005634	comp	nucleus
AT1G01040	AT1G01040|DCL1|CAF|SUS1|SIN1|ASU1|EMB76|EMB60|ATDCL1|dicer-like 1|CARPEL FACTORY|SUSPENSOR 1|SHORT INTEGUMENTS 1|ABNORMAL SUSPENSOR 1|EMBRYO DEFECTIVE 76|EMBRYO DEFECTIVE 60|T25K16.4|T25K16_4	vegetative to reproductive phase transition of meristem	GO:0010228	proc	vegetative to reproductive phase transition of meristem
AT1G01040	AT1G01040|DCL1|CAF|SUS1|SIN1|ASU1|EMB76|EMB60|ATDCL1|dicer-like 1|CARPEL FACTORY|SUSPENSOR 1|SHORT INTEGUMENTS 1|ABNORMAL SUSPENSOR 1|EMBRYO DEFECTIVE 76|EMBRYO DEFECTIVE 60|T25K16.4|T25K16_4	suspensor development	GO:0010098	proc	suspensor development
AT1G01040	AT1G01040|DCL1|CAF|SUS1|SIN1|ASU1|EMB76|EMB60|ATDCL1|dicer-like 1|CARPEL FACTORY|SUSPENSOR 1|SHORT INTEGUMENTS 1|ABNORMAL SUSPENSOR 1|EMBRYO DEFECTIVE 76|EMBRYO DEFECTIVE 60|T25K16.4|T25K16_4	nuclear dicing body	GO:0010445	comp	nuclear dicing body
AT1G01040	AT1G01040|DCL1|CAF|SUS1|SIN1|ASU1|EMB76|EMB60|ATDCL1|dicer-like 1|CARPEL FACTORY|SUSPENSOR 1|SHORT INTEGUMENTS 1|ABNORMAL SUSPENSOR 1|EMBRYO DEFECTIVE 76|EMBRYO DEFECTIVE 60|T25K16.4|T25K16_4	production of ta-siRNAs involved in RNA interference	GO:0010267	proc	production of ta-siRNAs involved in RNA interference
AT1G01040	AT1G01040|DCL1|CAF|SUS1|SIN1|ASU1|EMB76|EMB60|ATDCL1|dicer-like 1|CARPEL FACTORY|SUSPENSOR 1|SHORT INTEGUMENTS 1|ABNORMAL SUSPENSOR 1|EMBRYO DEFECTIVE 76|EMBRYO DEFECTIVE 60|T25K16.4|T25K16_4	ribonuclease III activity	GO:0004525	func	ribonuclease III activity
AT1G01040	AT1G01040|DCL1|CAF|SUS1|SIN1|ASU1|EMB76|EMB60|ATDCL1|dicer-like 1|CARPEL FACTORY|SUSPENSOR 1|SHORT INTEGUMENTS 1|ABNORMAL SUSPENSOR 1|EMBRYO DEFECTIVE 76|EMBRYO DEFECTIVE 60|T25K16.4|T25K16_4	ATP-dependent helicase activity	GO:0008026	func	ATP-dependent helicase activity
AT1G01040	AT1G01040|DCL1|CAF|SUS1|SIN1|ASU1|EMB76|EMB60|ATDCL1|dicer-like 1|CARPEL FACTORY|SUSPENSOR 1|SHORT INTEGUMENTS 1|ABNORMAL SUSPENSOR 1|EMBRYO DEFECTIVE 76|EMBRYO DEFECTIVE 60|T25K16.4|T25K16_4	production of lsiRNA involved in RNA interference	GO:0010599	proc	production of lsiRNA involved in RNA interference
AT1G01040	AT1G01040|DCL1|CAF|SUS1|SIN1|ASU1|EMB76|EMB60|ATDCL1|dicer-like 1|CARPEL FACTORY|SUSPENSOR 1|SHORT INTEGUMENTS 1|ABNORMAL SUSPENSOR 1|EMBRYO DEFECTIVE 76|EMBRYO DEFECTIVE 60|T25K16.4|T25K16_4	chromatin silencing	GO:0006342	proc	chromatin silencing
AT1G01040	AT1G01040|DCL1|CAF|SUS1|SIN1|ASU1|EMB76|EMB60|ATDCL1|dicer-like 1|CARPEL FACTORY|SUSPENSOR 1|SHORT INTEGUMENTS 1|ABNORMAL SUSPENSOR 1|EMBRYO DEFECTIVE 76|EMBRYO DEFECTIVE 60|T25K16.4|T25K16_4	covalent chromatin modification	GO:0016569	proc	covalent chromatin modification
AT1G01040	AT1G01040|DCL1|CAF|SUS1|SIN1|ASU1|EMB76|EMB60|ATDCL1|dicer-like 1|CARPEL FACTORY|SUSPENSOR 1|SHORT INTEGUMENTS 1|ABNORMAL SUSPENSOR 1|EMBRYO DEFECTIVE 76|EMBRYO DEFECTIVE 60|T25K16.4|T25K16_4	covalent chromatin modification	GO:0016569	proc	covalent chromatin modification
AT1G01040	AT1G01040|DCL1|CAF|SUS1|SIN1|ASU1|EMB76|EMB60|ATDCL1|dicer-like 1|CARPEL FACTORY|SUSPENSOR 1|SHORT INTEGUMENTS 1|ABNORMAL SUSPENSOR 1|EMBRYO DEFECTIVE 76|EMBRYO DEFECTIVE 60|T25K16.4|T25K16_4	virus induced gene silencing	GO:0009616	proc	virus induced gene silencing
AT1G01040	AT1G01040|DCL1|CAF|SUS1|SIN1|ASU1|EMB76|EMB60|ATDCL1|dicer-like 1|CARPEL FACTORY|SUSPENSOR 1|SHORT INTEGUMENTS 1|ABNORMAL SUSPENSOR 1|EMBRYO DEFECTIVE 76|EMBRYO DEFECTIVE 60|T25K16.4|T25K16_4	flower development	GO:0009908	proc	flower development
AT1G01040	AT1G01040|DCL1|CAF|SUS1|SIN1|ASU1|EMB76|EMB60|ATDCL1|dicer-like 1|CARPEL FACTORY|SUSPENSOR 1|SHORT INTEGUMENTS 1|ABNORMAL SUSPENSOR 1|EMBRYO DEFECTIVE 76|EMBRYO DEFECTIVE 60|T25K16.4|T25K16_4	protein binding	GO:0005515	func	protein binding
AT1G01040	AT1G01040|DCL1|CAF|SUS1|SIN1|ASU1|EMB76|EMB60|ATDCL1|dicer-like 1|CARPEL FACTORY|SUSPENSOR 1|SHORT INTEGUMENTS 1|ABNORMAL SUSPENSOR 1|EMBRYO DEFECTIVE 76|EMBRYO DEFECTIVE 60|T25K16.4|T25K16_4	virus induced gene silencing	GO:0009616	proc	virus induced gene silencing
AT1G01040	AT1G01040|DCL1|CAF|SUS1|SIN1|ASU1|EMB76|EMB60|ATDCL1|dicer-like 1|CARPEL FACTORY|SUSPENSOR 1|SHORT INTEGUMENTS 1|ABNORMAL SUSPENSOR 1|EMBRYO DEFECTIVE 76|EMBRYO DEFECTIVE 60|T25K16.4|T25K16_4	protein binding	GO:0005515	func	protein binding
AT1G01040	AT1G01040|DCL1|CAF|SUS1|SIN1|ASU1|EMB76|EMB60|ATDCL1|dicer-like 1|CARPEL FACTORY|SUSPENSOR 1|SHORT INTEGUMENTS 1|ABNORMAL SUSPENSOR 1|EMBRYO DEFECTIVE 76|EMBRYO DEFECTIVE 60|T25K16.4|T25K16_4	double-stranded RNA binding	GO:0003725	func	double-stranded RNA binding
AT1G01040	AT1G01040|DCL1|CAF|SUS1|SIN1|ASU1|EMB76|EMB60|ATDCL1|dicer-like 1|CARPEL FACTORY|SUSPENSOR 1|SHORT INTEGUMENTS 1|ABNORMAL SUSPENSOR 1|EMBRYO DEFECTIVE 76|EMBRYO DEFECTIVE 60|T25K16.4|T25K16_4	virus induced gene silencing	GO:0009616	proc	virus induced gene silencing
AT1G01040	AT1G01040|DCL1|CAF|SUS1|SIN1|ASU1|EMB76|EMB60|ATDCL1|dicer-like 1|CARPEL FACTORY|SUSPENSOR 1|SHORT INTEGUMENTS 1|ABNORMAL SUSPENSOR 1|EMBRYO DEFECTIVE 76|EMBRYO DEFECTIVE 60|T25K16.4|T25K16_4	microtubule cytoskeleton organization	GO:0000226	proc	microtubule cytoskeleton organization
AT1G01040	AT1G01040|DCL1|CAF|SUS1|SIN1|ASU1|EMB76|EMB60|ATDCL1|dicer-like 1|CARPEL FACTORY|SUSPENSOR 1|SHORT INTEGUMENTS 1|ABNORMAL SUSPENSOR 1|EMBRYO DEFECTIVE 76|EMBRYO DEFECTIVE 60|T25K16.4|T25K16_4	defense response to virus	GO:0051607	proc	defense response to virus
AT1G01040	AT1G01040|DCL1|CAF|SUS1|SIN1|ASU1|EMB76|EMB60|ATDCL1|dicer-like 1|CARPEL FACTORY|SUSPENSOR 1|SHORT INTEGUMENTS 1|ABNORMAL SUSPENSOR 1|EMBRYO DEFECTIVE 76|EMBRYO DEFECTIVE 60|T25K16.4|T25K16_4	nucleus	GO:0005634	comp	nucleus
AT1G01040	AT1G01040|DCL1|CAF|SUS1|SIN1|ASU1|EMB76|EMB60|ATDCL1|dicer-like 1|CARPEL FACTORY|SUSPENSOR 1|SHORT INTEGUMENTS 1|ABNORMAL SUSPENSOR 1|EMBRYO DEFECTIVE 76|EMBRYO DEFECTIVE 60|T25K16.4|T25K16_4	DNA methylation	GO:0006306	proc	DNA methylation
AT1G01040	AT1G01040|DCL1|CAF|SUS1|SIN1|ASU1|EMB76|EMB60|ATDCL1|dicer-like 1|CARPEL FACTORY|SUSPENSOR 1|SHORT INTEGUMENTS 1|ABNORMAL SUSPENSOR 1|EMBRYO DEFECTIVE 76|EMBRYO DEFECTIVE 60|T25K16.4|T25K16_4	nucleus	GO:0005634	comp	nucleus
AT1G01040	AT1G01040|DCL1|CAF|SUS1|SIN1|ASU1|EMB76|EMB60|ATDCL1|dicer-like 1|CARPEL FACTORY|SUSPENSOR 1|SHORT INTEGUMENTS 1|ABNORMAL SUSPENSOR 1|EMBRYO DEFECTIVE 76|EMBRYO DEFECTIVE 60|T25K16.4|T25K16_4	DNA methylation	GO:0006306	proc	DNA methylation
AT1G01040	AT1G01040|DCL1|CAF|SUS1|SIN1|ASU1|EMB76|EMB60|ATDCL1|dicer-like 1|CARPEL FACTORY|SUSPENSOR 1|SHORT INTEGUMENTS 1|ABNORMAL SUSPENSOR 1|EMBRYO DEFECTIVE 76|EMBRYO DEFECTIVE 60|T25K16.4|T25K16_4	vegetative phase change	GO:0010050	proc	vegetative phase change
AT1G01040	AT1G01040|DCL1|CAF|SUS1|SIN1|ASU1|EMB76|EMB60|ATDCL1|dicer-like 1|CARPEL FACTORY|SUSPENSOR 1|SHORT INTEGUMENTS 1|ABNORMAL SUSPENSOR 1|EMBRYO DEFECTIVE 76|EMBRYO DEFECTIVE 60|T25K16.4|T25K16_4	chromatin silencing	GO:0006342	proc	chromatin silencing
AT1G01040	AT1G01040|DCL1|CAF|SUS1|SIN1|ASU1|EMB76|EMB60|ATDCL1|dicer-like 1|CARPEL FACTORY|SUSPENSOR 1|SHORT INTEGUMENTS 1|ABNORMAL SUSPENSOR 1|EMBRYO DEFECTIVE 76|EMBRYO DEFECTIVE 60|T25K16.4|T25K16_4	production of ta-siRNAs involved in RNA interference	GO:0010267	proc	production of ta-siRNAs involved in RNA interference
AT1G01040	AT1G01040|DCL1|CAF|SUS1|SIN1|ASU1|EMB76|EMB60|ATDCL1|dicer-like 1|CARPEL FACTORY|SUSPENSOR 1|SHORT INTEGUMENTS 1|ABNORMAL SUSPENSOR 1|EMBRYO DEFECTIVE 76|EMBRYO DEFECTIVE 60|T25K16.4|T25K16_4	production of miRNAs involved in gene silencing by miRNA	GO:0035196	proc	production of miRNAs involved in gene silencing by miRNA
AT1G01040	AT1G01040|DCL1|CAF|SUS1|SIN1|ASU1|EMB76|EMB60|ATDCL1|dicer-like 1|CARPEL FACTORY|SUSPENSOR 1|SHORT INTEGUMENTS 1|ABNORMAL SUSPENSOR 1|EMBRYO DEFECTIVE 76|EMBRYO DEFECTIVE 60|T25K16.4|T25K16_4	defense response to virus	GO:0051607	proc	defense response to virus
AT1G01040	AT1G01040|DCL1|CAF|SUS1|SIN1|ASU1|EMB76|EMB60|ATDCL1|dicer-like 1|CARPEL FACTORY|SUSPENSOR 1|SHORT INTEGUMENTS 1|ABNORMAL SUSPENSOR 1|EMBRYO DEFECTIVE 76|EMBRYO DEFECTIVE 60|T25K16.4|T25K16_4	RNA processing	GO:0006396	proc	RNA processing
AT1G01040	AT1G01040|DCL1|CAF|SUS1|SIN1|ASU1|EMB76|EMB60|ATDCL1|dicer-like 1|CARPEL FACTORY|SUSPENSOR 1|SHORT INTEGUMENTS 1|ABNORMAL SUSPENSOR 1|EMBRYO DEFECTIVE 76|EMBRYO DEFECTIVE 60|T25K16.4|T25K16_4	primary miRNA processing	GO:0031053	proc	primary miRNA processing
AT1G01040	AT1G01040|DCL1|CAF|SUS1|SIN1|ASU1|EMB76|EMB60|ATDCL1|dicer-like 1|CARPEL FACTORY|SUSPENSOR 1|SHORT INTEGUMENTS 1|ABNORMAL SUSPENSOR 1|EMBRYO DEFECTIVE 76|EMBRYO DEFECTIVE 60|T25K16.4|T25K16_4	RNA processing	GO:0006396	proc	RNA processing
AT1G01040	AT1G01040|DCL1|CAF|SUS1|SIN1|ASU1|EMB76|EMB60|ATDCL1|dicer-like 1|CARPEL FACTORY|SUSPENSOR 1|SHORT INTEGUMENTS 1|ABNORMAL SUSPENSOR 1|EMBRYO DEFECTIVE 76|EMBRYO DEFECTIVE 60|T25K16.4|T25K16_4	mRNA cleavage involved in gene silencing by miRNA	GO:0035279	proc	mRNA cleavage involved in gene silencing by miRNA
AT1G01040	AT1G01040|DCL1|CAF|SUS1|SIN1|ASU1|EMB76|EMB60|ATDCL1|dicer-like 1|CARPEL FACTORY|SUSPENSOR 1|SHORT INTEGUMENTS 1|ABNORMAL SUSPENSOR 1|EMBRYO DEFECTIVE 76|EMBRYO DEFECTIVE 60|T25K16.4|T25K16_4	primary miRNA processing	GO:0031053	proc	primary miRNA processing
AT1G01040	AT1G01040|DCL1|CAF|SUS1|SIN1|ASU1|EMB76|EMB60|ATDCL1|dicer-like 1|CARPEL FACTORY|SUSPENSOR 1|SHORT INTEGUMENTS 1|ABNORMAL SUSPENSOR 1|EMBRYO DEFECTIVE 76|EMBRYO DEFECTIVE 60|T25K16.4|T25K16_4	protein binding	GO:0005515	func	protein binding
AT1G01040	AT1G01040|DCL1|CAF|SUS1|SIN1|ASU1|EMB76|EMB60|ATDCL1|dicer-like 1|CARPEL FACTORY|SUSPENSOR 1|SHORT INTEGUMENTS 1|ABNORMAL SUSPENSOR 1|EMBRYO DEFECTIVE 76|EMBRYO DEFECTIVE 60|T25K16.4|T25K16_4	RNA processing	GO:0006396	proc	RNA processing
AT1G01040	AT1G01040|DCL1|CAF|SUS1|SIN1|ASU1|EMB76|EMB60|ATDCL1|dicer-like 1|CARPEL FACTORY|SUSPENSOR 1|SHORT INTEGUMENTS 1|ABNORMAL SUSPENSOR 1|EMBRYO DEFECTIVE 76|EMBRYO DEFECTIVE 60|T25K16.4|T25K16_4	cytokinesis by cell plate formation	GO:0000911	proc	cytokinesis by cell plate formation
AT1G01040	AT1G01040|DCL1|CAF|SUS1|SIN1|ASU1|EMB76|EMB60|ATDCL1|dicer-like 1|CARPEL FACTORY|SUSPENSOR 1|SHORT INTEGUMENTS 1|ABNORMAL SUSPENSOR 1|EMBRYO DEFECTIVE 76|EMBRYO DEFECTIVE 60|T25K16.4|T25K16_4	production of siRNA involved in RNA interference	GO:0030422	proc	production of siRNA involved in RNA interference
AT1G01040	AT1G01040|DCL1|CAF|SUS1|SIN1|ASU1|EMB76|EMB60|ATDCL1|dicer-like 1|CARPEL FACTORY|SUSPENSOR 1|SHORT INTEGUMENTS 1|ABNORMAL SUSPENSOR 1|EMBRYO DEFECTIVE 76|EMBRYO DEFECTIVE 60|T25K16.4|T25K16_4	protein binding	GO:0005515	func	protein binding
AT1G01040	AT1G01040|DCL1|CAF|SUS1|SIN1|ASU1|EMB76|EMB60|ATDCL1|dicer-like 1|CARPEL FACTORY|SUSPENSOR 1|SHORT INTEGUMENTS 1|ABNORMAL SUSPENSOR 1|EMBRYO DEFECTIVE 76|EMBRYO DEFECTIVE 60|T25K16.4|T25K16_4	microtubule cytoskeleton organization	GO:0000226	proc	microtubule cytoskeleton organization
AT1G01040	AT1G01040|DCL1|CAF|SUS1|SIN1|ASU1|EMB76|EMB60|ATDCL1|dicer-like 1|CARPEL FACTORY|SUSPENSOR 1|SHORT INTEGUMENTS 1|ABNORMAL SUSPENSOR 1|EMBRYO DEFECTIVE 76|EMBRYO DEFECTIVE 60|T25K16.4|T25K16_4	protein binding	GO:0005515	func	protein binding
AT1G01040	AT1G01040|DCL1|CAF|SUS1|SIN1|ASU1|EMB76|EMB60|ATDCL1|dicer-like 1|CARPEL FACTORY|SUSPENSOR 1|SHORT INTEGUMENTS 1|ABNORMAL SUSPENSOR 1|EMBRYO DEFECTIVE 76|EMBRYO DEFECTIVE 60|T25K16.4|T25K16_4	nucleus	GO:0005634	comp	nucleus
AT1G01040	AT1G01040|DCL1|CAF|SUS1|SIN1|ASU1|EMB76|EMB60|ATDCL1|dicer-like 1|CARPEL FACTORY|SUSPENSOR 1|SHORT INTEGUMENTS 1|ABNORMAL SUSPENSOR 1|EMBRYO DEFECTIVE 76|EMBRYO DEFECTIVE 60|T25K16.4|T25K16_4	gravitropism	GO:0009630	proc	gravitropism
AT1G01046	AT1G01046|MIR838A|microRNA838A	molecular_function	GO:0003674	func	molecular_function
AT1G01046	AT1G01046|MIR838A|microRNA838A	cellular_component	GO:0005575	comp	cellular_component
AT1G01046	AT1G01046|MIR838A|microRNA838A	biological_process	GO:0008150	proc	biological_process
AT1G01050	AT1G01050|AtPPa1|PPa1|pyrophosphorylase 1|T25K16.5|T25K16_5	methionine biosynthetic process	GO:0009086	proc	methionine biosynthetic process
AT1G01050	AT1G01050|AtPPa1|PPa1|pyrophosphorylase 1|T25K16.5|T25K16_5	RNA splicing, via endonucleolytic cleavage and ligation	GO:0000394	proc	RNA splicing, via endonucleolytic cleavage and ligation
AT1G01050	AT1G01050|AtPPa1|PPa1|pyrophosphorylase 1|T25K16.5|T25K16_5	cytoplasm	GO:0005737	comp	cytoplasm
AT1G01050	AT1G01050|AtPPa1|PPa1|pyrophosphorylase 1|T25K16.5|T25K16_5	cytoplasm	GO:0005737	comp	cytoplasm
AT1G01050	AT1G01050|AtPPa1|PPa1|pyrophosphorylase 1|T25K16.5|T25K16_5	nucleus	GO:0005634	comp	nucleus
AT1G01050	AT1G01050|AtPPa1|PPa1|pyrophosphorylase 1|T25K16.5|T25K16_5	metabolic process	GO:0008152	proc	metabolic process
AT1G01050	AT1G01050|AtPPa1|PPa1|pyrophosphorylase 1|T25K16.5|T25K16_5	inorganic diphosphatase activity	GO:0004427	func	inorganic diphosphatase activity
AT1G01050	AT1G01050|AtPPa1|PPa1|pyrophosphorylase 1|T25K16.5|T25K16_5	RNA splicing, via endonucleolytic cleavage and ligation	GO:0000394	proc	RNA splicing, via endonucleolytic cleavage and ligation
AT1G01050	AT1G01050|AtPPa1|PPa1|pyrophosphorylase 1|T25K16.5|T25K16_5	lipid storage	GO:0019915	proc	lipid storage
AT1G01050	AT1G01050|AtPPa1|PPa1|pyrophosphorylase 1|T25K16.5|T25K16_5	cytosol	GO:0005829	comp	cytosol
AT1G01050	AT1G01050|AtPPa1|PPa1|pyrophosphorylase 1|T25K16.5|T25K16_5	methionine biosynthetic process	GO:0009086	proc	methionine biosynthetic process
AT1G01050	AT1G01050|AtPPa1|PPa1|pyrophosphorylase 1|T25K16.5|T25K16_5	membrane	GO:0016020	comp	membrane
AT1G01060	AT1G01060|LHY|LHY1|LATE ELONGATED HYPOCOTYL|LATE ELONGATED HYPOCOTYL 1|T25K16.6|T25K16_6	response to auxin	GO:0009733	proc	response to auxin
AT1G01060	AT1G01060|LHY|LHY1|LATE ELONGATED HYPOCOTYL|LATE ELONGATED HYPOCOTYL 1|T25K16.6|T25K16_6	regulation of circadian rhythm	GO:0042752	proc	regulation of circadian rhythm
AT1G01060	AT1G01060|LHY|LHY1|LATE ELONGATED HYPOCOTYL|LATE ELONGATED HYPOCOTYL 1|T25K16.6|T25K16_6	response to auxin	GO:0009733	proc	response to auxin
AT1G01060	AT1G01060|LHY|LHY1|LATE ELONGATED HYPOCOTYL|LATE ELONGATED HYPOCOTYL 1|T25K16.6|T25K16_6	regulation of transcription, DNA-templated	GO:0006355	proc	regulation of transcription, DNA-templated
AT1G01060	AT1G01060|LHY|LHY1|LATE ELONGATED HYPOCOTYL|LATE ELONGATED HYPOCOTYL 1|T25K16.6|T25K16_6	regulation of transcription, DNA-templated	GO:0006355	proc	regulation of transcription, DNA-templated
AT1G01060	AT1G01060|LHY|LHY1|LATE ELONGATED HYPOCOTYL|LATE ELONGATED HYPOCOTYL 1|T25K16.6|T25K16_6	response to ethylene	GO:0009723	proc	response to ethylene
AT1G01060	AT1G01060|LHY|LHY1|LATE ELONGATED HYPOCOTYL|LATE ELONGATED HYPOCOTYL 1|T25K16.6|T25K16_6	response to salt stress	GO:0009651	proc	response to salt stress
AT1G01060	AT1G01060|LHY|LHY1|LATE ELONGATED HYPOCOTYL|LATE ELONGATED HYPOCOTYL 1|T25K16.6|T25K16_6	response to gibberellin	GO:0009739	proc	response to gibberellin
AT1G01060	AT1G01060|LHY|LHY1|LATE ELONGATED HYPOCOTYL|LATE ELONGATED HYPOCOTYL 1|T25K16.6|T25K16_6	regulation of transcription, DNA-templated	GO:0006355	proc	regulation of transcription, DNA-templated
AT1G01060	AT1G01060|LHY|LHY1|LATE ELONGATED HYPOCOTYL|LATE ELONGATED HYPOCOTYL 1|T25K16.6|T25K16_6	response to abscisic acid	GO:0009737	proc	response to abscisic acid
AT1G01060	AT1G01060|LHY|LHY1|LATE ELONGATED HYPOCOTYL|LATE ELONGATED HYPOCOTYL 1|T25K16.6|T25K16_6	response to ethylene	GO:0009723	proc	response to ethylene
AT1G01060	AT1G01060|LHY|LHY1|LATE ELONGATED HYPOCOTYL|LATE ELONGATED HYPOCOTYL 1|T25K16.6|T25K16_6	regulation of transcription, DNA-templated	GO:0006355	proc	regulation of transcription, DNA-templated
AT1G01060	AT1G01060|LHY|LHY1|LATE ELONGATED HYPOCOTYL|LATE ELONGATED HYPOCOTYL 1|T25K16.6|T25K16_6	nucleus	GO:0005634	comp	nucleus
AT1G01060	AT1G01060|LHY|LHY1|LATE ELONGATED HYPOCOTYL|LATE ELONGATED HYPOCOTYL 1|T25K16.6|T25K16_6	regulation of transcription, DNA-templated	GO:0006355	proc	regulation of transcription, DNA-templated
AT1G01060	AT1G01060|LHY|LHY1|LATE ELONGATED HYPOCOTYL|LATE ELONGATED HYPOCOTYL 1|T25K16.6|T25K16_6	response to salicylic acid	GO:0009751	proc	response to salicylic acid
AT1G01060	AT1G01060|LHY|LHY1|LATE ELONGATED HYPOCOTYL|LATE ELONGATED HYPOCOTYL 1|T25K16.6|T25K16_6	negative regulation of sequence-specific DNA binding transcription factor activity	GO:0043433	proc	negative regulation of sequence-specific DNA binding transcription factor activity
AT1G01060	AT1G01060|LHY|LHY1|LATE ELONGATED HYPOCOTYL|LATE ELONGATED HYPOCOTYL 1|T25K16.6|T25K16_6	sequence-specific DNA binding transcription factor activity	GO:0003700	func	sequence-specific DNA binding transcription factor activity
AT1G01060	AT1G01060|LHY|LHY1|LATE ELONGATED HYPOCOTYL|LATE ELONGATED HYPOCOTYL 1|T25K16.6|T25K16_6	sequence-specific DNA binding transcription factor activity	GO:0003700	func	sequence-specific DNA binding transcription factor activity
AT1G01060	AT1G01060|LHY|LHY1|LATE ELONGATED HYPOCOTYL|LATE ELONGATED HYPOCOTYL 1|T25K16.6|T25K16_6	long-day photoperiodism, flowering	GO:0048574	proc	long-day photoperiodism, flowering
AT1G01060	AT1G01060|LHY|LHY1|LATE ELONGATED HYPOCOTYL|LATE ELONGATED HYPOCOTYL 1|T25K16.6|T25K16_6	nucleus	GO:0005634	comp	nucleus
AT1G01060	AT1G01060|LHY|LHY1|LATE ELONGATED HYPOCOTYL|LATE ELONGATED HYPOCOTYL 1|T25K16.6|T25K16_6	response to cadmium ion	GO:0046686	proc	response to cadmium ion
AT1G01060	AT1G01060|LHY|LHY1|LATE ELONGATED HYPOCOTYL|LATE ELONGATED HYPOCOTYL 1|T25K16.6|T25K16_6	response to cold	GO:0009409	proc	response to cold
AT1G01060	AT1G01060|LHY|LHY1|LATE ELONGATED HYPOCOTYL|LATE ELONGATED HYPOCOTYL 1|T25K16.6|T25K16_6	response to salt stress	GO:0009651	proc	response to salt stress
AT1G01060	AT1G01060|LHY|LHY1|LATE ELONGATED HYPOCOTYL|LATE ELONGATED HYPOCOTYL 1|T25K16.6|T25K16_6	regulation of circadian rhythm	GO:0042752	proc	regulation of circadian rhythm
AT1G01060	AT1G01060|LHY|LHY1|LATE ELONGATED HYPOCOTYL|LATE ELONGATED HYPOCOTYL 1|T25K16.6|T25K16_6	response to gibberellin	GO:0009739	proc	response to gibberellin
AT1G01060	AT1G01060|LHY|LHY1|LATE ELONGATED HYPOCOTYL|LATE ELONGATED HYPOCOTYL 1|T25K16.6|T25K16_6	response to jasmonic acid	GO:0009753	proc	response to jasmonic acid
AT1G01060	AT1G01060|LHY|LHY1|LATE ELONGATED HYPOCOTYL|LATE ELONGATED HYPOCOTYL 1|T25K16.6|T25K16_6	regulation of circadian rhythm	GO:0042752	proc	regulation of circadian rhythm
AT1G01060	AT1G01060|LHY|LHY1|LATE ELONGATED HYPOCOTYL|LATE ELONGATED HYPOCOTYL 1|T25K16.6|T25K16_6	transcription regulatory region DNA binding	GO:0044212	func	transcription regulatory region DNA binding
AT1G01060	AT1G01060|LHY|LHY1|LATE ELONGATED HYPOCOTYL|LATE ELONGATED HYPOCOTYL 1|T25K16.6|T25K16_6	sequence-specific DNA binding transcription factor activity	GO:0003700	func	sequence-specific DNA binding transcription factor activity
AT1G01060	AT1G01060|LHY|LHY1|LATE ELONGATED HYPOCOTYL|LATE ELONGATED HYPOCOTYL 1|T25K16.6|T25K16_6	long-day photoperiodism, flowering	GO:0048574	proc	long-day photoperiodism, flowering
AT1G01060	AT1G01060|LHY|LHY1|LATE ELONGATED HYPOCOTYL|LATE ELONGATED HYPOCOTYL 1|T25K16.6|T25K16_6	nucleus	GO:0005634	comp	nucleus
AT1G01060	AT1G01060|LHY|LHY1|LATE ELONGATED HYPOCOTYL|LATE ELONGATED HYPOCOTYL 1|T25K16.6|T25K16_6	nucleus	GO:0005634	comp	nucleus
AT1G01060	AT1G01060|LHY|LHY1|LATE ELONGATED HYPOCOTYL|LATE ELONGATED HYPOCOTYL 1|T25K16.6|T25K16_6	long-day photoperiodism, flowering	GO:0048574	proc	long-day photoperiodism, flowering
AT1G01060	AT1G01060|LHY|LHY1|LATE ELONGATED HYPOCOTYL|LATE ELONGATED HYPOCOTYL 1|T25K16.6|T25K16_6	negative regulation of sequence-specific DNA binding transcription factor activity	GO:0043433	proc	negative regulation of sequence-specific DNA binding transcription factor activity
AT1G01060	AT1G01060|LHY|LHY1|LATE ELONGATED HYPOCOTYL|LATE ELONGATED HYPOCOTYL 1|T25K16.6|T25K16_6	nucleus	GO:0005634	comp	nucleus
AT1G01060	AT1G01060|LHY|LHY1|LATE ELONGATED HYPOCOTYL|LATE ELONGATED HYPOCOTYL 1|T25K16.6|T25K16_6	regulation of transcription, DNA-templated	GO:0006355	proc	regulation of transcription, DNA-templated
AT1G01060	AT1G01060|LHY|LHY1|LATE ELONGATED HYPOCOTYL|LATE ELONGATED HYPOCOTYL 1|T25K16.6|T25K16_6	negative regulation of circadian rhythm	GO:0042754	proc	negative regulation of circadian rhythm
AT1G01060	AT1G01060|LHY|LHY1|LATE ELONGATED HYPOCOTYL|LATE ELONGATED HYPOCOTYL 1|T25K16.6|T25K16_6	response to cold	GO:0009409	proc	response to cold
AT1G01060	AT1G01060|LHY|LHY1|LATE ELONGATED HYPOCOTYL|LATE ELONGATED HYPOCOTYL 1|T25K16.6|T25K16_6	response to red or far red light	GO:0009639	proc	response to red or far red light
AT1G01060	AT1G01060|LHY|LHY1|LATE ELONGATED HYPOCOTYL|LATE ELONGATED HYPOCOTYL 1|T25K16.6|T25K16_6	response to jasmonic acid	GO:0009753	proc	response to jasmonic acid
AT1G01060	AT1G01060|LHY|LHY1|LATE ELONGATED HYPOCOTYL|LATE ELONGATED HYPOCOTYL 1|T25K16.6|T25K16_6	response to abscisic acid	GO:0009737	proc	response to abscisic acid
AT1G01060	AT1G01060|LHY|LHY1|LATE ELONGATED HYPOCOTYL|LATE ELONGATED HYPOCOTYL 1|T25K16.6|T25K16_6	long-day photoperiodism, flowering	GO:0048574	proc	long-day photoperiodism, flowering
AT1G01060	AT1G01060|LHY|LHY1|LATE ELONGATED HYPOCOTYL|LATE ELONGATED HYPOCOTYL 1|T25K16.6|T25K16_6	negative regulation of sequence-specific DNA binding transcription factor activity	GO:0043433	proc	negative regulation of sequence-specific DNA binding transcription factor activity
AT1G01060	AT1G01060|LHY|LHY1|LATE ELONGATED HYPOCOTYL|LATE ELONGATED HYPOCOTYL 1|T25K16.6|T25K16_6	circadian rhythm	GO:0007623	proc	circadian rhythm
AT1G01060	AT1G01060|LHY|LHY1|LATE ELONGATED HYPOCOTYL|LATE ELONGATED HYPOCOTYL 1|T25K16.6|T25K16_6	response to salt stress	GO:0009651	proc	response to salt stress
AT1G01060	AT1G01060|LHY|LHY1|LATE ELONGATED HYPOCOTYL|LATE ELONGATED HYPOCOTYL 1|T25K16.6|T25K16_6	response to salicylic acid	GO:0009751	proc	response to salicylic acid
AT1G01060	AT1G01060|LHY|LHY1|LATE ELONGATED HYPOCOTYL|LATE ELONGATED HYPOCOTYL 1|T25K16.6|T25K16_6	DNA binding	GO:0003677	func	DNA binding
AT1G01060	AT1G01060|LHY|LHY1|LATE ELONGATED HYPOCOTYL|LATE ELONGATED HYPOCOTYL 1|T25K16.6|T25K16_6	response to salt stress	GO:0009651	proc	response to salt stress
AT1G01060	AT1G01060|LHY|LHY1|LATE ELONGATED HYPOCOTYL|LATE ELONGATED HYPOCOTYL 1|T25K16.6|T25K16_6	transcription regulatory region DNA binding	GO:0044212	func	transcription regulatory region DNA binding
AT1G01060	AT1G01060|LHY|LHY1|LATE ELONGATED HYPOCOTYL|LATE ELONGATED HYPOCOTYL 1|T25K16.6|T25K16_6	circadian rhythm	GO:0007623	proc	circadian rhythm
AT1G01073	AT1G01073	biological_process	GO:0008150	proc	biological_process
AT1G01073	AT1G01073	molecular_function	GO:0003674	func	molecular_function
AT1G01073	AT1G01073	chloroplast	GO:0009507	comp	chloroplast
AT1G01080	AT1G01080|T25K16.19|T25K16_19	RNA binding	GO:0003723	func	RNA binding
AT1G01080	AT1G01080|T25K16.19|T25K16_19	chloroplast stroma	GO:0009570	comp	chloroplast stroma
AT1G01080	AT1G01080|T25K16.19|T25K16_19	isopentenyl diphosphate biosynthetic process, methylerythritol 4-phosphate pathway	GO:0019288	proc	isopentenyl diphosphate biosynthetic process, methylerythritol 4-phosphate pathway
AT1G01080	AT1G01080|T25K16.19|T25K16_19	chloroplast envelope	GO:0009941	comp	chloroplast envelope
AT1G01080	AT1G01080|T25K16.19|T25K16_19	chloroplast	GO:0009507	comp	chloroplast
AT1G01080	AT1G01080|T25K16.19|T25K16_19	chloroplast stroma	GO:0009570	comp	chloroplast stroma
AT1G01080	AT1G01080|T25K16.19|T25K16_19	chloroplast	GO:0009507	comp	chloroplast
AT1G01080	AT1G01080|T25K16.19|T25K16_19	phosphatidylglycerol biosynthetic process	GO:0006655	proc	phosphatidylglycerol biosynthetic process
AT1G01080	AT1G01080|T25K16.19|T25K16_19	chloroplast stroma	GO:0009570	comp	chloroplast stroma
AT1G01080	AT1G01080|T25K16.19|T25K16_19	chloroplast stroma	GO:0009570	comp	chloroplast stroma
AT1G01080	AT1G01080|T25K16.19|T25K16_19	chloroplast stroma	GO:0009570	comp	chloroplast stroma
AT1G01080	AT1G01080|T25K16.19|T25K16_19	phosphatidylglycerol biosynthetic process	GO:0006655	proc	phosphatidylglycerol biosynthetic process
AT1G01080	AT1G01080|T25K16.19|T25K16_19	chloroplast envelope	GO:0009941	comp	chloroplast envelope
AT1G01080	AT1G01080|T25K16.19|T25K16_19	chloroplast stroma	GO:0009570	comp	chloroplast stroma
AT1G01080	AT1G01080|T25K16.19|T25K16_19	chloroplast	GO:0009507	comp	chloroplast
AT1G01080	AT1G01080|T25K16.19|T25K16_19	biological_process	GO:0008150	proc	biological_process
AT1G01080	AT1G01080|T25K16.19|T25K16_19	chloroplast envelope	GO:0009941	comp	chloroplast envelope
AT1G01080	AT1G01080|T25K16.19|T25K16_19	chloroplast	GO:0009507	comp	chloroplast
AT1G01080	AT1G01080|T25K16.19|T25K16_19	chloroplast stroma	GO:0009570	comp	chloroplast stroma
AT1G01080	AT1G01080|T25K16.19|T25K16_19	chloroplast envelope	GO:0009941	comp	chloroplast envelope
AT1G01080	AT1G01080|T25K16.19|T25K16_19	isopentenyl diphosphate biosynthetic process, methylerythritol 4-phosphate pathway	GO:0019288	proc	isopentenyl diphosphate biosynthetic process, methylerythritol 4-phosphate pathway
AT1G01080	AT1G01080|T25K16.19|T25K16_19	nucleus	GO:0005634	comp	nucleus
AT1G01080	AT1G01080|T25K16.19|T25K16_19	chloroplast stroma	GO:0009570	comp	chloroplast stroma
AT1G01080	AT1G01080|T25K16.19|T25K16_19	chloroplast	GO:0009507	comp	chloroplast
AT1G01080	AT1G01080|T25K16.19|T25K16_19	stomatal complex morphogenesis	GO:0010103	proc	stomatal complex morphogenesis
AT1G01090	AT1G01090|PDH-E1 ALPHA|pyruvate dehydrogenase E1 alpha|T25K16.8|T25K16_8	chloroplast envelope	GO:0009941	comp	chloroplast envelope
AT1G01090	AT1G01090|PDH-E1 ALPHA|pyruvate dehydrogenase E1 alpha|T25K16.8|T25K16_8	chloroplast	GO:0009507	comp	chloroplast
AT1G01090	AT1G01090|PDH-E1 ALPHA|pyruvate dehydrogenase E1 alpha|T25K16.8|T25K16_8	chloroplast envelope	GO:0009941	comp	chloroplast envelope
AT1G01090	AT1G01090|PDH-E1 ALPHA|pyruvate dehydrogenase E1 alpha|T25K16.8|T25K16_8	chloroplast stroma	GO:0009570	comp	chloroplast stroma
AT1G01090	AT1G01090|PDH-E1 ALPHA|pyruvate dehydrogenase E1 alpha|T25K16.8|T25K16_8	plastid	GO:0009536	comp	plastid
AT1G01090	AT1G01090|PDH-E1 ALPHA|pyruvate dehydrogenase E1 alpha|T25K16.8|T25K16_8	pyruvate dehydrogenase (acetyl-transferring) activity	GO:0004739	func	pyruvate dehydrogenase (acetyl-transferring) activity
AT1G01090	AT1G01090|PDH-E1 ALPHA|pyruvate dehydrogenase E1 alpha|T25K16.8|T25K16_8	chloroplast envelope	GO:0009941	comp	chloroplast envelope
AT1G01090	AT1G01090|PDH-E1 ALPHA|pyruvate dehydrogenase E1 alpha|T25K16.8|T25K16_8	chloroplast envelope	GO:0009941	comp	chloroplast envelope
AT1G01090	AT1G01090|PDH-E1 ALPHA|pyruvate dehydrogenase E1 alpha|T25K16.8|T25K16_8	chloroplast stroma	GO:0009570	comp	chloroplast stroma
AT1G01090	AT1G01090|PDH-E1 ALPHA|pyruvate dehydrogenase E1 alpha|T25K16.8|T25K16_8	chloroplast stroma	GO:0009570	comp	chloroplast stroma
AT1G01090	AT1G01090|PDH-E1 ALPHA|pyruvate dehydrogenase E1 alpha|T25K16.8|T25K16_8	chloroplast envelope	GO:0009941	comp	chloroplast envelope
AT1G01090	AT1G01090|PDH-E1 ALPHA|pyruvate dehydrogenase E1 alpha|T25K16.8|T25K16_8	chloroplast envelope	GO:0009941	comp	chloroplast envelope
AT1G01090	AT1G01090|PDH-E1 ALPHA|pyruvate dehydrogenase E1 alpha|T25K16.8|T25K16_8	mitochondrion	GO:0005739	comp	mitochondrion
AT1G01090	AT1G01090|PDH-E1 ALPHA|pyruvate dehydrogenase E1 alpha|T25K16.8|T25K16_8	chloroplast envelope	GO:0009941	comp	chloroplast envelope
AT1G01090	AT1G01090|PDH-E1 ALPHA|pyruvate dehydrogenase E1 alpha|T25K16.8|T25K16_8	chloroplast stroma	GO:0009570	comp	chloroplast stroma
AT1G01090	AT1G01090|PDH-E1 ALPHA|pyruvate dehydrogenase E1 alpha|T25K16.8|T25K16_8	pyruvate dehydrogenase (acetyl-transferring) activity	GO:0004739	func	pyruvate dehydrogenase (acetyl-transferring) activity
AT1G01090	AT1G01090|PDH-E1 ALPHA|pyruvate dehydrogenase E1 alpha|T25K16.8|T25K16_8	metabolic process	GO:0008152	proc	metabolic process
AT1G01090	AT1G01090|PDH-E1 ALPHA|pyruvate dehydrogenase E1 alpha|T25K16.8|T25K16_8	chloroplast envelope	GO:0009941	comp	chloroplast envelope
AT1G01100	AT1G01100|T25K16.9|T25K16_9	plasma membrane	GO:0005886	comp	plasma membrane
AT1G01100	AT1G01100|T25K16.9|T25K16_9	translational elongation	GO:0006414	proc	translational elongation
AT1G01100	AT1G01100|T25K16.9|T25K16_9	cytosolic ribosome	GO:0022626	comp	cytosolic ribosome
AT1G01100	AT1G01100|T25K16.9|T25K16_9	cytosolic ribosome	GO:0022626	comp	cytosolic ribosome
AT1G01100	AT1G01100|T25K16.9|T25K16_9	structural constituent of ribosome	GO:0003735	func	structural constituent of ribosome
AT1G01100	AT1G01100|T25K16.9|T25K16_9	cytoplasm	GO:0005737	comp	cytoplasm
AT1G01100	AT1G01100|T25K16.9|T25K16_9	plant-type cell wall organization	GO:0009664	proc	plant-type cell wall organization
AT1G01100	AT1G01100|T25K16.9|T25K16_9	cytosol	GO:0005829	comp	cytosol
AT1G01100	AT1G01100|T25K16.9|T25K16_9	cytosolic ribosome	GO:0022626	comp	cytosolic ribosome
AT1G01100	AT1G01100|T25K16.9|T25K16_9	plant-type cell wall organization	GO:0009664	proc	plant-type cell wall organization
AT1G01100	AT1G01100|T25K16.9|T25K16_9	cytosolic ribosome	GO:0022626	comp	cytosolic ribosome
AT1G01100	AT1G01100|T25K16.9|T25K16_9	translational elongation	GO:0006414	proc	translational elongation
AT1G01100	AT1G01100|T25K16.9|T25K16_9	cytosolic ribosome	GO:0022626	comp	cytosolic ribosome
AT1G01100	AT1G01100|T25K16.9|T25K16_9	cytosol	GO:0005829	comp	cytosol
AT1G01100	AT1G01100|T25K16.9|T25K16_9	cytosol	GO:0005829	comp	cytosol
AT1G01100	AT1G01100|T25K16.9|T25K16_9	cytosol	GO:0005829	comp	cytosol
AT1G01100	AT1G01100|T25K16.9|T25K16_9	cytoplasm	GO:0005737	comp	cytoplasm
AT1G01100	AT1G01100|T25K16.9|T25K16_9	cytosolic ribosome	GO:0022626	comp	cytosolic ribosome
AT1G01100	AT1G01100|T25K16.9|T25K16_9	cytosolic ribosome	GO:0022626	comp	cytosolic ribosome
AT1G01100	AT1G01100|T25K16.9|T25K16_9	cytosolic ribosome	GO:0022626	comp	cytosolic ribosome
AT1G01100	AT1G01100|T25K16.9|T25K16_9	ribosome	GO:0005840	comp	ribosome
AT1G01100	AT1G01100|T25K16.9|T25K16_9	cell wall modification	GO:0042545	proc	cell wall modification
AT1G01100	AT1G01100|T25K16.9|T25K16_9	translational elongation	GO:0006414	proc	translational elongation
AT1G01100	AT1G01100|T25K16.9|T25K16_9	cytoplasm	GO:0005737	comp	cytoplasm
AT1G01100	AT1G01100|T25K16.9|T25K16_9	cytosolic ribosome	GO:0022626	comp	cytosolic ribosome
AT1G01100	AT1G01100|T25K16.9|T25K16_9	cytosolic ribosome	GO:0022626	comp	cytosolic ribosome
AT1G01100	AT1G01100|T25K16.9|T25K16_9	cytoplasm	GO:0005737	comp	cytoplasm
AT1G01100	AT1G01100|T25K16.9|T25K16_9	cytosolic ribosome	GO:0022626	comp	cytosolic ribosome
AT1G01100	AT1G01100|T25K16.9|T25K16_9	plasma membrane	GO:0005886	comp	plasma membrane
AT1G01100	AT1G01100|T25K16.9|T25K16_9	nucleus	GO:0005634	comp	nucleus
AT1G01100	AT1G01100|T25K16.9|T25K16_9	cytosolic ribosome	GO:0022626	comp	cytosolic ribosome
AT1G01100	AT1G01100|T25K16.9|T25K16_9	cell wall modification	GO:0042545	proc	cell wall modification
AT1G01100	AT1G01100|T25K16.9|T25K16_9	plasma membrane	GO:0005886	comp	plasma membrane
AT1G01100	AT1G01100|T25K16.9|T25K16_9	plasma membrane	GO:0005886	comp	plasma membrane
AT1G01110	AT1G01110|IQD18|IQ-domain 18|T25K16.10|T25K16_10	molecular_function	GO:0003674	func	molecular_function
AT1G01110	AT1G01110|IQD18|IQ-domain 18|T25K16.10|T25K16_10	nucleus	GO:0005634	comp	nucleus
AT1G01110	AT1G01110|IQD18|IQ-domain 18|T25K16.10|T25K16_10	nucleus	GO:0005634	comp	nucleus
AT1G01115	AT1G01115	molecular_function	GO:0003674	func	molecular_function
AT1G01115	AT1G01115	biological_process	GO:0008150	proc	biological_process
AT1G01120	AT1G01120|KCS1|3-ketoacyl-CoA synthase 1|T25K16.11|T25K16_11	cytosolic ribosome	GO:0022626	comp	cytosolic ribosome
AT1G01120	AT1G01120|KCS1|3-ketoacyl-CoA synthase 1|T25K16.11|T25K16_11	cuticle development	GO:0042335	proc	cuticle development
AT1G01120	AT1G01120|KCS1|3-ketoacyl-CoA synthase 1|T25K16.11|T25K16_11	very long-chain fatty acid metabolic process	GO:0000038	proc	very long-chain fatty acid metabolic process
AT1G01120	AT1G01120|KCS1|3-ketoacyl-CoA synthase 1|T25K16.11|T25K16_11	coumarin biosynthetic process	GO:0009805	proc	coumarin biosynthetic process
AT1G01120	AT1G01120|KCS1|3-ketoacyl-CoA synthase 1|T25K16.11|T25K16_11	cytosolic ribosome	GO:0022626	comp	cytosolic ribosome
AT1G01120	AT1G01120|KCS1|3-ketoacyl-CoA synthase 1|T25K16.11|T25K16_11	endoplasmic reticulum	GO:0005783	comp	endoplasmic reticulum
AT1G01120	AT1G01120|KCS1|3-ketoacyl-CoA synthase 1|T25K16.11|T25K16_11	very long-chain fatty acid metabolic process	GO:0000038	proc	very long-chain fatty acid metabolic process
AT1G01120	AT1G01120|KCS1|3-ketoacyl-CoA synthase 1|T25K16.11|T25K16_11	cytosolic ribosome	GO:0022626	comp	cytosolic ribosome
AT1G01120	AT1G01120|KCS1|3-ketoacyl-CoA synthase 1|T25K16.11|T25K16_11	wax biosynthetic process	GO:0010025	proc	wax biosynthetic process
AT1G01120	AT1G01120|KCS1|3-ketoacyl-CoA synthase 1|T25K16.11|T25K16_11	response to cold	GO:0009409	proc	response to cold
AT1G01120	AT1G01120|KCS1|3-ketoacyl-CoA synthase 1|T25K16.11|T25K16_11	fatty acid elongation	GO:0030497	proc	fatty acid elongation
AT1G01120	AT1G01120|KCS1|3-ketoacyl-CoA synthase 1|T25K16.11|T25K16_11	wax biosynthetic process	GO:0010025	proc	wax biosynthetic process
AT1G01120	AT1G01120|KCS1|3-ketoacyl-CoA synthase 1|T25K16.11|T25K16_11	transferase activity, transferring acyl groups	GO:0016746	func	transferase activity, transferring acyl groups
AT1G01120	AT1G01120|KCS1|3-ketoacyl-CoA synthase 1|T25K16.11|T25K16_11	response to wounding	GO:0009611	proc	response to wounding
AT1G01120	AT1G01120|KCS1|3-ketoacyl-CoA synthase 1|T25K16.11|T25K16_11	fatty acid elongase activity	GO:0009922	func	fatty acid elongase activity
AT1G01120	AT1G01120|KCS1|3-ketoacyl-CoA synthase 1|T25K16.11|T25K16_11	membrane	GO:0016020	comp	membrane
AT1G01120	AT1G01120|KCS1|3-ketoacyl-CoA synthase 1|T25K16.11|T25K16_11	cuticle development	GO:0042335	proc	cuticle development
AT1G01120	AT1G01120|KCS1|3-ketoacyl-CoA synthase 1|T25K16.11|T25K16_11	very long-chain fatty acid metabolic process	GO:0000038	proc	very long-chain fatty acid metabolic process
AT1G01120	AT1G01120|KCS1|3-ketoacyl-CoA synthase 1|T25K16.11|T25K16_11	very long-chain fatty acid metabolic process	GO:0000038	proc	very long-chain fatty acid metabolic process
AT1G01120	AT1G01120|KCS1|3-ketoacyl-CoA synthase 1|T25K16.11|T25K16_11	cytosolic ribosome	GO:0022626	comp	cytosolic ribosome
AT1G01120	AT1G01120|KCS1|3-ketoacyl-CoA synthase 1|T25K16.11|T25K16_11	coumarin biosynthetic process	GO:0009805	proc	coumarin biosynthetic process
AT1G01120	AT1G01120|KCS1|3-ketoacyl-CoA synthase 1|T25K16.11|T25K16_11	response to light stimulus	GO:0009416	proc	response to light stimulus
AT1G01120	AT1G01120|KCS1|3-ketoacyl-CoA synthase 1|T25K16.11|T25K16_11	response to cold	GO:0009409	proc	response to cold
AT1G01120	AT1G01120|KCS1|3-ketoacyl-CoA synthase 1|T25K16.11|T25K16_11	fatty acid elongation	GO:0030497	proc	fatty acid elongation
AT1G01120	AT1G01120|KCS1|3-ketoacyl-CoA synthase 1|T25K16.11|T25K16_11	response to cold	GO:0009409	proc	response to cold
AT1G01120	AT1G01120|KCS1|3-ketoacyl-CoA synthase 1|T25K16.11|T25K16_11	response to cold	GO:0009409	proc	response to cold
AT1G01130	AT1G01130|F6F3.33	molecular_function	GO:0003674	func	molecular_function
AT1G01130	AT1G01130|F6F3.33	cellular_component	GO:0005575	comp	cellular_component
AT1G01130	AT1G01130|F6F3.33	biological_process	GO:0008150	proc	biological_process
AT1G01140	AT1G01140|CIPK9|SnRK3.12|PKS6|CBL-interacting protein kinase 9|SNF1-RELATED PROTEIN KINASE 3.12|PROTEIN KINASE 6|F6F3.28	plasma membrane	GO:0005886	comp	plasma membrane
AT1G01140	AT1G01140|CIPK9|SnRK3.12|PKS6|CBL-interacting protein kinase 9|SNF1-RELATED PROTEIN KINASE 3.12|PROTEIN KINASE 6|F6F3.28	protein binding	GO:0005515	func	protein binding
AT1G01140	AT1G01140|CIPK9|SnRK3.12|PKS6|CBL-interacting protein kinase 9|SNF1-RELATED PROTEIN KINASE 3.12|PROTEIN KINASE 6|F6F3.28	kinase activity	GO:0016301	func	kinase activity
AT1G01140	AT1G01140|CIPK9|SnRK3.12|PKS6|CBL-interacting protein kinase 9|SNF1-RELATED PROTEIN KINASE 3.12|PROTEIN KINASE 6|F6F3.28	response to salt stress	GO:0009651	proc	response to salt stress
AT1G01140	AT1G01140|CIPK9|SnRK3.12|PKS6|CBL-interacting protein kinase 9|SNF1-RELATED PROTEIN KINASE 3.12|PROTEIN KINASE 6|F6F3.28	cytoplasm	GO:0005737	comp	cytoplasm
AT1G01140	AT1G01140|CIPK9|SnRK3.12|PKS6|CBL-interacting protein kinase 9|SNF1-RELATED PROTEIN KINASE 3.12|PROTEIN KINASE 6|F6F3.28	potassium ion homeostasis	GO:0055075	proc	potassium ion homeostasis
AT1G01140	AT1G01140|CIPK9|SnRK3.12|PKS6|CBL-interacting protein kinase 9|SNF1-RELATED PROTEIN KINASE 3.12|PROTEIN KINASE 6|F6F3.28	cellular response to potassium ion starvation	GO:0051365	proc	cellular response to potassium ion starvation
AT1G01140	AT1G01140|CIPK9|SnRK3.12|PKS6|CBL-interacting protein kinase 9|SNF1-RELATED PROTEIN KINASE 3.12|PROTEIN KINASE 6|F6F3.28	response to wounding	GO:0009611	proc	response to wounding
AT1G01140	AT1G01140|CIPK9|SnRK3.12|PKS6|CBL-interacting protein kinase 9|SNF1-RELATED PROTEIN KINASE 3.12|PROTEIN KINASE 6|F6F3.28	cellular response to potassium ion starvation	GO:0051365	proc	cellular response to potassium ion starvation
AT1G01140	AT1G01140|CIPK9|SnRK3.12|PKS6|CBL-interacting protein kinase 9|SNF1-RELATED PROTEIN KINASE 3.12|PROTEIN KINASE 6|F6F3.28	response to cold	GO:0009409	proc	response to cold
AT1G01140	AT1G01140|CIPK9|SnRK3.12|PKS6|CBL-interacting protein kinase 9|SNF1-RELATED PROTEIN KINASE 3.12|PROTEIN KINASE 6|F6F3.28	regulation of potassium ion transport	GO:0043266	proc	regulation of potassium ion transport
AT1G01140	AT1G01140|CIPK9|SnRK3.12|PKS6|CBL-interacting protein kinase 9|SNF1-RELATED PROTEIN KINASE 3.12|PROTEIN KINASE 6|F6F3.28	plasma membrane	GO:0005886	comp	plasma membrane
AT1G01140	AT1G01140|CIPK9|SnRK3.12|PKS6|CBL-interacting protein kinase 9|SNF1-RELATED PROTEIN KINASE 3.12|PROTEIN KINASE 6|F6F3.28	response to salt stress	GO:0009651	proc	response to salt stress
AT1G01140	AT1G01140|CIPK9|SnRK3.12|PKS6|CBL-interacting protein kinase 9|SNF1-RELATED PROTEIN KINASE 3.12|PROTEIN KINASE 6|F6F3.28	protein binding	GO:0005515	func	protein binding
AT1G01140	AT1G01140|CIPK9|SnRK3.12|PKS6|CBL-interacting protein kinase 9|SNF1-RELATED PROTEIN KINASE 3.12|PROTEIN KINASE 6|F6F3.28	response to cold	GO:0009409	proc	response to cold
AT1G01140	AT1G01140|CIPK9|SnRK3.12|PKS6|CBL-interacting protein kinase 9|SNF1-RELATED PROTEIN KINASE 3.12|PROTEIN KINASE 6|F6F3.28	response to mannitol	GO:0010555	proc	response to mannitol
AT1G01140	AT1G01140|CIPK9|SnRK3.12|PKS6|CBL-interacting protein kinase 9|SNF1-RELATED PROTEIN KINASE 3.12|PROTEIN KINASE 6|F6F3.28	plasma membrane	GO:0005886	comp	plasma membrane
AT1G01150	AT1G01150|F6F3.30	nucleus	GO:0005634	comp	nucleus
AT1G01160	AT1G01160|GIF2|GRF1-interacting factor 2|F6F3.29	nucleus	GO:0005634	comp	nucleus
AT1G01160	AT1G01160|GIF2|GRF1-interacting factor 2|F6F3.29	mitotic cell cycle	GO:0000278	proc	mitotic cell cycle
AT1G01160	AT1G01160|GIF2|GRF1-interacting factor 2|F6F3.29	nucleus	GO:0005634	comp	nucleus
AT1G01160	AT1G01160|GIF2|GRF1-interacting factor 2|F6F3.29	cell proliferation	GO:0008283	proc	cell proliferation
AT1G01160	AT1G01160|GIF2|GRF1-interacting factor 2|F6F3.29	positive regulation of cellular process	GO:0048522	proc	positive regulation of cellular process
AT1G01160	AT1G01160|GIF2|GRF1-interacting factor 2|F6F3.29	positive regulation of transcription, DNA-templated	GO:0045893	proc	positive regulation of transcription, DNA-templated
AT1G01160	AT1G01160|GIF2|GRF1-interacting factor 2|F6F3.29	positive regulation of transcription, DNA-templated	GO:0045893	proc	positive regulation of transcription, DNA-templated
AT1G01160	AT1G01160|GIF2|GRF1-interacting factor 2|F6F3.29	regulation of transcription, DNA-templated	GO:0006355	proc	regulation of transcription, DNA-templated
AT1G01160	AT1G01160|GIF2|GRF1-interacting factor 2|F6F3.29	post-translational protein modification	GO:0043687	proc	post-translational protein modification
AT1G01160	AT1G01160|GIF2|GRF1-interacting factor 2|F6F3.29	RNA processing	GO:0006396	proc	RNA processing
AT1G01160	AT1G01160|GIF2|GRF1-interacting factor 2|F6F3.29	regulation of transcription, DNA-templated	GO:0006355	proc	regulation of transcription, DNA-templated
AT1G01160	AT1G01160|GIF2|GRF1-interacting factor 2|F6F3.29	nuclear-transcribed mRNA catabolic process	GO:0000956	proc	nuclear-transcribed mRNA catabolic process
AT1G01160	AT1G01160|GIF2|GRF1-interacting factor 2|F6F3.29	response to xenobiotic stimulus	GO:0009410	proc	response to xenobiotic stimulus
AT1G01160	AT1G01160|GIF2|GRF1-interacting factor 2|F6F3.29	post-translational protein modification	GO:0043687	proc	post-translational protein modification
AT1G01160	AT1G01160|GIF2|GRF1-interacting factor 2|F6F3.29	nuclear-transcribed mRNA catabolic process	GO:0000956	proc	nuclear-transcribed mRNA catabolic process
AT1G01160	AT1G01160|GIF2|GRF1-interacting factor 2|F6F3.29	leaf development	GO:0048366	proc	leaf development
AT1G01160	AT1G01160|GIF2|GRF1-interacting factor 2|F6F3.29	regulation of transcription, DNA-templated	GO:0006355	proc	regulation of transcription, DNA-templated
AT1G01160	AT1G01160|GIF2|GRF1-interacting factor 2|F6F3.29	positive regulation of transcription, DNA-templated	GO:0045893	proc	positive regulation of transcription, DNA-templated
AT1G01160	AT1G01160|GIF2|GRF1-interacting factor 2|F6F3.29	RNA processing	GO:0006396	proc	RNA processing
AT1G01160	AT1G01160|GIF2|GRF1-interacting factor 2|F6F3.29	vernalization response	GO:0010048	proc	vernalization response
AT1G01160	AT1G01160|GIF2|GRF1-interacting factor 2|F6F3.29	vernalization response	GO:0010048	proc	vernalization response
AT1G01160	AT1G01160|GIF2|GRF1-interacting factor 2|F6F3.29	nucleus	GO:0005634	comp	nucleus
AT1G01160	AT1G01160|GIF2|GRF1-interacting factor 2|F6F3.29	transcription coactivator activity	GO:0003713	func	transcription coactivator activity
AT1G01160	AT1G01160|GIF2|GRF1-interacting factor 2|F6F3.29	protein binding	GO:0005515	func	protein binding
AT1G01160	AT1G01160|GIF2|GRF1-interacting factor 2|F6F3.29	post-translational protein modification	GO:0043687	proc	post-translational protein modification
AT1G01170	AT1G01170|F6F3.32	mitochondrion	GO:0005739	comp	mitochondrion
AT1G01170	AT1G01170|F6F3.32	molecular_function	GO:0003674	func	molecular_function
AT1G01170	AT1G01170|F6F3.32	membrane	GO:0016020	comp	membrane
AT1G01170	AT1G01170|F6F3.32	membrane	GO:0016020	comp	membrane
AT1G01183	AT1G01183|MIR165A|MIR165|microRNA165A|MICRORNA 165	gene silencing by miRNA	GO:0035195	proc	gene silencing by miRNA
AT1G01183	AT1G01183|MIR165A|MIR165|microRNA165A|MICRORNA 165	gene silencing by miRNA	GO:0035195	proc	gene silencing by miRNA
AT1G01183	AT1G01183|MIR165A|MIR165|microRNA165A|MICRORNA 165	cellular_component	GO:0005575	comp	cellular_component
AT1G01183	AT1G01183|MIR165A|MIR165|microRNA165A|MICRORNA 165	molecular_function	GO:0003674	func	molecular_function
AT1G01190	AT1G01190|CYP78A8|"cytochrome P450, family 78, subfamily A, polypeptide 8"|F6F3.25	oxygen binding	GO:0019825	func	oxygen binding
AT1G01200	AT1G01200|ATRABA3|ATRAB-A3|RABA3|RAB GTPase homolog A3|ARABIDOPSIS RAB GTPASE HOMOLOG A3|F6F3.1|F6F3_1	endosome	GO:0005768	comp	endosome
AT1G01200	AT1G01200|ATRABA3|ATRAB-A3|RABA3|RAB GTPase homolog A3|ARABIDOPSIS RAB GTPASE HOMOLOG A3|F6F3.1|F6F3_1	cell plate	GO:0009504	comp	cell plate
AT1G01200	AT1G01200|ATRABA3|ATRAB-A3|RABA3|RAB GTPase homolog A3|ARABIDOPSIS RAB GTPASE HOMOLOG A3|F6F3.1|F6F3_1	GTP binding	GO:0005525	func	GTP binding
AT1G01200	AT1G01200|ATRABA3|ATRAB-A3|RABA3|RAB GTPase homolog A3|ARABIDOPSIS RAB GTPASE HOMOLOG A3|F6F3.1|F6F3_1	nucleus	GO:0005634	comp	nucleus
AT1G01200	AT1G01200|ATRABA3|ATRAB-A3|RABA3|RAB GTPase homolog A3|ARABIDOPSIS RAB GTPASE HOMOLOG A3|F6F3.1|F6F3_1	cell plate	GO:0009504	comp	cell plate
AT1G01200	AT1G01200|ATRABA3|ATRAB-A3|RABA3|RAB GTPase homolog A3|ARABIDOPSIS RAB GTPASE HOMOLOG A3|F6F3.1|F6F3_1	nucleus	GO:0005634	comp	nucleus
AT1G01200	AT1G01200|ATRABA3|ATRAB-A3|RABA3|RAB GTPase homolog A3|ARABIDOPSIS RAB GTPASE HOMOLOG A3|F6F3.1|F6F3_1	endosome	GO:0005768	comp	endosome
AT1G01200	AT1G01200|ATRABA3|ATRAB-A3|RABA3|RAB GTPase homolog A3|ARABIDOPSIS RAB GTPASE HOMOLOG A3|F6F3.1|F6F3_1	GTP binding	GO:0005525	func	GTP binding
AT1G01210	AT1G01210|F6F3.2|F6F3_2	DNA-templated transcription, elongation	GO:0006354	proc	DNA-templated transcription, elongation
AT1G01210	AT1G01210|F6F3.2|F6F3_2	DNA-templated transcription, elongation	GO:0006354	proc	DNA-templated transcription, elongation
AT1G01210	AT1G01210|F6F3.2|F6F3_2	sequence-specific DNA binding transcription factor activity	GO:0003700	func	sequence-specific DNA binding transcription factor activity
AT1G01210	AT1G01210|F6F3.2|F6F3_2	DNA-templated transcription, elongation	GO:0006354	proc	DNA-templated transcription, elongation
AT1G01210	AT1G01210|F6F3.2|F6F3_2	regulation of transcription, DNA-templated	GO:0006355	proc	regulation of transcription, DNA-templated
AT1G01210	AT1G01210|F6F3.2|F6F3_2	DNA binding	GO:0003677	func	DNA binding
AT1G01210	AT1G01210|F6F3.2|F6F3_2	regulation of transcription, DNA-templated	GO:0006355	proc	regulation of transcription, DNA-templated
AT1G01210	AT1G01210|F6F3.2|F6F3_2	nucleus	GO:0005634	comp	nucleus
AT1G01210	AT1G01210|F6F3.2|F6F3_2	regulation of transcription, DNA-templated	GO:0006355	proc	regulation of transcription, DNA-templated
AT1G01210	AT1G01210|F6F3.2|F6F3_2	DNA-directed RNA polymerase activity	GO:0003899	func	DNA-directed RNA polymerase activity
AT1G01210	AT1G01210|F6F3.2|F6F3_2	nucleus	GO:0005634	comp	nucleus
AT1G01220	AT1G01220|FKGP|AtFKGP|L-fucokinase/GDP-L-fucose pyrophosphorylase|Arabidopsis thaliana L-fucokinase/GDP-L-fucose pyrophosphorylase|F6F3.3|F6F3_3	fucose-1-phosphate guanylyltransferase activity	GO:0047341	func	fucose-1-phosphate guanylyltransferase activity
AT1G01220	AT1G01220|FKGP|AtFKGP|L-fucokinase/GDP-L-fucose pyrophosphorylase|Arabidopsis thaliana L-fucokinase/GDP-L-fucose pyrophosphorylase|F6F3.3|F6F3_3	GDP-L-fucose salvage	GO:0042352	proc	GDP-L-fucose salvage
AT1G01220	AT1G01220|FKGP|AtFKGP|L-fucokinase/GDP-L-fucose pyrophosphorylase|Arabidopsis thaliana L-fucokinase/GDP-L-fucose pyrophosphorylase|F6F3.3|F6F3_3	galactokinase activity	GO:0004335	func	galactokinase activity
AT1G01220	AT1G01220|FKGP|AtFKGP|L-fucokinase/GDP-L-fucose pyrophosphorylase|Arabidopsis thaliana L-fucokinase/GDP-L-fucose pyrophosphorylase|F6F3.3|F6F3_3	GDP-L-fucose salvage	GO:0042352	proc	GDP-L-fucose salvage
AT1G01220	AT1G01220|FKGP|AtFKGP|L-fucokinase/GDP-L-fucose pyrophosphorylase|Arabidopsis thaliana L-fucokinase/GDP-L-fucose pyrophosphorylase|F6F3.3|F6F3_3	fucokinase activity	GO:0050201	func	fucokinase activity
AT1G01220	AT1G01220|FKGP|AtFKGP|L-fucokinase/GDP-L-fucose pyrophosphorylase|Arabidopsis thaliana L-fucokinase/GDP-L-fucose pyrophosphorylase|F6F3.3|F6F3_3	ATP binding	GO:0005524	func	ATP binding
AT1G01220	AT1G01220|FKGP|AtFKGP|L-fucokinase/GDP-L-fucose pyrophosphorylase|Arabidopsis thaliana L-fucokinase/GDP-L-fucose pyrophosphorylase|F6F3.3|F6F3_3	cytoplasm	GO:0005737	comp	cytoplasm
AT1G01220	AT1G01220|FKGP|AtFKGP|L-fucokinase/GDP-L-fucose pyrophosphorylase|Arabidopsis thaliana L-fucokinase/GDP-L-fucose pyrophosphorylase|F6F3.3|F6F3_3	fucokinase activity	GO:0050201	func	fucokinase activity
AT1G01220	AT1G01220|FKGP|AtFKGP|L-fucokinase/GDP-L-fucose pyrophosphorylase|Arabidopsis thaliana L-fucokinase/GDP-L-fucose pyrophosphorylase|F6F3.3|F6F3_3	ATP binding	GO:0005524	func	ATP binding
AT1G01220	AT1G01220|FKGP|AtFKGP|L-fucokinase/GDP-L-fucose pyrophosphorylase|Arabidopsis thaliana L-fucokinase/GDP-L-fucose pyrophosphorylase|F6F3.3|F6F3_3	cellulose biosynthetic process	GO:0030244	proc	cellulose biosynthetic process
AT1G01220	AT1G01220|FKGP|AtFKGP|L-fucokinase/GDP-L-fucose pyrophosphorylase|Arabidopsis thaliana L-fucokinase/GDP-L-fucose pyrophosphorylase|F6F3.3|F6F3_3	cellulose biosynthetic process	GO:0030244	proc	cellulose biosynthetic process
AT1G01220	AT1G01220|FKGP|AtFKGP|L-fucokinase/GDP-L-fucose pyrophosphorylase|Arabidopsis thaliana L-fucokinase/GDP-L-fucose pyrophosphorylase|F6F3.3|F6F3_3	galactokinase activity	GO:0004335	func	galactokinase activity
AT1G01220	AT1G01220|FKGP|AtFKGP|L-fucokinase/GDP-L-fucose pyrophosphorylase|Arabidopsis thaliana L-fucokinase/GDP-L-fucose pyrophosphorylase|F6F3.3|F6F3_3	Golgi vesicle transport	GO:0048193	proc	Golgi vesicle transport
AT1G01225	AT1G01225	cell wall macromolecule metabolic process	GO:0044036	proc	cell wall macromolecule metabolic process
AT1G01225	AT1G01225	xylem development	GO:0010089	proc	xylem development
AT1G01225	AT1G01225	cell wall macromolecule metabolic process	GO:0044036	proc	cell wall macromolecule metabolic process
AT1G01225	AT1G01225	nucleus	GO:0005634	comp	nucleus
AT1G01230	AT1G01230|F6F3.4|F6F3_4	protein folding	GO:0006457	proc	protein folding
AT1G01230	AT1G01230|F6F3.4|F6F3_4	heat acclimation	GO:0010286	proc	heat acclimation
AT1G01230	AT1G01230|F6F3.4|F6F3_4	protein folding	GO:0006457	proc	protein folding
AT1G01230	AT1G01230|F6F3.4|F6F3_4	mitochondrion	GO:0005739	comp	mitochondrion
AT1G01230	AT1G01230|F6F3.4|F6F3_4	endoplasmic reticulum	GO:0005783	comp	endoplasmic reticulum
AT1G01230	AT1G01230|F6F3.4|F6F3_4	protein folding	GO:0006457	proc	protein folding
AT1G01230	AT1G01230|F6F3.4|F6F3_4	phosphatidylinositol biosynthetic process	GO:0006661	proc	phosphatidylinositol biosynthetic process
AT1G01230	AT1G01230|F6F3.4|F6F3_4	phosphatidylinositol biosynthetic process	GO:0006661	proc	phosphatidylinositol biosynthetic process
AT1G01230	AT1G01230|F6F3.4|F6F3_4	heat acclimation	GO:0010286	proc	heat acclimation
AT1G01230	AT1G01230|F6F3.4|F6F3_4	molecular_function	GO:0003674	func	molecular_function
AT1G01240	AT1G01240	mitochondrion	GO:0005739	comp	mitochondrion
AT1G01240	AT1G01240	mitochondrion	GO:0005739	comp	mitochondrion
AT1G01240	AT1G01240	mitochondrion	GO:0005739	comp	mitochondrion
AT1G01250	AT1G01250|F6F3.6|F6F3_6	response to abscisic acid	GO:0009737	proc	response to abscisic acid
AT1G01250	AT1G01250|F6F3.6|F6F3_6	sequence-specific DNA binding transcription factor activity	GO:0003700	func	sequence-specific DNA binding transcription factor activity
AT1G01250	AT1G01250|F6F3.6|F6F3_6	regulation of transcription, DNA-templated	GO:0006355	proc	regulation of transcription, DNA-templated
AT1G01250	AT1G01250|F6F3.6|F6F3_6	response to cold	GO:0009409	proc	response to cold
AT1G01250	AT1G01250|F6F3.6|F6F3_6	response to water deprivation	GO:0009414	proc	response to water deprivation
AT1G01250	AT1G01250|F6F3.6|F6F3_6	nucleus	GO:0005634	comp	nucleus
AT1G01250	AT1G01250|F6F3.6|F6F3_6	regulation of transcription, DNA-templated	GO:0006355	proc	regulation of transcription, DNA-templated
AT1G01250	AT1G01250|F6F3.6|F6F3_6	DNA binding	GO:0003677	func	DNA binding
AT1G01250	AT1G01250|F6F3.6|F6F3_6	sequence-specific DNA binding transcription factor activity	GO:0003700	func	sequence-specific DNA binding transcription factor activity
AT1G01250	AT1G01250|F6F3.6|F6F3_6	response to water deprivation	GO:0009414	proc	response to water deprivation
AT1G01250	AT1G01250|F6F3.6|F6F3_6	regulation of transcription, DNA-templated	GO:0006355	proc	regulation of transcription, DNA-templated
AT1G01250	AT1G01250|F6F3.6|F6F3_6	nucleus	GO:0005634	comp	nucleus
AT1G01250	AT1G01250|F6F3.6|F6F3_6	response to cold	GO:0009409	proc	response to cold
AT1G01260	AT1G01260|JAM2|Jasmonate Associated MYC2 LIKE 2|F6F3.7|F6F3_7	regulation of transcription, DNA-templated	GO:0006355	proc	regulation of transcription, DNA-templated
AT1G01260	AT1G01260|JAM2|Jasmonate Associated MYC2 LIKE 2|F6F3.7|F6F3_7	jasmonic acid metabolic process	GO:0009694	proc	jasmonic acid metabolic process
AT1G01260	AT1G01260|JAM2|Jasmonate Associated MYC2 LIKE 2|F6F3.7|F6F3_7	response to jasmonic acid	GO:0009753	proc	response to jasmonic acid
AT1G01260	AT1G01260|JAM2|Jasmonate Associated MYC2 LIKE 2|F6F3.7|F6F3_7	nucleus	GO:0005634	comp	nucleus
AT1G01260	AT1G01260|JAM2|Jasmonate Associated MYC2 LIKE 2|F6F3.7|F6F3_7	regulation of transcription, DNA-templated	GO:0006355	proc	regulation of transcription, DNA-templated
AT1G01260	AT1G01260|JAM2|Jasmonate Associated MYC2 LIKE 2|F6F3.7|F6F3_7	regulation of transcription, DNA-templated	GO:0006355	proc	regulation of transcription, DNA-templated
AT1G01260	AT1G01260|JAM2|Jasmonate Associated MYC2 LIKE 2|F6F3.7|F6F3_7	jasmonic acid metabolic process	GO:0009694	proc	jasmonic acid metabolic process
AT1G01260	AT1G01260|JAM2|Jasmonate Associated MYC2 LIKE 2|F6F3.7|F6F3_7	sequence-specific DNA binding transcription factor activity	GO:0003700	func	sequence-specific DNA binding transcription factor activity
AT1G01260	AT1G01260|JAM2|Jasmonate Associated MYC2 LIKE 2|F6F3.7|F6F3_7	DNA binding	GO:0003677	func	DNA binding
AT1G01260	AT1G01260|JAM2|Jasmonate Associated MYC2 LIKE 2|F6F3.7|F6F3_7	sequence-specific DNA binding transcription factor activity	GO:0003700	func	sequence-specific DNA binding transcription factor activity
AT1G01260	AT1G01260|JAM2|Jasmonate Associated MYC2 LIKE 2|F6F3.7|F6F3_7	nucleus	GO:0005634	comp	nucleus
AT1G01260	AT1G01260|JAM2|Jasmonate Associated MYC2 LIKE 2|F6F3.7|F6F3_7	nucleus	GO:0005634	comp	nucleus
AT1G01270	AT1G01270|51947.tRNA-Gln-1	triplet codon-amino acid adaptor activity	GO:0030533	func	triplet codon-amino acid adaptor activity
AT1G01270	AT1G01270|51947.tRNA-Gln-1	translational elongation	GO:0006414	proc	translational elongation
AT1G01270	AT1G01270|51947.tRNA-Gln-1	translational elongation	GO:0006414	proc	translational elongation
AT1G01270	AT1G01270|51947.tRNA-Gln-1	cellular_component	GO:0005575	comp	cellular_component
AT1G01270	AT1G01270|51947.tRNA-Gln-1	triplet codon-amino acid adaptor activity	GO:0030533	func	triplet codon-amino acid adaptor activity
AT1G01270	AT1G01270|51947.tRNA-Gln-1	triplet codon-amino acid adaptor activity	GO:0030533	func	triplet codon-amino acid adaptor activity
AT1G01270	AT1G01270|51947.tRNA-Gln-1	translational elongation	GO:0006414	proc	translational elongation
AT1G01280	AT1G01280|CYP703A2|CYP703|"cytochrome P450, family 703, subfamily A, polypeptide 2"|F6F3.8|F6F3_8	sporopollenin biosynthetic process	GO:0080110	proc	sporopollenin biosynthetic process
AT1G01280	AT1G01280|CYP703A2|CYP703|"cytochrome P450, family 703, subfamily A, polypeptide 2"|F6F3.8|F6F3_8	pollen exine formation	GO:0010584	proc	pollen exine formation
AT1G01280	AT1G01280|CYP703A2|CYP703|"cytochrome P450, family 703, subfamily A, polypeptide 2"|F6F3.8|F6F3_8	sporopollenin biosynthetic process	GO:0080110	proc	sporopollenin biosynthetic process
AT1G01280	AT1G01280|CYP703A2|CYP703|"cytochrome P450, family 703, subfamily A, polypeptide 2"|F6F3.8|F6F3_8	sporopollenin biosynthetic process	GO:0080110	proc	sporopollenin biosynthetic process
AT1G01280	AT1G01280|CYP703A2|CYP703|"cytochrome P450, family 703, subfamily A, polypeptide 2"|F6F3.8|F6F3_8	sporopollenin biosynthetic process	GO:0080110	proc	sporopollenin biosynthetic process
AT1G01280	AT1G01280|CYP703A2|CYP703|"cytochrome P450, family 703, subfamily A, polypeptide 2"|F6F3.8|F6F3_8	sporopollenin biosynthetic process	GO:0080110	proc	sporopollenin biosynthetic process
AT1G01280	AT1G01280|CYP703A2|CYP703|"cytochrome P450, family 703, subfamily A, polypeptide 2"|F6F3.8|F6F3_8	pollen wall assembly	GO:0010208	proc	pollen wall assembly
AT1G01280	AT1G01280|CYP703A2|CYP703|"cytochrome P450, family 703, subfamily A, polypeptide 2"|F6F3.8|F6F3_8	sporopollenin biosynthetic process	GO:0080110	proc	sporopollenin biosynthetic process
AT1G01280	AT1G01280|CYP703A2|CYP703|"cytochrome P450, family 703, subfamily A, polypeptide 2"|F6F3.8|F6F3_8	pollen exine formation	GO:0010584	proc	pollen exine formation
AT1G01280	AT1G01280|CYP703A2|CYP703|"cytochrome P450, family 703, subfamily A, polypeptide 2"|F6F3.8|F6F3_8	oxidoreductase activity, acting on paired donors, with incorporation or reduction of molecular oxygen, NAD(P)H as one donor, and incorporation of one atom of oxygen	GO:0016709	func	oxidoreductase activity, acting on paired donors, with incorporation or reduction of molecular oxygen, NAD(P)H as one donor, and incorporation of one atom of oxygen
AT1G01280	AT1G01280|CYP703A2|CYP703|"cytochrome P450, family 703, subfamily A, polypeptide 2"|F6F3.8|F6F3_8	oxygen binding	GO:0019825	func	oxygen binding
AT1G01280	AT1G01280|CYP703A2|CYP703|"cytochrome P450, family 703, subfamily A, polypeptide 2"|F6F3.8|F6F3_8	pollen exine formation	GO:0010584	proc	pollen exine formation
AT1G01280	AT1G01280|CYP703A2|CYP703|"cytochrome P450, family 703, subfamily A, polypeptide 2"|F6F3.8|F6F3_8	pollen exine formation	GO:0010584	proc	pollen exine formation
AT1G01280	AT1G01280|CYP703A2|CYP703|"cytochrome P450, family 703, subfamily A, polypeptide 2"|F6F3.8|F6F3_8	sporopollenin biosynthetic process	GO:0080110	proc	sporopollenin biosynthetic process
AT1G01280	AT1G01280|CYP703A2|CYP703|"cytochrome P450, family 703, subfamily A, polypeptide 2"|F6F3.8|F6F3_8	pollen exine formation	GO:0010584	proc	pollen exine formation
AT1G01280	AT1G01280|CYP703A2|CYP703|"cytochrome P450, family 703, subfamily A, polypeptide 2"|F6F3.8|F6F3_8	medium-chain fatty acid biosynthetic process	GO:0051792	proc	medium-chain fatty acid biosynthetic process
AT1G01280	AT1G01280|CYP703A2|CYP703|"cytochrome P450, family 703, subfamily A, polypeptide 2"|F6F3.8|F6F3_8	pollen exine formation	GO:0010584	proc	pollen exine formation
AT1G01280	AT1G01280|CYP703A2|CYP703|"cytochrome P450, family 703, subfamily A, polypeptide 2"|F6F3.8|F6F3_8	sporopollenin biosynthetic process	GO:0080110	proc	sporopollenin biosynthetic process
AT1G01280	AT1G01280|CYP703A2|CYP703|"cytochrome P450, family 703, subfamily A, polypeptide 2"|F6F3.8|F6F3_8	medium-chain fatty acid metabolic process	GO:0051791	proc	medium-chain fatty acid metabolic process
AT1G01280	AT1G01280|CYP703A2|CYP703|"cytochrome P450, family 703, subfamily A, polypeptide 2"|F6F3.8|F6F3_8	medium-chain fatty acid biosynthetic process	GO:0051792	proc	medium-chain fatty acid biosynthetic process
AT1G01280	AT1G01280|CYP703A2|CYP703|"cytochrome P450, family 703, subfamily A, polypeptide 2"|F6F3.8|F6F3_8	pollen exine formation	GO:0010584	proc	pollen exine formation
AT1G01280	AT1G01280|CYP703A2|CYP703|"cytochrome P450, family 703, subfamily A, polypeptide 2"|F6F3.8|F6F3_8	pollen exine formation	GO:0010584	proc	pollen exine formation
AT1G01280	AT1G01280|CYP703A2|CYP703|"cytochrome P450, family 703, subfamily A, polypeptide 2"|F6F3.8|F6F3_8	pollen wall assembly	GO:0010208	proc	pollen wall assembly
AT1G01280	AT1G01280|CYP703A2|CYP703|"cytochrome P450, family 703, subfamily A, polypeptide 2"|F6F3.8|F6F3_8	medium-chain fatty acid metabolic process	GO:0051791	proc	medium-chain fatty acid metabolic process
AT1G01280	AT1G01280|CYP703A2|CYP703|"cytochrome P450, family 703, subfamily A, polypeptide 2"|F6F3.8|F6F3_8	pollen exine formation	GO:0010584	proc	pollen exine formation
AT1G01280	AT1G01280|CYP703A2|CYP703|"cytochrome P450, family 703, subfamily A, polypeptide 2"|F6F3.8|F6F3_8	pollen wall assembly	GO:0010208	proc	pollen wall assembly
AT1G01290	AT1G01290|CNX3|cofactor of nitrate reductase and xanthine dehydrogenase 3|F6F3.9|F6F3_9	Mo-molybdopterin cofactor biosynthetic process	GO:0006777	proc	Mo-molybdopterin cofactor biosynthetic process
AT1G01290	AT1G01290|CNX3|cofactor of nitrate reductase and xanthine dehydrogenase 3|F6F3.9|F6F3_9	Mo-molybdopterin cofactor biosynthetic process	GO:0006777	proc	Mo-molybdopterin cofactor biosynthetic process
AT1G01290	AT1G01290|CNX3|cofactor of nitrate reductase and xanthine dehydrogenase 3|F6F3.9|F6F3_9	catalytic activity	GO:0003824	func	catalytic activity
AT1G01290	AT1G01290|CNX3|cofactor of nitrate reductase and xanthine dehydrogenase 3|F6F3.9|F6F3_9	mitochondrion	GO:0005739	comp	mitochondrion
AT1G01290	AT1G01290|CNX3|cofactor of nitrate reductase and xanthine dehydrogenase 3|F6F3.9|F6F3_9	Mo-molybdopterin cofactor biosynthetic process	GO:0006777	proc	Mo-molybdopterin cofactor biosynthetic process
AT1G01290	AT1G01290|CNX3|cofactor of nitrate reductase and xanthine dehydrogenase 3|F6F3.9|F6F3_9	chloroplast	GO:0009507	comp	chloroplast
AT1G01300	AT1G01300|F6F3.10|F6F3_10	proteolysis	GO:0006508	proc	proteolysis
AT1G01300	AT1G01300|F6F3.10|F6F3_10	cell wall modification	GO:0042545	proc	cell wall modification
AT1G01300	AT1G01300|F6F3.10|F6F3_10	response to karrikin	GO:0080167	proc	response to karrikin
AT1G01300	AT1G01300|F6F3.10|F6F3_10	membrane	GO:0016020	comp	membrane
AT1G01300	AT1G01300|F6F3.10|F6F3_10	cell wall modification	GO:0042545	proc	cell wall modification
AT1G01300	AT1G01300|F6F3.10|F6F3_10	plant-type cell wall organization	GO:0009664	proc	plant-type cell wall organization
AT1G01300	AT1G01300|F6F3.10|F6F3_10	plant-type cell wall organization	GO:0009664	proc	plant-type cell wall organization
AT1G01300	AT1G01300|F6F3.10|F6F3_10	extracellular region	GO:0005576	comp	extracellular region
AT1G01300	AT1G01300|F6F3.10|F6F3_10	plant-type cell wall	GO:0009505	comp	plant-type cell wall
AT1G01305	AT1G01305	molecular_function	GO:0003674	func	molecular_function
AT1G01305	AT1G01305	mitochondrion	GO:0005739	comp	mitochondrion
AT1G01305	AT1G01305	biological_process	GO:0008150	proc	biological_process
AT1G01310	AT1G01310|F6F3.11|F6F3_11	biological_process	GO:0008150	proc	biological_process
AT1G01310	AT1G01310|F6F3.11|F6F3_11	extracellular region	GO:0005576	comp	extracellular region
AT1G01310	AT1G01310|F6F3.11|F6F3_11	molecular_function	GO:0003674	func	molecular_function
AT1G01310	AT1G01310|F6F3.11|F6F3_11	extracellular region	GO:0005576	comp	extracellular region
AT1G01320	AT1G01320|F6F3.12|F6F3_12	cytoplasm	GO:0005737	comp	cytoplasm
AT1G01320	AT1G01320|F6F3.12|F6F3_12	mRNA modification	GO:0016556	proc	mRNA modification
AT1G01320	AT1G01320|F6F3.12|F6F3_12	cytoplasm	GO:0005737	comp	cytoplasm
AT1G01320	AT1G01320|F6F3.12|F6F3_12	mRNA modification	GO:0016556	proc	mRNA modification
AT1G01340	AT1G01340|ATCNGC10|CNGC10|ACBK1|cyclic nucleotide gated channel 10|F6F3.13|F6F3_13	plasma membrane	GO:0005886	comp	plasma membrane
AT1G01340	AT1G01340|ATCNGC10|CNGC10|ACBK1|cyclic nucleotide gated channel 10|F6F3.13|F6F3_13	calmodulin binding	GO:0005516	func	calmodulin binding
AT1G01340	AT1G01340|ATCNGC10|CNGC10|ACBK1|cyclic nucleotide gated channel 10|F6F3.13|F6F3_13	calmodulin binding	GO:0005516	func	calmodulin binding
AT1G01340	AT1G01340|ATCNGC10|CNGC10|ACBK1|cyclic nucleotide gated channel 10|F6F3.13|F6F3_13	plasma membrane	GO:0005886	comp	plasma membrane
AT1G01340	AT1G01340|ATCNGC10|CNGC10|ACBK1|cyclic nucleotide gated channel 10|F6F3.13|F6F3_13	ion channel activity	GO:0005216	func	ion channel activity
AT1G01340	AT1G01340|ATCNGC10|CNGC10|ACBK1|cyclic nucleotide gated channel 10|F6F3.13|F6F3_13	cyclic nucleotide binding	GO:0030551	func	cyclic nucleotide binding
AT1G01350	AT1G01350|F6F3.14|F6F3.15|F6F3_14|F6F3_15	nucleus	GO:0005634	comp	nucleus
AT1G01350	AT1G01350|F6F3.14|F6F3.15|F6F3_14|F6F3_15	nucleic acid binding	GO:0003676	func	nucleic acid binding
AT1G01355	AT1G01355	nucleus	GO:0005634	comp	nucleus
AT1G01360	AT1G01360|RCAR1|PYL9|regulatory component of ABA receptor 1|PYRABACTIN RESISTANCE 1-LIKE 9|F6F3.16|F6F3_16	abscisic acid-activated signaling pathway	GO:0009738	proc	abscisic acid-activated signaling pathway
AT1G01360	AT1G01360|RCAR1|PYL9|regulatory component of ABA receptor 1|PYRABACTIN RESISTANCE 1-LIKE 9|F6F3.16|F6F3_16	abscisic acid binding	GO:0010427	func	abscisic acid binding
AT1G01360	AT1G01360|RCAR1|PYL9|regulatory component of ABA receptor 1|PYRABACTIN RESISTANCE 1-LIKE 9|F6F3.16|F6F3_16	protein binding	GO:0005515	func	protein binding
AT1G01360	AT1G01360|RCAR1|PYL9|regulatory component of ABA receptor 1|PYRABACTIN RESISTANCE 1-LIKE 9|F6F3.16|F6F3_16	abscisic acid-activated signaling pathway	GO:0009738	proc	abscisic acid-activated signaling pathway
AT1G01360	AT1G01360|RCAR1|PYL9|regulatory component of ABA receptor 1|PYRABACTIN RESISTANCE 1-LIKE 9|F6F3.16|F6F3_16	protein binding	GO:0005515	func	protein binding
AT1G01360	AT1G01360|RCAR1|PYL9|regulatory component of ABA receptor 1|PYRABACTIN RESISTANCE 1-LIKE 9|F6F3.16|F6F3_16	abscisic acid binding	GO:0010427	func	abscisic acid binding
AT1G01360	AT1G01360|RCAR1|PYL9|regulatory component of ABA receptor 1|PYRABACTIN RESISTANCE 1-LIKE 9|F6F3.16|F6F3_16	receptor activity	GO:0004872	func	receptor activity
AT1G01360	AT1G01360|RCAR1|PYL9|regulatory component of ABA receptor 1|PYRABACTIN RESISTANCE 1-LIKE 9|F6F3.16|F6F3_16	protein binding	GO:0005515	func	protein binding
AT1G01360	AT1G01360|RCAR1|PYL9|regulatory component of ABA receptor 1|PYRABACTIN RESISTANCE 1-LIKE 9|F6F3.16|F6F3_16	protein binding	GO:0005515	func	protein binding
AT1G01360	AT1G01360|RCAR1|PYL9|regulatory component of ABA receptor 1|PYRABACTIN RESISTANCE 1-LIKE 9|F6F3.16|F6F3_16	nucleus	GO:0005634	comp	nucleus
AT1G01360	AT1G01360|RCAR1|PYL9|regulatory component of ABA receptor 1|PYRABACTIN RESISTANCE 1-LIKE 9|F6F3.16|F6F3_16	protein binding	GO:0005515	func	protein binding
AT1G01360	AT1G01360|RCAR1|PYL9|regulatory component of ABA receptor 1|PYRABACTIN RESISTANCE 1-LIKE 9|F6F3.16|F6F3_16	protein binding	GO:0005515	func	protein binding
AT1G01360	AT1G01360|RCAR1|PYL9|regulatory component of ABA receptor 1|PYRABACTIN RESISTANCE 1-LIKE 9|F6F3.16|F6F3_16	protein binding	GO:0005515	func	protein binding
AT1G01370	AT1G01370|HTR12|CENH3|CENTROMERIC HISTONE H3|F6F3.17|F6F3_17	regulation of DNA replication	GO:0006275	proc	regulation of DNA replication
AT1G01370	AT1G01370|HTR12|CENH3|CENTROMERIC HISTONE H3|F6F3.17|F6F3_17	chromatin silencing by small RNA	GO:0031048	proc	chromatin silencing by small RNA
AT1G01370	AT1G01370|HTR12|CENH3|CENTROMERIC HISTONE H3|F6F3.17|F6F3_17	nucleus	GO:0005634	comp	nucleus
AT1G01370	AT1G01370|HTR12|CENH3|CENTROMERIC HISTONE H3|F6F3.17|F6F3_17	histone lysine methylation	GO:0034968	proc	histone lysine methylation
AT1G01370	AT1G01370|HTR12|CENH3|CENTROMERIC HISTONE H3|F6F3.17|F6F3_17	chromatin	GO:0000785	comp	chromatin
AT1G01370	AT1G01370|HTR12|CENH3|CENTROMERIC HISTONE H3|F6F3.17|F6F3_17	DNA replication initiation	GO:0006270	proc	DNA replication initiation
AT1G01370	AT1G01370|HTR12|CENH3|CENTROMERIC HISTONE H3|F6F3.17|F6F3_17	double fertilization forming a zygote and endosperm	GO:0009567	proc	double fertilization forming a zygote and endosperm
AT1G01370	AT1G01370|HTR12|CENH3|CENTROMERIC HISTONE H3|F6F3.17|F6F3_17	meiotic chromosome separation	GO:0051307	proc	meiotic chromosome separation
AT1G01370	AT1G01370|HTR12|CENH3|CENTROMERIC HISTONE H3|F6F3.17|F6F3_17	methylation-dependent chromatin silencing	GO:0006346	proc	methylation-dependent chromatin silencing
AT1G01370	AT1G01370|HTR12|CENH3|CENTROMERIC HISTONE H3|F6F3.17|F6F3_17	regulation of DNA replication	GO:0006275	proc	regulation of DNA replication
AT1G01370	AT1G01370|HTR12|CENH3|CENTROMERIC HISTONE H3|F6F3.17|F6F3_17	regulation of cell cycle	GO:0051726	proc	regulation of cell cycle
AT1G01370	AT1G01370|HTR12|CENH3|CENTROMERIC HISTONE H3|F6F3.17|F6F3_17	nucleus	GO:0005634	comp	nucleus
AT1G01370	AT1G01370|HTR12|CENH3|CENTROMERIC HISTONE H3|F6F3.17|F6F3_17	histone H3-K9 methylation	GO:0051567	proc	histone H3-K9 methylation
AT1G01370	AT1G01370|HTR12|CENH3|CENTROMERIC HISTONE H3|F6F3.17|F6F3_17	histone H3-K9 methylation	GO:0051567	proc	histone H3-K9 methylation
AT1G01370	AT1G01370|HTR12|CENH3|CENTROMERIC HISTONE H3|F6F3.17|F6F3_17	gene silencing	GO:0016458	proc	gene silencing
AT1G01370	AT1G01370|HTR12|CENH3|CENTROMERIC HISTONE H3|F6F3.17|F6F3_17	histone H3-K9 methylation	GO:0051567	proc	histone H3-K9 methylation
AT1G01370	AT1G01370|HTR12|CENH3|CENTROMERIC HISTONE H3|F6F3.17|F6F3_17	methylation-dependent chromatin silencing	GO:0006346	proc	methylation-dependent chromatin silencing
AT1G01370	AT1G01370|HTR12|CENH3|CENTROMERIC HISTONE H3|F6F3.17|F6F3_17	DNA replication initiation	GO:0006270	proc	DNA replication initiation
AT1G01370	AT1G01370|HTR12|CENH3|CENTROMERIC HISTONE H3|F6F3.17|F6F3_17	DNA replication initiation	GO:0006270	proc	DNA replication initiation
AT1G01370	AT1G01370|HTR12|CENH3|CENTROMERIC HISTONE H3|F6F3.17|F6F3_17	chromosome, centromeric region	GO:0000775	comp	chromosome, centromeric region
AT1G01370	AT1G01370|HTR12|CENH3|CENTROMERIC HISTONE H3|F6F3.17|F6F3_17	meiotic chromosome separation	GO:0051307	proc	meiotic chromosome separation
AT1G01370	AT1G01370|HTR12|CENH3|CENTROMERIC HISTONE H3|F6F3.17|F6F3_17	meiotic nuclear division	GO:0007126	proc	meiotic nuclear division
AT1G01370	AT1G01370|HTR12|CENH3|CENTROMERIC HISTONE H3|F6F3.17|F6F3_17	methylation-dependent chromatin silencing	GO:0006346	proc	methylation-dependent chromatin silencing
AT1G01370	AT1G01370|HTR12|CENH3|CENTROMERIC HISTONE H3|F6F3.17|F6F3_17	protein binding	GO:0005515	func	protein binding
AT1G01370	AT1G01370|HTR12|CENH3|CENTROMERIC HISTONE H3|F6F3.17|F6F3_17	meiotic nuclear division	GO:0007126	proc	meiotic nuclear division
AT1G01370	AT1G01370|HTR12|CENH3|CENTROMERIC HISTONE H3|F6F3.17|F6F3_17	histone lysine methylation	GO:0034968	proc	histone lysine methylation
AT1G01370	AT1G01370|HTR12|CENH3|CENTROMERIC HISTONE H3|F6F3.17|F6F3_17	histone lysine methylation	GO:0034968	proc	histone lysine methylation
AT1G01370	AT1G01370|HTR12|CENH3|CENTROMERIC HISTONE H3|F6F3.17|F6F3_17	gene silencing	GO:0016458	proc	gene silencing
AT1G01370	AT1G01370|HTR12|CENH3|CENTROMERIC HISTONE H3|F6F3.17|F6F3_17	regulation of flower development	GO:0009909	proc	regulation of flower development
AT1G01370	AT1G01370|HTR12|CENH3|CENTROMERIC HISTONE H3|F6F3.17|F6F3_17	chromatin silencing by small RNA	GO:0031048	proc	chromatin silencing by small RNA
AT1G01370	AT1G01370|HTR12|CENH3|CENTROMERIC HISTONE H3|F6F3.17|F6F3_17	petal formation	GO:0048451	proc	petal formation
AT1G01370	AT1G01370|HTR12|CENH3|CENTROMERIC HISTONE H3|F6F3.17|F6F3_17	chromatin silencing by small RNA	GO:0031048	proc	chromatin silencing by small RNA
AT1G01370	AT1G01370|HTR12|CENH3|CENTROMERIC HISTONE H3|F6F3.17|F6F3_17	sepal formation	GO:0048453	proc	sepal formation
AT1G01370	AT1G01370|HTR12|CENH3|CENTROMERIC HISTONE H3|F6F3.17|F6F3_17	histone lysine methylation	GO:0034968	proc	histone lysine methylation
AT1G01370	AT1G01370|HTR12|CENH3|CENTROMERIC HISTONE H3|F6F3.17|F6F3_17	histone H3-K9 methylation	GO:0051567	proc	histone H3-K9 methylation
AT1G01370	AT1G01370|HTR12|CENH3|CENTROMERIC HISTONE H3|F6F3.17|F6F3_17	cell division	GO:0051301	proc	cell division
AT1G01370	AT1G01370|HTR12|CENH3|CENTROMERIC HISTONE H3|F6F3.17|F6F3_17	nucleus	GO:0005634	comp	nucleus
AT1G01370	AT1G01370|HTR12|CENH3|CENTROMERIC HISTONE H3|F6F3.17|F6F3_17	DNA binding	GO:0003677	func	DNA binding
AT1G01370	AT1G01370|HTR12|CENH3|CENTROMERIC HISTONE H3|F6F3.17|F6F3_17	cell proliferation	GO:0008283	proc	cell proliferation
AT1G01370	AT1G01370|HTR12|CENH3|CENTROMERIC HISTONE H3|F6F3.17|F6F3_17	regulation of G2/M transition of mitotic cell cycle	GO:0010389	proc	regulation of G2/M transition of mitotic cell cycle
AT1G01370	AT1G01370|HTR12|CENH3|CENTROMERIC HISTONE H3|F6F3.17|F6F3_17	methylation-dependent chromatin silencing	GO:0006346	proc	methylation-dependent chromatin silencing
AT1G01370	AT1G01370|HTR12|CENH3|CENTROMERIC HISTONE H3|F6F3.17|F6F3_17	cytokinesis by cell plate formation	GO:0000911	proc	cytokinesis by cell plate formation
AT1G01370	AT1G01370|HTR12|CENH3|CENTROMERIC HISTONE H3|F6F3.17|F6F3_17	regulation of DNA replication	GO:0006275	proc	regulation of DNA replication
AT1G01380	AT1G01380|ETC1|ENHANCER OF TRY AND CPC 1|F6F3.18|F6F3_18	sequence-specific DNA binding transcription factor activity	GO:0003700	func	sequence-specific DNA binding transcription factor activity
AT1G01380	AT1G01380|ETC1|ENHANCER OF TRY AND CPC 1|F6F3.18|F6F3_18	cell fate specification	GO:0001708	proc	cell fate specification
AT1G01380	AT1G01380|ETC1|ENHANCER OF TRY AND CPC 1|F6F3.18|F6F3_18	nucleus	GO:0005634	comp	nucleus
AT1G01380	AT1G01380|ETC1|ENHANCER OF TRY AND CPC 1|F6F3.18|F6F3_18	DNA binding	GO:0003677	func	DNA binding
AT1G01380	AT1G01380|ETC1|ENHANCER OF TRY AND CPC 1|F6F3.18|F6F3_18	sequence-specific DNA binding transcription factor activity	GO:0003700	func	sequence-specific DNA binding transcription factor activity
AT1G01380	AT1G01380|ETC1|ENHANCER OF TRY AND CPC 1|F6F3.18|F6F3_18	regulation of transcription, DNA-templated	GO:0006355	proc	regulation of transcription, DNA-templated
AT1G01380	AT1G01380|ETC1|ENHANCER OF TRY AND CPC 1|F6F3.18|F6F3_18	regulation of transcription, DNA-templated	GO:0006355	proc	regulation of transcription, DNA-templated
AT1G01380	AT1G01380|ETC1|ENHANCER OF TRY AND CPC 1|F6F3.18|F6F3_18	regulation of transcription, DNA-templated	GO:0006355	proc	regulation of transcription, DNA-templated
AT1G01380	AT1G01380|ETC1|ENHANCER OF TRY AND CPC 1|F6F3.18|F6F3_18	epidermal cell differentiation	GO:0009913	proc	epidermal cell differentiation
AT1G01390	AT1G01390|F6F3.19|F6F3_19	chloroplast	GO:0009507	comp	chloroplast
AT1G01390	AT1G01390|F6F3.19|F6F3_19	transferase activity, transferring glycosyl groups	GO:0016757	func	transferase activity, transferring glycosyl groups
AT1G01390	AT1G01390|F6F3.19|F6F3_19	UDP-glycosyltransferase activity	GO:0008194	func	UDP-glycosyltransferase activity
AT1G01390	AT1G01390|F6F3.19|F6F3_19	transferase activity, transferring glycosyl groups	GO:0016757	func	transferase activity, transferring glycosyl groups
AT1G01400	AT1G01400|F6F3.20|F6F3_20	biological_process	GO:0008150	proc	biological_process
AT1G01400	AT1G01400|F6F3.20|F6F3_20	molecular_function	GO:0003674	func	molecular_function
AT1G01400	AT1G01400|F6F3.20|F6F3_20	nucleus	GO:0005634	comp	nucleus
AT1G01410	AT1G01410|APUM22|PUM22|pumilio 22|F6F3.21|F6F3_21	cytoplasm	GO:0005737	comp	cytoplasm
AT1G01420	AT1G01420|UGT72B3|UDP-glucosyl transferase 72B3|F6F3.22|F6F3_22	quercetin 3-O-glucosyltransferase activity	GO:0080043	func	quercetin 3-O-glucosyltransferase activity
AT1G01420	AT1G01420|UGT72B3|UDP-glucosyl transferase 72B3|F6F3.22|F6F3_22	transferase activity, transferring glycosyl groups	GO:0016757	func	transferase activity, transferring glycosyl groups
AT1G01420	AT1G01420|UGT72B3|UDP-glucosyl transferase 72B3|F6F3.22|F6F3_22	UDP-glycosyltransferase activity	GO:0008194	func	UDP-glycosyltransferase activity
AT1G01420	AT1G01420|UGT72B3|UDP-glucosyl transferase 72B3|F6F3.22|F6F3_22	transferase activity, transferring glycosyl groups	GO:0016757	func	transferase activity, transferring glycosyl groups
AT1G01420	AT1G01420|UGT72B3|UDP-glucosyl transferase 72B3|F6F3.22|F6F3_22	nucleus	GO:0005634	comp	nucleus
AT1G01430	AT1G01430|TBL25|TRICHOME BIREFRINGENCE-LIKE 25|F6F3.23|F6F3_23	biological_process	GO:0008150	proc	biological_process
AT1G01440	AT1G01440|F6F3.24|F6F3_24	nucleus	GO:0005634	comp	nucleus
AT1G01440	AT1G01440|F6F3.24|F6F3_24	cysteine biosynthetic process	GO:0019344	proc	cysteine biosynthetic process
AT1G01440	AT1G01440|F6F3.24|F6F3_24	biological_process	GO:0008150	proc	biological_process
AT1G01440	AT1G01440|F6F3.24|F6F3_24	molecular_function	GO:0003674	func	molecular_function
AT1G01440	AT1G01440|F6F3.24|F6F3_24	cysteine biosynthetic process	GO:0019344	proc	cysteine biosynthetic process
AT1G01448	AT1G01448	cellular_component	GO:0005575	comp	cellular_component
AT1G01448	AT1G01448	biological_process	GO:0008150	proc	biological_process
AT1G01448	AT1G01448	molecular_function	GO:0003674	func	molecular_function
AT1G01450	AT1G01450|F22L4.1|F22L4_1	protein serine/threonine/tyrosine kinase activity	GO:0004712	func	protein serine/threonine/tyrosine kinase activity
AT1G01450	AT1G01450|F22L4.1|F22L4_1	kinase activity	GO:0016301	func	kinase activity
AT1G01450	AT1G01450|F22L4.1|F22L4_1	cytoplasm	GO:0005737	comp	cytoplasm
AT1G01450	AT1G01450|F22L4.1|F22L4_1	protein serine/threonine/tyrosine kinase activity	GO:0004712	func	protein serine/threonine/tyrosine kinase activity
AT1G01453	AT1G01453	biological_process	GO:0008150	proc	biological_process
AT1G01453	AT1G01453	molecular_function	GO:0003674	func	molecular_function
AT1G01453	AT1G01453	cellular_component	GO:0005575	comp	cellular_component
AT1G01460	AT1G01460|ATPIPK11|PIPK11|F22L4.2|F22L4_2	1-phosphatidylinositol-4-phosphate 5-kinase activity	GO:0016308	func	1-phosphatidylinositol-4-phosphate 5-kinase activity
AT1G01460	AT1G01460|ATPIPK11|PIPK11|F22L4.2|F22L4_2	1-phosphatidylinositol-4-phosphate 5-kinase activity	GO:0016308	func	1-phosphatidylinositol-4-phosphate 5-kinase activity
AT1G01460	AT1G01460|ATPIPK11|PIPK11|F22L4.2|F22L4_2	nucleus	GO:0005634	comp	nucleus
AT1G01470	AT1G01470|LEA14|LSR3|LEA1|AtLEA14|LATE EMBRYOGENESIS ABUNDANT 14|LIGHT STRESS-REGULATED 3|Arabidopsis thaliana Late Embryogenesis abundant 14|F22L4.3|F22L4_3	response to wounding	GO:0009611	proc	response to wounding
AT1G01470	AT1G01470|LEA14|LSR3|LEA1|AtLEA14|LATE EMBRYOGENESIS ABUNDANT 14|LIGHT STRESS-REGULATED 3|Arabidopsis thaliana Late Embryogenesis abundant 14|F22L4.3|F22L4_3	response to desiccation	GO:0009269	proc	response to desiccation
AT1G01470	AT1G01470|LEA14|LSR3|LEA1|AtLEA14|LATE EMBRYOGENESIS ABUNDANT 14|LIGHT STRESS-REGULATED 3|Arabidopsis thaliana Late Embryogenesis abundant 14|F22L4.3|F22L4_3	molecular_function	GO:0003674	func	molecular_function
AT1G01470	AT1G01470|LEA14|LSR3|LEA1|AtLEA14|LATE EMBRYOGENESIS ABUNDANT 14|LIGHT STRESS-REGULATED 3|Arabidopsis thaliana Late Embryogenesis abundant 14|F22L4.3|F22L4_3	molecular_function	GO:0003674	func	molecular_function
AT1G01470	AT1G01470|LEA14|LSR3|LEA1|AtLEA14|LATE EMBRYOGENESIS ABUNDANT 14|LIGHT STRESS-REGULATED 3|Arabidopsis thaliana Late Embryogenesis abundant 14|F22L4.3|F22L4_3	heat acclimation	GO:0010286	proc	heat acclimation
AT1G01470	AT1G01470|LEA14|LSR3|LEA1|AtLEA14|LATE EMBRYOGENESIS ABUNDANT 14|LIGHT STRESS-REGULATED 3|Arabidopsis thaliana Late Embryogenesis abundant 14|F22L4.3|F22L4_3	response to desiccation	GO:0009269	proc	response to desiccation
AT1G01470	AT1G01470|LEA14|LSR3|LEA1|AtLEA14|LATE EMBRYOGENESIS ABUNDANT 14|LIGHT STRESS-REGULATED 3|Arabidopsis thaliana Late Embryogenesis abundant 14|F22L4.3|F22L4_3	heat acclimation	GO:0010286	proc	heat acclimation
AT1G01470	AT1G01470|LEA14|LSR3|LEA1|AtLEA14|LATE EMBRYOGENESIS ABUNDANT 14|LIGHT STRESS-REGULATED 3|Arabidopsis thaliana Late Embryogenesis abundant 14|F22L4.3|F22L4_3	response to high light intensity	GO:0009644	proc	response to high light intensity
AT1G01470	AT1G01470|LEA14|LSR3|LEA1|AtLEA14|LATE EMBRYOGENESIS ABUNDANT 14|LIGHT STRESS-REGULATED 3|Arabidopsis thaliana Late Embryogenesis abundant 14|F22L4.3|F22L4_3	embryo development ending in seed dormancy	GO:0009793	proc	embryo development ending in seed dormancy
AT1G01470	AT1G01470|LEA14|LSR3|LEA1|AtLEA14|LATE EMBRYOGENESIS ABUNDANT 14|LIGHT STRESS-REGULATED 3|Arabidopsis thaliana Late Embryogenesis abundant 14|F22L4.3|F22L4_3	response to water deprivation	GO:0009414	proc	response to water deprivation
AT1G01470	AT1G01470|LEA14|LSR3|LEA1|AtLEA14|LATE EMBRYOGENESIS ABUNDANT 14|LIGHT STRESS-REGULATED 3|Arabidopsis thaliana Late Embryogenesis abundant 14|F22L4.3|F22L4_3	response to cold	GO:0009409	proc	response to cold
AT1G01470	AT1G01470|LEA14|LSR3|LEA1|AtLEA14|LATE EMBRYOGENESIS ABUNDANT 14|LIGHT STRESS-REGULATED 3|Arabidopsis thaliana Late Embryogenesis abundant 14|F22L4.3|F22L4_3	cytosol	GO:0005829	comp	cytosol
AT1G01470	AT1G01470|LEA14|LSR3|LEA1|AtLEA14|LATE EMBRYOGENESIS ABUNDANT 14|LIGHT STRESS-REGULATED 3|Arabidopsis thaliana Late Embryogenesis abundant 14|F22L4.3|F22L4_3	defense response to fungus	GO:0050832	proc	defense response to fungus
AT1G01470	AT1G01470|LEA14|LSR3|LEA1|AtLEA14|LATE EMBRYOGENESIS ABUNDANT 14|LIGHT STRESS-REGULATED 3|Arabidopsis thaliana Late Embryogenesis abundant 14|F22L4.3|F22L4_3	response to water deprivation	GO:0009414	proc	response to water deprivation
AT1G01470	AT1G01470|LEA14|LSR3|LEA1|AtLEA14|LATE EMBRYOGENESIS ABUNDANT 14|LIGHT STRESS-REGULATED 3|Arabidopsis thaliana Late Embryogenesis abundant 14|F22L4.3|F22L4_3	response to abscisic acid	GO:0009737	proc	response to abscisic acid
AT1G01470	AT1G01470|LEA14|LSR3|LEA1|AtLEA14|LATE EMBRYOGENESIS ABUNDANT 14|LIGHT STRESS-REGULATED 3|Arabidopsis thaliana Late Embryogenesis abundant 14|F22L4.3|F22L4_3	defense response to fungus	GO:0050832	proc	defense response to fungus
AT1G01470	AT1G01470|LEA14|LSR3|LEA1|AtLEA14|LATE EMBRYOGENESIS ABUNDANT 14|LIGHT STRESS-REGULATED 3|Arabidopsis thaliana Late Embryogenesis abundant 14|F22L4.3|F22L4_3	response to cold	GO:0009409	proc	response to cold
AT1G01471	AT1G01471	biological_process	GO:0008150	proc	biological_process
AT1G01471	AT1G01471	mitochondrion	GO:0005739	comp	mitochondrion
AT1G01471	AT1G01471	molecular_function	GO:0003674	func	molecular_function
AT1G01480	AT1G01480|ACS2|AT-ACC2|1-amino-cyclopropane-1-carboxylate synthase 2|F22L4.4|F22L4_4|1-AMINOCYCLOPROPANE-1-CARBOXYLATE SYNTHASE|EC 4.4.1.14|S-ADENOSYL-L-METHIONINE METHYLTHIOADENOSINE-LYASE	cytoplasm	GO:0005737	comp	cytoplasm
AT1G01480	AT1G01480|ACS2|AT-ACC2|1-amino-cyclopropane-1-carboxylate synthase 2|F22L4.4|F22L4_4|1-AMINOCYCLOPROPANE-1-CARBOXYLATE SYNTHASE|EC 4.4.1.14|S-ADENOSYL-L-METHIONINE METHYLTHIOADENOSINE-LYASE	ethylene biosynthetic process	GO:0009693	proc	ethylene biosynthetic process
AT1G01480	AT1G01480|ACS2|AT-ACC2|1-amino-cyclopropane-1-carboxylate synthase 2|F22L4.4|F22L4_4|1-AMINOCYCLOPROPANE-1-CARBOXYLATE SYNTHASE|EC 4.4.1.14|S-ADENOSYL-L-METHIONINE METHYLTHIOADENOSINE-LYASE	1-aminocyclopropane-1-carboxylate synthase activity	GO:0016847	func	1-aminocyclopropane-1-carboxylate synthase activity
AT1G01480	AT1G01480|ACS2|AT-ACC2|1-amino-cyclopropane-1-carboxylate synthase 2|F22L4.4|F22L4_4|1-AMINOCYCLOPROPANE-1-CARBOXYLATE SYNTHASE|EC 4.4.1.14|S-ADENOSYL-L-METHIONINE METHYLTHIOADENOSINE-LYASE	1-aminocyclopropane-1-carboxylate synthase activity	GO:0016847	func	1-aminocyclopropane-1-carboxylate synthase activity
AT1G01480	AT1G01480|ACS2|AT-ACC2|1-amino-cyclopropane-1-carboxylate synthase 2|F22L4.4|F22L4_4|1-AMINOCYCLOPROPANE-1-CARBOXYLATE SYNTHASE|EC 4.4.1.14|S-ADENOSYL-L-METHIONINE METHYLTHIOADENOSINE-LYASE	ethylene biosynthetic process	GO:0009693	proc	ethylene biosynthetic process
AT1G01480	AT1G01480|ACS2|AT-ACC2|1-amino-cyclopropane-1-carboxylate synthase 2|F22L4.4|F22L4_4|1-AMINOCYCLOPROPANE-1-CARBOXYLATE SYNTHASE|EC 4.4.1.14|S-ADENOSYL-L-METHIONINE METHYLTHIOADENOSINE-LYASE	ethylene biosynthetic process	GO:0009693	proc	ethylene biosynthetic process
AT1G01480	AT1G01480|ACS2|AT-ACC2|1-amino-cyclopropane-1-carboxylate synthase 2|F22L4.4|F22L4_4|1-AMINOCYCLOPROPANE-1-CARBOXYLATE SYNTHASE|EC 4.4.1.14|S-ADENOSYL-L-METHIONINE METHYLTHIOADENOSINE-LYASE	ethylene biosynthetic process	GO:0009693	proc	ethylene biosynthetic process
AT1G01480	AT1G01480|ACS2|AT-ACC2|1-amino-cyclopropane-1-carboxylate synthase 2|F22L4.4|F22L4_4|1-AMINOCYCLOPROPANE-1-CARBOXYLATE SYNTHASE|EC 4.4.1.14|S-ADENOSYL-L-METHIONINE METHYLTHIOADENOSINE-LYASE	ethylene biosynthetic process	GO:0009693	proc	ethylene biosynthetic process
AT1G01480	AT1G01480|ACS2|AT-ACC2|1-amino-cyclopropane-1-carboxylate synthase 2|F22L4.4|F22L4_4|1-AMINOCYCLOPROPANE-1-CARBOXYLATE SYNTHASE|EC 4.4.1.14|S-ADENOSYL-L-METHIONINE METHYLTHIOADENOSINE-LYASE	cytoplasm	GO:0005737	comp	cytoplasm
AT1G01480	AT1G01480|ACS2|AT-ACC2|1-amino-cyclopropane-1-carboxylate synthase 2|F22L4.4|F22L4_4|1-AMINOCYCLOPROPANE-1-CARBOXYLATE SYNTHASE|EC 4.4.1.14|S-ADENOSYL-L-METHIONINE METHYLTHIOADENOSINE-LYASE	ethylene biosynthetic process	GO:0009693	proc	ethylene biosynthetic process
AT1G01480	AT1G01480|ACS2|AT-ACC2|1-amino-cyclopropane-1-carboxylate synthase 2|F22L4.4|F22L4_4|1-AMINOCYCLOPROPANE-1-CARBOXYLATE SYNTHASE|EC 4.4.1.14|S-ADENOSYL-L-METHIONINE METHYLTHIOADENOSINE-LYASE	ethylene biosynthetic process	GO:0009693	proc	ethylene biosynthetic process
AT1G01480	AT1G01480|ACS2|AT-ACC2|1-amino-cyclopropane-1-carboxylate synthase 2|F22L4.4|F22L4_4|1-AMINOCYCLOPROPANE-1-CARBOXYLATE SYNTHASE|EC 4.4.1.14|S-ADENOSYL-L-METHIONINE METHYLTHIOADENOSINE-LYASE	ethylene biosynthetic process	GO:0009693	proc	ethylene biosynthetic process
AT1G01490	AT1G01490|F22L4.5|F22L4_5	metal ion binding	GO:0046872	func	metal ion binding
AT1G01490	AT1G01490|F22L4.5|F22L4_5	nucleus	GO:0005634	comp	nucleus
AT1G01490	AT1G01490|F22L4.5|F22L4_5	nucleus	GO:0005634	comp	nucleus
AT1G01500	AT1G01500|F22L4.17|F22L4_17	biological_process	GO:0008150	proc	biological_process
AT1G01500	AT1G01500|F22L4.17|F22L4_17	molecular_function	GO:0003674	func	molecular_function
AT1G01510	AT1G01510|AN|DOQ|ANGUSTIFOLIA|DETORQUEO|F22L4.6|F22L4_6	inductive cell-cell signaling	GO:0031129	proc	inductive cell-cell signaling
AT1G01510	AT1G01510|AN|DOQ|ANGUSTIFOLIA|DETORQUEO|F22L4.6|F22L4_6	leaf morphogenesis	GO:0009965	proc	leaf morphogenesis
AT1G01510	AT1G01510|AN|DOQ|ANGUSTIFOLIA|DETORQUEO|F22L4.6|F22L4_6	identical protein binding	GO:0042802	func	identical protein binding
AT1G01510	AT1G01510|AN|DOQ|ANGUSTIFOLIA|DETORQUEO|F22L4.6|F22L4_6	trans-Golgi network	GO:0005802	comp	trans-Golgi network
AT1G01510	AT1G01510|AN|DOQ|ANGUSTIFOLIA|DETORQUEO|F22L4.6|F22L4_6	monopolar cell growth	GO:0042814	proc	monopolar cell growth
AT1G01510	AT1G01510|AN|DOQ|ANGUSTIFOLIA|DETORQUEO|F22L4.6|F22L4_6	regulation of trichome morphogenesis	GO:2000039	proc	regulation of trichome morphogenesis
AT1G01510	AT1G01510|AN|DOQ|ANGUSTIFOLIA|DETORQUEO|F22L4.6|F22L4_6	spindle assembly	GO:0051225	proc	spindle assembly
AT1G01510	AT1G01510|AN|DOQ|ANGUSTIFOLIA|DETORQUEO|F22L4.6|F22L4_6	protein homodimerization activity	GO:0042803	func	protein homodimerization activity
AT1G01510	AT1G01510|AN|DOQ|ANGUSTIFOLIA|DETORQUEO|F22L4.6|F22L4_6	regulation of cell shape	GO:0008360	proc	regulation of cell shape
AT1G01510	AT1G01510|AN|DOQ|ANGUSTIFOLIA|DETORQUEO|F22L4.6|F22L4_6	trans-Golgi network	GO:0005802	comp	trans-Golgi network
AT1G01510	AT1G01510|AN|DOQ|ANGUSTIFOLIA|DETORQUEO|F22L4.6|F22L4_6	trichome morphogenesis	GO:0010090	proc	trichome morphogenesis
AT1G01510	AT1G01510|AN|DOQ|ANGUSTIFOLIA|DETORQUEO|F22L4.6|F22L4_6	cell adhesion	GO:0007155	proc	cell adhesion
AT1G01510	AT1G01510|AN|DOQ|ANGUSTIFOLIA|DETORQUEO|F22L4.6|F22L4_6	trichome branching	GO:0010091	proc	trichome branching
AT1G01510	AT1G01510|AN|DOQ|ANGUSTIFOLIA|DETORQUEO|F22L4.6|F22L4_6	regulation of cell shape	GO:0008360	proc	regulation of cell shape
AT1G01510	AT1G01510|AN|DOQ|ANGUSTIFOLIA|DETORQUEO|F22L4.6|F22L4_6	regulation of epidermal cell division	GO:0010482	proc	regulation of epidermal cell division
AT1G01510	AT1G01510|AN|DOQ|ANGUSTIFOLIA|DETORQUEO|F22L4.6|F22L4_6	regulation of trichome morphogenesis	GO:2000039	proc	regulation of trichome morphogenesis
AT1G01510	AT1G01510|AN|DOQ|ANGUSTIFOLIA|DETORQUEO|F22L4.6|F22L4_6	histone phosphorylation	GO:0016572	proc	histone phosphorylation
AT1G01510	AT1G01510|AN|DOQ|ANGUSTIFOLIA|DETORQUEO|F22L4.6|F22L4_6	cytosol	GO:0005829	comp	cytosol
AT1G01510	AT1G01510|AN|DOQ|ANGUSTIFOLIA|DETORQUEO|F22L4.6|F22L4_6	regulation of epidermal cell differentiation	GO:0045604	proc	regulation of epidermal cell differentiation
AT1G01510	AT1G01510|AN|DOQ|ANGUSTIFOLIA|DETORQUEO|F22L4.6|F22L4_6	regulation of epidermal cell differentiation	GO:0045604	proc	regulation of epidermal cell differentiation
AT1G01510	AT1G01510|AN|DOQ|ANGUSTIFOLIA|DETORQUEO|F22L4.6|F22L4_6	chromatin silencing	GO:0006342	proc	chromatin silencing
AT1G01510	AT1G01510|AN|DOQ|ANGUSTIFOLIA|DETORQUEO|F22L4.6|F22L4_6	chromatin silencing	GO:0006342	proc	chromatin silencing
AT1G01510	AT1G01510|AN|DOQ|ANGUSTIFOLIA|DETORQUEO|F22L4.6|F22L4_6	chromatin silencing	GO:0006342	proc	chromatin silencing
AT1G01510	AT1G01510|AN|DOQ|ANGUSTIFOLIA|DETORQUEO|F22L4.6|F22L4_6	histone phosphorylation	GO:0016572	proc	histone phosphorylation
AT1G01510	AT1G01510|AN|DOQ|ANGUSTIFOLIA|DETORQUEO|F22L4.6|F22L4_6	histone phosphorylation	GO:0016572	proc	histone phosphorylation
AT1G01510	AT1G01510|AN|DOQ|ANGUSTIFOLIA|DETORQUEO|F22L4.6|F22L4_6	actin nucleation	GO:0045010	proc	actin nucleation
AT1G01510	AT1G01510|AN|DOQ|ANGUSTIFOLIA|DETORQUEO|F22L4.6|F22L4_6	leaf morphogenesis	GO:0009965	proc	leaf morphogenesis
AT1G01510	AT1G01510|AN|DOQ|ANGUSTIFOLIA|DETORQUEO|F22L4.6|F22L4_6	microtubule cytoskeleton organization	GO:0000226	proc	microtubule cytoskeleton organization
AT1G01510	AT1G01510|AN|DOQ|ANGUSTIFOLIA|DETORQUEO|F22L4.6|F22L4_6	histone H3-K9 methylation	GO:0051567	proc	histone H3-K9 methylation
AT1G01510	AT1G01510|AN|DOQ|ANGUSTIFOLIA|DETORQUEO|F22L4.6|F22L4_6	histone phosphorylation	GO:0016572	proc	histone phosphorylation
AT1G01510	AT1G01510|AN|DOQ|ANGUSTIFOLIA|DETORQUEO|F22L4.6|F22L4_6	identical protein binding	GO:0042802	func	identical protein binding
AT1G01510	AT1G01510|AN|DOQ|ANGUSTIFOLIA|DETORQUEO|F22L4.6|F22L4_6	histone H3-K9 methylation	GO:0051567	proc	histone H3-K9 methylation
AT1G01510	AT1G01510|AN|DOQ|ANGUSTIFOLIA|DETORQUEO|F22L4.6|F22L4_6	fruit morphogenesis	GO:0048530	proc	fruit morphogenesis
AT1G01510	AT1G01510|AN|DOQ|ANGUSTIFOLIA|DETORQUEO|F22L4.6|F22L4_6	regulation of cell shape	GO:0008360	proc	regulation of cell shape
AT1G01510	AT1G01510|AN|DOQ|ANGUSTIFOLIA|DETORQUEO|F22L4.6|F22L4_6	regulation of trichome morphogenesis	GO:2000039	proc	regulation of trichome morphogenesis
AT1G01510	AT1G01510|AN|DOQ|ANGUSTIFOLIA|DETORQUEO|F22L4.6|F22L4_6	protein binding	GO:0005515	func	protein binding
AT1G01510	AT1G01510|AN|DOQ|ANGUSTIFOLIA|DETORQUEO|F22L4.6|F22L4_6	trichome branching	GO:0010091	proc	trichome branching
AT1G01510	AT1G01510|AN|DOQ|ANGUSTIFOLIA|DETORQUEO|F22L4.6|F22L4_6	histone H3-K9 methylation	GO:0051567	proc	histone H3-K9 methylation
AT1G01510	AT1G01510|AN|DOQ|ANGUSTIFOLIA|DETORQUEO|F22L4.6|F22L4_6	histone H3-K9 methylation	GO:0051567	proc	histone H3-K9 methylation
AT1G01510	AT1G01510|AN|DOQ|ANGUSTIFOLIA|DETORQUEO|F22L4.6|F22L4_6	regulation of cell shape	GO:0008360	proc	regulation of cell shape
AT1G01510	AT1G01510|AN|DOQ|ANGUSTIFOLIA|DETORQUEO|F22L4.6|F22L4_6	trans-Golgi network	GO:0005802	comp	trans-Golgi network
AT1G01510	AT1G01510|AN|DOQ|ANGUSTIFOLIA|DETORQUEO|F22L4.6|F22L4_6	identical protein binding	GO:0042802	func	identical protein binding
AT1G01510	AT1G01510|AN|DOQ|ANGUSTIFOLIA|DETORQUEO|F22L4.6|F22L4_6	microtubule cytoskeleton organization	GO:0000226	proc	microtubule cytoskeleton organization
AT1G01510	AT1G01510|AN|DOQ|ANGUSTIFOLIA|DETORQUEO|F22L4.6|F22L4_6	monopolar cell growth	GO:0042814	proc	monopolar cell growth
AT1G01510	AT1G01510|AN|DOQ|ANGUSTIFOLIA|DETORQUEO|F22L4.6|F22L4_6	spindle assembly	GO:0051225	proc	spindle assembly
AT1G01510	AT1G01510|AN|DOQ|ANGUSTIFOLIA|DETORQUEO|F22L4.6|F22L4_6	floral organ morphogenesis	GO:0048444	proc	floral organ morphogenesis
AT1G01510	AT1G01510|AN|DOQ|ANGUSTIFOLIA|DETORQUEO|F22L4.6|F22L4_6	actin nucleation	GO:0045010	proc	actin nucleation
AT1G01510	AT1G01510|AN|DOQ|ANGUSTIFOLIA|DETORQUEO|F22L4.6|F22L4_6	trichome morphogenesis	GO:0010090	proc	trichome morphogenesis
AT1G01520	AT1G01520|ASG4|ALTERED SEED GERMINATION 4|F22L4.18|F22L4_18	response to salt stress	GO:0009651	proc	response to salt stress
AT1G01520	AT1G01520|ASG4|ALTERED SEED GERMINATION 4|F22L4.18|F22L4_18	response to salt stress	GO:0009651	proc	response to salt stress
AT1G01520	AT1G01520|ASG4|ALTERED SEED GERMINATION 4|F22L4.18|F22L4_18	regulation of transcription, DNA-templated	GO:0006355	proc	regulation of transcription, DNA-templated
AT1G01520	AT1G01520|ASG4|ALTERED SEED GERMINATION 4|F22L4.18|F22L4_18	sequence-specific DNA binding transcription factor activity	GO:0003700	func	sequence-specific DNA binding transcription factor activity
AT1G01520	AT1G01520|ASG4|ALTERED SEED GERMINATION 4|F22L4.18|F22L4_18	nucleus	GO:0005634	comp	nucleus
AT1G01520	AT1G01520|ASG4|ALTERED SEED GERMINATION 4|F22L4.18|F22L4_18	DNA binding	GO:0003677	func	DNA binding
AT1G01520	AT1G01520|ASG4|ALTERED SEED GERMINATION 4|F22L4.18|F22L4_18	sequence-specific DNA binding transcription factor activity	GO:0003700	func	sequence-specific DNA binding transcription factor activity
AT1G01520	AT1G01520|ASG4|ALTERED SEED GERMINATION 4|F22L4.18|F22L4_18	regulation of transcription, DNA-templated	GO:0006355	proc	regulation of transcription, DNA-templated
AT1G01520	AT1G01520|ASG4|ALTERED SEED GERMINATION 4|F22L4.18|F22L4_18	regulation of transcription, DNA-templated	GO:0006355	proc	regulation of transcription, DNA-templated
AT1G01530	AT1G01530|AGL28|AGAMOUS-like 28|F22L4.7|F22L4_7	sequence-specific DNA binding transcription factor activity	GO:0003700	func	sequence-specific DNA binding transcription factor activity
AT1G01530	AT1G01530|AGL28|AGAMOUS-like 28|F22L4.7|F22L4_7	nucleus	GO:0005634	comp	nucleus
AT1G01530	AT1G01530|AGL28|AGAMOUS-like 28|F22L4.7|F22L4_7	sequence-specific DNA binding transcription factor activity	GO:0003700	func	sequence-specific DNA binding transcription factor activity
AT1G01530	AT1G01530|AGL28|AGAMOUS-like 28|F22L4.7|F22L4_7	DNA binding	GO:0003677	func	DNA binding
AT1G01540	AT1G01540|F22L4.8|F22L4_8	protein autophosphorylation	GO:0046777	proc	protein autophosphorylation
AT1G01540	AT1G01540|F22L4.8|F22L4_8	protein serine/threonine kinase activity	GO:0004674	func	protein serine/threonine kinase activity
AT1G01540	AT1G01540|F22L4.8|F22L4_8	plasma membrane	GO:0005886	comp	plasma membrane
AT1G01540	AT1G01540|F22L4.8|F22L4_8	protein autophosphorylation	GO:0046777	proc	protein autophosphorylation
AT1G01540	AT1G01540|F22L4.8|F22L4_8	plasma membrane	GO:0005886	comp	plasma membrane
AT1G01540	AT1G01540|F22L4.8|F22L4_8	protein serine/threonine kinase activity	GO:0004674	func	protein serine/threonine kinase activity
AT1G01540	AT1G01540|F22L4.8|F22L4_8	plasma membrane	GO:0005886	comp	plasma membrane
AT1G01540	AT1G01540|F22L4.8|F22L4_8	plasma membrane	GO:0005886	comp	plasma membrane
AT1G01540	AT1G01540|F22L4.8|F22L4_8	plasma membrane	GO:0005886	comp	plasma membrane
AT1G01540	AT1G01540|F22L4.8|F22L4_8	protein autophosphorylation	GO:0046777	proc	protein autophosphorylation
AT1G01540	AT1G01540|F22L4.8|F22L4_8	plasma membrane	GO:0005886	comp	plasma membrane
AT1G01540	AT1G01540|F22L4.8|F22L4_8	kinase activity	GO:0016301	func	kinase activity
AT1G01550	AT1G01550|BPS1|BYPASS 1|F22L4.9|F22L4_9	plasma membrane	GO:0005886	comp	plasma membrane
AT1G01550	AT1G01550|BPS1|BYPASS 1|F22L4.9|F22L4_9	protein targeting to vacuole	GO:0006623	proc	protein targeting to vacuole
AT1G01550	AT1G01550|BPS1|BYPASS 1|F22L4.9|F22L4_9	molecular_function	GO:0003674	func	molecular_function
AT1G01550	AT1G01550|BPS1|BYPASS 1|F22L4.9|F22L4_9	shoot system development	GO:0048367	proc	shoot system development
AT1G01550	AT1G01550|BPS1|BYPASS 1|F22L4.9|F22L4_9	plasma membrane	GO:0005886	comp	plasma membrane
AT1G01550	AT1G01550|BPS1|BYPASS 1|F22L4.9|F22L4_9	nucleus	GO:0005634	comp	nucleus
AT1G01550	AT1G01550|BPS1|BYPASS 1|F22L4.9|F22L4_9	root development	GO:0048364	proc	root development
AT1G01550	AT1G01550|BPS1|BYPASS 1|F22L4.9|F22L4_9	nucleus	GO:0005634	comp	nucleus
AT1G01560	AT1G01560|ATMPK11|MPK11|MAP kinase 11|F22L4.10|F22L4_10	systemic acquired resistance, salicylic acid mediated signaling pathway	GO:0009862	proc	systemic acquired resistance, salicylic acid mediated signaling pathway
AT1G01560	AT1G01560|ATMPK11|MPK11|MAP kinase 11|F22L4.10|F22L4_10	salicylic acid mediated signaling pathway	GO:0009863	proc	salicylic acid mediated signaling pathway
AT1G01560	AT1G01560|ATMPK11|MPK11|MAP kinase 11|F22L4.10|F22L4_10	response to jasmonic acid	GO:0009753	proc	response to jasmonic acid
AT1G01560	AT1G01560|ATMPK11|MPK11|MAP kinase 11|F22L4.10|F22L4_10	regulation of protein dephosphorylation	GO:0035304	proc	regulation of protein dephosphorylation
AT1G01560	AT1G01560|ATMPK11|MPK11|MAP kinase 11|F22L4.10|F22L4_10	protein binding	GO:0005515	func	protein binding
AT1G01560	AT1G01560|ATMPK11|MPK11|MAP kinase 11|F22L4.10|F22L4_10	negative regulation of programmed cell death	GO:0043069	proc	negative regulation of programmed cell death
AT1G01560	AT1G01560|ATMPK11|MPK11|MAP kinase 11|F22L4.10|F22L4_10	regulation of hydrogen peroxide metabolic process	GO:0010310	proc	regulation of hydrogen peroxide metabolic process
AT1G01560	AT1G01560|ATMPK11|MPK11|MAP kinase 11|F22L4.10|F22L4_10	regulation of plant-type hypersensitive response	GO:0010363	proc	regulation of plant-type hypersensitive response
AT1G01560	AT1G01560|ATMPK11|MPK11|MAP kinase 11|F22L4.10|F22L4_10	MAPK cascade	GO:0000165	proc	MAPK cascade
AT1G01560	AT1G01560|ATMPK11|MPK11|MAP kinase 11|F22L4.10|F22L4_10	regulation of transcription, DNA-templated	GO:0006355	proc	regulation of transcription, DNA-templated
AT1G01560	AT1G01560|ATMPK11|MPK11|MAP kinase 11|F22L4.10|F22L4_10	salicylic acid biosynthetic process	GO:0009697	proc	salicylic acid biosynthetic process
AT1G01560	AT1G01560|ATMPK11|MPK11|MAP kinase 11|F22L4.10|F22L4_10	MAP kinase activity	GO:0004707	func	MAP kinase activity
AT1G01560	AT1G01560|ATMPK11|MPK11|MAP kinase 11|F22L4.10|F22L4_10	jasmonic acid mediated signaling pathway	GO:0009867	proc	jasmonic acid mediated signaling pathway
AT1G01560	AT1G01560|ATMPK11|MPK11|MAP kinase 11|F22L4.10|F22L4_10	MAPK cascade	GO:0000165	proc	MAPK cascade
AT1G01560	AT1G01560|ATMPK11|MPK11|MAP kinase 11|F22L4.10|F22L4_10	salicylic acid mediated signaling pathway	GO:0009863	proc	salicylic acid mediated signaling pathway
AT1G01560	AT1G01560|ATMPK11|MPK11|MAP kinase 11|F22L4.10|F22L4_10	response to cold	GO:0009409	proc	response to cold
AT1G01560	AT1G01560|ATMPK11|MPK11|MAP kinase 11|F22L4.10|F22L4_10	cytosol	GO:0005829	comp	cytosol
AT1G01560	AT1G01560|ATMPK11|MPK11|MAP kinase 11|F22L4.10|F22L4_10	response to water deprivation	GO:0009414	proc	response to water deprivation
AT1G01560	AT1G01560|ATMPK11|MPK11|MAP kinase 11|F22L4.10|F22L4_10	signal transduction	GO:0007165	proc	signal transduction
AT1G01560	AT1G01560|ATMPK11|MPK11|MAP kinase 11|F22L4.10|F22L4_10	detection of external stimulus	GO:0009581	proc	detection of external stimulus
AT1G01560	AT1G01560|ATMPK11|MPK11|MAP kinase 11|F22L4.10|F22L4_10	endoplasmic reticulum unfolded protein response	GO:0030968	proc	endoplasmic reticulum unfolded protein response
AT1G01560	AT1G01560|ATMPK11|MPK11|MAP kinase 11|F22L4.10|F22L4_10	nucleus	GO:0005634	comp	nucleus
AT1G01560	AT1G01560|ATMPK11|MPK11|MAP kinase 11|F22L4.10|F22L4_10	systemic acquired resistance, salicylic acid mediated signaling pathway	GO:0009862	proc	systemic acquired resistance, salicylic acid mediated signaling pathway
AT1G01560	AT1G01560|ATMPK11|MPK11|MAP kinase 11|F22L4.10|F22L4_10	defense response, incompatible interaction	GO:0009814	proc	defense response, incompatible interaction
AT1G01560	AT1G01560|ATMPK11|MPK11|MAP kinase 11|F22L4.10|F22L4_10	protein targeting to membrane	GO:0006612	proc	protein targeting to membrane
AT1G01560	AT1G01560|ATMPK11|MPK11|MAP kinase 11|F22L4.10|F22L4_10	protein targeting to membrane	GO:0006612	proc	protein targeting to membrane
AT1G01560	AT1G01560|ATMPK11|MPK11|MAP kinase 11|F22L4.10|F22L4_10	MAP kinase activity	GO:0004707	func	MAP kinase activity
AT1G01560	AT1G01560|ATMPK11|MPK11|MAP kinase 11|F22L4.10|F22L4_10	abscisic acid-activated signaling pathway	GO:0009738	proc	abscisic acid-activated signaling pathway
AT1G01560	AT1G01560|ATMPK11|MPK11|MAP kinase 11|F22L4.10|F22L4_10	systemic acquired resistance, salicylic acid mediated signaling pathway	GO:0009862	proc	systemic acquired resistance, salicylic acid mediated signaling pathway
AT1G01560	AT1G01560|ATMPK11|MPK11|MAP kinase 11|F22L4.10|F22L4_10	response to auxin	GO:0009733	proc	response to auxin
AT1G01560	AT1G01560|ATMPK11|MPK11|MAP kinase 11|F22L4.10|F22L4_10	response to wounding	GO:0009611	proc	response to wounding
AT1G01560	AT1G01560|ATMPK11|MPK11|MAP kinase 11|F22L4.10|F22L4_10	regulation of transcription, DNA-templated	GO:0006355	proc	regulation of transcription, DNA-templated
AT1G01560	AT1G01560|ATMPK11|MPK11|MAP kinase 11|F22L4.10|F22L4_10	defense response to fungus	GO:0050832	proc	defense response to fungus
AT1G01560	AT1G01560|ATMPK11|MPK11|MAP kinase 11|F22L4.10|F22L4_10	regulation of plant-type hypersensitive response	GO:0010363	proc	regulation of plant-type hypersensitive response
AT1G01560	AT1G01560|ATMPK11|MPK11|MAP kinase 11|F22L4.10|F22L4_10	response to cold	GO:0009409	proc	response to cold
AT1G01560	AT1G01560|ATMPK11|MPK11|MAP kinase 11|F22L4.10|F22L4_10	MAPK cascade	GO:0000165	proc	MAPK cascade
AT1G01560	AT1G01560|ATMPK11|MPK11|MAP kinase 11|F22L4.10|F22L4_10	systemic acquired resistance, salicylic acid mediated signaling pathway	GO:0009862	proc	systemic acquired resistance, salicylic acid mediated signaling pathway
AT1G01560	AT1G01560|ATMPK11|MPK11|MAP kinase 11|F22L4.10|F22L4_10	response to ethylene	GO:0009723	proc	response to ethylene
AT1G01560	AT1G01560|ATMPK11|MPK11|MAP kinase 11|F22L4.10|F22L4_10	systemic acquired resistance	GO:0009627	proc	systemic acquired resistance
AT1G01560	AT1G01560|ATMPK11|MPK11|MAP kinase 11|F22L4.10|F22L4_10	detection of biotic stimulus	GO:0009595	proc	detection of biotic stimulus
AT1G01560	AT1G01560|ATMPK11|MPK11|MAP kinase 11|F22L4.10|F22L4_10	innate immune response	GO:0045087	proc	innate immune response
AT1G01560	AT1G01560|ATMPK11|MPK11|MAP kinase 11|F22L4.10|F22L4_10	negative regulation of defense response	GO:0031348	proc	negative regulation of defense response
AT1G01560	AT1G01560|ATMPK11|MPK11|MAP kinase 11|F22L4.10|F22L4_10	salicylic acid biosynthetic process	GO:0009697	proc	salicylic acid biosynthetic process
AT1G01560	AT1G01560|ATMPK11|MPK11|MAP kinase 11|F22L4.10|F22L4_10	hyperosmotic salinity response	GO:0042538	proc	hyperosmotic salinity response
AT1G01560	AT1G01560|ATMPK11|MPK11|MAP kinase 11|F22L4.10|F22L4_10	response to water deprivation	GO:0009414	proc	response to water deprivation
AT1G01560	AT1G01560|ATMPK11|MPK11|MAP kinase 11|F22L4.10|F22L4_10	defense response, incompatible interaction	GO:0009814	proc	defense response, incompatible interaction
AT1G01560	AT1G01560|ATMPK11|MPK11|MAP kinase 11|F22L4.10|F22L4_10	jasmonic acid mediated signaling pathway	GO:0009867	proc	jasmonic acid mediated signaling pathway
AT1G01560	AT1G01560|ATMPK11|MPK11|MAP kinase 11|F22L4.10|F22L4_10	protein targeting to membrane	GO:0006612	proc	protein targeting to membrane
AT1G01560	AT1G01560|ATMPK11|MPK11|MAP kinase 11|F22L4.10|F22L4_10	abscisic acid-activated signaling pathway	GO:0009738	proc	abscisic acid-activated signaling pathway
AT1G01560	AT1G01560|ATMPK11|MPK11|MAP kinase 11|F22L4.10|F22L4_10	MAP kinase activity	GO:0004707	func	MAP kinase activity
AT1G01560	AT1G01560|ATMPK11|MPK11|MAP kinase 11|F22L4.10|F22L4_10	regulation of protein dephosphorylation	GO:0035304	proc	regulation of protein dephosphorylation
AT1G01560	AT1G01560|ATMPK11|MPK11|MAP kinase 11|F22L4.10|F22L4_10	nucleus	GO:0005634	comp	nucleus
AT1G01560	AT1G01560|ATMPK11|MPK11|MAP kinase 11|F22L4.10|F22L4_10	regulation of transcription, DNA-templated	GO:0006355	proc	regulation of transcription, DNA-templated
AT1G01560	AT1G01560|ATMPK11|MPK11|MAP kinase 11|F22L4.10|F22L4_10	protein binding	GO:0005515	func	protein binding
AT1G01560	AT1G01560|ATMPK11|MPK11|MAP kinase 11|F22L4.10|F22L4_10	endoplasmic reticulum unfolded protein response	GO:0030968	proc	endoplasmic reticulum unfolded protein response
AT1G01560	AT1G01560|ATMPK11|MPK11|MAP kinase 11|F22L4.10|F22L4_10	endoplasmic reticulum unfolded protein response	GO:0030968	proc	endoplasmic reticulum unfolded protein response
AT1G01560	AT1G01560|ATMPK11|MPK11|MAP kinase 11|F22L4.10|F22L4_10	signal transduction	GO:0007165	proc	signal transduction
AT1G01560	AT1G01560|ATMPK11|MPK11|MAP kinase 11|F22L4.10|F22L4_10	response to bacterium	GO:0009617	proc	response to bacterium
AT1G01560	AT1G01560|ATMPK11|MPK11|MAP kinase 11|F22L4.10|F22L4_10	regulation of hydrogen peroxide metabolic process	GO:0010310	proc	regulation of hydrogen peroxide metabolic process
AT1G01560	AT1G01560|ATMPK11|MPK11|MAP kinase 11|F22L4.10|F22L4_10	cell communication	GO:0007154	proc	cell communication
AT1G01560	AT1G01560|ATMPK11|MPK11|MAP kinase 11|F22L4.10|F22L4_10	hyperosmotic salinity response	GO:0042538	proc	hyperosmotic salinity response
AT1G01560	AT1G01560|ATMPK11|MPK11|MAP kinase 11|F22L4.10|F22L4_10	MAP kinase activity	GO:0004707	func	MAP kinase activity
AT1G01560	AT1G01560|ATMPK11|MPK11|MAP kinase 11|F22L4.10|F22L4_10	defense response to fungus	GO:0050832	proc	defense response to fungus
AT1G01560	AT1G01560|ATMPK11|MPK11|MAP kinase 11|F22L4.10|F22L4_10	kinase activity	GO:0016301	func	kinase activity
AT1G01560	AT1G01560|ATMPK11|MPK11|MAP kinase 11|F22L4.10|F22L4_10	regulation of protein dephosphorylation	GO:0035304	proc	regulation of protein dephosphorylation
AT1G01560	AT1G01560|ATMPK11|MPK11|MAP kinase 11|F22L4.10|F22L4_10	response to abscisic acid	GO:0009737	proc	response to abscisic acid
AT1G01560	AT1G01560|ATMPK11|MPK11|MAP kinase 11|F22L4.10|F22L4_10	systemic acquired resistance	GO:0009627	proc	systemic acquired resistance
AT1G01570	AT1G01570|F22L4.11|F22L4_11	Golgi apparatus	GO:0005794	comp	Golgi apparatus
AT1G01570	AT1G01570|F22L4.11|F22L4_11	biological_process	GO:0008150	proc	biological_process
AT1G01570	AT1G01570|F22L4.11|F22L4_11	transferase activity, transferring glycosyl groups	GO:0016757	func	transferase activity, transferring glycosyl groups
AT1G01580	AT1G01580|FRO2|FRD1|ATFRO2|ferric reduction oxidase 2|FERRIC CHELATE REDUCTASE DEFECTIVE 1|F22L4.12|F22L4_12	iron ion homeostasis	GO:0055072	proc	iron ion homeostasis
AT1G01580	AT1G01580|FRO2|FRD1|ATFRO2|ferric reduction oxidase 2|FERRIC CHELATE REDUCTASE DEFECTIVE 1|F22L4.12|F22L4_12	iron chelate transport	GO:0015688	proc	iron chelate transport
AT1G01580	AT1G01580|FRO2|FRD1|ATFRO2|ferric reduction oxidase 2|FERRIC CHELATE REDUCTASE DEFECTIVE 1|F22L4.12|F22L4_12	ferric-chelate reductase activity	GO:0000293	func	ferric-chelate reductase activity
AT1G01580	AT1G01580|FRO2|FRD1|ATFRO2|ferric reduction oxidase 2|FERRIC CHELATE REDUCTASE DEFECTIVE 1|F22L4.12|F22L4_12	plasma membrane	GO:0005886	comp	plasma membrane
AT1G01580	AT1G01580|FRO2|FRD1|ATFRO2|ferric reduction oxidase 2|FERRIC CHELATE REDUCTASE DEFECTIVE 1|F22L4.12|F22L4_12	ferric-chelate reductase activity	GO:0000293	func	ferric-chelate reductase activity
AT1G01580	AT1G01580|FRO2|FRD1|ATFRO2|ferric reduction oxidase 2|FERRIC CHELATE REDUCTASE DEFECTIVE 1|F22L4.12|F22L4_12	response to cytokinin	GO:0009735	proc	response to cytokinin
AT1G01580	AT1G01580|FRO2|FRD1|ATFRO2|ferric reduction oxidase 2|FERRIC CHELATE REDUCTASE DEFECTIVE 1|F22L4.12|F22L4_12	response to bacterium	GO:0009617	proc	response to bacterium
AT1G01580	AT1G01580|FRO2|FRD1|ATFRO2|ferric reduction oxidase 2|FERRIC CHELATE REDUCTASE DEFECTIVE 1|F22L4.12|F22L4_12	nucleus	GO:0005634	comp	nucleus
AT1G01580	AT1G01580|FRO2|FRD1|ATFRO2|ferric reduction oxidase 2|FERRIC CHELATE REDUCTASE DEFECTIVE 1|F22L4.12|F22L4_12	membrane	GO:0016020	comp	membrane
AT1G01580	AT1G01580|FRO2|FRD1|ATFRO2|ferric reduction oxidase 2|FERRIC CHELATE REDUCTASE DEFECTIVE 1|F22L4.12|F22L4_12	ferric-chelate reductase activity	GO:0000293	func	ferric-chelate reductase activity
AT1G01590	AT1G01590|FRO1|ATFRO1|ferric reduction oxidase 1|F22L4.13|F22L4_13	ferric-chelate reductase activity	GO:0000293	func	ferric-chelate reductase activity
AT1G01590	AT1G01590|FRO1|ATFRO1|ferric reduction oxidase 1|F22L4.13|F22L4_13	membrane	GO:0016020	comp	membrane
AT1G01590	AT1G01590|FRO1|ATFRO1|ferric reduction oxidase 1|F22L4.13|F22L4_13	ferric-chelate reductase activity	GO:0000293	func	ferric-chelate reductase activity
AT1G01590	AT1G01590|FRO1|ATFRO1|ferric reduction oxidase 1|F22L4.13|F22L4_13	plasma membrane	GO:0005886	comp	plasma membrane
AT1G01600	AT1G01600|CYP86A4|"cytochrome P450, family 86, subfamily A, polypeptide 4"|F22L4.14|F22L4_14	oxygen binding	GO:0019825	func	oxygen binding
AT1G01600	AT1G01600|CYP86A4|"cytochrome P450, family 86, subfamily A, polypeptide 4"|F22L4.14|F22L4_14	fatty acid metabolic process	GO:0006631	proc	fatty acid metabolic process
AT1G01600	AT1G01600|CYP86A4|"cytochrome P450, family 86, subfamily A, polypeptide 4"|F22L4.14|F22L4_14	fatty acid metabolic process	GO:0006631	proc	fatty acid metabolic process
AT1G01600	AT1G01600|CYP86A4|"cytochrome P450, family 86, subfamily A, polypeptide 4"|F22L4.14|F22L4_14	alkane 1-monooxygenase activity	GO:0018685	func	alkane 1-monooxygenase activity
AT1G01610	AT1G01610|ATGPAT4|GPAT4|GLYCEROL-3-PHOSPHATE sn-2-ACYLTRANSFERASE 4|F22L4.15|F22L4_15	auxin polar transport	GO:0009926	proc	auxin polar transport
AT1G01610	AT1G01610|ATGPAT4|GPAT4|GLYCEROL-3-PHOSPHATE sn-2-ACYLTRANSFERASE 4|F22L4.15|F22L4_15	anthocyanin accumulation in tissues in response to UV light	GO:0043481	proc	anthocyanin accumulation in tissues in response to UV light
AT1G01610	AT1G01610|ATGPAT4|GPAT4|GLYCEROL-3-PHOSPHATE sn-2-ACYLTRANSFERASE 4|F22L4.15|F22L4_15	transferase activity, transferring acyl groups	GO:0016746	func	transferase activity, transferring acyl groups
AT1G01610	AT1G01610|ATGPAT4|GPAT4|GLYCEROL-3-PHOSPHATE sn-2-ACYLTRANSFERASE 4|F22L4.15|F22L4_15	cuticle development	GO:0042335	proc	cuticle development
AT1G01610	AT1G01610|ATGPAT4|GPAT4|GLYCEROL-3-PHOSPHATE sn-2-ACYLTRANSFERASE 4|F22L4.15|F22L4_15	very long-chain fatty acid metabolic process	GO:0000038	proc	very long-chain fatty acid metabolic process
AT1G01610	AT1G01610|ATGPAT4|GPAT4|GLYCEROL-3-PHOSPHATE sn-2-ACYLTRANSFERASE 4|F22L4.15|F22L4_15	metabolic process	GO:0008152	proc	metabolic process
AT1G01610	AT1G01610|ATGPAT4|GPAT4|GLYCEROL-3-PHOSPHATE sn-2-ACYLTRANSFERASE 4|F22L4.15|F22L4_15	growth	GO:0040007	proc	growth
AT1G01610	AT1G01610|ATGPAT4|GPAT4|GLYCEROL-3-PHOSPHATE sn-2-ACYLTRANSFERASE 4|F22L4.15|F22L4_15	root hair elongation	GO:0048767	proc	root hair elongation
AT1G01610	AT1G01610|ATGPAT4|GPAT4|GLYCEROL-3-PHOSPHATE sn-2-ACYLTRANSFERASE 4|F22L4.15|F22L4_15	regulation of cell size	GO:0008361	proc	regulation of cell size
AT1G01610	AT1G01610|ATGPAT4|GPAT4|GLYCEROL-3-PHOSPHATE sn-2-ACYLTRANSFERASE 4|F22L4.15|F22L4_15	cell wall organization	GO:0071555	proc	cell wall organization
AT1G01610	AT1G01610|ATGPAT4|GPAT4|GLYCEROL-3-PHOSPHATE sn-2-ACYLTRANSFERASE 4|F22L4.15|F22L4_15	cell wall organization	GO:0071555	proc	cell wall organization
AT1G01610	AT1G01610|ATGPAT4|GPAT4|GLYCEROL-3-PHOSPHATE sn-2-ACYLTRANSFERASE 4|F22L4.15|F22L4_15	cell tip growth	GO:0009932	proc	cell tip growth
AT1G01610	AT1G01610|ATGPAT4|GPAT4|GLYCEROL-3-PHOSPHATE sn-2-ACYLTRANSFERASE 4|F22L4.15|F22L4_15	cell tip growth	GO:0009932	proc	cell tip growth
AT1G01610	AT1G01610|ATGPAT4|GPAT4|GLYCEROL-3-PHOSPHATE sn-2-ACYLTRANSFERASE 4|F22L4.15|F22L4_15	root hair elongation	GO:0048767	proc	root hair elongation
AT1G01610	AT1G01610|ATGPAT4|GPAT4|GLYCEROL-3-PHOSPHATE sn-2-ACYLTRANSFERASE 4|F22L4.15|F22L4_15	chloroplast	GO:0009507	comp	chloroplast
AT1G01610	AT1G01610|ATGPAT4|GPAT4|GLYCEROL-3-PHOSPHATE sn-2-ACYLTRANSFERASE 4|F22L4.15|F22L4_15	regulation of hormone levels	GO:0010817	proc	regulation of hormone levels
AT1G01610	AT1G01610|ATGPAT4|GPAT4|GLYCEROL-3-PHOSPHATE sn-2-ACYLTRANSFERASE 4|F22L4.15|F22L4_15	regulation of cell size	GO:0008361	proc	regulation of cell size
AT1G01610	AT1G01610|ATGPAT4|GPAT4|GLYCEROL-3-PHOSPHATE sn-2-ACYLTRANSFERASE 4|F22L4.15|F22L4_15	root morphogenesis	GO:0010015	proc	root morphogenesis
AT1G01610	AT1G01610|ATGPAT4|GPAT4|GLYCEROL-3-PHOSPHATE sn-2-ACYLTRANSFERASE 4|F22L4.15|F22L4_15	pattern specification process	GO:0007389	proc	pattern specification process
AT1G01610	AT1G01610|ATGPAT4|GPAT4|GLYCEROL-3-PHOSPHATE sn-2-ACYLTRANSFERASE 4|F22L4.15|F22L4_15	very long-chain fatty acid metabolic process	GO:0000038	proc	very long-chain fatty acid metabolic process
AT1G01610	AT1G01610|ATGPAT4|GPAT4|GLYCEROL-3-PHOSPHATE sn-2-ACYLTRANSFERASE 4|F22L4.15|F22L4_15	multidimensional cell growth	GO:0009825	proc	multidimensional cell growth
AT1G01610	AT1G01610|ATGPAT4|GPAT4|GLYCEROL-3-PHOSPHATE sn-2-ACYLTRANSFERASE 4|F22L4.15|F22L4_15	glycerol-3-phosphate 2-O-acyltransferase activity	GO:0090447	func	glycerol-3-phosphate 2-O-acyltransferase activity
AT1G01610	AT1G01610|ATGPAT4|GPAT4|GLYCEROL-3-PHOSPHATE sn-2-ACYLTRANSFERASE 4|F22L4.15|F22L4_15	phosphatidylglycerol biosynthetic process	GO:0006655	proc	phosphatidylglycerol biosynthetic process
AT1G01610	AT1G01610|ATGPAT4|GPAT4|GLYCEROL-3-PHOSPHATE sn-2-ACYLTRANSFERASE 4|F22L4.15|F22L4_15	polysaccharide biosynthetic process	GO:0000271	proc	polysaccharide biosynthetic process
AT1G01610	AT1G01610|ATGPAT4|GPAT4|GLYCEROL-3-PHOSPHATE sn-2-ACYLTRANSFERASE 4|F22L4.15|F22L4_15	phosphatase activity	GO:0016791	func	phosphatase activity
AT1G01610	AT1G01610|ATGPAT4|GPAT4|GLYCEROL-3-PHOSPHATE sn-2-ACYLTRANSFERASE 4|F22L4.15|F22L4_15	cutin biosynthetic process	GO:0010143	proc	cutin biosynthetic process
AT1G01610	AT1G01610|ATGPAT4|GPAT4|GLYCEROL-3-PHOSPHATE sn-2-ACYLTRANSFERASE 4|F22L4.15|F22L4_15	phosphatidylglycerol biosynthetic process	GO:0006655	proc	phosphatidylglycerol biosynthetic process
AT1G01620	AT1G01620|PIP1C|TMP-B|PIP1;3|plasma membrane intrinsic protein 1C|PLASMA MEMBRANE INTRINSIC PROTEIN 1;3|F22L4.16|F22L4_16	acetyl-CoA metabolic process	GO:0006084	proc	acetyl-CoA metabolic process
AT1G01620	AT1G01620|PIP1C|TMP-B|PIP1;3|plasma membrane intrinsic protein 1C|PLASMA MEMBRANE INTRINSIC PROTEIN 1;3|F22L4.16|F22L4_16	plasma membrane	GO:0005886	comp	plasma membrane
AT1G01620	AT1G01620|PIP1C|TMP-B|PIP1;3|plasma membrane intrinsic protein 1C|PLASMA MEMBRANE INTRINSIC PROTEIN 1;3|F22L4.16|F22L4_16	water transport	GO:0006833	proc	water transport
AT1G01620	AT1G01620|PIP1C|TMP-B|PIP1;3|plasma membrane intrinsic protein 1C|PLASMA MEMBRANE INTRINSIC PROTEIN 1;3|F22L4.16|F22L4_16	membrane	GO:0016020	comp	membrane
AT1G01620	AT1G01620|PIP1C|TMP-B|PIP1;3|plasma membrane intrinsic protein 1C|PLASMA MEMBRANE INTRINSIC PROTEIN 1;3|F22L4.16|F22L4_16	response to water deprivation	GO:0009414	proc	response to water deprivation
AT1G01620	AT1G01620|PIP1C|TMP-B|PIP1;3|plasma membrane intrinsic protein 1C|PLASMA MEMBRANE INTRINSIC PROTEIN 1;3|F22L4.16|F22L4_16	transport	GO:0006810	proc	transport
AT1G01620	AT1G01620|PIP1C|TMP-B|PIP1;3|plasma membrane intrinsic protein 1C|PLASMA MEMBRANE INTRINSIC PROTEIN 1;3|F22L4.16|F22L4_16	plasma membrane	GO:0005886	comp	plasma membrane
AT1G01620	AT1G01620|PIP1C|TMP-B|PIP1;3|plasma membrane intrinsic protein 1C|PLASMA MEMBRANE INTRINSIC PROTEIN 1;3|F22L4.16|F22L4_16	plasma membrane	GO:0005886	comp	plasma membrane
AT1G01620	AT1G01620|PIP1C|TMP-B|PIP1;3|plasma membrane intrinsic protein 1C|PLASMA MEMBRANE INTRINSIC PROTEIN 1;3|F22L4.16|F22L4_16	plasma membrane	GO:0005886	comp	plasma membrane
AT1G01620	AT1G01620|PIP1C|TMP-B|PIP1;3|plasma membrane intrinsic protein 1C|PLASMA MEMBRANE INTRINSIC PROTEIN 1;3|F22L4.16|F22L4_16	response to salt stress	GO:0009651	proc	response to salt stress
AT1G01620	AT1G01620|PIP1C|TMP-B|PIP1;3|plasma membrane intrinsic protein 1C|PLASMA MEMBRANE INTRINSIC PROTEIN 1;3|F22L4.16|F22L4_16	cellular response to iron ion starvation	GO:0010106	proc	cellular response to iron ion starvation
AT1G01620	AT1G01620|PIP1C|TMP-B|PIP1;3|plasma membrane intrinsic protein 1C|PLASMA MEMBRANE INTRINSIC PROTEIN 1;3|F22L4.16|F22L4_16	plasma membrane	GO:0005886	comp	plasma membrane
AT1G01620	AT1G01620|PIP1C|TMP-B|PIP1;3|plasma membrane intrinsic protein 1C|PLASMA MEMBRANE INTRINSIC PROTEIN 1;3|F22L4.16|F22L4_16	water channel activity	GO:0015250	func	water channel activity
AT1G01620	AT1G01620|PIP1C|TMP-B|PIP1;3|plasma membrane intrinsic protein 1C|PLASMA MEMBRANE INTRINSIC PROTEIN 1;3|F22L4.16|F22L4_16	iron ion transport	GO:0006826	proc	iron ion transport
AT1G01620	AT1G01620|PIP1C|TMP-B|PIP1;3|plasma membrane intrinsic protein 1C|PLASMA MEMBRANE INTRINSIC PROTEIN 1;3|F22L4.16|F22L4_16	sterol biosynthetic process	GO:0016126	proc	sterol biosynthetic process
AT1G01620	AT1G01620|PIP1C|TMP-B|PIP1;3|plasma membrane intrinsic protein 1C|PLASMA MEMBRANE INTRINSIC PROTEIN 1;3|F22L4.16|F22L4_16	chloroplast	GO:0009507	comp	chloroplast
AT1G01620	AT1G01620|PIP1C|TMP-B|PIP1;3|plasma membrane intrinsic protein 1C|PLASMA MEMBRANE INTRINSIC PROTEIN 1;3|F22L4.16|F22L4_16	cellular response to iron ion starvation	GO:0010106	proc	cellular response to iron ion starvation
AT1G01620	AT1G01620|PIP1C|TMP-B|PIP1;3|plasma membrane intrinsic protein 1C|PLASMA MEMBRANE INTRINSIC PROTEIN 1;3|F22L4.16|F22L4_16	membrane	GO:0016020	comp	membrane
AT1G01620	AT1G01620|PIP1C|TMP-B|PIP1;3|plasma membrane intrinsic protein 1C|PLASMA MEMBRANE INTRINSIC PROTEIN 1;3|F22L4.16|F22L4_16	plasma membrane	GO:0005886	comp	plasma membrane
AT1G01620	AT1G01620|PIP1C|TMP-B|PIP1;3|plasma membrane intrinsic protein 1C|PLASMA MEMBRANE INTRINSIC PROTEIN 1;3|F22L4.16|F22L4_16	brassinosteroid biosynthetic process	GO:0016132	proc	brassinosteroid biosynthetic process
AT1G01620	AT1G01620|PIP1C|TMP-B|PIP1;3|plasma membrane intrinsic protein 1C|PLASMA MEMBRANE INTRINSIC PROTEIN 1;3|F22L4.16|F22L4_16	plasma membrane	GO:0005886	comp	plasma membrane
AT1G01620	AT1G01620|PIP1C|TMP-B|PIP1;3|plasma membrane intrinsic protein 1C|PLASMA MEMBRANE INTRINSIC PROTEIN 1;3|F22L4.16|F22L4_16	acetyl-CoA metabolic process	GO:0006084	proc	acetyl-CoA metabolic process
AT1G01620	AT1G01620|PIP1C|TMP-B|PIP1;3|plasma membrane intrinsic protein 1C|PLASMA MEMBRANE INTRINSIC PROTEIN 1;3|F22L4.16|F22L4_16	membrane	GO:0016020	comp	membrane
AT1G01620	AT1G01620|PIP1C|TMP-B|PIP1;3|plasma membrane intrinsic protein 1C|PLASMA MEMBRANE INTRINSIC PROTEIN 1;3|F22L4.16|F22L4_16	protein binding	GO:0005515	func	protein binding
AT1G01620	AT1G01620|PIP1C|TMP-B|PIP1;3|plasma membrane intrinsic protein 1C|PLASMA MEMBRANE INTRINSIC PROTEIN 1;3|F22L4.16|F22L4_16	response to water deprivation	GO:0009414	proc	response to water deprivation
AT1G01620	AT1G01620|PIP1C|TMP-B|PIP1;3|plasma membrane intrinsic protein 1C|PLASMA MEMBRANE INTRINSIC PROTEIN 1;3|F22L4.16|F22L4_16	water channel activity	GO:0015250	func	water channel activity
AT1G01620	AT1G01620|PIP1C|TMP-B|PIP1;3|plasma membrane intrinsic protein 1C|PLASMA MEMBRANE INTRINSIC PROTEIN 1;3|F22L4.16|F22L4_16	response to salt stress	GO:0009651	proc	response to salt stress
AT1G01620	AT1G01620|PIP1C|TMP-B|PIP1;3|plasma membrane intrinsic protein 1C|PLASMA MEMBRANE INTRINSIC PROTEIN 1;3|F22L4.16|F22L4_16	plasma membrane	GO:0005886	comp	plasma membrane
AT1G01620	AT1G01620|PIP1C|TMP-B|PIP1;3|plasma membrane intrinsic protein 1C|PLASMA MEMBRANE INTRINSIC PROTEIN 1;3|F22L4.16|F22L4_16	water transport	GO:0006833	proc	water transport
AT1G01620	AT1G01620|PIP1C|TMP-B|PIP1;3|plasma membrane intrinsic protein 1C|PLASMA MEMBRANE INTRINSIC PROTEIN 1;3|F22L4.16|F22L4_16	protein binding	GO:0005515	func	protein binding
AT1G01630	AT1G01630|T1N6.1|T1N6_1	transport	GO:0006810	proc	transport
AT1G01630	AT1G01630|T1N6.1|T1N6_1	transporter activity	GO:0005215	func	transporter activity
AT1G01630	AT1G01630|T1N6.1|T1N6_1	cysteine biosynthetic process	GO:0019344	proc	cysteine biosynthetic process
AT1G01630	AT1G01630|T1N6.1|T1N6_1	nucleus	GO:0005634	comp	nucleus
AT1G01630	AT1G01630|T1N6.1|T1N6_1	cysteine biosynthetic process	GO:0019344	proc	cysteine biosynthetic process
AT1G01640	AT1G01640|T1N6.2|T1N6_2	floral organ abscission	GO:0010227	proc	floral organ abscission
AT1G01640	AT1G01640|T1N6.2|T1N6_2	cytoplasm	GO:0005737	comp	cytoplasm
AT1G01640	AT1G01640|T1N6.2|T1N6_2	protein binding	GO:0005515	func	protein binding
AT1G01640	AT1G01640|T1N6.2|T1N6_2	proximal/distal pattern formation	GO:0009954	proc	proximal/distal pattern formation
AT1G01640	AT1G01640|T1N6.2|T1N6_2	flower development	GO:0009908	proc	flower development
AT1G01640	AT1G01640|T1N6.2|T1N6_2	flower morphogenesis	GO:0048439	proc	flower morphogenesis
AT1G01640	AT1G01640|T1N6.2|T1N6_2	cytoplasm	GO:0005737	comp	cytoplasm
AT1G01650	AT1G01650|SPPL4|ATSPPL4|SIGNAL PEPTIDE PEPTIDASE-LIKE 4|ARABIDOPSIS THALIANA SIGNAL PEPTIDE PEPTIDASE-LIKE 4|T1N6.3|T1N6_3	proteolysis	GO:0006508	proc	proteolysis
AT1G01650	AT1G01650|SPPL4|ATSPPL4|SIGNAL PEPTIDE PEPTIDASE-LIKE 4|ARABIDOPSIS THALIANA SIGNAL PEPTIDE PEPTIDASE-LIKE 4|T1N6.3|T1N6_3	plasma membrane	GO:0005886	comp	plasma membrane
AT1G01650	AT1G01650|SPPL4|ATSPPL4|SIGNAL PEPTIDE PEPTIDASE-LIKE 4|ARABIDOPSIS THALIANA SIGNAL PEPTIDE PEPTIDASE-LIKE 4|T1N6.3|T1N6_3	plasma membrane	GO:0005886	comp	plasma membrane
AT1G01650	AT1G01650|SPPL4|ATSPPL4|SIGNAL PEPTIDE PEPTIDASE-LIKE 4|ARABIDOPSIS THALIANA SIGNAL PEPTIDE PEPTIDASE-LIKE 4|T1N6.3|T1N6_3	peptidase activity	GO:0008233	func	peptidase activity
AT1G01660	AT1G01660|T1N6.4|T1N6_4	nucleus	GO:0005634	comp	nucleus
AT1G01670	AT1G01670|T1N6.28|T1N6_28	nucleus	GO:0005634	comp	nucleus
AT1G01680	AT1G01680|ATPUB54|PUB54|PLANT U-BOX 54|T1N6.5|T1N6_5	nucleus	GO:0005634	comp	nucleus
AT1G01690	AT1G01690|ATPRD3|PRD3|ARABIDOPSIS THALIANA PUTATIVE RECOMBINATION INITIATION DEFECTS 3|putative recombination initiation defects 3|T1N6.6|T1N6_6	meiotic DNA double-strand break formation	GO:0042138	proc	meiotic DNA double-strand break formation
AT1G01690	AT1G01690|ATPRD3|PRD3|ARABIDOPSIS THALIANA PUTATIVE RECOMBINATION INITIATION DEFECTS 3|putative recombination initiation defects 3|T1N6.6|T1N6_6	meiotic DNA double-strand break formation	GO:0042138	proc	meiotic DNA double-strand break formation
AT1G01690	AT1G01690|ATPRD3|PRD3|ARABIDOPSIS THALIANA PUTATIVE RECOMBINATION INITIATION DEFECTS 3|putative recombination initiation defects 3|T1N6.6|T1N6_6	meiotic DNA double-strand break formation	GO:0042138	proc	meiotic DNA double-strand break formation
AT1G01690	AT1G01690|ATPRD3|PRD3|ARABIDOPSIS THALIANA PUTATIVE RECOMBINATION INITIATION DEFECTS 3|putative recombination initiation defects 3|T1N6.6|T1N6_6	nucleus	GO:0005634	comp	nucleus
AT1G01690	AT1G01690|ATPRD3|PRD3|ARABIDOPSIS THALIANA PUTATIVE RECOMBINATION INITIATION DEFECTS 3|putative recombination initiation defects 3|T1N6.6|T1N6_6	chiasma assembly	GO:0051026	proc	chiasma assembly
AT1G01690	AT1G01690|ATPRD3|PRD3|ARABIDOPSIS THALIANA PUTATIVE RECOMBINATION INITIATION DEFECTS 3|putative recombination initiation defects 3|T1N6.6|T1N6_6	pollen development	GO:0009555	proc	pollen development
AT1G01690	AT1G01690|ATPRD3|PRD3|ARABIDOPSIS THALIANA PUTATIVE RECOMBINATION INITIATION DEFECTS 3|putative recombination initiation defects 3|T1N6.6|T1N6_6	chiasma assembly	GO:0051026	proc	chiasma assembly
AT1G01690	AT1G01690|ATPRD3|PRD3|ARABIDOPSIS THALIANA PUTATIVE RECOMBINATION INITIATION DEFECTS 3|putative recombination initiation defects 3|T1N6.6|T1N6_6	chiasma assembly	GO:0051026	proc	chiasma assembly
AT1G01690	AT1G01690|ATPRD3|PRD3|ARABIDOPSIS THALIANA PUTATIVE RECOMBINATION INITIATION DEFECTS 3|putative recombination initiation defects 3|T1N6.6|T1N6_6	chiasma assembly	GO:0051026	proc	chiasma assembly
AT1G01690	AT1G01690|ATPRD3|PRD3|ARABIDOPSIS THALIANA PUTATIVE RECOMBINATION INITIATION DEFECTS 3|putative recombination initiation defects 3|T1N6.6|T1N6_6	molecular_function	GO:0003674	func	molecular_function
AT1G01690	AT1G01690|ATPRD3|PRD3|ARABIDOPSIS THALIANA PUTATIVE RECOMBINATION INITIATION DEFECTS 3|putative recombination initiation defects 3|T1N6.6|T1N6_6	embryo sac development	GO:0009553	proc	embryo sac development
AT1G01695	AT1G01695|TRM33|TON1 Recruiting Motif 33	biological_process	GO:0008150	proc	biological_process
AT1G01695	AT1G01695|TRM33|TON1 Recruiting Motif 33	nucleus	GO:0005634	comp	nucleus
AT1G01700	AT1G01700|ATROPGEF2|ROPGEF2|ROP (rho of plants) guanine nucleotide exchange factor 2|T1N6.8|T1N6_8|KINASE PARTNER PROTEIN-LIKE|KPP-LIKE	nucleus	GO:0005634	comp	nucleus
AT1G01700	AT1G01700|ATROPGEF2|ROPGEF2|ROP (rho of plants) guanine nucleotide exchange factor 2|T1N6.8|T1N6_8|KINASE PARTNER PROTEIN-LIKE|KPP-LIKE	Rho guanyl-nucleotide exchange factor activity	GO:0005089	func	Rho guanyl-nucleotide exchange factor activity
AT1G01710	AT1G01710|T1N6.10|T1N6.9|T1N6_10|T1N6_9	cyclic nucleotide binding	GO:0030551	func	cyclic nucleotide binding
AT1G01710	AT1G01710|T1N6.10|T1N6.9|T1N6_10|T1N6_9	acyl-CoA metabolic process	GO:0006637	proc	acyl-CoA metabolic process
AT1G01710	AT1G01710|T1N6.10|T1N6.9|T1N6_10|T1N6_9	peroxisome	GO:0005777	comp	peroxisome
AT1G01710	AT1G01710|T1N6.10|T1N6.9|T1N6_10|T1N6_9	acyl-CoA metabolic process	GO:0006637	proc	acyl-CoA metabolic process
AT1G01710	AT1G01710|T1N6.10|T1N6.9|T1N6_10|T1N6_9	acyl-CoA hydrolase activity	GO:0047617	func	acyl-CoA hydrolase activity
AT1G01710	AT1G01710|T1N6.10|T1N6.9|T1N6_10|T1N6_9	peroxisome	GO:0005777	comp	peroxisome
AT1G01710	AT1G01710|T1N6.10|T1N6.9|T1N6_10|T1N6_9	peroxisome	GO:0005777	comp	peroxisome
AT1G01710	AT1G01710|T1N6.10|T1N6.9|T1N6_10|T1N6_9	peroxisome	GO:0005777	comp	peroxisome
AT1G01720	AT1G01720|ATAF1|ANAC002|ANAC2|Arabidopsis NAC domain containing protein 2|T1N6.12|T1N6_12	hyperosmotic salinity response	GO:0042538	proc	hyperosmotic salinity response
AT1G01720	AT1G01720|ATAF1|ANAC002|ANAC2|Arabidopsis NAC domain containing protein 2|T1N6.12|T1N6_12	response to fungus	GO:0009620	proc	response to fungus
AT1G01720	AT1G01720|ATAF1|ANAC002|ANAC2|Arabidopsis NAC domain containing protein 2|T1N6.12|T1N6_12	hyperosmotic salinity response	GO:0042538	proc	hyperosmotic salinity response
AT1G01720	AT1G01720|ATAF1|ANAC002|ANAC2|Arabidopsis NAC domain containing protein 2|T1N6.12|T1N6_12	response to water deprivation	GO:0009414	proc	response to water deprivation
AT1G01720	AT1G01720|ATAF1|ANAC002|ANAC2|Arabidopsis NAC domain containing protein 2|T1N6.12|T1N6_12	negative regulation of abscisic acid-activated signaling pathway	GO:0009788	proc	negative regulation of abscisic acid-activated signaling pathway
AT1G01720	AT1G01720|ATAF1|ANAC002|ANAC2|Arabidopsis NAC domain containing protein 2|T1N6.12|T1N6_12	jasmonic acid biosynthetic process	GO:0009695	proc	jasmonic acid biosynthetic process
AT1G01720	AT1G01720|ATAF1|ANAC002|ANAC2|Arabidopsis NAC domain containing protein 2|T1N6.12|T1N6_12	response to chitin	GO:0010200	proc	response to chitin
AT1G01720	AT1G01720|ATAF1|ANAC002|ANAC2|Arabidopsis NAC domain containing protein 2|T1N6.12|T1N6_12	multicellular organismal development	GO:0007275	proc	multicellular organismal development
AT1G01720	AT1G01720|ATAF1|ANAC002|ANAC2|Arabidopsis NAC domain containing protein 2|T1N6.12|T1N6_12	response to wounding	GO:0009611	proc	response to wounding
AT1G01720	AT1G01720|ATAF1|ANAC002|ANAC2|Arabidopsis NAC domain containing protein 2|T1N6.12|T1N6_12	response to abscisic acid	GO:0009737	proc	response to abscisic acid
AT1G01720	AT1G01720|ATAF1|ANAC002|ANAC2|Arabidopsis NAC domain containing protein 2|T1N6.12|T1N6_12	nucleus	GO:0005634	comp	nucleus
AT1G01720	AT1G01720|ATAF1|ANAC002|ANAC2|Arabidopsis NAC domain containing protein 2|T1N6.12|T1N6_12	negative regulation of abscisic acid-activated signaling pathway	GO:0009788	proc	negative regulation of abscisic acid-activated signaling pathway
AT1G01720	AT1G01720|ATAF1|ANAC002|ANAC2|Arabidopsis NAC domain containing protein 2|T1N6.12|T1N6_12	response to water deprivation	GO:0009414	proc	response to water deprivation
AT1G01720	AT1G01720|ATAF1|ANAC002|ANAC2|Arabidopsis NAC domain containing protein 2|T1N6.12|T1N6_12	jasmonic acid biosynthetic process	GO:0009695	proc	jasmonic acid biosynthetic process
AT1G01720	AT1G01720|ATAF1|ANAC002|ANAC2|Arabidopsis NAC domain containing protein 2|T1N6.12|T1N6_12	response to jasmonic acid	GO:0009753	proc	response to jasmonic acid
AT1G01720	AT1G01720|ATAF1|ANAC002|ANAC2|Arabidopsis NAC domain containing protein 2|T1N6.12|T1N6_12	sequence-specific DNA binding transcription factor activity	GO:0003700	func	sequence-specific DNA binding transcription factor activity
AT1G01720	AT1G01720|ATAF1|ANAC002|ANAC2|Arabidopsis NAC domain containing protein 2|T1N6.12|T1N6_12	response to wounding	GO:0009611	proc	response to wounding
AT1G01725	AT1G01725	negative regulation of transcription, DNA-templated	GO:0045892	proc	negative regulation of transcription, DNA-templated
AT1G01725	AT1G01725	negative regulation of transcription, DNA-templated	GO:0045892	proc	negative regulation of transcription, DNA-templated
AT1G01725	AT1G01725	biological_process	GO:0008150	proc	biological_process
AT1G01725	AT1G01725	molecular_function	GO:0003674	func	molecular_function
AT1G01725	AT1G01725	negative regulation of transcription, DNA-templated	GO:0045892	proc	negative regulation of transcription, DNA-templated
AT1G01730	AT1G01730|T1N6.14|T1N6_14	molecular_function	GO:0003674	func	molecular_function
AT1G01730	AT1G01730|T1N6.14|T1N6_14	biological_process	GO:0008150	proc	biological_process
AT1G01730	AT1G01730|T1N6.14|T1N6_14	nucleus	GO:0005634	comp	nucleus
AT1G01740	AT1G01740|BSK4|brassinosteroid-signaling kinase 4|T1N6.15|T1N6_15	plasma membrane	GO:0005886	comp	plasma membrane
AT1G01740	AT1G01740|BSK4|brassinosteroid-signaling kinase 4|T1N6.15|T1N6_15	plasma membrane	GO:0005886	comp	plasma membrane
AT1G01740	AT1G01740|BSK4|brassinosteroid-signaling kinase 4|T1N6.15|T1N6_15	kinase activity	GO:0016301	func	kinase activity
AT1G01740	AT1G01740|BSK4|brassinosteroid-signaling kinase 4|T1N6.15|T1N6_15	plasma membrane	GO:0005886	comp	plasma membrane
AT1G01750	AT1G01750|ADF11|actin depolymerizing factor 11|T1N6.16|T1N6_16	nucleus	GO:0005634	comp	nucleus
AT1G01750	AT1G01750|ADF11|actin depolymerizing factor 11|T1N6.16|T1N6_16	trichoblast differentiation	GO:0010054	proc	trichoblast differentiation
AT1G01750	AT1G01750|ADF11|actin depolymerizing factor 11|T1N6.16|T1N6_16	trichoblast differentiation	GO:0010054	proc	trichoblast differentiation
AT1G01750	AT1G01750|ADF11|actin depolymerizing factor 11|T1N6.16|T1N6_16	intracellular	GO:0005622	comp	intracellular
AT1G01760	AT1G01760|TAD1|AtTAD1|ortholog of yeast Tad1|T1N6.17|T1N6_17	RNA binding	GO:0003723	func	RNA binding
AT1G01760	AT1G01760|TAD1|AtTAD1|ortholog of yeast Tad1|T1N6.17|T1N6_17	RNA processing	GO:0006396	proc	RNA processing
AT1G01760	AT1G01760|TAD1|AtTAD1|ortholog of yeast Tad1|T1N6.17|T1N6_17	adenosine deaminase activity	GO:0004000	func	adenosine deaminase activity
AT1G01760	AT1G01760|TAD1|AtTAD1|ortholog of yeast Tad1|T1N6.17|T1N6_17	RNA processing	GO:0006396	proc	RNA processing
AT1G01760	AT1G01760|TAD1|AtTAD1|ortholog of yeast Tad1|T1N6.17|T1N6_17	nucleus	GO:0005634	comp	nucleus
AT1G01760	AT1G01760|TAD1|AtTAD1|ortholog of yeast Tad1|T1N6.17|T1N6_17	adenosine deaminase activity	GO:0004000	func	adenosine deaminase activity
AT1G01770	AT1G01770|T1N6.18|T1N6_18	nucleus	GO:0005634	comp	nucleus
AT1G01770	AT1G01770|T1N6.18|T1N6_18	biological_process	GO:0008150	proc	biological_process
AT1G01780	AT1G01780|PLIM2b|PLIM2b|T1N6.19|T1N6_19	actin cytoskeleton	GO:0015629	comp	actin cytoskeleton
AT1G01780	AT1G01780|PLIM2b|PLIM2b|T1N6.19|T1N6_19	cytoplasm	GO:0005737	comp	cytoplasm
AT1G01780	AT1G01780|PLIM2b|PLIM2b|T1N6.19|T1N6_19	actin filament bundle assembly	GO:0051017	proc	actin filament bundle assembly
AT1G01780	AT1G01780|PLIM2b|PLIM2b|T1N6.19|T1N6_19	actin filament binding	GO:0051015	func	actin filament binding
AT1G01780	AT1G01780|PLIM2b|PLIM2b|T1N6.19|T1N6_19	actin filament binding	GO:0051015	func	actin filament binding
AT1G01780	AT1G01780|PLIM2b|PLIM2b|T1N6.19|T1N6_19	actin filament bundle assembly	GO:0051017	proc	actin filament bundle assembly
AT1G01790	AT1G01790|KEA1|ATKEA1|K+ efflux antiporter 1|T1N6.21|T1N6_21	chloroplast envelope	GO:0009941	comp	chloroplast envelope
AT1G01790	AT1G01790|KEA1|ATKEA1|K+ efflux antiporter 1|T1N6.21|T1N6_21	chloroplast envelope	GO:0009941	comp	chloroplast envelope
AT1G01790	AT1G01790|KEA1|ATKEA1|K+ efflux antiporter 1|T1N6.21|T1N6_21	chloroplast	GO:0009507	comp	chloroplast
AT1G01790	AT1G01790|KEA1|ATKEA1|K+ efflux antiporter 1|T1N6.21|T1N6_21	chloroplast envelope	GO:0009941	comp	chloroplast envelope
AT1G01790	AT1G01790|KEA1|ATKEA1|K+ efflux antiporter 1|T1N6.21|T1N6_21	potassium:proton antiporter activity	GO:0015386	func	potassium:proton antiporter activity
AT1G01790	AT1G01790|KEA1|ATKEA1|K+ efflux antiporter 1|T1N6.21|T1N6_21	chloroplast envelope	GO:0009941	comp	chloroplast envelope
AT1G01790	AT1G01790|KEA1|ATKEA1|K+ efflux antiporter 1|T1N6.21|T1N6_21	chloroplast envelope	GO:0009941	comp	chloroplast envelope
AT1G01790	AT1G01790|KEA1|ATKEA1|K+ efflux antiporter 1|T1N6.21|T1N6_21	chloroplast	GO:0009507	comp	chloroplast
AT1G01790	AT1G01790|KEA1|ATKEA1|K+ efflux antiporter 1|T1N6.21|T1N6_21	chloroplast envelope	GO:0009941	comp	chloroplast envelope
AT1G01790	AT1G01790|KEA1|ATKEA1|K+ efflux antiporter 1|T1N6.21|T1N6_21	chloroplast envelope	GO:0009941	comp	chloroplast envelope
AT1G01790	AT1G01790|KEA1|ATKEA1|K+ efflux antiporter 1|T1N6.21|T1N6_21	chloroplast envelope	GO:0009941	comp	chloroplast envelope
AT1G01790	AT1G01790|KEA1|ATKEA1|K+ efflux antiporter 1|T1N6.21|T1N6_21	chloroplast envelope	GO:0009941	comp	chloroplast envelope
AT1G01790	AT1G01790|KEA1|ATKEA1|K+ efflux antiporter 1|T1N6.21|T1N6_21	chloroplast envelope	GO:0009941	comp	chloroplast envelope
AT1G01790	AT1G01790|KEA1|ATKEA1|K+ efflux antiporter 1|T1N6.21|T1N6_21	chloroplast envelope	GO:0009941	comp	chloroplast envelope
AT1G01790	AT1G01790|KEA1|ATKEA1|K+ efflux antiporter 1|T1N6.21|T1N6_21	chloroplast envelope	GO:0009941	comp	chloroplast envelope
AT1G01790	AT1G01790|KEA1|ATKEA1|K+ efflux antiporter 1|T1N6.21|T1N6_21	potassium ion transmembrane transporter activity	GO:0015079	func	potassium ion transmembrane transporter activity
AT1G01800	AT1G01800|T1N6.22|T1N6_22	response to cold	GO:0009409	proc	response to cold
AT1G01800	AT1G01800|T1N6.22|T1N6_22	oxidoreductase activity	GO:0016491	func	oxidoreductase activity
AT1G01800	AT1G01800|T1N6.22|T1N6_22	very long-chain fatty acid metabolic process	GO:0000038	proc	very long-chain fatty acid metabolic process
AT1G01800	AT1G01800|T1N6.22|T1N6_22	very long-chain fatty acid metabolic process	GO:0000038	proc	very long-chain fatty acid metabolic process
AT1G01800	AT1G01800|T1N6.22|T1N6_22	plant-type cell wall	GO:0009505	comp	plant-type cell wall
AT1G01800	AT1G01800|T1N6.22|T1N6_22	cytoplasm	GO:0005737	comp	cytoplasm
AT1G01800	AT1G01800|T1N6.22|T1N6_22	cuticle development	GO:0042335	proc	cuticle development
AT1G01800	AT1G01800|T1N6.22|T1N6_22	response to cold	GO:0009409	proc	response to cold
AT1G01810	AT1G01810|T1N6.23|T1N6_23	molecular_function	GO:0003674	func	molecular_function
AT1G01810	AT1G01810|T1N6.23|T1N6_23	nucleus	GO:0005634	comp	nucleus
AT1G01810	AT1G01810|T1N6.23|T1N6_23	biological_process	GO:0008150	proc	biological_process
AT1G01820	AT1G01820|PEX11C|peroxin 11c|T1N6.24|T1N6_24	peroxisome	GO:0005777	comp	peroxisome
AT1G01820	AT1G01820|PEX11C|peroxin 11c|T1N6.24|T1N6_24	peroxisome fission	GO:0016559	proc	peroxisome fission
AT1G01820	AT1G01820|PEX11C|peroxin 11c|T1N6.24|T1N6_24	peroxisomal membrane	GO:0005778	comp	peroxisomal membrane
AT1G01820	AT1G01820|PEX11C|peroxin 11c|T1N6.24|T1N6_24	molecular_function	GO:0003674	func	molecular_function
AT1G01820	AT1G01820|PEX11C|peroxin 11c|T1N6.24|T1N6_24	integral component of peroxisomal membrane	GO:0005779	comp	integral component of peroxisomal membrane
AT1G01820	AT1G01820|PEX11C|peroxin 11c|T1N6.24|T1N6_24	integral component of peroxisomal membrane	GO:0005779	comp	integral component of peroxisomal membrane
AT1G01820	AT1G01820|PEX11C|peroxin 11c|T1N6.24|T1N6_24	peroxisome fission	GO:0016559	proc	peroxisome fission
AT1G01820	AT1G01820|PEX11C|peroxin 11c|T1N6.24|T1N6_24	peroxisome fission	GO:0016559	proc	peroxisome fission
AT1G01820	AT1G01820|PEX11C|peroxin 11c|T1N6.24|T1N6_24	plasmodesma	GO:0009506	comp	plasmodesma
AT1G01820	AT1G01820|PEX11C|peroxin 11c|T1N6.24|T1N6_24	peroxisome fission	GO:0016559	proc	peroxisome fission
AT1G01820	AT1G01820|PEX11C|peroxin 11c|T1N6.24|T1N6_24	peroxisome organization	GO:0007031	proc	peroxisome organization
AT1G01820	AT1G01820|PEX11C|peroxin 11c|T1N6.24|T1N6_24	systemic acquired resistance	GO:0009627	proc	systemic acquired resistance
AT1G01820	AT1G01820|PEX11C|peroxin 11c|T1N6.24|T1N6_24	integral component of peroxisomal membrane	GO:0005779	comp	integral component of peroxisomal membrane
AT1G01820	AT1G01820|PEX11C|peroxin 11c|T1N6.24|T1N6_24	peroxisome fission	GO:0016559	proc	peroxisome fission
AT1G01820	AT1G01820|PEX11C|peroxin 11c|T1N6.24|T1N6_24	peroxisome	GO:0005777	comp	peroxisome
AT1G01820	AT1G01820|PEX11C|peroxin 11c|T1N6.24|T1N6_24	peroxisome fission	GO:0016559	proc	peroxisome fission
AT1G01820	AT1G01820|PEX11C|peroxin 11c|T1N6.24|T1N6_24	protein binding	GO:0005515	func	protein binding
AT1G01820	AT1G01820|PEX11C|peroxin 11c|T1N6.24|T1N6_24	peroxisome fission	GO:0016559	proc	peroxisome fission
AT1G01820	AT1G01820|PEX11C|peroxin 11c|T1N6.24|T1N6_24	identical protein binding	GO:0042802	func	identical protein binding
AT1G01820	AT1G01820|PEX11C|peroxin 11c|T1N6.24|T1N6_24	regulation of defense response	GO:0031347	proc	regulation of defense response
AT1G01820	AT1G01820|PEX11C|peroxin 11c|T1N6.24|T1N6_24	systemic acquired resistance	GO:0009627	proc	systemic acquired resistance
AT1G01820	AT1G01820|PEX11C|peroxin 11c|T1N6.24|T1N6_24	peroxisome organization	GO:0007031	proc	peroxisome organization
AT1G01820	AT1G01820|PEX11C|peroxin 11c|T1N6.24|T1N6_24	peroxisomal membrane	GO:0005778	comp	peroxisomal membrane
AT1G01820	AT1G01820|PEX11C|peroxin 11c|T1N6.24|T1N6_24	protein binding	GO:0005515	func	protein binding
AT1G01820	AT1G01820|PEX11C|peroxin 11c|T1N6.24|T1N6_24	peroxisome fission	GO:0016559	proc	peroxisome fission
AT1G01820	AT1G01820|PEX11C|peroxin 11c|T1N6.24|T1N6_24	peroxisomal membrane	GO:0005778	comp	peroxisomal membrane
AT1G01840	AT1G01840|T1N6.26|T1N6_26	biological_process	GO:0008150	proc	biological_process
AT1G01840	AT1G01840|T1N6.26|T1N6_26	chloroplast	GO:0009507	comp	chloroplast
AT1G01840	AT1G01840|T1N6.26|T1N6_26	molecular_function	GO:0003674	func	molecular_function
AT1G01860	AT1G01860|PFC1|PALEFACE 1|F22M8.1|DIMETHYLADENOSINE TRANSFERASE	mRNA (2'-O-methyladenosine-N6-)-methyltransferase activity	GO:0016422	func	mRNA (2'-O-methyladenosine-N6-)-methyltransferase activity
AT1G01860	AT1G01860|PFC1|PALEFACE 1|F22M8.1|DIMETHYLADENOSINE TRANSFERASE	cytoplasm	GO:0005737	comp	cytoplasm
AT1G01860	AT1G01860|PFC1|PALEFACE 1|F22M8.1|DIMETHYLADENOSINE TRANSFERASE	response to cold	GO:0009409	proc	response to cold
AT1G01860	AT1G01860|PFC1|PALEFACE 1|F22M8.1|DIMETHYLADENOSINE TRANSFERASE	response to cold	GO:0009409	proc	response to cold
AT1G01870	AT1G01870|51779.tRNA-Val-1	translational elongation	GO:0006414	proc	translational elongation
AT1G01870	AT1G01870|51779.tRNA-Val-1	cellular_component	GO:0005575	comp	cellular_component
AT1G01870	AT1G01870|51779.tRNA-Val-1	triplet codon-amino acid adaptor activity	GO:0030533	func	triplet codon-amino acid adaptor activity
AT1G01870	AT1G01870|51779.tRNA-Val-1	translational elongation	GO:0006414	proc	translational elongation
AT1G01870	AT1G01870|51779.tRNA-Val-1	translational elongation	GO:0006414	proc	translational elongation
AT1G01870	AT1G01870|51779.tRNA-Val-1	triplet codon-amino acid adaptor activity	GO:0030533	func	triplet codon-amino acid adaptor activity
AT1G01870	AT1G01870|51779.tRNA-Val-1	triplet codon-amino acid adaptor activity	GO:0030533	func	triplet codon-amino acid adaptor activity
AT1G01880	AT1G01880|GEN1|AtGEN1|ortholog of HsGEN1|F22M8.2|F22M8_2	nucleus	GO:0005634	comp	nucleus
AT1G01880	AT1G01880|GEN1|AtGEN1|ortholog of HsGEN1|F22M8.2|F22M8_2	DNA repair	GO:0006281	proc	DNA repair
AT1G01880	AT1G01880|GEN1|AtGEN1|ortholog of HsGEN1|F22M8.2|F22M8_2	DNA repair	GO:0006281	proc	DNA repair
AT1G01880	AT1G01880|GEN1|AtGEN1|ortholog of HsGEN1|F22M8.2|F22M8_2	nuclease activity	GO:0004518	func	nuclease activity
AT1G01880	AT1G01880|GEN1|AtGEN1|ortholog of HsGEN1|F22M8.2|F22M8_2	DNA repair	GO:0006281	proc	DNA repair
AT1G01880	AT1G01880|GEN1|AtGEN1|ortholog of HsGEN1|F22M8.2|F22M8_2	DNA repair	GO:0006281	proc	DNA repair
AT1G01880	AT1G01880|GEN1|AtGEN1|ortholog of HsGEN1|F22M8.2|F22M8_2	nucleus	GO:0005634	comp	nucleus
AT1G01890	AT1G01890|51779.tRNA-Lys-1	cellular_component	GO:0005575	comp	cellular_component
AT1G01890	AT1G01890|51779.tRNA-Lys-1	translational elongation	GO:0006414	proc	translational elongation
AT1G01890	AT1G01890|51779.tRNA-Lys-1	triplet codon-amino acid adaptor activity	GO:0030533	func	triplet codon-amino acid adaptor activity
AT1G01890	AT1G01890|51779.tRNA-Lys-1	translational elongation	GO:0006414	proc	translational elongation
AT1G01890	AT1G01890|51779.tRNA-Lys-1	triplet codon-amino acid adaptor activity	GO:0030533	func	triplet codon-amino acid adaptor activity
AT1G01890	AT1G01890|51779.tRNA-Lys-1	triplet codon-amino acid adaptor activity	GO:0030533	func	triplet codon-amino acid adaptor activity
AT1G01890	AT1G01890|51779.tRNA-Lys-1	translational elongation	GO:0006414	proc	translational elongation
AT1G01900	AT1G01900|ATSBT1.1|SBTI1.1|F22M8.3|F22M8_3	proteolysis	GO:0006508	proc	proteolysis
AT1G01900	AT1G01900|ATSBT1.1|SBTI1.1|F22M8.3|F22M8_3	cell wall	GO:0005618	comp	cell wall
AT1G01900	AT1G01900|ATSBT1.1|SBTI1.1|F22M8.3|F22M8_3	serine-type endopeptidase activity	GO:0004252	func	serine-type endopeptidase activity
AT1G01900	AT1G01900|ATSBT1.1|SBTI1.1|F22M8.3|F22M8_3	extracellular region	GO:0005576	comp	extracellular region
AT1G01900	AT1G01900|ATSBT1.1|SBTI1.1|F22M8.3|F22M8_3	apoplast	GO:0048046	comp	apoplast
AT1G01900	AT1G01900|ATSBT1.1|SBTI1.1|F22M8.3|F22M8_3	extracellular matrix	GO:0031012	comp	extracellular matrix
AT1G01910	AT1G01910|F22M8.4|F22M8_4	chloroplast	GO:0009507	comp	chloroplast
AT1G01910	AT1G01910|F22M8.4|F22M8_4	intra-Golgi vesicle-mediated transport	GO:0006891	proc	intra-Golgi vesicle-mediated transport
AT1G01910	AT1G01910|F22M8.4|F22M8_4	membrane	GO:0016020	comp	membrane
AT1G01910	AT1G01910|F22M8.4|F22M8_4	ATP binding	GO:0005524	func	ATP binding
AT1G01910	AT1G01910|F22M8.4|F22M8_4	protein binding	GO:0005515	func	protein binding
AT1G01910	AT1G01910|F22M8.4|F22M8_4	proteasome-mediated ubiquitin-dependent protein catabolic process	GO:0043161	proc	proteasome-mediated ubiquitin-dependent protein catabolic process
AT1G01910	AT1G01910|F22M8.4|F22M8_4	proteasome-mediated ubiquitin-dependent protein catabolic process	GO:0043161	proc	proteasome-mediated ubiquitin-dependent protein catabolic process
AT1G01910	AT1G01910|F22M8.4|F22M8_4	proteasome assembly	GO:0043248	proc	proteasome assembly
AT1G01910	AT1G01910|F22M8.4|F22M8_4	ATP binding	GO:0005524	func	ATP binding
AT1G01910	AT1G01910|F22M8.4|F22M8_4	response to misfolded protein	GO:0051788	proc	response to misfolded protein
AT1G01910	AT1G01910|F22M8.4|F22M8_4	anion transport	GO:0006820	proc	anion transport
AT1G01910	AT1G01910|F22M8.4|F22M8_4	proteasome-mediated ubiquitin-dependent protein catabolic process	GO:0043161	proc	proteasome-mediated ubiquitin-dependent protein catabolic process
AT1G01920	AT1G01920|F22M8.5|F22M8_5	nucleus	GO:0005634	comp	nucleus
AT1G01920	AT1G01920|F22M8.5|F22M8_5	biological_process	GO:0008150	proc	biological_process
AT1G01920	AT1G01920|F22M8.5|F22M8_5	embryo sac egg cell differentiation	GO:0009560	proc	embryo sac egg cell differentiation
AT1G01920	AT1G01920|F22M8.5|F22M8_5	nucleus	GO:0005634	comp	nucleus
AT1G01920	AT1G01920|F22M8.5|F22M8_5	molecular_function	GO:0003674	func	molecular_function
AT1G01920	AT1G01920|F22M8.5|F22M8_5	embryo sac egg cell differentiation	GO:0009560	proc	embryo sac egg cell differentiation
AT1G01930	AT1G01930|F22M8.6|F22M8_6	biological_process	GO:0008150	proc	biological_process
AT1G01930	AT1G01930|F22M8.6|F22M8_6	cytoplasm	GO:0005737	comp	cytoplasm
AT1G01930	AT1G01930|F22M8.6|F22M8_6	gravitropism	GO:0009630	proc	gravitropism
AT1G01940	AT1G01940|F22M8.7|F22M8_7	nucleus	GO:0005634	comp	nucleus
AT1G01940	AT1G01940|F22M8.7|F22M8_7	protein folding	GO:0006457	proc	protein folding
AT1G01940	AT1G01940|F22M8.7|F22M8_7	protein folding	GO:0006457	proc	protein folding
AT1G01940	AT1G01940|F22M8.7|F22M8_7	peptidyl-prolyl cis-trans isomerase activity	GO:0003755	func	peptidyl-prolyl cis-trans isomerase activity
AT1G01940	AT1G01940|F22M8.7|F22M8_7	protein folding	GO:0006457	proc	protein folding
AT1G01950	AT1G01950|ARK2|AtKINUb|armadillo repeat kinesin 2|Arabidopsis thaliana KINESIN Ungrouped clade, gene B|F22M8.8|F22M8_8	microtubule motor activity	GO:0003777	func	microtubule motor activity
AT1G01950	AT1G01950|ARK2|AtKINUb|armadillo repeat kinesin 2|Arabidopsis thaliana KINESIN Ungrouped clade, gene B|F22M8.8|F22M8_8	root development	GO:0048364	proc	root development
AT1G01960	AT1G01960|EDA10|embryo sac development arrest 10|F22M8.9|F22M8_9	nucleus	GO:0005634	comp	nucleus
AT1G01960	AT1G01960|EDA10|embryo sac development arrest 10|F22M8.9|F22M8_9	cytosol	GO:0005829	comp	cytosol
AT1G01960	AT1G01960|EDA10|embryo sac development arrest 10|F22M8.9|F22M8_9	megagametogenesis	GO:0009561	proc	megagametogenesis
AT1G01960	AT1G01960|EDA10|embryo sac development arrest 10|F22M8.9|F22M8_9	ARF guanyl-nucleotide exchange factor activity	GO:0005086	func	ARF guanyl-nucleotide exchange factor activity
AT1G01960	AT1G01960|EDA10|embryo sac development arrest 10|F22M8.9|F22M8_9	vesicle-mediated transport	GO:0016192	proc	vesicle-mediated transport
AT1G01960	AT1G01960|EDA10|embryo sac development arrest 10|F22M8.9|F22M8_9	cytosol	GO:0005829	comp	cytosol
AT1G01960	AT1G01960|EDA10|embryo sac development arrest 10|F22M8.9|F22M8_9	nucleus	GO:0005634	comp	nucleus
AT1G01960	AT1G01960|EDA10|embryo sac development arrest 10|F22M8.9|F22M8_9	regulation of catalytic activity	GO:0050790	proc	regulation of catalytic activity
AT1G01960	AT1G01960|EDA10|embryo sac development arrest 10|F22M8.9|F22M8_9	guanyl-nucleotide exchange factor activity	GO:0005085	func	guanyl-nucleotide exchange factor activity
AT1G01970	AT1G01970|F22M8.10|F22M8_10	biological_process	GO:0008150	proc	biological_process
AT1G01970	AT1G01970|F22M8.10|F22M8_10	mitochondrion	GO:0005739	comp	mitochondrion
AT1G01970	AT1G01970|F22M8.10|F22M8_10	molecular_function	GO:0003674	func	molecular_function
AT1G01980	AT1G01980|F22M8.11|F22M8_11	electron carrier activity	GO:0009055	func	electron carrier activity
AT1G01980	AT1G01980|F22M8.11|F22M8_11	chloroplast	GO:0009507	comp	chloroplast
AT1G01980	AT1G01980|F22M8.11|F22M8_11	Golgi apparatus	GO:0005794	comp	Golgi apparatus
AT1G01980	AT1G01980|F22M8.11|F22M8_11	plasma membrane	GO:0005886	comp	plasma membrane
AT1G01990	AT1G01990|F22M8.12|F22M8_12	biological_process	GO:0008150	proc	biological_process
AT1G01990	AT1G01990|F22M8.12|F22M8_12	molecular_function	GO:0003674	func	molecular_function
AT1G01990	AT1G01990|F22M8.12|F22M8_12	cellular_component	GO:0005575	comp	cellular_component
AT1G02000	AT1G02000|GAE2|UDP-D-glucuronate 4-epimerase 2|F22M8.13|F22M8_13	nucleotide-sugar metabolic process	GO:0009225	proc	nucleotide-sugar metabolic process
AT1G02000	AT1G02000|GAE2|UDP-D-glucuronate 4-epimerase 2|F22M8.13|F22M8_13	nucleotide-sugar metabolic process	GO:0009225	proc	nucleotide-sugar metabolic process
AT1G02000	AT1G02000|GAE2|UDP-D-glucuronate 4-epimerase 2|F22M8.13|F22M8_13	catalytic activity	GO:0003824	func	catalytic activity
AT1G02000	AT1G02000|GAE2|UDP-D-glucuronate 4-epimerase 2|F22M8.13|F22M8_13	UDP-glucuronate 4-epimerase activity	GO:0050378	func	UDP-glucuronate 4-epimerase activity
AT1G02000	AT1G02000|GAE2|UDP-D-glucuronate 4-epimerase 2|F22M8.13|F22M8_13	Golgi apparatus	GO:0005794	comp	Golgi apparatus
AT1G02010	AT1G02010|SEC1A|secretory 1A|F22M8.14	protein transporter activity	GO:0008565	func	protein transporter activity
AT1G02010	AT1G02010|SEC1A|secretory 1A|F22M8.14	protein secretion	GO:0009306	proc	protein secretion
AT1G02010	AT1G02010|SEC1A|secretory 1A|F22M8.14	nucleus	GO:0005634	comp	nucleus
AT1G02010	AT1G02010|SEC1A|secretory 1A|F22M8.14	nucleus	GO:0005634	comp	nucleus
AT1G02010	AT1G02010|SEC1A|secretory 1A|F22M8.14	protein secretion	GO:0009306	proc	protein secretion
AT1G02020	AT1G02020|T7I23.2|T7I23_2	chloroplast	GO:0009507	comp	chloroplast
AT1G02020	AT1G02020|T7I23.2|T7I23_2	nucleus	GO:0005634	comp	nucleus
AT1G02020	AT1G02020|T7I23.2|T7I23_2	oxidoreductase activity, acting on NAD(P)H, nitrogenous group as acceptor	GO:0016657	func	oxidoreductase activity, acting on NAD(P)H, nitrogenous group as acceptor
AT1G02020	AT1G02020|T7I23.2|T7I23_2	mitochondrion	GO:0005739	comp	mitochondrion
AT1G02020	AT1G02020|T7I23.2|T7I23_2	metabolic process	GO:0008152	proc	metabolic process
AT1G02020	AT1G02020|T7I23.2|T7I23_2	chloroplast	GO:0009507	comp	chloroplast
AT1G02030	AT1G02030|T7I23.3|T7I23_3	zinc ion binding	GO:0008270	func	zinc ion binding
AT1G02030	AT1G02030|T7I23.3|T7I23_3	regulation of transcription, DNA-templated	GO:0006355	proc	regulation of transcription, DNA-templated
AT1G02030	AT1G02030|T7I23.3|T7I23_3	regulation of transcription, DNA-templated	GO:0006355	proc	regulation of transcription, DNA-templated
AT1G02030	AT1G02030|T7I23.3|T7I23_3	regulation of transcription, DNA-templated	GO:0006355	proc	regulation of transcription, DNA-templated
AT1G02030	AT1G02030|T7I23.3|T7I23_3	nucleus	GO:0005634	comp	nucleus
AT1G02030	AT1G02030|T7I23.3|T7I23_3	nucleic acid binding	GO:0003676	func	nucleic acid binding
AT1G02030	AT1G02030|T7I23.3|T7I23_3	sequence-specific DNA binding transcription factor activity	GO:0003700	func	sequence-specific DNA binding transcription factor activity
AT1G02040	AT1G02040|T7I23.24|T7I23_24	nucleus	GO:0005634	comp	nucleus
AT1G02040	AT1G02040|T7I23.24|T7I23_24	zinc ion binding	GO:0008270	func	zinc ion binding
AT1G02040	AT1G02040|T7I23.24|T7I23_24	nucleic acid binding	GO:0003676	func	nucleic acid binding
AT1G02040	AT1G02040|T7I23.24|T7I23_24	sequence-specific DNA binding transcription factor activity	GO:0003700	func	sequence-specific DNA binding transcription factor activity
AT1G02050	AT1G02050|LAP6|PKSA|LESS ADHESIVE POLLEN 6|polyketide synthase A|T7I23.4|T7I23_4	pollen exine formation	GO:0010584	proc	pollen exine formation
AT1G02050	AT1G02050|LAP6|PKSA|LESS ADHESIVE POLLEN 6|polyketide synthase A|T7I23.4|T7I23_4	phenylpropanoid biosynthetic process	GO:0009699	proc	phenylpropanoid biosynthetic process
AT1G02050	AT1G02050|LAP6|PKSA|LESS ADHESIVE POLLEN 6|polyketide synthase A|T7I23.4|T7I23_4	pollen exine formation	GO:0010584	proc	pollen exine formation
AT1G02050	AT1G02050|LAP6|PKSA|LESS ADHESIVE POLLEN 6|polyketide synthase A|T7I23.4|T7I23_4	polyketide biosynthetic process	GO:0030639	proc	polyketide biosynthetic process
AT1G02050	AT1G02050|LAP6|PKSA|LESS ADHESIVE POLLEN 6|polyketide synthase A|T7I23.4|T7I23_4	pollen exine formation	GO:0010584	proc	pollen exine formation
AT1G02050	AT1G02050|LAP6|PKSA|LESS ADHESIVE POLLEN 6|polyketide synthase A|T7I23.4|T7I23_4	pollen exine formation	GO:0010584	proc	pollen exine formation
AT1G02050	AT1G02050|LAP6|PKSA|LESS ADHESIVE POLLEN 6|polyketide synthase A|T7I23.4|T7I23_4	endoplasmic reticulum	GO:0005783	comp	endoplasmic reticulum
AT1G02050	AT1G02050|LAP6|PKSA|LESS ADHESIVE POLLEN 6|polyketide synthase A|T7I23.4|T7I23_4	pollen exine formation	GO:0010584	proc	pollen exine formation
AT1G02050	AT1G02050|LAP6|PKSA|LESS ADHESIVE POLLEN 6|polyketide synthase A|T7I23.4|T7I23_4	sporopollenin biosynthetic process	GO:0080110	proc	sporopollenin biosynthetic process
AT1G02050	AT1G02050|LAP6|PKSA|LESS ADHESIVE POLLEN 6|polyketide synthase A|T7I23.4|T7I23_4	sporopollenin biosynthetic process	GO:0080110	proc	sporopollenin biosynthetic process
AT1G02050	AT1G02050|LAP6|PKSA|LESS ADHESIVE POLLEN 6|polyketide synthase A|T7I23.4|T7I23_4	tetraketide alpha-pyrone synthase activity	GO:0090439	func	tetraketide alpha-pyrone synthase activity
AT1G02050	AT1G02050|LAP6|PKSA|LESS ADHESIVE POLLEN 6|polyketide synthase A|T7I23.4|T7I23_4	pollen exine formation	GO:0010584	proc	pollen exine formation
AT1G02050	AT1G02050|LAP6|PKSA|LESS ADHESIVE POLLEN 6|polyketide synthase A|T7I23.4|T7I23_4	pollen exine formation	GO:0010584	proc	pollen exine formation
AT1G02050	AT1G02050|LAP6|PKSA|LESS ADHESIVE POLLEN 6|polyketide synthase A|T7I23.4|T7I23_4	sporopollenin biosynthetic process	GO:0080110	proc	sporopollenin biosynthetic process
AT1G02050	AT1G02050|LAP6|PKSA|LESS ADHESIVE POLLEN 6|polyketide synthase A|T7I23.4|T7I23_4	sporopollenin biosynthetic process	GO:0080110	proc	sporopollenin biosynthetic process
AT1G02050	AT1G02050|LAP6|PKSA|LESS ADHESIVE POLLEN 6|polyketide synthase A|T7I23.4|T7I23_4	pollen exine formation	GO:0010584	proc	pollen exine formation
AT1G02050	AT1G02050|LAP6|PKSA|LESS ADHESIVE POLLEN 6|polyketide synthase A|T7I23.4|T7I23_4	cytoplasm	GO:0005737	comp	cytoplasm
AT1G02050	AT1G02050|LAP6|PKSA|LESS ADHESIVE POLLEN 6|polyketide synthase A|T7I23.4|T7I23_4	pollen exine formation	GO:0010584	proc	pollen exine formation
AT1G02050	AT1G02050|LAP6|PKSA|LESS ADHESIVE POLLEN 6|polyketide synthase A|T7I23.4|T7I23_4	pollen exine formation	GO:0010584	proc	pollen exine formation
AT1G02050	AT1G02050|LAP6|PKSA|LESS ADHESIVE POLLEN 6|polyketide synthase A|T7I23.4|T7I23_4	pollen exine formation	GO:0010584	proc	pollen exine formation
AT1G02050	AT1G02050|LAP6|PKSA|LESS ADHESIVE POLLEN 6|polyketide synthase A|T7I23.4|T7I23_4	pollen exine formation	GO:0010584	proc	pollen exine formation
AT1G02050	AT1G02050|LAP6|PKSA|LESS ADHESIVE POLLEN 6|polyketide synthase A|T7I23.4|T7I23_4	phenylpropanoid biosynthetic process	GO:0009699	proc	phenylpropanoid biosynthetic process
AT1G02060	AT1G02060|T7I23.14|T7I23_14	biological_process	GO:0008150	proc	biological_process
AT1G02060	AT1G02060|T7I23.14|T7I23_14	mitochondrion	GO:0005739	comp	mitochondrion
AT1G02065	AT1G02065|SPL8|squamosa promoter binding protein-like 8	DNA binding	GO:0003677	func	DNA binding
AT1G02065	AT1G02065|SPL8|squamosa promoter binding protein-like 8	microsporogenesis	GO:0009556	proc	microsporogenesis
AT1G02065	AT1G02065|SPL8|squamosa promoter binding protein-like 8	nucleus	GO:0005634	comp	nucleus
AT1G02065	AT1G02065|SPL8|squamosa promoter binding protein-like 8	megasporogenesis	GO:0009554	proc	megasporogenesis
AT1G02065	AT1G02065|SPL8|squamosa promoter binding protein-like 8	nucleus	GO:0005634	comp	nucleus
AT1G02065	AT1G02065|SPL8|squamosa promoter binding protein-like 8	anther development	GO:0048653	proc	anther development
AT1G02065	AT1G02065|SPL8|squamosa promoter binding protein-like 8	DNA binding	GO:0003677	func	DNA binding
AT1G02065	AT1G02065|SPL8|squamosa promoter binding protein-like 8	nucleus	GO:0005634	comp	nucleus
AT1G02065	AT1G02065|SPL8|squamosa promoter binding protein-like 8	nucleus	GO:0005634	comp	nucleus
AT1G02065	AT1G02065|SPL8|squamosa promoter binding protein-like 8	microsporogenesis	GO:0009556	proc	microsporogenesis
AT1G02065	AT1G02065|SPL8|squamosa promoter binding protein-like 8	megasporogenesis	GO:0009554	proc	megasporogenesis
AT1G02070	AT1G02070|T7I23.30|T7I23_30	cellular_component	GO:0005575	comp	cellular_component
AT1G02074	AT1G02074	biological_process	GO:0008150	proc	biological_process
AT1G02074	AT1G02074	mitochondrion	GO:0005739	comp	mitochondrion
AT1G02074	AT1G02074	molecular_function	GO:0003674	func	molecular_function
AT1G02080	AT1G02080|T7I23.15|T7I23_15	actin nucleation	GO:0045010	proc	actin nucleation
AT1G02080	AT1G02080|T7I23.15|T7I23_15	cytokinesis by cell plate formation	GO:0000911	proc	cytokinesis by cell plate formation
AT1G02080	AT1G02080|T7I23.15|T7I23_15	microtubule cytoskeleton organization	GO:0000226	proc	microtubule cytoskeleton organization
AT1G02080	AT1G02080|T7I23.15|T7I23_15	cytosol	GO:0005829	comp	cytosol
AT1G02080	AT1G02080|T7I23.15|T7I23_15	membrane	GO:0016020	comp	membrane
AT1G02080	AT1G02080|T7I23.15|T7I23_15	actin nucleation	GO:0045010	proc	actin nucleation
AT1G02080	AT1G02080|T7I23.15|T7I23_15	microtubule cytoskeleton organization	GO:0000226	proc	microtubule cytoskeleton organization
AT1G02080	AT1G02080|T7I23.15|T7I23_15	trichome morphogenesis	GO:0010090	proc	trichome morphogenesis
AT1G02080	AT1G02080|T7I23.15|T7I23_15	trichome morphogenesis	GO:0010090	proc	trichome morphogenesis
AT1G02080	AT1G02080|T7I23.15|T7I23_15	cell adhesion	GO:0007155	proc	cell adhesion
AT1G02090	AT1G02090|FUS5|CSN7|COP15|ATCSN7|FUSCA 5|COP9 SIGNALOSOME SUBUNIT 7|CONSTITUTIVE PHOTOMORPHOGENIC 15|ARABIDOPSIS THALIANA COP9 SIGNALOSOME SUBUNIT 7|T7I23.25|T7I23_25	COP9 signalosome	GO:0008180	comp	COP9 signalosome
AT1G02090	AT1G02090|FUS5|CSN7|COP15|ATCSN7|FUSCA 5|COP9 SIGNALOSOME SUBUNIT 7|CONSTITUTIVE PHOTOMORPHOGENIC 15|ARABIDOPSIS THALIANA COP9 SIGNALOSOME SUBUNIT 7|T7I23.25|T7I23_25	histone methylation	GO:0016571	proc	histone methylation
AT1G02090	AT1G02090|FUS5|CSN7|COP15|ATCSN7|FUSCA 5|COP9 SIGNALOSOME SUBUNIT 7|CONSTITUTIVE PHOTOMORPHOGENIC 15|ARABIDOPSIS THALIANA COP9 SIGNALOSOME SUBUNIT 7|T7I23.25|T7I23_25	protein deubiquitination	GO:0016579	proc	protein deubiquitination
AT1G02090	AT1G02090|FUS5|CSN7|COP15|ATCSN7|FUSCA 5|COP9 SIGNALOSOME SUBUNIT 7|CONSTITUTIVE PHOTOMORPHOGENIC 15|ARABIDOPSIS THALIANA COP9 SIGNALOSOME SUBUNIT 7|T7I23.25|T7I23_25	COP9 signalosome	GO:0008180	comp	COP9 signalosome
AT1G02090	AT1G02090|FUS5|CSN7|COP15|ATCSN7|FUSCA 5|COP9 SIGNALOSOME SUBUNIT 7|CONSTITUTIVE PHOTOMORPHOGENIC 15|ARABIDOPSIS THALIANA COP9 SIGNALOSOME SUBUNIT 7|T7I23.25|T7I23_25	MAP kinase kinase activity	GO:0004708	func	MAP kinase kinase activity
AT1G02090	AT1G02090|FUS5|CSN7|COP15|ATCSN7|FUSCA 5|COP9 SIGNALOSOME SUBUNIT 7|CONSTITUTIVE PHOTOMORPHOGENIC 15|ARABIDOPSIS THALIANA COP9 SIGNALOSOME SUBUNIT 7|T7I23.25|T7I23_25	protein binding	GO:0005515	func	protein binding
AT1G02090	AT1G02090|FUS5|CSN7|COP15|ATCSN7|FUSCA 5|COP9 SIGNALOSOME SUBUNIT 7|CONSTITUTIVE PHOTOMORPHOGENIC 15|ARABIDOPSIS THALIANA COP9 SIGNALOSOME SUBUNIT 7|T7I23.25|T7I23_25	protein ubiquitination	GO:0016567	proc	protein ubiquitination
AT1G02090	AT1G02090|FUS5|CSN7|COP15|ATCSN7|FUSCA 5|COP9 SIGNALOSOME SUBUNIT 7|CONSTITUTIVE PHOTOMORPHOGENIC 15|ARABIDOPSIS THALIANA COP9 SIGNALOSOME SUBUNIT 7|T7I23.25|T7I23_25	cullin deneddylation	GO:0010388	proc	cullin deneddylation
AT1G02090	AT1G02090|FUS5|CSN7|COP15|ATCSN7|FUSCA 5|COP9 SIGNALOSOME SUBUNIT 7|CONSTITUTIVE PHOTOMORPHOGENIC 15|ARABIDOPSIS THALIANA COP9 SIGNALOSOME SUBUNIT 7|T7I23.25|T7I23_25	protein ubiquitination	GO:0016567	proc	protein ubiquitination
AT1G02090	AT1G02090|FUS5|CSN7|COP15|ATCSN7|FUSCA 5|COP9 SIGNALOSOME SUBUNIT 7|CONSTITUTIVE PHOTOMORPHOGENIC 15|ARABIDOPSIS THALIANA COP9 SIGNALOSOME SUBUNIT 7|T7I23.25|T7I23_25	cytoplasm	GO:0005737	comp	cytoplasm
AT1G02090	AT1G02090|FUS5|CSN7|COP15|ATCSN7|FUSCA 5|COP9 SIGNALOSOME SUBUNIT 7|CONSTITUTIVE PHOTOMORPHOGENIC 15|ARABIDOPSIS THALIANA COP9 SIGNALOSOME SUBUNIT 7|T7I23.25|T7I23_25	COP9 signalosome	GO:0008180	comp	COP9 signalosome
AT1G02090	AT1G02090|FUS5|CSN7|COP15|ATCSN7|FUSCA 5|COP9 SIGNALOSOME SUBUNIT 7|CONSTITUTIVE PHOTOMORPHOGENIC 15|ARABIDOPSIS THALIANA COP9 SIGNALOSOME SUBUNIT 7|T7I23.25|T7I23_25	histone methylation	GO:0016571	proc	histone methylation
AT1G02090	AT1G02090|FUS5|CSN7|COP15|ATCSN7|FUSCA 5|COP9 SIGNALOSOME SUBUNIT 7|CONSTITUTIVE PHOTOMORPHOGENIC 15|ARABIDOPSIS THALIANA COP9 SIGNALOSOME SUBUNIT 7|T7I23.25|T7I23_25	positive regulation of transcription, DNA-templated	GO:0045893	proc	positive regulation of transcription, DNA-templated
AT1G02090	AT1G02090|FUS5|CSN7|COP15|ATCSN7|FUSCA 5|COP9 SIGNALOSOME SUBUNIT 7|CONSTITUTIVE PHOTOMORPHOGENIC 15|ARABIDOPSIS THALIANA COP9 SIGNALOSOME SUBUNIT 7|T7I23.25|T7I23_25	cullin deneddylation	GO:0010388	proc	cullin deneddylation
AT1G02090	AT1G02090|FUS5|CSN7|COP15|ATCSN7|FUSCA 5|COP9 SIGNALOSOME SUBUNIT 7|CONSTITUTIVE PHOTOMORPHOGENIC 15|ARABIDOPSIS THALIANA COP9 SIGNALOSOME SUBUNIT 7|T7I23.25|T7I23_25	photomorphogenesis	GO:0009640	proc	photomorphogenesis
AT1G02090	AT1G02090|FUS5|CSN7|COP15|ATCSN7|FUSCA 5|COP9 SIGNALOSOME SUBUNIT 7|CONSTITUTIVE PHOTOMORPHOGENIC 15|ARABIDOPSIS THALIANA COP9 SIGNALOSOME SUBUNIT 7|T7I23.25|T7I23_25	cytosol	GO:0005829	comp	cytosol
AT1G02090	AT1G02090|FUS5|CSN7|COP15|ATCSN7|FUSCA 5|COP9 SIGNALOSOME SUBUNIT 7|CONSTITUTIVE PHOTOMORPHOGENIC 15|ARABIDOPSIS THALIANA COP9 SIGNALOSOME SUBUNIT 7|T7I23.25|T7I23_25	protein binding	GO:0005515	func	protein binding
AT1G02090	AT1G02090|FUS5|CSN7|COP15|ATCSN7|FUSCA 5|COP9 SIGNALOSOME SUBUNIT 7|CONSTITUTIVE PHOTOMORPHOGENIC 15|ARABIDOPSIS THALIANA COP9 SIGNALOSOME SUBUNIT 7|T7I23.25|T7I23_25	protein binding	GO:0005515	func	protein binding
AT1G02090	AT1G02090|FUS5|CSN7|COP15|ATCSN7|FUSCA 5|COP9 SIGNALOSOME SUBUNIT 7|CONSTITUTIVE PHOTOMORPHOGENIC 15|ARABIDOPSIS THALIANA COP9 SIGNALOSOME SUBUNIT 7|T7I23.25|T7I23_25	cullin deneddylation	GO:0010388	proc	cullin deneddylation
AT1G02090	AT1G02090|FUS5|CSN7|COP15|ATCSN7|FUSCA 5|COP9 SIGNALOSOME SUBUNIT 7|CONSTITUTIVE PHOTOMORPHOGENIC 15|ARABIDOPSIS THALIANA COP9 SIGNALOSOME SUBUNIT 7|T7I23.25|T7I23_25	histone methylation	GO:0016571	proc	histone methylation
AT1G02090	AT1G02090|FUS5|CSN7|COP15|ATCSN7|FUSCA 5|COP9 SIGNALOSOME SUBUNIT 7|CONSTITUTIVE PHOTOMORPHOGENIC 15|ARABIDOPSIS THALIANA COP9 SIGNALOSOME SUBUNIT 7|T7I23.25|T7I23_25	histone methylation	GO:0016571	proc	histone methylation
AT1G02090	AT1G02090|FUS5|CSN7|COP15|ATCSN7|FUSCA 5|COP9 SIGNALOSOME SUBUNIT 7|CONSTITUTIVE PHOTOMORPHOGENIC 15|ARABIDOPSIS THALIANA COP9 SIGNALOSOME SUBUNIT 7|T7I23.25|T7I23_25	protein deubiquitination	GO:0016579	proc	protein deubiquitination
AT1G02090	AT1G02090|FUS5|CSN7|COP15|ATCSN7|FUSCA 5|COP9 SIGNALOSOME SUBUNIT 7|CONSTITUTIVE PHOTOMORPHOGENIC 15|ARABIDOPSIS THALIANA COP9 SIGNALOSOME SUBUNIT 7|T7I23.25|T7I23_25	cullin deneddylation	GO:0010388	proc	cullin deneddylation
AT1G02090	AT1G02090|FUS5|CSN7|COP15|ATCSN7|FUSCA 5|COP9 SIGNALOSOME SUBUNIT 7|CONSTITUTIVE PHOTOMORPHOGENIC 15|ARABIDOPSIS THALIANA COP9 SIGNALOSOME SUBUNIT 7|T7I23.25|T7I23_25	cytosol	GO:0005829	comp	cytosol
AT1G02090	AT1G02090|FUS5|CSN7|COP15|ATCSN7|FUSCA 5|COP9 SIGNALOSOME SUBUNIT 7|CONSTITUTIVE PHOTOMORPHOGENIC 15|ARABIDOPSIS THALIANA COP9 SIGNALOSOME SUBUNIT 7|T7I23.25|T7I23_25	cytosol	GO:0005829	comp	cytosol
AT1G02090	AT1G02090|FUS5|CSN7|COP15|ATCSN7|FUSCA 5|COP9 SIGNALOSOME SUBUNIT 7|CONSTITUTIVE PHOTOMORPHOGENIC 15|ARABIDOPSIS THALIANA COP9 SIGNALOSOME SUBUNIT 7|T7I23.25|T7I23_25	nucleus	GO:0005634	comp	nucleus
AT1G02090	AT1G02090|FUS5|CSN7|COP15|ATCSN7|FUSCA 5|COP9 SIGNALOSOME SUBUNIT 7|CONSTITUTIVE PHOTOMORPHOGENIC 15|ARABIDOPSIS THALIANA COP9 SIGNALOSOME SUBUNIT 7|T7I23.25|T7I23_25	protein binding	GO:0005515	func	protein binding
AT1G02090	AT1G02090|FUS5|CSN7|COP15|ATCSN7|FUSCA 5|COP9 SIGNALOSOME SUBUNIT 7|CONSTITUTIVE PHOTOMORPHOGENIC 15|ARABIDOPSIS THALIANA COP9 SIGNALOSOME SUBUNIT 7|T7I23.25|T7I23_25	photomorphogenesis	GO:0009640	proc	photomorphogenesis
AT1G02090	AT1G02090|FUS5|CSN7|COP15|ATCSN7|FUSCA 5|COP9 SIGNALOSOME SUBUNIT 7|CONSTITUTIVE PHOTOMORPHOGENIC 15|ARABIDOPSIS THALIANA COP9 SIGNALOSOME SUBUNIT 7|T7I23.25|T7I23_25	photomorphogenesis	GO:0009640	proc	photomorphogenesis
AT1G02090	AT1G02090|FUS5|CSN7|COP15|ATCSN7|FUSCA 5|COP9 SIGNALOSOME SUBUNIT 7|CONSTITUTIVE PHOTOMORPHOGENIC 15|ARABIDOPSIS THALIANA COP9 SIGNALOSOME SUBUNIT 7|T7I23.25|T7I23_25	protein deubiquitination	GO:0016579	proc	protein deubiquitination
AT1G02090	AT1G02090|FUS5|CSN7|COP15|ATCSN7|FUSCA 5|COP9 SIGNALOSOME SUBUNIT 7|CONSTITUTIVE PHOTOMORPHOGENIC 15|ARABIDOPSIS THALIANA COP9 SIGNALOSOME SUBUNIT 7|T7I23.25|T7I23_25	positive regulation of transcription, DNA-templated	GO:0045893	proc	positive regulation of transcription, DNA-templated
AT1G02090	AT1G02090|FUS5|CSN7|COP15|ATCSN7|FUSCA 5|COP9 SIGNALOSOME SUBUNIT 7|CONSTITUTIVE PHOTOMORPHOGENIC 15|ARABIDOPSIS THALIANA COP9 SIGNALOSOME SUBUNIT 7|T7I23.25|T7I23_25	photomorphogenesis	GO:0009640	proc	photomorphogenesis
AT1G02090	AT1G02090|FUS5|CSN7|COP15|ATCSN7|FUSCA 5|COP9 SIGNALOSOME SUBUNIT 7|CONSTITUTIVE PHOTOMORPHOGENIC 15|ARABIDOPSIS THALIANA COP9 SIGNALOSOME SUBUNIT 7|T7I23.25|T7I23_25	MAP kinase kinase activity	GO:0004708	func	MAP kinase kinase activity
AT1G02090	AT1G02090|FUS5|CSN7|COP15|ATCSN7|FUSCA 5|COP9 SIGNALOSOME SUBUNIT 7|CONSTITUTIVE PHOTOMORPHOGENIC 15|ARABIDOPSIS THALIANA COP9 SIGNALOSOME SUBUNIT 7|T7I23.25|T7I23_25	positive regulation of transcription, DNA-templated	GO:0045893	proc	positive regulation of transcription, DNA-templated
AT1G02090	AT1G02090|FUS5|CSN7|COP15|ATCSN7|FUSCA 5|COP9 SIGNALOSOME SUBUNIT 7|CONSTITUTIVE PHOTOMORPHOGENIC 15|ARABIDOPSIS THALIANA COP9 SIGNALOSOME SUBUNIT 7|T7I23.25|T7I23_25	cullin deneddylation	GO:0010388	proc	cullin deneddylation
AT1G02090	AT1G02090|FUS5|CSN7|COP15|ATCSN7|FUSCA 5|COP9 SIGNALOSOME SUBUNIT 7|CONSTITUTIVE PHOTOMORPHOGENIC 15|ARABIDOPSIS THALIANA COP9 SIGNALOSOME SUBUNIT 7|T7I23.25|T7I23_25	cullin deneddylation	GO:0010388	proc	cullin deneddylation
AT1G02090	AT1G02090|FUS5|CSN7|COP15|ATCSN7|FUSCA 5|COP9 SIGNALOSOME SUBUNIT 7|CONSTITUTIVE PHOTOMORPHOGENIC 15|ARABIDOPSIS THALIANA COP9 SIGNALOSOME SUBUNIT 7|T7I23.25|T7I23_25	COP9 signalosome	GO:0008180	comp	COP9 signalosome
AT1G02090	AT1G02090|FUS5|CSN7|COP15|ATCSN7|FUSCA 5|COP9 SIGNALOSOME SUBUNIT 7|CONSTITUTIVE PHOTOMORPHOGENIC 15|ARABIDOPSIS THALIANA COP9 SIGNALOSOME SUBUNIT 7|T7I23.25|T7I23_25	protein ubiquitination	GO:0016567	proc	protein ubiquitination
AT1G02090	AT1G02090|FUS5|CSN7|COP15|ATCSN7|FUSCA 5|COP9 SIGNALOSOME SUBUNIT 7|CONSTITUTIVE PHOTOMORPHOGENIC 15|ARABIDOPSIS THALIANA COP9 SIGNALOSOME SUBUNIT 7|T7I23.25|T7I23_25	COP9 signalosome assembly	GO:0010387	proc	COP9 signalosome assembly
AT1G02100	AT1G02100|SBI1|LCMT1|SUPPRESSOR OF BRI1|leucine carboxyl methyl transferase 1|T7I23.16|T7I23_16	photoperiodism, flowering	GO:0048573	proc	photoperiodism, flowering
AT1G02100	AT1G02100|SBI1|LCMT1|SUPPRESSOR OF BRI1|leucine carboxyl methyl transferase 1|T7I23.16|T7I23_16	methyltransferase activity	GO:0008168	func	methyltransferase activity
AT1G02100	AT1G02100|SBI1|LCMT1|SUPPRESSOR OF BRI1|leucine carboxyl methyl transferase 1|T7I23.16|T7I23_16	nucleus	GO:0005634	comp	nucleus
AT1G02100	AT1G02100|SBI1|LCMT1|SUPPRESSOR OF BRI1|leucine carboxyl methyl transferase 1|T7I23.16|T7I23_16	nucleus	GO:0005634	comp	nucleus
AT1G02100	AT1G02100|SBI1|LCMT1|SUPPRESSOR OF BRI1|leucine carboxyl methyl transferase 1|T7I23.16|T7I23_16	photoperiodism, flowering	GO:0048573	proc	photoperiodism, flowering
AT1G02100	AT1G02100|SBI1|LCMT1|SUPPRESSOR OF BRI1|leucine carboxyl methyl transferase 1|T7I23.16|T7I23_16	nucleus	GO:0005634	comp	nucleus
AT1G02110	AT1G02110|T7I23.5|T7I23_5	protein ubiquitination	GO:0016567	proc	protein ubiquitination
AT1G02110	AT1G02110|T7I23.5|T7I23_5	photomorphogenesis	GO:0009640	proc	photomorphogenesis
AT1G02110	AT1G02110|T7I23.5|T7I23_5	histone methylation	GO:0016571	proc	histone methylation
AT1G02110	AT1G02110|T7I23.5|T7I23_5	histone methylation	GO:0016571	proc	histone methylation
AT1G02110	AT1G02110|T7I23.5|T7I23_5	nucleus	GO:0005634	comp	nucleus
AT1G02110	AT1G02110|T7I23.5|T7I23_5	N-terminal protein myristoylation	GO:0006499	proc	N-terminal protein myristoylation
AT1G02110	AT1G02110|T7I23.5|T7I23_5	N-terminal protein myristoylation	GO:0006499	proc	N-terminal protein myristoylation
AT1G02110	AT1G02110|T7I23.5|T7I23_5	histone methylation	GO:0016571	proc	histone methylation
AT1G02110	AT1G02110|T7I23.5|T7I23_5	molecular_function	GO:0003674	func	molecular_function
AT1G02110	AT1G02110|T7I23.5|T7I23_5	protein ubiquitination	GO:0016567	proc	protein ubiquitination
AT1G02110	AT1G02110|T7I23.5|T7I23_5	positive regulation of transcription, DNA-templated	GO:0045893	proc	positive regulation of transcription, DNA-templated
AT1G02110	AT1G02110|T7I23.5|T7I23_5	cullin deneddylation	GO:0010388	proc	cullin deneddylation
AT1G02110	AT1G02110|T7I23.5|T7I23_5	photomorphogenesis	GO:0009640	proc	photomorphogenesis
AT1G02110	AT1G02110|T7I23.5|T7I23_5	positive regulation of transcription, DNA-templated	GO:0045893	proc	positive regulation of transcription, DNA-templated
AT1G02110	AT1G02110|T7I23.5|T7I23_5	protein ubiquitination	GO:0016567	proc	protein ubiquitination
AT1G02110	AT1G02110|T7I23.5|T7I23_5	histone methylation	GO:0016571	proc	histone methylation
AT1G02110	AT1G02110|T7I23.5|T7I23_5	protein deubiquitination	GO:0016579	proc	protein deubiquitination
AT1G02110	AT1G02110|T7I23.5|T7I23_5	protein deubiquitination	GO:0016579	proc	protein deubiquitination
AT1G02110	AT1G02110|T7I23.5|T7I23_5	cullin deneddylation	GO:0010388	proc	cullin deneddylation
AT1G02110	AT1G02110|T7I23.5|T7I23_5	protein deubiquitination	GO:0016579	proc	protein deubiquitination
AT1G02110	AT1G02110|T7I23.5|T7I23_5	N-terminal protein myristoylation	GO:0006499	proc	N-terminal protein myristoylation
AT1G02110	AT1G02110|T7I23.5|T7I23_5	plasma membrane	GO:0005886	comp	plasma membrane
AT1G02110	AT1G02110|T7I23.5|T7I23_5	cullin deneddylation	GO:0010388	proc	cullin deneddylation
AT1G02110	AT1G02110|T7I23.5|T7I23_5	positive regulation of transcription, DNA-templated	GO:0045893	proc	positive regulation of transcription, DNA-templated
AT1G02120	AT1G02120|VAD1|VASCULAR ASSOCIATED DEATH1|T7I23.28|T7I23_28	negative regulation of programmed cell death	GO:0043069	proc	negative regulation of programmed cell death
AT1G02120	AT1G02120|VAD1|VASCULAR ASSOCIATED DEATH1|T7I23.28|T7I23_28	defense response to bacterium	GO:0042742	proc	defense response to bacterium
AT1G02120	AT1G02120|VAD1|VASCULAR ASSOCIATED DEATH1|T7I23.28|T7I23_28	defense response to bacterium	GO:0042742	proc	defense response to bacterium
AT1G02120	AT1G02120|VAD1|VASCULAR ASSOCIATED DEATH1|T7I23.28|T7I23_28	nucleus	GO:0005634	comp	nucleus
AT1G02120	AT1G02120|VAD1|VASCULAR ASSOCIATED DEATH1|T7I23.28|T7I23_28	endoplasmic reticulum	GO:0005783	comp	endoplasmic reticulum
AT1G02130	AT1G02130|ATRAB1B|ARA5|ARA-5|ATRABD2A|RABD2A|RA-5|ARABIDOPSIS THALIANA RESPONSIVE TO ABSCISIC ACID 1B|ARABIDOPSIS RAS 5|RAS 5|ARABIDOPSIS THALIANA RAB D2A|RAB D2A|T7I23.6|T7I23_6	ER to Golgi vesicle-mediated transport	GO:0006888	proc	ER to Golgi vesicle-mediated transport
AT1G02130	AT1G02130|ATRAB1B|ARA5|ARA-5|ATRABD2A|RABD2A|RA-5|ARABIDOPSIS THALIANA RESPONSIVE TO ABSCISIC ACID 1B|ARABIDOPSIS RAS 5|RAS 5|ARABIDOPSIS THALIANA RAB D2A|RAB D2A|T7I23.6|T7I23_6	Golgi membrane	GO:0000139	comp	Golgi membrane
AT1G02130	AT1G02130|ATRAB1B|ARA5|ARA-5|ATRABD2A|RABD2A|RA-5|ARABIDOPSIS THALIANA RESPONSIVE TO ABSCISIC ACID 1B|ARABIDOPSIS RAS 5|RAS 5|ARABIDOPSIS THALIANA RAB D2A|RAB D2A|T7I23.6|T7I23_6	GTP binding	GO:0005525	func	GTP binding
AT1G02130	AT1G02130|ATRAB1B|ARA5|ARA-5|ATRABD2A|RABD2A|RA-5|ARABIDOPSIS THALIANA RESPONSIVE TO ABSCISIC ACID 1B|ARABIDOPSIS RAS 5|RAS 5|ARABIDOPSIS THALIANA RAB D2A|RAB D2A|T7I23.6|T7I23_6	Golgi membrane	GO:0000139	comp	Golgi membrane
AT1G02130	AT1G02130|ATRAB1B|ARA5|ARA-5|ATRABD2A|RABD2A|RA-5|ARABIDOPSIS THALIANA RESPONSIVE TO ABSCISIC ACID 1B|ARABIDOPSIS RAS 5|RAS 5|ARABIDOPSIS THALIANA RAB D2A|RAB D2A|T7I23.6|T7I23_6	response to cadmium ion	GO:0046686	proc	response to cadmium ion
AT1G02130	AT1G02130|ATRAB1B|ARA5|ARA-5|ATRABD2A|RABD2A|RA-5|ARABIDOPSIS THALIANA RESPONSIVE TO ABSCISIC ACID 1B|ARABIDOPSIS RAS 5|RAS 5|ARABIDOPSIS THALIANA RAB D2A|RAB D2A|T7I23.6|T7I23_6	trans-Golgi network membrane	GO:0032588	comp	trans-Golgi network membrane
AT1G02130	AT1G02130|ATRAB1B|ARA5|ARA-5|ATRABD2A|RABD2A|RA-5|ARABIDOPSIS THALIANA RESPONSIVE TO ABSCISIC ACID 1B|ARABIDOPSIS RAS 5|RAS 5|ARABIDOPSIS THALIANA RAB D2A|RAB D2A|T7I23.6|T7I23_6	vacuole	GO:0005773	comp	vacuole
AT1G02130	AT1G02130|ATRAB1B|ARA5|ARA-5|ATRABD2A|RABD2A|RA-5|ARABIDOPSIS THALIANA RESPONSIVE TO ABSCISIC ACID 1B|ARABIDOPSIS RAS 5|RAS 5|ARABIDOPSIS THALIANA RAB D2A|RAB D2A|T7I23.6|T7I23_6	Golgi apparatus	GO:0005794	comp	Golgi apparatus
AT1G02130	AT1G02130|ATRAB1B|ARA5|ARA-5|ATRABD2A|RABD2A|RA-5|ARABIDOPSIS THALIANA RESPONSIVE TO ABSCISIC ACID 1B|ARABIDOPSIS RAS 5|RAS 5|ARABIDOPSIS THALIANA RAB D2A|RAB D2A|T7I23.6|T7I23_6	trans-Golgi network membrane	GO:0032588	comp	trans-Golgi network membrane
AT1G02130	AT1G02130|ATRAB1B|ARA5|ARA-5|ATRABD2A|RABD2A|RA-5|ARABIDOPSIS THALIANA RESPONSIVE TO ABSCISIC ACID 1B|ARABIDOPSIS RAS 5|RAS 5|ARABIDOPSIS THALIANA RAB D2A|RAB D2A|T7I23.6|T7I23_6	trans-Golgi network membrane	GO:0032588	comp	trans-Golgi network membrane
AT1G02130	AT1G02130|ATRAB1B|ARA5|ARA-5|ATRABD2A|RABD2A|RA-5|ARABIDOPSIS THALIANA RESPONSIVE TO ABSCISIC ACID 1B|ARABIDOPSIS RAS 5|RAS 5|ARABIDOPSIS THALIANA RAB D2A|RAB D2A|T7I23.6|T7I23_6	Golgi membrane	GO:0000139	comp	Golgi membrane
AT1G02130	AT1G02130|ATRAB1B|ARA5|ARA-5|ATRABD2A|RABD2A|RA-5|ARABIDOPSIS THALIANA RESPONSIVE TO ABSCISIC ACID 1B|ARABIDOPSIS RAS 5|RAS 5|ARABIDOPSIS THALIANA RAB D2A|RAB D2A|T7I23.6|T7I23_6	plasma membrane	GO:0005886	comp	plasma membrane
AT1G02130	AT1G02130|ATRAB1B|ARA5|ARA-5|ATRABD2A|RABD2A|RA-5|ARABIDOPSIS THALIANA RESPONSIVE TO ABSCISIC ACID 1B|ARABIDOPSIS RAS 5|RAS 5|ARABIDOPSIS THALIANA RAB D2A|RAB D2A|T7I23.6|T7I23_6	ER to Golgi vesicle-mediated transport	GO:0006888	proc	ER to Golgi vesicle-mediated transport
AT1G02130	AT1G02130|ATRAB1B|ARA5|ARA-5|ATRABD2A|RABD2A|RA-5|ARABIDOPSIS THALIANA RESPONSIVE TO ABSCISIC ACID 1B|ARABIDOPSIS RAS 5|RAS 5|ARABIDOPSIS THALIANA RAB D2A|RAB D2A|T7I23.6|T7I23_6	vacuole	GO:0005773	comp	vacuole
AT1G02130	AT1G02130|ATRAB1B|ARA5|ARA-5|ATRABD2A|RABD2A|RA-5|ARABIDOPSIS THALIANA RESPONSIVE TO ABSCISIC ACID 1B|ARABIDOPSIS RAS 5|RAS 5|ARABIDOPSIS THALIANA RAB D2A|RAB D2A|T7I23.6|T7I23_6	Golgi membrane	GO:0000139	comp	Golgi membrane
AT1G02130	AT1G02130|ATRAB1B|ARA5|ARA-5|ATRABD2A|RABD2A|RA-5|ARABIDOPSIS THALIANA RESPONSIVE TO ABSCISIC ACID 1B|ARABIDOPSIS RAS 5|RAS 5|ARABIDOPSIS THALIANA RAB D2A|RAB D2A|T7I23.6|T7I23_6	GTP binding	GO:0005525	func	GTP binding
AT1G02130	AT1G02130|ATRAB1B|ARA5|ARA-5|ATRABD2A|RABD2A|RA-5|ARABIDOPSIS THALIANA RESPONSIVE TO ABSCISIC ACID 1B|ARABIDOPSIS RAS 5|RAS 5|ARABIDOPSIS THALIANA RAB D2A|RAB D2A|T7I23.6|T7I23_6	trans-Golgi network membrane	GO:0032588	comp	trans-Golgi network membrane
AT1G02140	AT1G02140|MEE63|MAGO|HAP1|MATERNAL EFFECT EMBRYO ARREST 63|MAGO NASHI|HAPLESS 1|T7I23.7|T7I23_7	nucleolus	GO:0005730	comp	nucleolus
AT1G02140	AT1G02140|MEE63|MAGO|HAP1|MATERNAL EFFECT EMBRYO ARREST 63|MAGO NASHI|HAPLESS 1|T7I23.7|T7I23_7	pollen tube guidance	GO:0010183	proc	pollen tube guidance
AT1G02140	AT1G02140|MEE63|MAGO|HAP1|MATERNAL EFFECT EMBRYO ARREST 63|MAGO NASHI|HAPLESS 1|T7I23.7|T7I23_7	nucleolus	GO:0005730	comp	nucleolus
AT1G02140	AT1G02140|MEE63|MAGO|HAP1|MATERNAL EFFECT EMBRYO ARREST 63|MAGO NASHI|HAPLESS 1|T7I23.7|T7I23_7	protein binding	GO:0005515	func	protein binding
AT1G02140	AT1G02140|MEE63|MAGO|HAP1|MATERNAL EFFECT EMBRYO ARREST 63|MAGO NASHI|HAPLESS 1|T7I23.7|T7I23_7	nuclear speck	GO:0016607	comp	nuclear speck
AT1G02140	AT1G02140|MEE63|MAGO|HAP1|MATERNAL EFFECT EMBRYO ARREST 63|MAGO NASHI|HAPLESS 1|T7I23.7|T7I23_7	nuclear speck	GO:0016607	comp	nuclear speck
AT1G02140	AT1G02140|MEE63|MAGO|HAP1|MATERNAL EFFECT EMBRYO ARREST 63|MAGO NASHI|HAPLESS 1|T7I23.7|T7I23_7	nucleoplasm	GO:0005654	comp	nucleoplasm
AT1G02140	AT1G02140|MEE63|MAGO|HAP1|MATERNAL EFFECT EMBRYO ARREST 63|MAGO NASHI|HAPLESS 1|T7I23.7|T7I23_7	mitotic nuclear division	GO:0007067	proc	mitotic nuclear division
AT1G02140	AT1G02140|MEE63|MAGO|HAP1|MATERNAL EFFECT EMBRYO ARREST 63|MAGO NASHI|HAPLESS 1|T7I23.7|T7I23_7	protein binding	GO:0005515	func	protein binding
AT1G02140	AT1G02140|MEE63|MAGO|HAP1|MATERNAL EFFECT EMBRYO ARREST 63|MAGO NASHI|HAPLESS 1|T7I23.7|T7I23_7	positive regulation of gene expression	GO:0010628	proc	positive regulation of gene expression
AT1G02140	AT1G02140|MEE63|MAGO|HAP1|MATERNAL EFFECT EMBRYO ARREST 63|MAGO NASHI|HAPLESS 1|T7I23.7|T7I23_7	chloroplast	GO:0009507	comp	chloroplast
AT1G02140	AT1G02140|MEE63|MAGO|HAP1|MATERNAL EFFECT EMBRYO ARREST 63|MAGO NASHI|HAPLESS 1|T7I23.7|T7I23_7	exon-exon junction complex	GO:0035145	comp	exon-exon junction complex
AT1G02140	AT1G02140|MEE63|MAGO|HAP1|MATERNAL EFFECT EMBRYO ARREST 63|MAGO NASHI|HAPLESS 1|T7I23.7|T7I23_7	exon-exon junction complex	GO:0035145	comp	exon-exon junction complex
AT1G02140	AT1G02140|MEE63|MAGO|HAP1|MATERNAL EFFECT EMBRYO ARREST 63|MAGO NASHI|HAPLESS 1|T7I23.7|T7I23_7	embryo development ending in seed dormancy	GO:0009793	proc	embryo development ending in seed dormancy
AT1G02140	AT1G02140|MEE63|MAGO|HAP1|MATERNAL EFFECT EMBRYO ARREST 63|MAGO NASHI|HAPLESS 1|T7I23.7|T7I23_7	mitotic nuclear division	GO:0007067	proc	mitotic nuclear division
AT1G02140	AT1G02140|MEE63|MAGO|HAP1|MATERNAL EFFECT EMBRYO ARREST 63|MAGO NASHI|HAPLESS 1|T7I23.7|T7I23_7	sex determination	GO:0007530	proc	sex determination
AT1G02140	AT1G02140|MEE63|MAGO|HAP1|MATERNAL EFFECT EMBRYO ARREST 63|MAGO NASHI|HAPLESS 1|T7I23.7|T7I23_7	nucleoplasm	GO:0005654	comp	nucleoplasm
AT1G02140	AT1G02140|MEE63|MAGO|HAP1|MATERNAL EFFECT EMBRYO ARREST 63|MAGO NASHI|HAPLESS 1|T7I23.7|T7I23_7	nucleolus	GO:0005730	comp	nucleolus
AT1G02140	AT1G02140|MEE63|MAGO|HAP1|MATERNAL EFFECT EMBRYO ARREST 63|MAGO NASHI|HAPLESS 1|T7I23.7|T7I23_7	nucleolus	GO:0005730	comp	nucleolus
AT1G02140	AT1G02140|MEE63|MAGO|HAP1|MATERNAL EFFECT EMBRYO ARREST 63|MAGO NASHI|HAPLESS 1|T7I23.7|T7I23_7	nucleus	GO:0005634	comp	nucleus
AT1G02140	AT1G02140|MEE63|MAGO|HAP1|MATERNAL EFFECT EMBRYO ARREST 63|MAGO NASHI|HAPLESS 1|T7I23.7|T7I23_7	nucleus	GO:0005634	comp	nucleus
AT1G02145	AT1G02145|ALG12|EBS4|homolog of asparagine-linked glycosylation 12|EMS-MUTAGENIZED BRI1(BRASSINOSTEROID INSENSITIVE 1) SUPPRESSOR 4	alpha-1,6-mannosyltransferase activity	GO:0000009	func	alpha-1,6-mannosyltransferase activity
AT1G02145	AT1G02145|ALG12|EBS4|homolog of asparagine-linked glycosylation 12|EMS-MUTAGENIZED BRI1(BRASSINOSTEROID INSENSITIVE 1) SUPPRESSOR 4	protein N-linked glycosylation	GO:0006487	proc	protein N-linked glycosylation
AT1G02145	AT1G02145|ALG12|EBS4|homolog of asparagine-linked glycosylation 12|EMS-MUTAGENIZED BRI1(BRASSINOSTEROID INSENSITIVE 1) SUPPRESSOR 4	protein N-linked glycosylation	GO:0006487	proc	protein N-linked glycosylation
AT1G02145	AT1G02145|ALG12|EBS4|homolog of asparagine-linked glycosylation 12|EMS-MUTAGENIZED BRI1(BRASSINOSTEROID INSENSITIVE 1) SUPPRESSOR 4	protein N-linked glycosylation	GO:0006487	proc	protein N-linked glycosylation
AT1G02145	AT1G02145|ALG12|EBS4|homolog of asparagine-linked glycosylation 12|EMS-MUTAGENIZED BRI1(BRASSINOSTEROID INSENSITIVE 1) SUPPRESSOR 4	ER-associated ubiquitin-dependent protein catabolic process	GO:0030433	proc	ER-associated ubiquitin-dependent protein catabolic process
AT1G02145	AT1G02145|ALG12|EBS4|homolog of asparagine-linked glycosylation 12|EMS-MUTAGENIZED BRI1(BRASSINOSTEROID INSENSITIVE 1) SUPPRESSOR 4	ER-associated ubiquitin-dependent protein catabolic process	GO:0030433	proc	ER-associated ubiquitin-dependent protein catabolic process
AT1G02145	AT1G02145|ALG12|EBS4|homolog of asparagine-linked glycosylation 12|EMS-MUTAGENIZED BRI1(BRASSINOSTEROID INSENSITIVE 1) SUPPRESSOR 4	ER-associated ubiquitin-dependent protein catabolic process	GO:0030433	proc	ER-associated ubiquitin-dependent protein catabolic process
AT1G02150	AT1G02150|T6A9.13	mitochondrion	GO:0005739	comp	mitochondrion
AT1G02150	AT1G02150|T6A9.13	chloroplast	GO:0009507	comp	chloroplast
AT1G02150	AT1G02150|T6A9.13	isopentenyl diphosphate biosynthetic process, methylerythritol 4-phosphate pathway	GO:0019288	proc	isopentenyl diphosphate biosynthetic process, methylerythritol 4-phosphate pathway
AT1G02150	AT1G02150|T6A9.13	tRNA metabolic process	GO:0006399	proc	tRNA metabolic process
AT1G02150	AT1G02150|T6A9.13	protein targeting to chloroplast	GO:0045036	proc	protein targeting to chloroplast
AT1G02150	AT1G02150|T6A9.13	rRNA processing	GO:0006364	proc	rRNA processing
AT1G02150	AT1G02150|T6A9.13	isopentenyl diphosphate biosynthetic process, methylerythritol 4-phosphate pathway	GO:0019288	proc	isopentenyl diphosphate biosynthetic process, methylerythritol 4-phosphate pathway
AT1G02150	AT1G02150|T6A9.13	rRNA processing	GO:0006364	proc	rRNA processing
AT1G02150	AT1G02150|T6A9.13	chloroplast organization	GO:0009658	proc	chloroplast organization
AT1G02150	AT1G02150|T6A9.13	tRNA metabolic process	GO:0006399	proc	tRNA metabolic process
AT1G02150	AT1G02150|T6A9.13	chloroplast organization	GO:0009658	proc	chloroplast organization
AT1G02160	AT1G02160|T6A9.18	mitochondrion	GO:0005739	comp	mitochondrion
AT1G02160	AT1G02160|T6A9.18	biological_process	GO:0008150	proc	biological_process
AT1G02160	AT1G02160|T6A9.18	molecular_function	GO:0003674	func	molecular_function
AT1G02160	AT1G02160|T6A9.18	postreplication repair	GO:0006301	proc	postreplication repair
AT1G02160	AT1G02160|T6A9.18	postreplication repair	GO:0006301	proc	postreplication repair
AT1G02160	AT1G02160|T6A9.18	postreplication repair	GO:0006301	proc	postreplication repair
AT1G02160	AT1G02160|T6A9.18	postreplication repair	GO:0006301	proc	postreplication repair
AT1G02160	AT1G02160|T6A9.18	mitochondrion	GO:0005739	comp	mitochondrion
AT1G02170	AT1G02170|LOL3|ATMCPB1|MCP1b|ATMC1|MC1|AtMCP1b|LSD ONE LIKE 3|ARABIDOPSIS THALIANA METACASPASE 1B|metacaspase 1b|ARABIDOPSIS THALIANA METACASPASE 1|metacaspase 1|T6A9.24	cysteine-type endopeptidase activity	GO:0004197	func	cysteine-type endopeptidase activity
AT1G02170	AT1G02170|LOL3|ATMCPB1|MCP1b|ATMC1|MC1|AtMCP1b|LSD ONE LIKE 3|ARABIDOPSIS THALIANA METACASPASE 1B|metacaspase 1b|ARABIDOPSIS THALIANA METACASPASE 1|metacaspase 1|T6A9.24	protein binding	GO:0005515	func	protein binding
AT1G02170	AT1G02170|LOL3|ATMCPB1|MCP1b|ATMC1|MC1|AtMCP1b|LSD ONE LIKE 3|ARABIDOPSIS THALIANA METACASPASE 1B|metacaspase 1b|ARABIDOPSIS THALIANA METACASPASE 1|metacaspase 1|T6A9.24	protein targeting to membrane	GO:0006612	proc	protein targeting to membrane
AT1G02170	AT1G02170|LOL3|ATMCPB1|MCP1b|ATMC1|MC1|AtMCP1b|LSD ONE LIKE 3|ARABIDOPSIS THALIANA METACASPASE 1B|metacaspase 1b|ARABIDOPSIS THALIANA METACASPASE 1|metacaspase 1|T6A9.24	positive regulation of programmed cell death	GO:0043068	proc	positive regulation of programmed cell death
AT1G02170	AT1G02170|LOL3|ATMCPB1|MCP1b|ATMC1|MC1|AtMCP1b|LSD ONE LIKE 3|ARABIDOPSIS THALIANA METACASPASE 1B|metacaspase 1b|ARABIDOPSIS THALIANA METACASPASE 1|metacaspase 1|T6A9.24	protein targeting to membrane	GO:0006612	proc	protein targeting to membrane
AT1G02170	AT1G02170|LOL3|ATMCPB1|MCP1b|ATMC1|MC1|AtMCP1b|LSD ONE LIKE 3|ARABIDOPSIS THALIANA METACASPASE 1B|metacaspase 1b|ARABIDOPSIS THALIANA METACASPASE 1|metacaspase 1|T6A9.24	negative regulation of programmed cell death	GO:0043069	proc	negative regulation of programmed cell death
AT1G02170	AT1G02170|LOL3|ATMCPB1|MCP1b|ATMC1|MC1|AtMCP1b|LSD ONE LIKE 3|ARABIDOPSIS THALIANA METACASPASE 1B|metacaspase 1b|ARABIDOPSIS THALIANA METACASPASE 1|metacaspase 1|T6A9.24	regulation of plant-type hypersensitive response	GO:0010363	proc	regulation of plant-type hypersensitive response
AT1G02170	AT1G02170|LOL3|ATMCPB1|MCP1b|ATMC1|MC1|AtMCP1b|LSD ONE LIKE 3|ARABIDOPSIS THALIANA METACASPASE 1B|metacaspase 1b|ARABIDOPSIS THALIANA METACASPASE 1|metacaspase 1|T6A9.24	salicylic acid mediated signaling pathway	GO:0009863	proc	salicylic acid mediated signaling pathway
AT1G02170	AT1G02170|LOL3|ATMCPB1|MCP1b|ATMC1|MC1|AtMCP1b|LSD ONE LIKE 3|ARABIDOPSIS THALIANA METACASPASE 1B|metacaspase 1b|ARABIDOPSIS THALIANA METACASPASE 1|metacaspase 1|T6A9.24	endoplasmic reticulum unfolded protein response	GO:0030968	proc	endoplasmic reticulum unfolded protein response
AT1G02170	AT1G02170|LOL3|ATMCPB1|MCP1b|ATMC1|MC1|AtMCP1b|LSD ONE LIKE 3|ARABIDOPSIS THALIANA METACASPASE 1B|metacaspase 1b|ARABIDOPSIS THALIANA METACASPASE 1|metacaspase 1|T6A9.24	proteolysis	GO:0006508	proc	proteolysis
AT1G02170	AT1G02170|LOL3|ATMCPB1|MCP1b|ATMC1|MC1|AtMCP1b|LSD ONE LIKE 3|ARABIDOPSIS THALIANA METACASPASE 1B|metacaspase 1b|ARABIDOPSIS THALIANA METACASPASE 1|metacaspase 1|T6A9.24	salicylic acid mediated signaling pathway	GO:0009863	proc	salicylic acid mediated signaling pathway
AT1G02170	AT1G02170|LOL3|ATMCPB1|MCP1b|ATMC1|MC1|AtMCP1b|LSD ONE LIKE 3|ARABIDOPSIS THALIANA METACASPASE 1B|metacaspase 1b|ARABIDOPSIS THALIANA METACASPASE 1|metacaspase 1|T6A9.24	protein targeting to membrane	GO:0006612	proc	protein targeting to membrane
AT1G02170	AT1G02170|LOL3|ATMCPB1|MCP1b|ATMC1|MC1|AtMCP1b|LSD ONE LIKE 3|ARABIDOPSIS THALIANA METACASPASE 1B|metacaspase 1b|ARABIDOPSIS THALIANA METACASPASE 1|metacaspase 1|T6A9.24	endoplasmic reticulum unfolded protein response	GO:0030968	proc	endoplasmic reticulum unfolded protein response
AT1G02170	AT1G02170|LOL3|ATMCPB1|MCP1b|ATMC1|MC1|AtMCP1b|LSD ONE LIKE 3|ARABIDOPSIS THALIANA METACASPASE 1B|metacaspase 1b|ARABIDOPSIS THALIANA METACASPASE 1|metacaspase 1|T6A9.24	positive regulation of programmed cell death	GO:0043068	proc	positive regulation of programmed cell death
AT1G02170	AT1G02170|LOL3|ATMCPB1|MCP1b|ATMC1|MC1|AtMCP1b|LSD ONE LIKE 3|ARABIDOPSIS THALIANA METACASPASE 1B|metacaspase 1b|ARABIDOPSIS THALIANA METACASPASE 1|metacaspase 1|T6A9.24	salicylic acid biosynthetic process	GO:0009697	proc	salicylic acid biosynthetic process
AT1G02170	AT1G02170|LOL3|ATMCPB1|MCP1b|ATMC1|MC1|AtMCP1b|LSD ONE LIKE 3|ARABIDOPSIS THALIANA METACASPASE 1B|metacaspase 1b|ARABIDOPSIS THALIANA METACASPASE 1|metacaspase 1|T6A9.24	salicylic acid biosynthetic process	GO:0009697	proc	salicylic acid biosynthetic process
AT1G02170	AT1G02170|LOL3|ATMCPB1|MCP1b|ATMC1|MC1|AtMCP1b|LSD ONE LIKE 3|ARABIDOPSIS THALIANA METACASPASE 1B|metacaspase 1b|ARABIDOPSIS THALIANA METACASPASE 1|metacaspase 1|T6A9.24	innate immune response	GO:0045087	proc	innate immune response
AT1G02170	AT1G02170|LOL3|ATMCPB1|MCP1b|ATMC1|MC1|AtMCP1b|LSD ONE LIKE 3|ARABIDOPSIS THALIANA METACASPASE 1B|metacaspase 1b|ARABIDOPSIS THALIANA METACASPASE 1|metacaspase 1|T6A9.24	regulation of plant-type hypersensitive response	GO:0010363	proc	regulation of plant-type hypersensitive response
AT1G02170	AT1G02170|LOL3|ATMCPB1|MCP1b|ATMC1|MC1|AtMCP1b|LSD ONE LIKE 3|ARABIDOPSIS THALIANA METACASPASE 1B|metacaspase 1b|ARABIDOPSIS THALIANA METACASPASE 1|metacaspase 1|T6A9.24	negative regulation of defense response	GO:0031348	proc	negative regulation of defense response
AT1G02170	AT1G02170|LOL3|ATMCPB1|MCP1b|ATMC1|MC1|AtMCP1b|LSD ONE LIKE 3|ARABIDOPSIS THALIANA METACASPASE 1B|metacaspase 1b|ARABIDOPSIS THALIANA METACASPASE 1|metacaspase 1|T6A9.24	endoplasmic reticulum unfolded protein response	GO:0030968	proc	endoplasmic reticulum unfolded protein response
AT1G02180	AT1G02180|T6A9.14	biological_process	GO:0008150	proc	biological_process
AT1G02180	AT1G02180|T6A9.14	molecular_function	GO:0003674	func	molecular_function
AT1G02190	AT1G02190|T6A9.15	catalytic activity	GO:0003824	func	catalytic activity
AT1G02205	AT1G02205|CER1|CER22|ECERIFERUM 1|ECERIFERUM 22|T6A9.16|AT1G02200|POSSIBLE ALDEHYDE DECARBONYLASE|T6A9.29	cuticle development	GO:0042335	proc	cuticle development
AT1G02205	AT1G02205|CER1|CER22|ECERIFERUM 1|ECERIFERUM 22|T6A9.16|AT1G02200|POSSIBLE ALDEHYDE DECARBONYLASE|T6A9.29	response to water deprivation	GO:0009414	proc	response to water deprivation
AT1G02205	AT1G02205|CER1|CER22|ECERIFERUM 1|ECERIFERUM 22|T6A9.16|AT1G02200|POSSIBLE ALDEHYDE DECARBONYLASE|T6A9.29	defense response to bacterium	GO:0042742	proc	defense response to bacterium
AT1G02205	AT1G02205|CER1|CER22|ECERIFERUM 1|ECERIFERUM 22|T6A9.16|AT1G02200|POSSIBLE ALDEHYDE DECARBONYLASE|T6A9.29	alkane biosynthetic process	GO:0043447	proc	alkane biosynthetic process
AT1G02205	AT1G02205|CER1|CER22|ECERIFERUM 1|ECERIFERUM 22|T6A9.16|AT1G02200|POSSIBLE ALDEHYDE DECARBONYLASE|T6A9.29	aldehyde catabolic process	GO:0046185	proc	aldehyde catabolic process
AT1G02205	AT1G02205|CER1|CER22|ECERIFERUM 1|ECERIFERUM 22|T6A9.16|AT1G02200|POSSIBLE ALDEHYDE DECARBONYLASE|T6A9.29	defense response to fungus	GO:0050832	proc	defense response to fungus
AT1G02205	AT1G02205|CER1|CER22|ECERIFERUM 1|ECERIFERUM 22|T6A9.16|AT1G02200|POSSIBLE ALDEHYDE DECARBONYLASE|T6A9.29	wax biosynthetic process	GO:0010025	proc	wax biosynthetic process
AT1G02205	AT1G02205|CER1|CER22|ECERIFERUM 1|ECERIFERUM 22|T6A9.16|AT1G02200|POSSIBLE ALDEHYDE DECARBONYLASE|T6A9.29	aldehyde decarbonylase activity	GO:0071771	func	aldehyde decarbonylase activity
AT1G02205	AT1G02205|CER1|CER22|ECERIFERUM 1|ECERIFERUM 22|T6A9.16|AT1G02200|POSSIBLE ALDEHYDE DECARBONYLASE|T6A9.29	response to water deprivation	GO:0009414	proc	response to water deprivation
AT1G02205	AT1G02205|CER1|CER22|ECERIFERUM 1|ECERIFERUM 22|T6A9.16|AT1G02200|POSSIBLE ALDEHYDE DECARBONYLASE|T6A9.29	defense response to bacterium	GO:0042742	proc	defense response to bacterium
AT1G02205	AT1G02205|CER1|CER22|ECERIFERUM 1|ECERIFERUM 22|T6A9.16|AT1G02200|POSSIBLE ALDEHYDE DECARBONYLASE|T6A9.29	alkane biosynthetic process	GO:0043447	proc	alkane biosynthetic process
AT1G02205	AT1G02205|CER1|CER22|ECERIFERUM 1|ECERIFERUM 22|T6A9.16|AT1G02200|POSSIBLE ALDEHYDE DECARBONYLASE|T6A9.29	alkane biosynthetic process	GO:0043447	proc	alkane biosynthetic process
AT1G02205	AT1G02205|CER1|CER22|ECERIFERUM 1|ECERIFERUM 22|T6A9.16|AT1G02200|POSSIBLE ALDEHYDE DECARBONYLASE|T6A9.29	defense response to fungus	GO:0050832	proc	defense response to fungus
AT1G02205	AT1G02205|CER1|CER22|ECERIFERUM 1|ECERIFERUM 22|T6A9.16|AT1G02200|POSSIBLE ALDEHYDE DECARBONYLASE|T6A9.29	alkane biosynthetic process	GO:0043447	proc	alkane biosynthetic process
AT1G02205	AT1G02205|CER1|CER22|ECERIFERUM 1|ECERIFERUM 22|T6A9.16|AT1G02200|POSSIBLE ALDEHYDE DECARBONYLASE|T6A9.29	wax biosynthetic process	GO:0010025	proc	wax biosynthetic process
AT1G02205	AT1G02205|CER1|CER22|ECERIFERUM 1|ECERIFERUM 22|T6A9.16|AT1G02200|POSSIBLE ALDEHYDE DECARBONYLASE|T6A9.29	aldehyde catabolic process	GO:0046185	proc	aldehyde catabolic process
AT1G02210	AT1G02210|T6A9.33	nucleus	GO:0005634	comp	nucleus
AT1G02220	AT1G02220|ANAC003|NAC003|NAC domain containing protein 3|T6A9.17	protein desumoylation	GO:0016926	proc	protein desumoylation
AT1G02220	AT1G02220|ANAC003|NAC003|NAC domain containing protein 3|T6A9.17	hydrogen peroxide biosynthetic process	GO:0050665	proc	hydrogen peroxide biosynthetic process
AT1G02220	AT1G02220|ANAC003|NAC003|NAC domain containing protein 3|T6A9.17	sequence-specific DNA binding transcription factor activity	GO:0003700	func	sequence-specific DNA binding transcription factor activity
AT1G02220	AT1G02220|ANAC003|NAC003|NAC domain containing protein 3|T6A9.17	multicellular organismal development	GO:0007275	proc	multicellular organismal development
AT1G02220	AT1G02220|ANAC003|NAC003|NAC domain containing protein 3|T6A9.17	hydrogen peroxide biosynthetic process	GO:0050665	proc	hydrogen peroxide biosynthetic process
AT1G02220	AT1G02220|ANAC003|NAC003|NAC domain containing protein 3|T6A9.17	protein desumoylation	GO:0016926	proc	protein desumoylation
AT1G02220	AT1G02220|ANAC003|NAC003|NAC domain containing protein 3|T6A9.17	nucleus	GO:0005634	comp	nucleus
AT1G02220	AT1G02220|ANAC003|NAC003|NAC domain containing protein 3|T6A9.17	protein desumoylation	GO:0016926	proc	protein desumoylation
AT1G02220	AT1G02220|ANAC003|NAC003|NAC domain containing protein 3|T6A9.17	vegetative to reproductive phase transition of meristem	GO:0010228	proc	vegetative to reproductive phase transition of meristem
AT1G02230	AT1G02230|ANAC004|NAC004|NAC domain containing protein 4|T6A9.19	sequence-specific DNA binding transcription factor activity	GO:0003700	func	sequence-specific DNA binding transcription factor activity
AT1G02230	AT1G02230|ANAC004|NAC004|NAC domain containing protein 4|T6A9.19	nucleus	GO:0005634	comp	nucleus
AT1G02230	AT1G02230|ANAC004|NAC004|NAC domain containing protein 4|T6A9.19	multicellular organismal development	GO:0007275	proc	multicellular organismal development
AT1G02250	AT1G02250|anac005|NAC005|NAC domain containing protein 5|T6A9.20	multicellular organismal development	GO:0007275	proc	multicellular organismal development
AT1G02250	AT1G02250|anac005|NAC005|NAC domain containing protein 5|T6A9.20	nucleus	GO:0005634	comp	nucleus
AT1G02250	AT1G02250|anac005|NAC005|NAC domain containing protein 5|T6A9.20	sequence-specific DNA binding transcription factor activity	GO:0003700	func	sequence-specific DNA binding transcription factor activity
AT1G02260	AT1G02260|T6A9.21	integral component of membrane	GO:0016021	comp	integral component of membrane
AT1G02260	AT1G02260|T6A9.21	transporter activity	GO:0005215	func	transporter activity
AT1G02270	AT1G02270|T6A9.35	response to cold	GO:0009409	proc	response to cold
AT1G02270	AT1G02270|T6A9.35	catalytic activity	GO:0003824	func	catalytic activity
AT1G02270	AT1G02270|T6A9.35	calcium ion binding	GO:0005509	func	calcium ion binding
AT1G02270	AT1G02270|T6A9.35	nucleus	GO:0005634	comp	nucleus
AT1G02270	AT1G02270|T6A9.35	response to cold	GO:0009409	proc	response to cold
AT1G02280	AT1G02280|TOC33|ATTOC33|PPI1|translocon at the outer envelope membrane of chloroplasts 33|PLASTID PROTEIN IMPORT 1|T6A9.32	chloroplast envelope	GO:0009941	comp	chloroplast envelope
AT1G02280	AT1G02280|TOC33|ATTOC33|PPI1|translocon at the outer envelope membrane of chloroplasts 33|PLASTID PROTEIN IMPORT 1|T6A9.32	GTP binding	GO:0005525	func	GTP binding
AT1G02280	AT1G02280|TOC33|ATTOC33|PPI1|translocon at the outer envelope membrane of chloroplasts 33|PLASTID PROTEIN IMPORT 1|T6A9.32	GTP binding	GO:0005525	func	GTP binding
AT1G02280	AT1G02280|TOC33|ATTOC33|PPI1|translocon at the outer envelope membrane of chloroplasts 33|PLASTID PROTEIN IMPORT 1|T6A9.32	chloroplast outer membrane	GO:0009707	comp	chloroplast outer membrane
AT1G02280	AT1G02280|TOC33|ATTOC33|PPI1|translocon at the outer envelope membrane of chloroplasts 33|PLASTID PROTEIN IMPORT 1|T6A9.32	chloroplast envelope	GO:0009941	comp	chloroplast envelope
AT1G02280	AT1G02280|TOC33|ATTOC33|PPI1|translocon at the outer envelope membrane of chloroplasts 33|PLASTID PROTEIN IMPORT 1|T6A9.32	identical protein binding	GO:0042802	func	identical protein binding
AT1G02280	AT1G02280|TOC33|ATTOC33|PPI1|translocon at the outer envelope membrane of chloroplasts 33|PLASTID PROTEIN IMPORT 1|T6A9.32	chloroplast	GO:0009507	comp	chloroplast
AT1G02280	AT1G02280|TOC33|ATTOC33|PPI1|translocon at the outer envelope membrane of chloroplasts 33|PLASTID PROTEIN IMPORT 1|T6A9.32	chloroplast envelope	GO:0009941	comp	chloroplast envelope
AT1G02280	AT1G02280|TOC33|ATTOC33|PPI1|translocon at the outer envelope membrane of chloroplasts 33|PLASTID PROTEIN IMPORT 1|T6A9.32	chloroplast envelope	GO:0009941	comp	chloroplast envelope
AT1G02280	AT1G02280|TOC33|ATTOC33|PPI1|translocon at the outer envelope membrane of chloroplasts 33|PLASTID PROTEIN IMPORT 1|T6A9.32	chloroplast outer membrane	GO:0009707	comp	chloroplast outer membrane
AT1G02280	AT1G02280|TOC33|ATTOC33|PPI1|translocon at the outer envelope membrane of chloroplasts 33|PLASTID PROTEIN IMPORT 1|T6A9.32	chloroplast envelope	GO:0009941	comp	chloroplast envelope
AT1G02280	AT1G02280|TOC33|ATTOC33|PPI1|translocon at the outer envelope membrane of chloroplasts 33|PLASTID PROTEIN IMPORT 1|T6A9.32	GTP binding	GO:0005525	func	GTP binding
AT1G02280	AT1G02280|TOC33|ATTOC33|PPI1|translocon at the outer envelope membrane of chloroplasts 33|PLASTID PROTEIN IMPORT 1|T6A9.32	GTPase activity	GO:0003924	func	GTPase activity
AT1G02280	AT1G02280|TOC33|ATTOC33|PPI1|translocon at the outer envelope membrane of chloroplasts 33|PLASTID PROTEIN IMPORT 1|T6A9.32	protein binding	GO:0005515	func	protein binding
AT1G02280	AT1G02280|TOC33|ATTOC33|PPI1|translocon at the outer envelope membrane of chloroplasts 33|PLASTID PROTEIN IMPORT 1|T6A9.32	chloroplast envelope	GO:0009941	comp	chloroplast envelope
AT1G02280	AT1G02280|TOC33|ATTOC33|PPI1|translocon at the outer envelope membrane of chloroplasts 33|PLASTID PROTEIN IMPORT 1|T6A9.32	chloroplast	GO:0009507	comp	chloroplast
AT1G02280	AT1G02280|TOC33|ATTOC33|PPI1|translocon at the outer envelope membrane of chloroplasts 33|PLASTID PROTEIN IMPORT 1|T6A9.32	chloroplast envelope	GO:0009941	comp	chloroplast envelope
AT1G02280	AT1G02280|TOC33|ATTOC33|PPI1|translocon at the outer envelope membrane of chloroplasts 33|PLASTID PROTEIN IMPORT 1|T6A9.32	chloroplast outer membrane	GO:0009707	comp	chloroplast outer membrane
AT1G02280	AT1G02280|TOC33|ATTOC33|PPI1|translocon at the outer envelope membrane of chloroplasts 33|PLASTID PROTEIN IMPORT 1|T6A9.32	GTP binding	GO:0005525	func	GTP binding
AT1G02280	AT1G02280|TOC33|ATTOC33|PPI1|translocon at the outer envelope membrane of chloroplasts 33|PLASTID PROTEIN IMPORT 1|T6A9.32	protein homodimerization activity	GO:0042803	func	protein homodimerization activity
AT1G02280	AT1G02280|TOC33|ATTOC33|PPI1|translocon at the outer envelope membrane of chloroplasts 33|PLASTID PROTEIN IMPORT 1|T6A9.32	protein binding	GO:0005515	func	protein binding
AT1G02280	AT1G02280|TOC33|ATTOC33|PPI1|translocon at the outer envelope membrane of chloroplasts 33|PLASTID PROTEIN IMPORT 1|T6A9.32	chloroplast outer membrane	GO:0009707	comp	chloroplast outer membrane
AT1G02280	AT1G02280|TOC33|ATTOC33|PPI1|translocon at the outer envelope membrane of chloroplasts 33|PLASTID PROTEIN IMPORT 1|T6A9.32	protein targeting to chloroplast	GO:0045036	proc	protein targeting to chloroplast
AT1G02280	AT1G02280|TOC33|ATTOC33|PPI1|translocon at the outer envelope membrane of chloroplasts 33|PLASTID PROTEIN IMPORT 1|T6A9.32	chloroplast envelope	GO:0009941	comp	chloroplast envelope
AT1G02280	AT1G02280|TOC33|ATTOC33|PPI1|translocon at the outer envelope membrane of chloroplasts 33|PLASTID PROTEIN IMPORT 1|T6A9.32	chloroplast envelope	GO:0009941	comp	chloroplast envelope
AT1G02280	AT1G02280|TOC33|ATTOC33|PPI1|translocon at the outer envelope membrane of chloroplasts 33|PLASTID PROTEIN IMPORT 1|T6A9.32	protein binding	GO:0005515	func	protein binding
AT1G02280	AT1G02280|TOC33|ATTOC33|PPI1|translocon at the outer envelope membrane of chloroplasts 33|PLASTID PROTEIN IMPORT 1|T6A9.32	chloroplast envelope	GO:0009941	comp	chloroplast envelope
AT1G02280	AT1G02280|TOC33|ATTOC33|PPI1|translocon at the outer envelope membrane of chloroplasts 33|PLASTID PROTEIN IMPORT 1|T6A9.32	chloroplast outer membrane	GO:0009707	comp	chloroplast outer membrane
AT1G02280	AT1G02280|TOC33|ATTOC33|PPI1|translocon at the outer envelope membrane of chloroplasts 33|PLASTID PROTEIN IMPORT 1|T6A9.32	chloroplast envelope	GO:0009941	comp	chloroplast envelope
AT1G02280	AT1G02280|TOC33|ATTOC33|PPI1|translocon at the outer envelope membrane of chloroplasts 33|PLASTID PROTEIN IMPORT 1|T6A9.32	chloroplast envelope	GO:0009941	comp	chloroplast envelope
AT1G02290	AT1G02290|T6A9.31	nucleus	GO:0005634	comp	nucleus
AT1G02290	AT1G02290|T6A9.31	biological_process	GO:0008150	proc	biological_process
AT1G02290	AT1G02290|T6A9.31	molecular_function	GO:0003674	func	molecular_function
AT1G02300	AT1G02300|T7I23.12|T7I23_12|T6A9.28	proteolysis	GO:0006508	proc	proteolysis
AT1G02300	AT1G02300|T7I23.12|T7I23_12|T6A9.28	extracellular region	GO:0005576	comp	extracellular region
AT1G02300	AT1G02300|T7I23.12|T7I23_12|T6A9.28	cysteine-type peptidase activity	GO:0008234	func	cysteine-type peptidase activity
AT1G02305	AT1G02305	vacuole	GO:0005773	comp	vacuole
AT1G02305	AT1G02305	proteolysis	GO:0006508	proc	proteolysis
AT1G02305	AT1G02305	vacuole	GO:0005773	comp	vacuole
AT1G02305	AT1G02305	cysteine-type peptidase activity	GO:0008234	func	cysteine-type peptidase activity
AT1G02305	AT1G02305	extracellular region	GO:0005576	comp	extracellular region
AT1G02310	AT1G02310|MAN1|endo-beta-mannanase 1|T6A9.1|T6A9_1	negative regulation of transcription, DNA-templated	GO:0045892	proc	negative regulation of transcription, DNA-templated
AT1G02310	AT1G02310|MAN1|endo-beta-mannanase 1|T6A9.1|T6A9_1	galactolipid biosynthetic process	GO:0019375	proc	galactolipid biosynthetic process
AT1G02310	AT1G02310|MAN1|endo-beta-mannanase 1|T6A9.1|T6A9_1	cellular response to phosphate starvation	GO:0016036	proc	cellular response to phosphate starvation
AT1G02310	AT1G02310|MAN1|endo-beta-mannanase 1|T6A9.1|T6A9_1	negative regulation of transcription, DNA-templated	GO:0045892	proc	negative regulation of transcription, DNA-templated
AT1G02310	AT1G02310|MAN1|endo-beta-mannanase 1|T6A9.1|T6A9_1	extracellular region	GO:0005576	comp	extracellular region
AT1G02310	AT1G02310|MAN1|endo-beta-mannanase 1|T6A9.1|T6A9_1	hydrolase activity, hydrolyzing O-glycosyl compounds	GO:0004553	func	hydrolase activity, hydrolyzing O-glycosyl compounds
AT1G02310	AT1G02310|MAN1|endo-beta-mannanase 1|T6A9.1|T6A9_1	galactolipid biosynthetic process	GO:0019375	proc	galactolipid biosynthetic process
AT1G02310	AT1G02310|MAN1|endo-beta-mannanase 1|T6A9.1|T6A9_1	negative regulation of transcription, DNA-templated	GO:0045892	proc	negative regulation of transcription, DNA-templated
AT1G02310	AT1G02310|MAN1|endo-beta-mannanase 1|T6A9.1|T6A9_1	cellular response to phosphate starvation	GO:0016036	proc	cellular response to phosphate starvation
AT1G02320	AT1G02320|T6A9.30	mitochondrion	GO:0005739	comp	mitochondrion
AT1G02320	AT1G02320|T6A9.30	biological_process	GO:0008150	proc	biological_process
AT1G02320	AT1G02320|T6A9.30	molecular_function	GO:0003674	func	molecular_function
AT1G02330	AT1G02330|T6A9.2|T6A9_2	biological_process	GO:0008150	proc	biological_process
AT1G02330	AT1G02330|T6A9.2|T6A9_2	molecular_function	GO:0003674	func	molecular_function
AT1G02330	AT1G02330|T6A9.2|T6A9_2	nucleus	GO:0005634	comp	nucleus
AT1G02335	AT1G02335|GL22|PDGLP2|germin-like protein subfamily 2 member 2 precursor|PLASMODESMAL GERMIN-LIKE PROTEIN 2|T6A9.3	extracellular region	GO:0005576	comp	extracellular region
AT1G02335	AT1G02335|GL22|PDGLP2|germin-like protein subfamily 2 member 2 precursor|PLASMODESMAL GERMIN-LIKE PROTEIN 2|T6A9.3	plasmodesma	GO:0009506	comp	plasmodesma
AT1G02335	AT1G02335|GL22|PDGLP2|germin-like protein subfamily 2 member 2 precursor|PLASMODESMAL GERMIN-LIKE PROTEIN 2|T6A9.3	regulation of root development	GO:2000280	proc	regulation of root development
AT1G02335	AT1G02335|GL22|PDGLP2|germin-like protein subfamily 2 member 2 precursor|PLASMODESMAL GERMIN-LIKE PROTEIN 2|T6A9.3	plasmodesmata-mediated intercellular transport	GO:0010497	proc	plasmodesmata-mediated intercellular transport
AT1G02335	AT1G02335|GL22|PDGLP2|germin-like protein subfamily 2 member 2 precursor|PLASMODESMAL GERMIN-LIKE PROTEIN 2|T6A9.3	plasmodesmata-mediated intercellular transport	GO:0010497	proc	plasmodesmata-mediated intercellular transport
AT1G02340	AT1G02340|HFR1|RSF1|FBI1|REP1|LONG HYPOCOTYL IN FAR-RED|REDUCED SENSITIVITY TO FAR-RED LIGHT 1|REDUCED PHYTOCHROME SIGNALING 1|T6A9.4|T6A9_4	nucleus	GO:0005634	comp	nucleus
AT1G02340	AT1G02340|HFR1|RSF1|FBI1|REP1|LONG HYPOCOTYL IN FAR-RED|REDUCED SENSITIVITY TO FAR-RED LIGHT 1|REDUCED PHYTOCHROME SIGNALING 1|T6A9.4|T6A9_4	red, far-red light phototransduction	GO:0009585	proc	red, far-red light phototransduction
AT1G02340	AT1G02340|HFR1|RSF1|FBI1|REP1|LONG HYPOCOTYL IN FAR-RED|REDUCED SENSITIVITY TO FAR-RED LIGHT 1|REDUCED PHYTOCHROME SIGNALING 1|T6A9.4|T6A9_4	blue light signaling pathway	GO:0009785	proc	blue light signaling pathway
AT1G02340	AT1G02340|HFR1|RSF1|FBI1|REP1|LONG HYPOCOTYL IN FAR-RED|REDUCED SENSITIVITY TO FAR-RED LIGHT 1|REDUCED PHYTOCHROME SIGNALING 1|T6A9.4|T6A9_4	DNA binding	GO:0003677	func	DNA binding
AT1G02340	AT1G02340|HFR1|RSF1|FBI1|REP1|LONG HYPOCOTYL IN FAR-RED|REDUCED SENSITIVITY TO FAR-RED LIGHT 1|REDUCED PHYTOCHROME SIGNALING 1|T6A9.4|T6A9_4	red or far-red light signaling pathway	GO:0010017	proc	red or far-red light signaling pathway
AT1G02340	AT1G02340|HFR1|RSF1|FBI1|REP1|LONG HYPOCOTYL IN FAR-RED|REDUCED SENSITIVITY TO FAR-RED LIGHT 1|REDUCED PHYTOCHROME SIGNALING 1|T6A9.4|T6A9_4	blue light signaling pathway	GO:0009785	proc	blue light signaling pathway
AT1G02340	AT1G02340|HFR1|RSF1|FBI1|REP1|LONG HYPOCOTYL IN FAR-RED|REDUCED SENSITIVITY TO FAR-RED LIGHT 1|REDUCED PHYTOCHROME SIGNALING 1|T6A9.4|T6A9_4	abscisic acid-activated signaling pathway	GO:0009738	proc	abscisic acid-activated signaling pathway
AT1G02340	AT1G02340|HFR1|RSF1|FBI1|REP1|LONG HYPOCOTYL IN FAR-RED|REDUCED SENSITIVITY TO FAR-RED LIGHT 1|REDUCED PHYTOCHROME SIGNALING 1|T6A9.4|T6A9_4	protein binding	GO:0005515	func	protein binding
AT1G02340	AT1G02340|HFR1|RSF1|FBI1|REP1|LONG HYPOCOTYL IN FAR-RED|REDUCED SENSITIVITY TO FAR-RED LIGHT 1|REDUCED PHYTOCHROME SIGNALING 1|T6A9.4|T6A9_4	protein polyubiquitination	GO:0000209	proc	protein polyubiquitination
AT1G02340	AT1G02340|HFR1|RSF1|FBI1|REP1|LONG HYPOCOTYL IN FAR-RED|REDUCED SENSITIVITY TO FAR-RED LIGHT 1|REDUCED PHYTOCHROME SIGNALING 1|T6A9.4|T6A9_4	protein polyubiquitination	GO:0000209	proc	protein polyubiquitination
AT1G02340	AT1G02340|HFR1|RSF1|FBI1|REP1|LONG HYPOCOTYL IN FAR-RED|REDUCED SENSITIVITY TO FAR-RED LIGHT 1|REDUCED PHYTOCHROME SIGNALING 1|T6A9.4|T6A9_4	red or far-red light signaling pathway	GO:0010017	proc	red or far-red light signaling pathway
AT1G02340	AT1G02340|HFR1|RSF1|FBI1|REP1|LONG HYPOCOTYL IN FAR-RED|REDUCED SENSITIVITY TO FAR-RED LIGHT 1|REDUCED PHYTOCHROME SIGNALING 1|T6A9.4|T6A9_4	blue light signaling pathway	GO:0009785	proc	blue light signaling pathway
AT1G02340	AT1G02340|HFR1|RSF1|FBI1|REP1|LONG HYPOCOTYL IN FAR-RED|REDUCED SENSITIVITY TO FAR-RED LIGHT 1|REDUCED PHYTOCHROME SIGNALING 1|T6A9.4|T6A9_4	abscisic acid-activated signaling pathway	GO:0009738	proc	abscisic acid-activated signaling pathway
AT1G02340	AT1G02340|HFR1|RSF1|FBI1|REP1|LONG HYPOCOTYL IN FAR-RED|REDUCED SENSITIVITY TO FAR-RED LIGHT 1|REDUCED PHYTOCHROME SIGNALING 1|T6A9.4|T6A9_4	sequence-specific DNA binding transcription factor activity	GO:0003700	func	sequence-specific DNA binding transcription factor activity
AT1G02340	AT1G02340|HFR1|RSF1|FBI1|REP1|LONG HYPOCOTYL IN FAR-RED|REDUCED SENSITIVITY TO FAR-RED LIGHT 1|REDUCED PHYTOCHROME SIGNALING 1|T6A9.4|T6A9_4	protein binding	GO:0005515	func	protein binding
AT1G02340	AT1G02340|HFR1|RSF1|FBI1|REP1|LONG HYPOCOTYL IN FAR-RED|REDUCED SENSITIVITY TO FAR-RED LIGHT 1|REDUCED PHYTOCHROME SIGNALING 1|T6A9.4|T6A9_4	protein binding	GO:0005515	func	protein binding
AT1G02340	AT1G02340|HFR1|RSF1|FBI1|REP1|LONG HYPOCOTYL IN FAR-RED|REDUCED SENSITIVITY TO FAR-RED LIGHT 1|REDUCED PHYTOCHROME SIGNALING 1|T6A9.4|T6A9_4	protein binding	GO:0005515	func	protein binding
AT1G02340	AT1G02340|HFR1|RSF1|FBI1|REP1|LONG HYPOCOTYL IN FAR-RED|REDUCED SENSITIVITY TO FAR-RED LIGHT 1|REDUCED PHYTOCHROME SIGNALING 1|T6A9.4|T6A9_4	gravitropism	GO:0009630	proc	gravitropism
AT1G02340	AT1G02340|HFR1|RSF1|FBI1|REP1|LONG HYPOCOTYL IN FAR-RED|REDUCED SENSITIVITY TO FAR-RED LIGHT 1|REDUCED PHYTOCHROME SIGNALING 1|T6A9.4|T6A9_4	nucleus	GO:0005634	comp	nucleus
AT1G02340	AT1G02340|HFR1|RSF1|FBI1|REP1|LONG HYPOCOTYL IN FAR-RED|REDUCED SENSITIVITY TO FAR-RED LIGHT 1|REDUCED PHYTOCHROME SIGNALING 1|T6A9.4|T6A9_4	response to light intensity	GO:0009642	proc	response to light intensity
AT1G02340	AT1G02340|HFR1|RSF1|FBI1|REP1|LONG HYPOCOTYL IN FAR-RED|REDUCED SENSITIVITY TO FAR-RED LIGHT 1|REDUCED PHYTOCHROME SIGNALING 1|T6A9.4|T6A9_4	transcription cofactor activity	GO:0003712	func	transcription cofactor activity
AT1G02340	AT1G02340|HFR1|RSF1|FBI1|REP1|LONG HYPOCOTYL IN FAR-RED|REDUCED SENSITIVITY TO FAR-RED LIGHT 1|REDUCED PHYTOCHROME SIGNALING 1|T6A9.4|T6A9_4	circadian rhythm	GO:0007623	proc	circadian rhythm
AT1G02340	AT1G02340|HFR1|RSF1|FBI1|REP1|LONG HYPOCOTYL IN FAR-RED|REDUCED SENSITIVITY TO FAR-RED LIGHT 1|REDUCED PHYTOCHROME SIGNALING 1|T6A9.4|T6A9_4	red or far-red light signaling pathway	GO:0010017	proc	red or far-red light signaling pathway
AT1G02340	AT1G02340|HFR1|RSF1|FBI1|REP1|LONG HYPOCOTYL IN FAR-RED|REDUCED SENSITIVITY TO FAR-RED LIGHT 1|REDUCED PHYTOCHROME SIGNALING 1|T6A9.4|T6A9_4	protein binding	GO:0005515	func	protein binding
AT1G02340	AT1G02340|HFR1|RSF1|FBI1|REP1|LONG HYPOCOTYL IN FAR-RED|REDUCED SENSITIVITY TO FAR-RED LIGHT 1|REDUCED PHYTOCHROME SIGNALING 1|T6A9.4|T6A9_4	red, far-red light phototransduction	GO:0009585	proc	red, far-red light phototransduction
AT1G02340	AT1G02340|HFR1|RSF1|FBI1|REP1|LONG HYPOCOTYL IN FAR-RED|REDUCED SENSITIVITY TO FAR-RED LIGHT 1|REDUCED PHYTOCHROME SIGNALING 1|T6A9.4|T6A9_4	red, far-red light phototransduction	GO:0009585	proc	red, far-red light phototransduction
AT1G02340	AT1G02340|HFR1|RSF1|FBI1|REP1|LONG HYPOCOTYL IN FAR-RED|REDUCED SENSITIVITY TO FAR-RED LIGHT 1|REDUCED PHYTOCHROME SIGNALING 1|T6A9.4|T6A9_4	cytosol	GO:0005829	comp	cytosol
AT1G02340	AT1G02340|HFR1|RSF1|FBI1|REP1|LONG HYPOCOTYL IN FAR-RED|REDUCED SENSITIVITY TO FAR-RED LIGHT 1|REDUCED PHYTOCHROME SIGNALING 1|T6A9.4|T6A9_4	protein binding	GO:0005515	func	protein binding
AT1G02340	AT1G02340|HFR1|RSF1|FBI1|REP1|LONG HYPOCOTYL IN FAR-RED|REDUCED SENSITIVITY TO FAR-RED LIGHT 1|REDUCED PHYTOCHROME SIGNALING 1|T6A9.4|T6A9_4	protein binding	GO:0005515	func	protein binding
AT1G02340	AT1G02340|HFR1|RSF1|FBI1|REP1|LONG HYPOCOTYL IN FAR-RED|REDUCED SENSITIVITY TO FAR-RED LIGHT 1|REDUCED PHYTOCHROME SIGNALING 1|T6A9.4|T6A9_4	nucleus	GO:0005634	comp	nucleus
AT1G02340	AT1G02340|HFR1|RSF1|FBI1|REP1|LONG HYPOCOTYL IN FAR-RED|REDUCED SENSITIVITY TO FAR-RED LIGHT 1|REDUCED PHYTOCHROME SIGNALING 1|T6A9.4|T6A9_4	protein binding	GO:0005515	func	protein binding
AT1G02340	AT1G02340|HFR1|RSF1|FBI1|REP1|LONG HYPOCOTYL IN FAR-RED|REDUCED SENSITIVITY TO FAR-RED LIGHT 1|REDUCED PHYTOCHROME SIGNALING 1|T6A9.4|T6A9_4	nucleus	GO:0005634	comp	nucleus
AT1G02340	AT1G02340|HFR1|RSF1|FBI1|REP1|LONG HYPOCOTYL IN FAR-RED|REDUCED SENSITIVITY TO FAR-RED LIGHT 1|REDUCED PHYTOCHROME SIGNALING 1|T6A9.4|T6A9_4	signal transduction	GO:0007165	proc	signal transduction
AT1G02340	AT1G02340|HFR1|RSF1|FBI1|REP1|LONG HYPOCOTYL IN FAR-RED|REDUCED SENSITIVITY TO FAR-RED LIGHT 1|REDUCED PHYTOCHROME SIGNALING 1|T6A9.4|T6A9_4	protein polyubiquitination	GO:0000209	proc	protein polyubiquitination
AT1G02340	AT1G02340|HFR1|RSF1|FBI1|REP1|LONG HYPOCOTYL IN FAR-RED|REDUCED SENSITIVITY TO FAR-RED LIGHT 1|REDUCED PHYTOCHROME SIGNALING 1|T6A9.4|T6A9_4	sequence-specific DNA binding transcription factor activity	GO:0003700	func	sequence-specific DNA binding transcription factor activity
AT1G02350	AT1G02350|T6A9.34	mitochondrion	GO:0005739	comp	mitochondrion
AT1G02350	AT1G02350|T6A9.34	molecular_function	GO:0003674	func	molecular_function
AT1G02360	AT1G02360|T6A9.5|T6A9_5	defense response to fungus	GO:0050832	proc	defense response to fungus
AT1G02360	AT1G02360|T6A9.5|T6A9_5	extracellular region	GO:0005576	comp	extracellular region
AT1G02360	AT1G02360|T6A9.5|T6A9_5	defense response to fungus	GO:0050832	proc	defense response to fungus
AT1G02360	AT1G02360|T6A9.5|T6A9_5	nitrate transport	GO:0015706	proc	nitrate transport
AT1G02360	AT1G02360|T6A9.5|T6A9_5	respiratory burst involved in defense response	GO:0002679	proc	respiratory burst involved in defense response
AT1G02360	AT1G02360|T6A9.5|T6A9_5	chitinase activity	GO:0004568	func	chitinase activity
AT1G02360	AT1G02360|T6A9.5|T6A9_5	amino acid transport	GO:0006865	proc	amino acid transport
AT1G02360	AT1G02360|T6A9.5|T6A9_5	respiratory burst involved in defense response	GO:0002679	proc	respiratory burst involved in defense response
AT1G02360	AT1G02360|T6A9.5|T6A9_5	response to chitin	GO:0010200	proc	response to chitin
AT1G02360	AT1G02360|T6A9.5|T6A9_5	response to nitrate	GO:0010167	proc	response to nitrate
AT1G02370	AT1G02370|T6A9.6|T6A9_6	protein targeting to mitochondrion	GO:0006626	proc	protein targeting to mitochondrion
AT1G02370	AT1G02370|T6A9.6|T6A9_6	mitochondrion	GO:0005739	comp	mitochondrion
AT1G02370	AT1G02370|T6A9.6|T6A9_6	biological_process	GO:0008150	proc	biological_process
AT1G02370	AT1G02370|T6A9.6|T6A9_6	molecular_function	GO:0003674	func	molecular_function
AT1G02370	AT1G02370|T6A9.6|T6A9_6	protein targeting to mitochondrion	GO:0006626	proc	protein targeting to mitochondrion
AT1G02370	AT1G02370|T6A9.6|T6A9_6	protein targeting to mitochondrion	GO:0006626	proc	protein targeting to mitochondrion
AT1G02380	AT1G02380|T6A9.7|T6A9_7	molecular_function	GO:0003674	func	molecular_function
AT1G02380	AT1G02380|T6A9.7|T6A9_7	nucleus	GO:0005634	comp	nucleus
AT1G02380	AT1G02380|T6A9.7|T6A9_7	biological_process	GO:0008150	proc	biological_process
AT1G02390	AT1G02390|ATGPAT2|GPAT2|GLYCEROL-3-PHOSPHATE sn-2-ACYLTRANSFERASE 2|T6A9.8|T6A9_8	phosphatidylglycerol biosynthetic process	GO:0006655	proc	phosphatidylglycerol biosynthetic process
AT1G02390	AT1G02390|ATGPAT2|GPAT2|GLYCEROL-3-PHOSPHATE sn-2-ACYLTRANSFERASE 2|T6A9.8|T6A9_8	phosphatidylglycerol biosynthetic process	GO:0006655	proc	phosphatidylglycerol biosynthetic process
AT1G02390	AT1G02390|ATGPAT2|GPAT2|GLYCEROL-3-PHOSPHATE sn-2-ACYLTRANSFERASE 2|T6A9.8|T6A9_8	transferase activity, transferring acyl groups	GO:0016746	func	transferase activity, transferring acyl groups
AT1G02390	AT1G02390|ATGPAT2|GPAT2|GLYCEROL-3-PHOSPHATE sn-2-ACYLTRANSFERASE 2|T6A9.8|T6A9_8	mitochondrion	GO:0005739	comp	mitochondrion
AT1G02390	AT1G02390|ATGPAT2|GPAT2|GLYCEROL-3-PHOSPHATE sn-2-ACYLTRANSFERASE 2|T6A9.8|T6A9_8	metabolic process	GO:0008152	proc	metabolic process
AT1G02391	AT1G02391	cellular_component	GO:0005575	comp	cellular_component
AT1G02391	AT1G02391	molecular_function	GO:0003674	func	molecular_function
AT1G02391	AT1G02391	biological_process	GO:0008150	proc	biological_process
AT1G02400	AT1G02400|ATGA2OX4|ATGA2OX6|DTA1|GA2OX6|Arabidopsis thaliana gibberellin 2-oxidase 4|ARABIDOPSIS THALIANA GIBBERELLIN 2-OXIDASE 6|DOWNSTREAM TARGET OF AGL15 1|gibberellin 2-oxidase 6|T6A9.9|T6A9_9	heat acclimation	GO:0010286	proc	heat acclimation
AT1G02400	AT1G02400|ATGA2OX4|ATGA2OX6|DTA1|GA2OX6|Arabidopsis thaliana gibberellin 2-oxidase 4|ARABIDOPSIS THALIANA GIBBERELLIN 2-OXIDASE 6|DOWNSTREAM TARGET OF AGL15 1|gibberellin 2-oxidase 6|T6A9.9|T6A9_9	cytoplasm	GO:0005737	comp	cytoplasm
AT1G02400	AT1G02400|ATGA2OX4|ATGA2OX6|DTA1|GA2OX6|Arabidopsis thaliana gibberellin 2-oxidase 4|ARABIDOPSIS THALIANA GIBBERELLIN 2-OXIDASE 6|DOWNSTREAM TARGET OF AGL15 1|gibberellin 2-oxidase 6|T6A9.9|T6A9_9	response to red or far red light	GO:0009639	proc	response to red or far red light
AT1G02400	AT1G02400|ATGA2OX4|ATGA2OX6|DTA1|GA2OX6|Arabidopsis thaliana gibberellin 2-oxidase 4|ARABIDOPSIS THALIANA GIBBERELLIN 2-OXIDASE 6|DOWNSTREAM TARGET OF AGL15 1|gibberellin 2-oxidase 6|T6A9.9|T6A9_9	heat acclimation	GO:0010286	proc	heat acclimation
AT1G02400	AT1G02400|ATGA2OX4|ATGA2OX6|DTA1|GA2OX6|Arabidopsis thaliana gibberellin 2-oxidase 4|ARABIDOPSIS THALIANA GIBBERELLIN 2-OXIDASE 6|DOWNSTREAM TARGET OF AGL15 1|gibberellin 2-oxidase 6|T6A9.9|T6A9_9	gibberellin catabolic process	GO:0045487	proc	gibberellin catabolic process
AT1G02400	AT1G02400|ATGA2OX4|ATGA2OX6|DTA1|GA2OX6|Arabidopsis thaliana gibberellin 2-oxidase 4|ARABIDOPSIS THALIANA GIBBERELLIN 2-OXIDASE 6|DOWNSTREAM TARGET OF AGL15 1|gibberellin 2-oxidase 6|T6A9.9|T6A9_9	gibberellin catabolic process	GO:0045487	proc	gibberellin catabolic process
AT1G02400	AT1G02400|ATGA2OX4|ATGA2OX6|DTA1|GA2OX6|Arabidopsis thaliana gibberellin 2-oxidase 4|ARABIDOPSIS THALIANA GIBBERELLIN 2-OXIDASE 6|DOWNSTREAM TARGET OF AGL15 1|gibberellin 2-oxidase 6|T6A9.9|T6A9_9	C-19 gibberellin 2-beta-dioxygenase activity	GO:0052634	func	C-19 gibberellin 2-beta-dioxygenase activity
AT1G02405	AT1G02405	anchored component of membrane	GO:0031225	comp	anchored component of membrane
AT1G02405	AT1G02405	molecular_function	GO:0003674	func	molecular_function
AT1G02405	AT1G02405	plasma membrane	GO:0005886	comp	plasma membrane
AT1G02405	AT1G02405	biological_process	GO:0008150	proc	biological_process
AT1G02405	AT1G02405	anchored component of membrane	GO:0031225	comp	anchored component of membrane
AT1G02410	AT1G02410|T6A9.10|T6A9_10	methylglyoxal catabolic process to D-lactate	GO:0019243	proc	methylglyoxal catabolic process to D-lactate
AT1G02410	AT1G02410|T6A9.10|T6A9_10	methylglyoxal catabolic process to D-lactate	GO:0019243	proc	methylglyoxal catabolic process to D-lactate
AT1G02410	AT1G02410|T6A9.10|T6A9_10	chloroplast	GO:0009507	comp	chloroplast
AT1G02410	AT1G02410|T6A9.10|T6A9_10	biological_process	GO:0008150	proc	biological_process
AT1G02420	AT1G02420|T6A9.11|T6A9_11	biological_process	GO:0008150	proc	biological_process
AT1G02420	AT1G02420|T6A9.11|T6A9_11	mitochondrion	GO:0005739	comp	mitochondrion
AT1G02420	AT1G02420|T6A9.11|T6A9_11	molecular_function	GO:0003674	func	molecular_function
AT1G02430	AT1G02430|ATARFD1B|ARFD1B|ADP-ribosylation factor D1B|T6A9.12|T6A9_12	N-terminal protein myristoylation	GO:0006499	proc	N-terminal protein myristoylation
AT1G02430	AT1G02430|ATARFD1B|ARFD1B|ADP-ribosylation factor D1B|T6A9.12|T6A9_12	N-terminal protein myristoylation	GO:0006499	proc	N-terminal protein myristoylation
AT1G02430	AT1G02430|ATARFD1B|ARFD1B|ADP-ribosylation factor D1B|T6A9.12|T6A9_12	GTP binding	GO:0005525	func	GTP binding
AT1G02430	AT1G02430|ATARFD1B|ARFD1B|ADP-ribosylation factor D1B|T6A9.12|T6A9_12	Golgi apparatus	GO:0005794	comp	Golgi apparatus
AT1G02430	AT1G02430|ATARFD1B|ARFD1B|ADP-ribosylation factor D1B|T6A9.12|T6A9_12	N-terminal protein myristoylation	GO:0006499	proc	N-terminal protein myristoylation
AT1G02430	AT1G02430|ATARFD1B|ARFD1B|ADP-ribosylation factor D1B|T6A9.12|T6A9_12	GTP binding	GO:0005525	func	GTP binding
AT1G02440	AT1G02440|ATARFD1A|ARFD1A|ADP-ribosylation factor D1A|T6A9.25	N-terminal protein myristoylation	GO:0006499	proc	N-terminal protein myristoylation
AT1G02440	AT1G02440|ATARFD1A|ARFD1A|ADP-ribosylation factor D1A|T6A9.25	N-terminal protein myristoylation	GO:0006499	proc	N-terminal protein myristoylation
AT1G02440	AT1G02440|ATARFD1A|ARFD1A|ADP-ribosylation factor D1A|T6A9.25	GTP binding	GO:0005525	func	GTP binding
AT1G02440	AT1G02440|ATARFD1A|ARFD1A|ADP-ribosylation factor D1A|T6A9.25	N-terminal protein myristoylation	GO:0006499	proc	N-terminal protein myristoylation
AT1G02440	AT1G02440|ATARFD1A|ARFD1A|ADP-ribosylation factor D1A|T6A9.25	GTP binding	GO:0005525	func	GTP binding
AT1G02450	AT1G02450|NIMIN1|NIMIN-1|NIM1-interacting 1|T6A9.23	response to hypoxia	GO:0001666	proc	response to hypoxia
AT1G02450	AT1G02450|NIMIN1|NIMIN-1|NIM1-interacting 1|T6A9.23	negative regulation of defense response	GO:0031348	proc	negative regulation of defense response
AT1G02450	AT1G02450|NIMIN1|NIMIN-1|NIM1-interacting 1|T6A9.23	detection of biotic stimulus	GO:0009595	proc	detection of biotic stimulus
AT1G02450	AT1G02450|NIMIN1|NIMIN-1|NIM1-interacting 1|T6A9.23	regulation of systemic acquired resistance	GO:0010112	proc	regulation of systemic acquired resistance
AT1G02450	AT1G02450|NIMIN1|NIMIN-1|NIM1-interacting 1|T6A9.23	response to chitin	GO:0010200	proc	response to chitin
AT1G02450	AT1G02450|NIMIN1|NIMIN-1|NIM1-interacting 1|T6A9.23	negative regulation of transcription, DNA-templated	GO:0045892	proc	negative regulation of transcription, DNA-templated
AT1G02450	AT1G02450|NIMIN1|NIMIN-1|NIM1-interacting 1|T6A9.23	defense response to fungus	GO:0050832	proc	defense response to fungus
AT1G02450	AT1G02450|NIMIN1|NIMIN-1|NIM1-interacting 1|T6A9.23	regulation of transcription, DNA-templated	GO:0006355	proc	regulation of transcription, DNA-templated
AT1G02450	AT1G02450|NIMIN1|NIMIN-1|NIM1-interacting 1|T6A9.23	defense response to bacterium	GO:0042742	proc	defense response to bacterium
AT1G02450	AT1G02450|NIMIN1|NIMIN-1|NIM1-interacting 1|T6A9.23	regulation of multi-organism process	GO:0043900	proc	regulation of multi-organism process
AT1G02450	AT1G02450|NIMIN1|NIMIN-1|NIM1-interacting 1|T6A9.23	regulation of hydrogen peroxide metabolic process	GO:0010310	proc	regulation of hydrogen peroxide metabolic process
AT1G02450	AT1G02450|NIMIN1|NIMIN-1|NIM1-interacting 1|T6A9.23	response to bacterium	GO:0009617	proc	response to bacterium
AT1G02450	AT1G02450|NIMIN1|NIMIN-1|NIM1-interacting 1|T6A9.23	salicylic acid biosynthetic process	GO:0009697	proc	salicylic acid biosynthetic process
AT1G02450	AT1G02450|NIMIN1|NIMIN-1|NIM1-interacting 1|T6A9.23	negative regulation of transcription, DNA-templated	GO:0045892	proc	negative regulation of transcription, DNA-templated
AT1G02450	AT1G02450|NIMIN1|NIMIN-1|NIM1-interacting 1|T6A9.23	MAPK cascade	GO:0000165	proc	MAPK cascade
AT1G02450	AT1G02450|NIMIN1|NIMIN-1|NIM1-interacting 1|T6A9.23	jasmonic acid mediated signaling pathway	GO:0009867	proc	jasmonic acid mediated signaling pathway
AT1G02450	AT1G02450|NIMIN1|NIMIN-1|NIM1-interacting 1|T6A9.23	defense response to bacterium	GO:0042742	proc	defense response to bacterium
AT1G02450	AT1G02450|NIMIN1|NIMIN-1|NIM1-interacting 1|T6A9.23	regulation of innate immune response	GO:0045088	proc	regulation of innate immune response
AT1G02450	AT1G02450|NIMIN1|NIMIN-1|NIM1-interacting 1|T6A9.23	defense response to fungus	GO:0050832	proc	defense response to fungus
AT1G02450	AT1G02450|NIMIN1|NIMIN-1|NIM1-interacting 1|T6A9.23	regulation of protein dephosphorylation	GO:0035304	proc	regulation of protein dephosphorylation
AT1G02450	AT1G02450|NIMIN1|NIMIN-1|NIM1-interacting 1|T6A9.23	systemic acquired resistance, salicylic acid mediated signaling pathway	GO:0009862	proc	systemic acquired resistance, salicylic acid mediated signaling pathway
AT1G02450	AT1G02450|NIMIN1|NIMIN-1|NIM1-interacting 1|T6A9.23	salicylic acid biosynthetic process	GO:0009697	proc	salicylic acid biosynthetic process
AT1G02450	AT1G02450|NIMIN1|NIMIN-1|NIM1-interacting 1|T6A9.23	detection of bacterium	GO:0016045	proc	detection of bacterium
AT1G02450	AT1G02450|NIMIN1|NIMIN-1|NIM1-interacting 1|T6A9.23	regulation of hydrogen peroxide metabolic process	GO:0010310	proc	regulation of hydrogen peroxide metabolic process
AT1G02450	AT1G02450|NIMIN1|NIMIN-1|NIM1-interacting 1|T6A9.23	regulation of plant-type hypersensitive response	GO:0010363	proc	regulation of plant-type hypersensitive response
AT1G02450	AT1G02450|NIMIN1|NIMIN-1|NIM1-interacting 1|T6A9.23	regulation of protein dephosphorylation	GO:0035304	proc	regulation of protein dephosphorylation
AT1G02450	AT1G02450|NIMIN1|NIMIN-1|NIM1-interacting 1|T6A9.23	regulation of defense response	GO:0031347	proc	regulation of defense response
AT1G02450	AT1G02450|NIMIN1|NIMIN-1|NIM1-interacting 1|T6A9.23	protein targeting to membrane	GO:0006612	proc	protein targeting to membrane
AT1G02450	AT1G02450|NIMIN1|NIMIN-1|NIM1-interacting 1|T6A9.23	jasmonic acid mediated signaling pathway	GO:0009867	proc	jasmonic acid mediated signaling pathway
AT1G02450	AT1G02450|NIMIN1|NIMIN-1|NIM1-interacting 1|T6A9.23	systemic acquired resistance, salicylic acid mediated signaling pathway	GO:0009862	proc	systemic acquired resistance, salicylic acid mediated signaling pathway
AT1G02450	AT1G02450|NIMIN1|NIMIN-1|NIM1-interacting 1|T6A9.23	regulation of transcription, DNA-templated	GO:0006355	proc	regulation of transcription, DNA-templated
AT1G02450	AT1G02450|NIMIN1|NIMIN-1|NIM1-interacting 1|T6A9.23	MAPK cascade	GO:0000165	proc	MAPK cascade
AT1G02450	AT1G02450|NIMIN1|NIMIN-1|NIM1-interacting 1|T6A9.23	protein binding	GO:0005515	func	protein binding
AT1G02450	AT1G02450|NIMIN1|NIMIN-1|NIM1-interacting 1|T6A9.23	regulation of immune response	GO:0050776	proc	regulation of immune response
AT1G02450	AT1G02450|NIMIN1|NIMIN-1|NIM1-interacting 1|T6A9.23	systemic acquired resistance, salicylic acid mediated signaling pathway	GO:0009862	proc	systemic acquired resistance, salicylic acid mediated signaling pathway
AT1G02450	AT1G02450|NIMIN1|NIMIN-1|NIM1-interacting 1|T6A9.23	innate immune response	GO:0045087	proc	innate immune response
AT1G02450	AT1G02450|NIMIN1|NIMIN-1|NIM1-interacting 1|T6A9.23	nucleus	GO:0005634	comp	nucleus
AT1G02450	AT1G02450|NIMIN1|NIMIN-1|NIM1-interacting 1|T6A9.23	protein targeting to membrane	GO:0006612	proc	protein targeting to membrane
AT1G02450	AT1G02450|NIMIN1|NIMIN-1|NIM1-interacting 1|T6A9.23	response to hypoxia	GO:0001666	proc	response to hypoxia
AT1G02450	AT1G02450|NIMIN1|NIMIN-1|NIM1-interacting 1|T6A9.23	defense response to bacterium	GO:0042742	proc	defense response to bacterium
AT1G02450	AT1G02450|NIMIN1|NIMIN-1|NIM1-interacting 1|T6A9.23	MAPK cascade	GO:0000165	proc	MAPK cascade
AT1G02450	AT1G02450|NIMIN1|NIMIN-1|NIM1-interacting 1|T6A9.23	defense response to bacterium	GO:0042742	proc	defense response to bacterium
AT1G02450	AT1G02450|NIMIN1|NIMIN-1|NIM1-interacting 1|T6A9.23	systemic acquired resistance, salicylic acid mediated signaling pathway	GO:0009862	proc	systemic acquired resistance, salicylic acid mediated signaling pathway
AT1G02450	AT1G02450|NIMIN1|NIMIN-1|NIM1-interacting 1|T6A9.23	regulation of transcription, DNA-templated	GO:0006355	proc	regulation of transcription, DNA-templated
AT1G02450	AT1G02450|NIMIN1|NIMIN-1|NIM1-interacting 1|T6A9.23	regulation of systemic acquired resistance	GO:0010112	proc	regulation of systemic acquired resistance
AT1G02450	AT1G02450|NIMIN1|NIMIN-1|NIM1-interacting 1|T6A9.23	regulation of plant-type hypersensitive response	GO:0010363	proc	regulation of plant-type hypersensitive response
AT1G02450	AT1G02450|NIMIN1|NIMIN-1|NIM1-interacting 1|T6A9.23	negative regulation of transcription, DNA-templated	GO:0045892	proc	negative regulation of transcription, DNA-templated
AT1G02450	AT1G02450|NIMIN1|NIMIN-1|NIM1-interacting 1|T6A9.23	protein binding	GO:0005515	func	protein binding
AT1G02450	AT1G02450|NIMIN1|NIMIN-1|NIM1-interacting 1|T6A9.23	regulation of protein dephosphorylation	GO:0035304	proc	regulation of protein dephosphorylation
AT1G02450	AT1G02450|NIMIN1|NIMIN-1|NIM1-interacting 1|T6A9.23	nucleus	GO:0005634	comp	nucleus
AT1G02450	AT1G02450|NIMIN1|NIMIN-1|NIM1-interacting 1|T6A9.23	protein binding	GO:0005515	func	protein binding
AT1G02450	AT1G02450|NIMIN1|NIMIN-1|NIM1-interacting 1|T6A9.23	protein targeting to membrane	GO:0006612	proc	protein targeting to membrane
AT1G02460	AT1G02460|T6A9.22	polygalacturonase activity	GO:0004650	func	polygalacturonase activity
AT1G02460	AT1G02460|T6A9.22	carbohydrate metabolic process	GO:0005975	proc	carbohydrate metabolic process
AT1G02460	AT1G02460|T6A9.22	extracellular region	GO:0005576	comp	extracellular region
AT1G02470	AT1G02470|T6A9.26	chloroplast	GO:0009507	comp	chloroplast
AT1G02470	AT1G02470|T6A9.26	chloroplast	GO:0009507	comp	chloroplast
AT1G02470	AT1G02470|T6A9.26	molecular_function	GO:0003674	func	molecular_function
AT1G02470	AT1G02470|T6A9.26	biological_process	GO:0008150	proc	biological_process
AT1G02475	AT1G02475	nucleus	GO:0005634	comp	nucleus
AT1G02475	AT1G02475	molecular_function	GO:0003674	func	molecular_function
AT1G02475	AT1G02475	biological_process	GO:0008150	proc	biological_process
AT1G02480	AT1G02480|51953.tRNA-Phe-1	triplet codon-amino acid adaptor activity	GO:0030533	func	triplet codon-amino acid adaptor activity
AT1G02480	AT1G02480|51953.tRNA-Phe-1	translational elongation	GO:0006414	proc	translational elongation
AT1G02480	AT1G02480|51953.tRNA-Phe-1	cellular_component	GO:0005575	comp	cellular_component
AT1G02480	AT1G02480|51953.tRNA-Phe-1	translational elongation	GO:0006414	proc	translational elongation
AT1G02480	AT1G02480|51953.tRNA-Phe-1	triplet codon-amino acid adaptor activity	GO:0030533	func	triplet codon-amino acid adaptor activity
AT1G02480	AT1G02480|51953.tRNA-Phe-1	translational elongation	GO:0006414	proc	translational elongation
AT1G02480	AT1G02480|51953.tRNA-Phe-1	triplet codon-amino acid adaptor activity	GO:0030533	func	triplet codon-amino acid adaptor activity
AT1G02490	AT1G02490|T14P4.35|T14P4_35	cellular_component	GO:0005575	comp	cellular_component
AT1G02490	AT1G02490|T14P4.35|T14P4_35	biological_process	GO:0008150	proc	biological_process
AT1G02490	AT1G02490|T14P4.35|T14P4_35	molecular_function	GO:0003674	func	molecular_function
AT1G02500	AT1G02500|SAM1|SAM-1|MAT1|AtSAM1|METK1|S-adenosylmethionine synthetase 1|S-ADENOSYLMETHIONINE SYNTHETASE-1|T14P4.17|T14P4_17	response to salt stress	GO:0009651	proc	response to salt stress
AT1G02500	AT1G02500|SAM1|SAM-1|MAT1|AtSAM1|METK1|S-adenosylmethionine synthetase 1|S-ADENOSYLMETHIONINE SYNTHETASE-1|T14P4.17|T14P4_17	vacuole organization	GO:0007033	proc	vacuole organization
AT1G02500	AT1G02500|SAM1|SAM-1|MAT1|AtSAM1|METK1|S-adenosylmethionine synthetase 1|S-ADENOSYLMETHIONINE SYNTHETASE-1|T14P4.17|T14P4_17	ethylene biosynthetic process	GO:0009693	proc	ethylene biosynthetic process
AT1G02500	AT1G02500|SAM1|SAM-1|MAT1|AtSAM1|METK1|S-adenosylmethionine synthetase 1|S-ADENOSYLMETHIONINE SYNTHETASE-1|T14P4.17|T14P4_17	response to salt stress	GO:0009651	proc	response to salt stress
AT1G02500	AT1G02500|SAM1|SAM-1|MAT1|AtSAM1|METK1|S-adenosylmethionine synthetase 1|S-ADENOSYLMETHIONINE SYNTHETASE-1|T14P4.17|T14P4_17	ethylene biosynthetic process	GO:0009693	proc	ethylene biosynthetic process
AT1G02500	AT1G02500|SAM1|SAM-1|MAT1|AtSAM1|METK1|S-adenosylmethionine synthetase 1|S-ADENOSYLMETHIONINE SYNTHETASE-1|T14P4.17|T14P4_17	response to salt stress	GO:0009651	proc	response to salt stress
AT1G02500	AT1G02500|SAM1|SAM-1|MAT1|AtSAM1|METK1|S-adenosylmethionine synthetase 1|S-ADENOSYLMETHIONINE SYNTHETASE-1|T14P4.17|T14P4_17	ethylene biosynthetic process	GO:0009693	proc	ethylene biosynthetic process
AT1G02500	AT1G02500|SAM1|SAM-1|MAT1|AtSAM1|METK1|S-adenosylmethionine synthetase 1|S-ADENOSYLMETHIONINE SYNTHETASE-1|T14P4.17|T14P4_17	vacuole organization	GO:0007033	proc	vacuole organization
AT1G02500	AT1G02500|SAM1|SAM-1|MAT1|AtSAM1|METK1|S-adenosylmethionine synthetase 1|S-ADENOSYLMETHIONINE SYNTHETASE-1|T14P4.17|T14P4_17	methionine adenosyltransferase activity	GO:0004478	func	methionine adenosyltransferase activity
AT1G02500	AT1G02500|SAM1|SAM-1|MAT1|AtSAM1|METK1|S-adenosylmethionine synthetase 1|S-ADENOSYLMETHIONINE SYNTHETASE-1|T14P4.17|T14P4_17	methionine adenosyltransferase activity	GO:0004478	func	methionine adenosyltransferase activity
AT1G02500	AT1G02500|SAM1|SAM-1|MAT1|AtSAM1|METK1|S-adenosylmethionine synthetase 1|S-ADENOSYLMETHIONINE SYNTHETASE-1|T14P4.17|T14P4_17	coumarin biosynthetic process	GO:0009805	proc	coumarin biosynthetic process
AT1G02500	AT1G02500|SAM1|SAM-1|MAT1|AtSAM1|METK1|S-adenosylmethionine synthetase 1|S-ADENOSYLMETHIONINE SYNTHETASE-1|T14P4.17|T14P4_17	cytosol	GO:0005829	comp	cytosol
AT1G02500	AT1G02500|SAM1|SAM-1|MAT1|AtSAM1|METK1|S-adenosylmethionine synthetase 1|S-ADENOSYLMETHIONINE SYNTHETASE-1|T14P4.17|T14P4_17	gluconeogenesis	GO:0006094	proc	gluconeogenesis
AT1G02500	AT1G02500|SAM1|SAM-1|MAT1|AtSAM1|METK1|S-adenosylmethionine synthetase 1|S-ADENOSYLMETHIONINE SYNTHETASE-1|T14P4.17|T14P4_17	hyperosmotic response	GO:0006972	proc	hyperosmotic response
AT1G02500	AT1G02500|SAM1|SAM-1|MAT1|AtSAM1|METK1|S-adenosylmethionine synthetase 1|S-ADENOSYLMETHIONINE SYNTHETASE-1|T14P4.17|T14P4_17	response to salt stress	GO:0009651	proc	response to salt stress
AT1G02500	AT1G02500|SAM1|SAM-1|MAT1|AtSAM1|METK1|S-adenosylmethionine synthetase 1|S-ADENOSYLMETHIONINE SYNTHETASE-1|T14P4.17|T14P4_17	water transport	GO:0006833	proc	water transport
AT1G02500	AT1G02500|SAM1|SAM-1|MAT1|AtSAM1|METK1|S-adenosylmethionine synthetase 1|S-ADENOSYLMETHIONINE SYNTHETASE-1|T14P4.17|T14P4_17	polyamine catabolic process	GO:0006598	proc	polyamine catabolic process
AT1G02500	AT1G02500|SAM1|SAM-1|MAT1|AtSAM1|METK1|S-adenosylmethionine synthetase 1|S-ADENOSYLMETHIONINE SYNTHETASE-1|T14P4.17|T14P4_17	ethylene biosynthetic process	GO:0009693	proc	ethylene biosynthetic process
AT1G02500	AT1G02500|SAM1|SAM-1|MAT1|AtSAM1|METK1|S-adenosylmethionine synthetase 1|S-ADENOSYLMETHIONINE SYNTHETASE-1|T14P4.17|T14P4_17	glycolytic process	GO:0006096	proc	glycolytic process
AT1G02500	AT1G02500|SAM1|SAM-1|MAT1|AtSAM1|METK1|S-adenosylmethionine synthetase 1|S-ADENOSYLMETHIONINE SYNTHETASE-1|T14P4.17|T14P4_17	glycolytic process	GO:0006096	proc	glycolytic process
AT1G02500	AT1G02500|SAM1|SAM-1|MAT1|AtSAM1|METK1|S-adenosylmethionine synthetase 1|S-ADENOSYLMETHIONINE SYNTHETASE-1|T14P4.17|T14P4_17	response to wounding	GO:0009611	proc	response to wounding
AT1G02500	AT1G02500|SAM1|SAM-1|MAT1|AtSAM1|METK1|S-adenosylmethionine synthetase 1|S-ADENOSYLMETHIONINE SYNTHETASE-1|T14P4.17|T14P4_17	membrane	GO:0016020	comp	membrane
AT1G02500	AT1G02500|SAM1|SAM-1|MAT1|AtSAM1|METK1|S-adenosylmethionine synthetase 1|S-ADENOSYLMETHIONINE SYNTHETASE-1|T14P4.17|T14P4_17	Golgi organization	GO:0007030	proc	Golgi organization
AT1G02500	AT1G02500|SAM1|SAM-1|MAT1|AtSAM1|METK1|S-adenosylmethionine synthetase 1|S-ADENOSYLMETHIONINE SYNTHETASE-1|T14P4.17|T14P4_17	cytoplasm	GO:0005737	comp	cytoplasm
AT1G02500	AT1G02500|SAM1|SAM-1|MAT1|AtSAM1|METK1|S-adenosylmethionine synthetase 1|S-ADENOSYLMETHIONINE SYNTHETASE-1|T14P4.17|T14P4_17	response to cadmium ion	GO:0046686	proc	response to cadmium ion
AT1G02500	AT1G02500|SAM1|SAM-1|MAT1|AtSAM1|METK1|S-adenosylmethionine synthetase 1|S-ADENOSYLMETHIONINE SYNTHETASE-1|T14P4.17|T14P4_17	S-adenosylmethionine biosynthetic process	GO:0006556	proc	S-adenosylmethionine biosynthetic process
AT1G02500	AT1G02500|SAM1|SAM-1|MAT1|AtSAM1|METK1|S-adenosylmethionine synthetase 1|S-ADENOSYLMETHIONINE SYNTHETASE-1|T14P4.17|T14P4_17	response to salt stress	GO:0009651	proc	response to salt stress
AT1G02500	AT1G02500|SAM1|SAM-1|MAT1|AtSAM1|METK1|S-adenosylmethionine synthetase 1|S-ADENOSYLMETHIONINE SYNTHETASE-1|T14P4.17|T14P4_17	phenylpropanoid metabolic process	GO:0009698	proc	phenylpropanoid metabolic process
AT1G02500	AT1G02500|SAM1|SAM-1|MAT1|AtSAM1|METK1|S-adenosylmethionine synthetase 1|S-ADENOSYLMETHIONINE SYNTHETASE-1|T14P4.17|T14P4_17	S-adenosylmethionine biosynthetic process	GO:0006556	proc	S-adenosylmethionine biosynthetic process
AT1G02500	AT1G02500|SAM1|SAM-1|MAT1|AtSAM1|METK1|S-adenosylmethionine synthetase 1|S-ADENOSYLMETHIONINE SYNTHETASE-1|T14P4.17|T14P4_17	phenylpropanoid metabolic process	GO:0009698	proc	phenylpropanoid metabolic process
AT1G02500	AT1G02500|SAM1|SAM-1|MAT1|AtSAM1|METK1|S-adenosylmethionine synthetase 1|S-ADENOSYLMETHIONINE SYNTHETASE-1|T14P4.17|T14P4_17	cysteine biosynthetic process	GO:0019344	proc	cysteine biosynthetic process
AT1G02500	AT1G02500|SAM1|SAM-1|MAT1|AtSAM1|METK1|S-adenosylmethionine synthetase 1|S-ADENOSYLMETHIONINE SYNTHETASE-1|T14P4.17|T14P4_17	Golgi organization	GO:0007030	proc	Golgi organization
AT1G02500	AT1G02500|SAM1|SAM-1|MAT1|AtSAM1|METK1|S-adenosylmethionine synthetase 1|S-ADENOSYLMETHIONINE SYNTHETASE-1|T14P4.17|T14P4_17	cytosol	GO:0005829	comp	cytosol
AT1G02500	AT1G02500|SAM1|SAM-1|MAT1|AtSAM1|METK1|S-adenosylmethionine synthetase 1|S-ADENOSYLMETHIONINE SYNTHETASE-1|T14P4.17|T14P4_17	cellular modified amino acid biosynthetic process	GO:0042398	proc	cellular modified amino acid biosynthetic process
AT1G02500	AT1G02500|SAM1|SAM-1|MAT1|AtSAM1|METK1|S-adenosylmethionine synthetase 1|S-ADENOSYLMETHIONINE SYNTHETASE-1|T14P4.17|T14P4_17	polyamine catabolic process	GO:0006598	proc	polyamine catabolic process
AT1G02500	AT1G02500|SAM1|SAM-1|MAT1|AtSAM1|METK1|S-adenosylmethionine synthetase 1|S-ADENOSYLMETHIONINE SYNTHETASE-1|T14P4.17|T14P4_17	hyperosmotic response	GO:0006972	proc	hyperosmotic response
AT1G02500	AT1G02500|SAM1|SAM-1|MAT1|AtSAM1|METK1|S-adenosylmethionine synthetase 1|S-ADENOSYLMETHIONINE SYNTHETASE-1|T14P4.17|T14P4_17	cellular response to iron ion	GO:0071281	proc	cellular response to iron ion
AT1G02500	AT1G02500|SAM1|SAM-1|MAT1|AtSAM1|METK1|S-adenosylmethionine synthetase 1|S-ADENOSYLMETHIONINE SYNTHETASE-1|T14P4.17|T14P4_17	cysteine biosynthetic process	GO:0019344	proc	cysteine biosynthetic process
AT1G02500	AT1G02500|SAM1|SAM-1|MAT1|AtSAM1|METK1|S-adenosylmethionine synthetase 1|S-ADENOSYLMETHIONINE SYNTHETASE-1|T14P4.17|T14P4_17	plasma membrane	GO:0005886	comp	plasma membrane
AT1G02500	AT1G02500|SAM1|SAM-1|MAT1|AtSAM1|METK1|S-adenosylmethionine synthetase 1|S-ADENOSYLMETHIONINE SYNTHETASE-1|T14P4.17|T14P4_17	cytoplasm	GO:0005737	comp	cytoplasm
AT1G02500	AT1G02500|SAM1|SAM-1|MAT1|AtSAM1|METK1|S-adenosylmethionine synthetase 1|S-ADENOSYLMETHIONINE SYNTHETASE-1|T14P4.17|T14P4_17	coumarin biosynthetic process	GO:0009805	proc	coumarin biosynthetic process
AT1G02500	AT1G02500|SAM1|SAM-1|MAT1|AtSAM1|METK1|S-adenosylmethionine synthetase 1|S-ADENOSYLMETHIONINE SYNTHETASE-1|T14P4.17|T14P4_17	membrane	GO:0016020	comp	membrane
AT1G02500	AT1G02500|SAM1|SAM-1|MAT1|AtSAM1|METK1|S-adenosylmethionine synthetase 1|S-ADENOSYLMETHIONINE SYNTHETASE-1|T14P4.17|T14P4_17	cellular modified amino acid biosynthetic process	GO:0042398	proc	cellular modified amino acid biosynthetic process
AT1G02500	AT1G02500|SAM1|SAM-1|MAT1|AtSAM1|METK1|S-adenosylmethionine synthetase 1|S-ADENOSYLMETHIONINE SYNTHETASE-1|T14P4.17|T14P4_17	response to cadmium ion	GO:0046686	proc	response to cadmium ion
AT1G02500	AT1G02500|SAM1|SAM-1|MAT1|AtSAM1|METK1|S-adenosylmethionine synthetase 1|S-ADENOSYLMETHIONINE SYNTHETASE-1|T14P4.17|T14P4_17	response to cadmium ion	GO:0046686	proc	response to cadmium ion
AT1G02500	AT1G02500|SAM1|SAM-1|MAT1|AtSAM1|METK1|S-adenosylmethionine synthetase 1|S-ADENOSYLMETHIONINE SYNTHETASE-1|T14P4.17|T14P4_17	cell wall	GO:0005618	comp	cell wall
AT1G02500	AT1G02500|SAM1|SAM-1|MAT1|AtSAM1|METK1|S-adenosylmethionine synthetase 1|S-ADENOSYLMETHIONINE SYNTHETASE-1|T14P4.17|T14P4_17	plasma membrane	GO:0005886	comp	plasma membrane
AT1G02500	AT1G02500|SAM1|SAM-1|MAT1|AtSAM1|METK1|S-adenosylmethionine synthetase 1|S-ADENOSYLMETHIONINE SYNTHETASE-1|T14P4.17|T14P4_17	response to salt stress	GO:0009651	proc	response to salt stress
AT1G02500	AT1G02500|SAM1|SAM-1|MAT1|AtSAM1|METK1|S-adenosylmethionine synthetase 1|S-ADENOSYLMETHIONINE SYNTHETASE-1|T14P4.17|T14P4_17	cell wall	GO:0005618	comp	cell wall
AT1G02500	AT1G02500|SAM1|SAM-1|MAT1|AtSAM1|METK1|S-adenosylmethionine synthetase 1|S-ADENOSYLMETHIONINE SYNTHETASE-1|T14P4.17|T14P4_17	response to temperature stimulus	GO:0009266	proc	response to temperature stimulus
AT1G02500	AT1G02500|SAM1|SAM-1|MAT1|AtSAM1|METK1|S-adenosylmethionine synthetase 1|S-ADENOSYLMETHIONINE SYNTHETASE-1|T14P4.17|T14P4_17	glycolytic process	GO:0006096	proc	glycolytic process
AT1G02510	AT1G02510|KCO4|ATKCO4|ATTPK4|TPK4|CA2+ ACTIVATED OUTWARD RECTIFYING K+ CHANNEL 4|T14P4.16|T14P4_16	outward rectifier potassium channel activity	GO:0015271	func	outward rectifier potassium channel activity
AT1G02510	AT1G02510|KCO4|ATKCO4|ATTPK4|TPK4|CA2+ ACTIVATED OUTWARD RECTIFYING K+ CHANNEL 4|T14P4.16|T14P4_16	outward rectifier potassium channel activity	GO:0015271	func	outward rectifier potassium channel activity
AT1G02520	AT1G02520|PGP11|ABCB11|MDR8|P-glycoprotein 11|ATP-binding cassette B11|multi-drug resistance 8|T14P4.15|T14P4_15	plasma membrane	GO:0005886	comp	plasma membrane
AT1G02520	AT1G02520|PGP11|ABCB11|MDR8|P-glycoprotein 11|ATP-binding cassette B11|multi-drug resistance 8|T14P4.15|T14P4_15	plasmodesma	GO:0009506	comp	plasmodesma
AT1G02520	AT1G02520|PGP11|ABCB11|MDR8|P-glycoprotein 11|ATP-binding cassette B11|multi-drug resistance 8|T14P4.15|T14P4_15	plasma membrane	GO:0005886	comp	plasma membrane
AT1G02520	AT1G02520|PGP11|ABCB11|MDR8|P-glycoprotein 11|ATP-binding cassette B11|multi-drug resistance 8|T14P4.15|T14P4_15	plasma membrane	GO:0005886	comp	plasma membrane
AT1G02520	AT1G02520|PGP11|ABCB11|MDR8|P-glycoprotein 11|ATP-binding cassette B11|multi-drug resistance 8|T14P4.15|T14P4_15	ATPase activity, coupled to transmembrane movement of substances	GO:0042626	func	ATPase activity, coupled to transmembrane movement of substances
AT1G02520	AT1G02520|PGP11|ABCB11|MDR8|P-glycoprotein 11|ATP-binding cassette B11|multi-drug resistance 8|T14P4.15|T14P4_15	nucleus	GO:0005634	comp	nucleus
AT1G02520	AT1G02520|PGP11|ABCB11|MDR8|P-glycoprotein 11|ATP-binding cassette B11|multi-drug resistance 8|T14P4.15|T14P4_15	ATPase activity, coupled to transmembrane movement of substances	GO:0042626	func	ATPase activity, coupled to transmembrane movement of substances
AT1G02520	AT1G02520|PGP11|ABCB11|MDR8|P-glycoprotein 11|ATP-binding cassette B11|multi-drug resistance 8|T14P4.15|T14P4_15	plasma membrane	GO:0005886	comp	plasma membrane
AT1G02530	AT1G02530|PGP12|ABCB12|P-glycoprotein 12|ATP-binding cassette B12|T14P4.14|T14P4_14	plasma membrane	GO:0005886	comp	plasma membrane
AT1G02530	AT1G02530|PGP12|ABCB12|P-glycoprotein 12|ATP-binding cassette B12|T14P4.14|T14P4_14	ATPase activity, coupled to transmembrane movement of substances	GO:0042626	func	ATPase activity, coupled to transmembrane movement of substances
AT1G02530	AT1G02530|PGP12|ABCB12|P-glycoprotein 12|ATP-binding cassette B12|T14P4.14|T14P4_14	ATPase activity, coupled to transmembrane movement of substances	GO:0042626	func	ATPase activity, coupled to transmembrane movement of substances
AT1G02540	AT1G02540|T14P4.13|T14P4_13	biological_process	GO:0008150	proc	biological_process
AT1G02540	AT1G02540|T14P4.13|T14P4_13	cytoplasm	GO:0005737	comp	cytoplasm
AT1G02540	AT1G02540|T14P4.13|T14P4_13	molecular_function	GO:0003674	func	molecular_function
AT1G02550	AT1G02550|T14P4.25|T14P4_25	pectinesterase inhibitor activity	GO:0046910	func	pectinesterase inhibitor activity
AT1G02550	AT1G02550|T14P4.25|T14P4_25	chloroplast	GO:0009507	comp	chloroplast
AT1G02560	AT1G02560|CLPP5|NCLPP5|NCLPP1|nuclear encoded CLP protease 5|NUCLEAR CLPP 5|NUCLEAR-ENCODED CLPP 1|T14P4.12|T14P4_12|CLP PROTEASE 1 PROTEOLYTIC SUBUNIT	chloroplast envelope	GO:0009941	comp	chloroplast envelope
AT1G02560	AT1G02560|CLPP5|NCLPP5|NCLPP1|nuclear encoded CLP protease 5|NUCLEAR CLPP 5|NUCLEAR-ENCODED CLPP 1|T14P4.12|T14P4_12|CLP PROTEASE 1 PROTEOLYTIC SUBUNIT	chloroplast envelope	GO:0009941	comp	chloroplast envelope
AT1G02560	AT1G02560|CLPP5|NCLPP5|NCLPP1|nuclear encoded CLP protease 5|NUCLEAR CLPP 5|NUCLEAR-ENCODED CLPP 1|T14P4.12|T14P4_12|CLP PROTEASE 1 PROTEOLYTIC SUBUNIT	chloroplast stroma	GO:0009570	comp	chloroplast stroma
AT1G02560	AT1G02560|CLPP5|NCLPP5|NCLPP1|nuclear encoded CLP protease 5|NUCLEAR CLPP 5|NUCLEAR-ENCODED CLPP 1|T14P4.12|T14P4_12|CLP PROTEASE 1 PROTEOLYTIC SUBUNIT	chloroplast stroma	GO:0009570	comp	chloroplast stroma
AT1G02560	AT1G02560|CLPP5|NCLPP5|NCLPP1|nuclear encoded CLP protease 5|NUCLEAR CLPP 5|NUCLEAR-ENCODED CLPP 1|T14P4.12|T14P4_12|CLP PROTEASE 1 PROTEOLYTIC SUBUNIT	chloroplast	GO:0009507	comp	chloroplast
AT1G02560	AT1G02560|CLPP5|NCLPP5|NCLPP1|nuclear encoded CLP protease 5|NUCLEAR CLPP 5|NUCLEAR-ENCODED CLPP 1|T14P4.12|T14P4_12|CLP PROTEASE 1 PROTEOLYTIC SUBUNIT	chloroplast thylakoid	GO:0009534	comp	chloroplast thylakoid
AT1G02560	AT1G02560|CLPP5|NCLPP5|NCLPP1|nuclear encoded CLP protease 5|NUCLEAR CLPP 5|NUCLEAR-ENCODED CLPP 1|T14P4.12|T14P4_12|CLP PROTEASE 1 PROTEOLYTIC SUBUNIT	plastid stroma	GO:0009532	comp	plastid stroma
AT1G02560	AT1G02560|CLPP5|NCLPP5|NCLPP1|nuclear encoded CLP protease 5|NUCLEAR CLPP 5|NUCLEAR-ENCODED CLPP 1|T14P4.12|T14P4_12|CLP PROTEASE 1 PROTEOLYTIC SUBUNIT	chloroplast	GO:0009507	comp	chloroplast
AT1G02560	AT1G02560|CLPP5|NCLPP5|NCLPP1|nuclear encoded CLP protease 5|NUCLEAR CLPP 5|NUCLEAR-ENCODED CLPP 1|T14P4.12|T14P4_12|CLP PROTEASE 1 PROTEOLYTIC SUBUNIT	chloroplast stroma	GO:0009570	comp	chloroplast stroma
AT1G02560	AT1G02560|CLPP5|NCLPP5|NCLPP1|nuclear encoded CLP protease 5|NUCLEAR CLPP 5|NUCLEAR-ENCODED CLPP 1|T14P4.12|T14P4_12|CLP PROTEASE 1 PROTEOLYTIC SUBUNIT	peptidyl-cysteine S-nitrosylation	GO:0018119	proc	peptidyl-cysteine S-nitrosylation
AT1G02560	AT1G02560|CLPP5|NCLPP5|NCLPP1|nuclear encoded CLP protease 5|NUCLEAR CLPP 5|NUCLEAR-ENCODED CLPP 1|T14P4.12|T14P4_12|CLP PROTEASE 1 PROTEOLYTIC SUBUNIT	chloroplast envelope	GO:0009941	comp	chloroplast envelope
AT1G02560	AT1G02560|CLPP5|NCLPP5|NCLPP1|nuclear encoded CLP protease 5|NUCLEAR CLPP 5|NUCLEAR-ENCODED CLPP 1|T14P4.12|T14P4_12|CLP PROTEASE 1 PROTEOLYTIC SUBUNIT	chloroplast envelope	GO:0009941	comp	chloroplast envelope
AT1G02560	AT1G02560|CLPP5|NCLPP5|NCLPP1|nuclear encoded CLP protease 5|NUCLEAR CLPP 5|NUCLEAR-ENCODED CLPP 1|T14P4.12|T14P4_12|CLP PROTEASE 1 PROTEOLYTIC SUBUNIT	chloroplast envelope	GO:0009941	comp	chloroplast envelope
AT1G02560	AT1G02560|CLPP5|NCLPP5|NCLPP1|nuclear encoded CLP protease 5|NUCLEAR CLPP 5|NUCLEAR-ENCODED CLPP 1|T14P4.12|T14P4_12|CLP PROTEASE 1 PROTEOLYTIC SUBUNIT	chloroplast stroma	GO:0009570	comp	chloroplast stroma
AT1G02560	AT1G02560|CLPP5|NCLPP5|NCLPP1|nuclear encoded CLP protease 5|NUCLEAR CLPP 5|NUCLEAR-ENCODED CLPP 1|T14P4.12|T14P4_12|CLP PROTEASE 1 PROTEOLYTIC SUBUNIT	maltose metabolic process	GO:0000023	proc	maltose metabolic process
AT1G02560	AT1G02560|CLPP5|NCLPP5|NCLPP1|nuclear encoded CLP protease 5|NUCLEAR CLPP 5|NUCLEAR-ENCODED CLPP 1|T14P4.12|T14P4_12|CLP PROTEASE 1 PROTEOLYTIC SUBUNIT	chloroplast thylakoid	GO:0009534	comp	chloroplast thylakoid
AT1G02560	AT1G02560|CLPP5|NCLPP5|NCLPP1|nuclear encoded CLP protease 5|NUCLEAR CLPP 5|NUCLEAR-ENCODED CLPP 1|T14P4.12|T14P4_12|CLP PROTEASE 1 PROTEOLYTIC SUBUNIT	chloroplast envelope	GO:0009941	comp	chloroplast envelope
AT1G02560	AT1G02560|CLPP5|NCLPP5|NCLPP1|nuclear encoded CLP protease 5|NUCLEAR CLPP 5|NUCLEAR-ENCODED CLPP 1|T14P4.12|T14P4_12|CLP PROTEASE 1 PROTEOLYTIC SUBUNIT	chloroplast envelope	GO:0009941	comp	chloroplast envelope
AT1G02560	AT1G02560|CLPP5|NCLPP5|NCLPP1|nuclear encoded CLP protease 5|NUCLEAR CLPP 5|NUCLEAR-ENCODED CLPP 1|T14P4.12|T14P4_12|CLP PROTEASE 1 PROTEOLYTIC SUBUNIT	chloroplast thylakoid	GO:0009534	comp	chloroplast thylakoid
AT1G02560	AT1G02560|CLPP5|NCLPP5|NCLPP1|nuclear encoded CLP protease 5|NUCLEAR CLPP 5|NUCLEAR-ENCODED CLPP 1|T14P4.12|T14P4_12|CLP PROTEASE 1 PROTEOLYTIC SUBUNIT	peptidyl-cysteine S-nitrosylation	GO:0018119	proc	peptidyl-cysteine S-nitrosylation
AT1G02560	AT1G02560|CLPP5|NCLPP5|NCLPP1|nuclear encoded CLP protease 5|NUCLEAR CLPP 5|NUCLEAR-ENCODED CLPP 1|T14P4.12|T14P4_12|CLP PROTEASE 1 PROTEOLYTIC SUBUNIT	chloroplast envelope	GO:0009941	comp	chloroplast envelope
AT1G02560	AT1G02560|CLPP5|NCLPP5|NCLPP1|nuclear encoded CLP protease 5|NUCLEAR CLPP 5|NUCLEAR-ENCODED CLPP 1|T14P4.12|T14P4_12|CLP PROTEASE 1 PROTEOLYTIC SUBUNIT	plastid stroma	GO:0009532	comp	plastid stroma
AT1G02560	AT1G02560|CLPP5|NCLPP5|NCLPP1|nuclear encoded CLP protease 5|NUCLEAR CLPP 5|NUCLEAR-ENCODED CLPP 1|T14P4.12|T14P4_12|CLP PROTEASE 1 PROTEOLYTIC SUBUNIT	chloroplast stroma	GO:0009570	comp	chloroplast stroma
AT1G02560	AT1G02560|CLPP5|NCLPP5|NCLPP1|nuclear encoded CLP protease 5|NUCLEAR CLPP 5|NUCLEAR-ENCODED CLPP 1|T14P4.12|T14P4_12|CLP PROTEASE 1 PROTEOLYTIC SUBUNIT	chloroplast stroma	GO:0009570	comp	chloroplast stroma
AT1G02560	AT1G02560|CLPP5|NCLPP5|NCLPP1|nuclear encoded CLP protease 5|NUCLEAR CLPP 5|NUCLEAR-ENCODED CLPP 1|T14P4.12|T14P4_12|CLP PROTEASE 1 PROTEOLYTIC SUBUNIT	chloroplast stroma	GO:0009570	comp	chloroplast stroma
AT1G02560	AT1G02560|CLPP5|NCLPP5|NCLPP1|nuclear encoded CLP protease 5|NUCLEAR CLPP 5|NUCLEAR-ENCODED CLPP 1|T14P4.12|T14P4_12|CLP PROTEASE 1 PROTEOLYTIC SUBUNIT	chloroplast stroma	GO:0009570	comp	chloroplast stroma
AT1G02560	AT1G02560|CLPP5|NCLPP5|NCLPP1|nuclear encoded CLP protease 5|NUCLEAR CLPP 5|NUCLEAR-ENCODED CLPP 1|T14P4.12|T14P4_12|CLP PROTEASE 1 PROTEOLYTIC SUBUNIT	chloroplast stroma	GO:0009570	comp	chloroplast stroma
AT1G02560	AT1G02560|CLPP5|NCLPP5|NCLPP1|nuclear encoded CLP protease 5|NUCLEAR CLPP 5|NUCLEAR-ENCODED CLPP 1|T14P4.12|T14P4_12|CLP PROTEASE 1 PROTEOLYTIC SUBUNIT	chloroplastic endopeptidase Clp complex	GO:0009840	comp	chloroplastic endopeptidase Clp complex
AT1G02560	AT1G02560|CLPP5|NCLPP5|NCLPP1|nuclear encoded CLP protease 5|NUCLEAR CLPP 5|NUCLEAR-ENCODED CLPP 1|T14P4.12|T14P4_12|CLP PROTEASE 1 PROTEOLYTIC SUBUNIT	chloroplastic endopeptidase Clp complex	GO:0009840	comp	chloroplastic endopeptidase Clp complex
AT1G02560	AT1G02560|CLPP5|NCLPP5|NCLPP1|nuclear encoded CLP protease 5|NUCLEAR CLPP 5|NUCLEAR-ENCODED CLPP 1|T14P4.12|T14P4_12|CLP PROTEASE 1 PROTEOLYTIC SUBUNIT	peptidyl-cysteine S-nitrosylation	GO:0018119	proc	peptidyl-cysteine S-nitrosylation
AT1G02560	AT1G02560|CLPP5|NCLPP5|NCLPP1|nuclear encoded CLP protease 5|NUCLEAR CLPP 5|NUCLEAR-ENCODED CLPP 1|T14P4.12|T14P4_12|CLP PROTEASE 1 PROTEOLYTIC SUBUNIT	maltose metabolic process	GO:0000023	proc	maltose metabolic process
AT1G02560	AT1G02560|CLPP5|NCLPP5|NCLPP1|nuclear encoded CLP protease 5|NUCLEAR CLPP 5|NUCLEAR-ENCODED CLPP 1|T14P4.12|T14P4_12|CLP PROTEASE 1 PROTEOLYTIC SUBUNIT	starch biosynthetic process	GO:0019252	proc	starch biosynthetic process
AT1G02560	AT1G02560|CLPP5|NCLPP5|NCLPP1|nuclear encoded CLP protease 5|NUCLEAR CLPP 5|NUCLEAR-ENCODED CLPP 1|T14P4.12|T14P4_12|CLP PROTEASE 1 PROTEOLYTIC SUBUNIT	starch biosynthetic process	GO:0019252	proc	starch biosynthetic process
AT1G02560	AT1G02560|CLPP5|NCLPP5|NCLPP1|nuclear encoded CLP protease 5|NUCLEAR CLPP 5|NUCLEAR-ENCODED CLPP 1|T14P4.12|T14P4_12|CLP PROTEASE 1 PROTEOLYTIC SUBUNIT	chloroplast stroma	GO:0009570	comp	chloroplast stroma
AT1G02560	AT1G02560|CLPP5|NCLPP5|NCLPP1|nuclear encoded CLP protease 5|NUCLEAR CLPP 5|NUCLEAR-ENCODED CLPP 1|T14P4.12|T14P4_12|CLP PROTEASE 1 PROTEOLYTIC SUBUNIT	chloroplast stroma	GO:0009570	comp	chloroplast stroma
AT1G02560	AT1G02560|CLPP5|NCLPP5|NCLPP1|nuclear encoded CLP protease 5|NUCLEAR CLPP 5|NUCLEAR-ENCODED CLPP 1|T14P4.12|T14P4_12|CLP PROTEASE 1 PROTEOLYTIC SUBUNIT	chloroplast stroma	GO:0009570	comp	chloroplast stroma
AT1G02560	AT1G02560|CLPP5|NCLPP5|NCLPP1|nuclear encoded CLP protease 5|NUCLEAR CLPP 5|NUCLEAR-ENCODED CLPP 1|T14P4.12|T14P4_12|CLP PROTEASE 1 PROTEOLYTIC SUBUNIT	plastid stroma	GO:0009532	comp	plastid stroma
AT1G02560	AT1G02560|CLPP5|NCLPP5|NCLPP1|nuclear encoded CLP protease 5|NUCLEAR CLPP 5|NUCLEAR-ENCODED CLPP 1|T14P4.12|T14P4_12|CLP PROTEASE 1 PROTEOLYTIC SUBUNIT	chloroplast envelope	GO:0009941	comp	chloroplast envelope
AT1G02560	AT1G02560|CLPP5|NCLPP5|NCLPP1|nuclear encoded CLP protease 5|NUCLEAR CLPP 5|NUCLEAR-ENCODED CLPP 1|T14P4.12|T14P4_12|CLP PROTEASE 1 PROTEOLYTIC SUBUNIT	chloroplast stroma	GO:0009570	comp	chloroplast stroma
AT1G02560	AT1G02560|CLPP5|NCLPP5|NCLPP1|nuclear encoded CLP protease 5|NUCLEAR CLPP 5|NUCLEAR-ENCODED CLPP 1|T14P4.12|T14P4_12|CLP PROTEASE 1 PROTEOLYTIC SUBUNIT	chloroplast stroma	GO:0009570	comp	chloroplast stroma
AT1G02560	AT1G02560|CLPP5|NCLPP5|NCLPP1|nuclear encoded CLP protease 5|NUCLEAR CLPP 5|NUCLEAR-ENCODED CLPP 1|T14P4.12|T14P4_12|CLP PROTEASE 1 PROTEOLYTIC SUBUNIT	chloroplast stroma	GO:0009570	comp	chloroplast stroma
AT1G02560	AT1G02560|CLPP5|NCLPP5|NCLPP1|nuclear encoded CLP protease 5|NUCLEAR CLPP 5|NUCLEAR-ENCODED CLPP 1|T14P4.12|T14P4_12|CLP PROTEASE 1 PROTEOLYTIC SUBUNIT	chloroplastic endopeptidase Clp complex	GO:0009840	comp	chloroplastic endopeptidase Clp complex
AT1G02560	AT1G02560|CLPP5|NCLPP5|NCLPP1|nuclear encoded CLP protease 5|NUCLEAR CLPP 5|NUCLEAR-ENCODED CLPP 1|T14P4.12|T14P4_12|CLP PROTEASE 1 PROTEOLYTIC SUBUNIT	chloroplast envelope	GO:0009941	comp	chloroplast envelope
AT1G02560	AT1G02560|CLPP5|NCLPP5|NCLPP1|nuclear encoded CLP protease 5|NUCLEAR CLPP 5|NUCLEAR-ENCODED CLPP 1|T14P4.12|T14P4_12|CLP PROTEASE 1 PROTEOLYTIC SUBUNIT	thylakoid	GO:0009579	comp	thylakoid
AT1G02560	AT1G02560|CLPP5|NCLPP5|NCLPP1|nuclear encoded CLP protease 5|NUCLEAR CLPP 5|NUCLEAR-ENCODED CLPP 1|T14P4.12|T14P4_12|CLP PROTEASE 1 PROTEOLYTIC SUBUNIT	chloroplast envelope	GO:0009941	comp	chloroplast envelope
AT1G02560	AT1G02560|CLPP5|NCLPP5|NCLPP1|nuclear encoded CLP protease 5|NUCLEAR CLPP 5|NUCLEAR-ENCODED CLPP 1|T14P4.12|T14P4_12|CLP PROTEASE 1 PROTEOLYTIC SUBUNIT	chloroplast envelope	GO:0009941	comp	chloroplast envelope
AT1G02560	AT1G02560|CLPP5|NCLPP5|NCLPP1|nuclear encoded CLP protease 5|NUCLEAR CLPP 5|NUCLEAR-ENCODED CLPP 1|T14P4.12|T14P4_12|CLP PROTEASE 1 PROTEOLYTIC SUBUNIT	chloroplast stroma	GO:0009570	comp	chloroplast stroma
AT1G02560	AT1G02560|CLPP5|NCLPP5|NCLPP1|nuclear encoded CLP protease 5|NUCLEAR CLPP 5|NUCLEAR-ENCODED CLPP 1|T14P4.12|T14P4_12|CLP PROTEASE 1 PROTEOLYTIC SUBUNIT	chloroplast thylakoid	GO:0009534	comp	chloroplast thylakoid
AT1G02560	AT1G02560|CLPP5|NCLPP5|NCLPP1|nuclear encoded CLP protease 5|NUCLEAR CLPP 5|NUCLEAR-ENCODED CLPP 1|T14P4.12|T14P4_12|CLP PROTEASE 1 PROTEOLYTIC SUBUNIT	chloroplastic endopeptidase Clp complex	GO:0009840	comp	chloroplastic endopeptidase Clp complex
AT1G02570	AT1G02570|T14P4.23|T14P4_23	molecular_function	GO:0003674	func	molecular_function
AT1G02570	AT1G02570|T14P4.23|T14P4_23	biological_process	GO:0008150	proc	biological_process
AT1G02570	AT1G02570|T14P4.23|T14P4_23	cellular_component	GO:0005575	comp	cellular_component
AT1G02575	AT1G02575	molecular_function	GO:0003674	func	molecular_function
AT1G02575	AT1G02575	mitochondrion	GO:0005739	comp	mitochondrion
AT1G02575	AT1G02575	biological_process	GO:0008150	proc	biological_process
AT1G02580	AT1G02580|MEA|EMB173|FIS1|SDG5|MEDEA|EMBRYO DEFECTIVE 173|FERTILIZATION INDEPENDENT SEED 1|SET DOMAIN-CONTAINING PROTEIN 5|T14P4.11|T14P4_11	nucleus	GO:0005634	comp	nucleus
AT1G02580	AT1G02580|MEA|EMB173|FIS1|SDG5|MEDEA|EMBRYO DEFECTIVE 173|FERTILIZATION INDEPENDENT SEED 1|SET DOMAIN-CONTAINING PROTEIN 5|T14P4.11|T14P4_11	protein binding	GO:0005515	func	protein binding
AT1G02580	AT1G02580|MEA|EMB173|FIS1|SDG5|MEDEA|EMBRYO DEFECTIVE 173|FERTILIZATION INDEPENDENT SEED 1|SET DOMAIN-CONTAINING PROTEIN 5|T14P4.11|T14P4_11	regulation of gene expression by genetic imprinting	GO:0006349	proc	regulation of gene expression by genetic imprinting
AT1G02580	AT1G02580|MEA|EMB173|FIS1|SDG5|MEDEA|EMBRYO DEFECTIVE 173|FERTILIZATION INDEPENDENT SEED 1|SET DOMAIN-CONTAINING PROTEIN 5|T14P4.11|T14P4_11	negative regulation of transcription, DNA-templated	GO:0045892	proc	negative regulation of transcription, DNA-templated
AT1G02580	AT1G02580|MEA|EMB173|FIS1|SDG5|MEDEA|EMBRYO DEFECTIVE 173|FERTILIZATION INDEPENDENT SEED 1|SET DOMAIN-CONTAINING PROTEIN 5|T14P4.11|T14P4_11	sequence-specific DNA binding transcription factor activity	GO:0003700	func	sequence-specific DNA binding transcription factor activity
AT1G02580	AT1G02580|MEA|EMB173|FIS1|SDG5|MEDEA|EMBRYO DEFECTIVE 173|FERTILIZATION INDEPENDENT SEED 1|SET DOMAIN-CONTAINING PROTEIN 5|T14P4.11|T14P4_11	protein binding	GO:0005515	func	protein binding
AT1G02580	AT1G02580|MEA|EMB173|FIS1|SDG5|MEDEA|EMBRYO DEFECTIVE 173|FERTILIZATION INDEPENDENT SEED 1|SET DOMAIN-CONTAINING PROTEIN 5|T14P4.11|T14P4_11	regulation of endosperm development	GO:2000014	proc	regulation of endosperm development
AT1G02580	AT1G02580|MEA|EMB173|FIS1|SDG5|MEDEA|EMBRYO DEFECTIVE 173|FERTILIZATION INDEPENDENT SEED 1|SET DOMAIN-CONTAINING PROTEIN 5|T14P4.11|T14P4_11	histone methylation	GO:0016571	proc	histone methylation
AT1G02580	AT1G02580|MEA|EMB173|FIS1|SDG5|MEDEA|EMBRYO DEFECTIVE 173|FERTILIZATION INDEPENDENT SEED 1|SET DOMAIN-CONTAINING PROTEIN 5|T14P4.11|T14P4_11	histone methylation	GO:0016571	proc	histone methylation
AT1G02580	AT1G02580|MEA|EMB173|FIS1|SDG5|MEDEA|EMBRYO DEFECTIVE 173|FERTILIZATION INDEPENDENT SEED 1|SET DOMAIN-CONTAINING PROTEIN 5|T14P4.11|T14P4_11	response to absence of light	GO:0009646	proc	response to absence of light
AT1G02580	AT1G02580|MEA|EMB173|FIS1|SDG5|MEDEA|EMBRYO DEFECTIVE 173|FERTILIZATION INDEPENDENT SEED 1|SET DOMAIN-CONTAINING PROTEIN 5|T14P4.11|T14P4_11	protein binding	GO:0005515	func	protein binding
AT1G02580	AT1G02580|MEA|EMB173|FIS1|SDG5|MEDEA|EMBRYO DEFECTIVE 173|FERTILIZATION INDEPENDENT SEED 1|SET DOMAIN-CONTAINING PROTEIN 5|T14P4.11|T14P4_11	sequence-specific DNA binding	GO:0043565	func	sequence-specific DNA binding
AT1G02580	AT1G02580|MEA|EMB173|FIS1|SDG5|MEDEA|EMBRYO DEFECTIVE 173|FERTILIZATION INDEPENDENT SEED 1|SET DOMAIN-CONTAINING PROTEIN 5|T14P4.11|T14P4_11	negative regulation of transcription, DNA-templated	GO:0045892	proc	negative regulation of transcription, DNA-templated
AT1G02580	AT1G02580|MEA|EMB173|FIS1|SDG5|MEDEA|EMBRYO DEFECTIVE 173|FERTILIZATION INDEPENDENT SEED 1|SET DOMAIN-CONTAINING PROTEIN 5|T14P4.11|T14P4_11	protein binding	GO:0005515	func	protein binding
AT1G02580	AT1G02580|MEA|EMB173|FIS1|SDG5|MEDEA|EMBRYO DEFECTIVE 173|FERTILIZATION INDEPENDENT SEED 1|SET DOMAIN-CONTAINING PROTEIN 5|T14P4.11|T14P4_11	protein binding	GO:0005515	func	protein binding
AT1G02580	AT1G02580|MEA|EMB173|FIS1|SDG5|MEDEA|EMBRYO DEFECTIVE 173|FERTILIZATION INDEPENDENT SEED 1|SET DOMAIN-CONTAINING PROTEIN 5|T14P4.11|T14P4_11	regulation of gene expression by genetic imprinting	GO:0006349	proc	regulation of gene expression by genetic imprinting
AT1G02580	AT1G02580|MEA|EMB173|FIS1|SDG5|MEDEA|EMBRYO DEFECTIVE 173|FERTILIZATION INDEPENDENT SEED 1|SET DOMAIN-CONTAINING PROTEIN 5|T14P4.11|T14P4_11	seed morphogenesis	GO:0048317	proc	seed morphogenesis
AT1G02580	AT1G02580|MEA|EMB173|FIS1|SDG5|MEDEA|EMBRYO DEFECTIVE 173|FERTILIZATION INDEPENDENT SEED 1|SET DOMAIN-CONTAINING PROTEIN 5|T14P4.11|T14P4_11	protein binding	GO:0005515	func	protein binding
AT1G02580	AT1G02580|MEA|EMB173|FIS1|SDG5|MEDEA|EMBRYO DEFECTIVE 173|FERTILIZATION INDEPENDENT SEED 1|SET DOMAIN-CONTAINING PROTEIN 5|T14P4.11|T14P4_11	regulation of gene expression by genetic imprinting	GO:0006349	proc	regulation of gene expression by genetic imprinting
AT1G02580	AT1G02580|MEA|EMB173|FIS1|SDG5|MEDEA|EMBRYO DEFECTIVE 173|FERTILIZATION INDEPENDENT SEED 1|SET DOMAIN-CONTAINING PROTEIN 5|T14P4.11|T14P4_11	protein binding	GO:0005515	func	protein binding
AT1G02580	AT1G02580|MEA|EMB173|FIS1|SDG5|MEDEA|EMBRYO DEFECTIVE 173|FERTILIZATION INDEPENDENT SEED 1|SET DOMAIN-CONTAINING PROTEIN 5|T14P4.11|T14P4_11	histone methylation	GO:0016571	proc	histone methylation
AT1G02580	AT1G02580|MEA|EMB173|FIS1|SDG5|MEDEA|EMBRYO DEFECTIVE 173|FERTILIZATION INDEPENDENT SEED 1|SET DOMAIN-CONTAINING PROTEIN 5|T14P4.11|T14P4_11	regulation of gene expression by genetic imprinting	GO:0006349	proc	regulation of gene expression by genetic imprinting
AT1G02580	AT1G02580|MEA|EMB173|FIS1|SDG5|MEDEA|EMBRYO DEFECTIVE 173|FERTILIZATION INDEPENDENT SEED 1|SET DOMAIN-CONTAINING PROTEIN 5|T14P4.11|T14P4_11	vernalization response	GO:0010048	proc	vernalization response
AT1G02580	AT1G02580|MEA|EMB173|FIS1|SDG5|MEDEA|EMBRYO DEFECTIVE 173|FERTILIZATION INDEPENDENT SEED 1|SET DOMAIN-CONTAINING PROTEIN 5|T14P4.11|T14P4_11	protein binding	GO:0005515	func	protein binding
AT1G02580	AT1G02580|MEA|EMB173|FIS1|SDG5|MEDEA|EMBRYO DEFECTIVE 173|FERTILIZATION INDEPENDENT SEED 1|SET DOMAIN-CONTAINING PROTEIN 5|T14P4.11|T14P4_11	nucleus	GO:0005634	comp	nucleus
AT1G02580	AT1G02580|MEA|EMB173|FIS1|SDG5|MEDEA|EMBRYO DEFECTIVE 173|FERTILIZATION INDEPENDENT SEED 1|SET DOMAIN-CONTAINING PROTEIN 5|T14P4.11|T14P4_11	histone methylation	GO:0016571	proc	histone methylation
AT1G02580	AT1G02580|MEA|EMB173|FIS1|SDG5|MEDEA|EMBRYO DEFECTIVE 173|FERTILIZATION INDEPENDENT SEED 1|SET DOMAIN-CONTAINING PROTEIN 5|T14P4.11|T14P4_11	negative regulation of transcription, DNA-templated	GO:0045892	proc	negative regulation of transcription, DNA-templated
AT1G02580	AT1G02580|MEA|EMB173|FIS1|SDG5|MEDEA|EMBRYO DEFECTIVE 173|FERTILIZATION INDEPENDENT SEED 1|SET DOMAIN-CONTAINING PROTEIN 5|T14P4.11|T14P4_11	vernalization response	GO:0010048	proc	vernalization response
AT1G02590	AT1G02590|T14P4.22|T14P4_22	aldehyde oxidase activity	GO:0004031	func	aldehyde oxidase activity
AT1G02590	AT1G02590|T14P4.22|T14P4_22	cytoplasm	GO:0005737	comp	cytoplasm
AT1G02600	AT1G02600|51953.tRNA-His-1	cellular_component	GO:0005575	comp	cellular_component
AT1G02600	AT1G02600|51953.tRNA-His-1	translational elongation	GO:0006414	proc	translational elongation
AT1G02600	AT1G02600|51953.tRNA-His-1	triplet codon-amino acid adaptor activity	GO:0030533	func	triplet codon-amino acid adaptor activity
AT1G02600	AT1G02600|51953.tRNA-His-1	translational elongation	GO:0006414	proc	translational elongation
AT1G02600	AT1G02600|51953.tRNA-His-1	translational elongation	GO:0006414	proc	translational elongation
AT1G02600	AT1G02600|51953.tRNA-His-1	triplet codon-amino acid adaptor activity	GO:0030533	func	triplet codon-amino acid adaptor activity
AT1G02600	AT1G02600|51953.tRNA-His-1	triplet codon-amino acid adaptor activity	GO:0030533	func	triplet codon-amino acid adaptor activity
AT1G02610	AT1G02610|T14P4.10|T14P4_10	zinc ion binding	GO:0008270	func	zinc ion binding
AT1G02610	AT1G02610|T14P4.10|T14P4_10	cytoplasm	GO:0005737	comp	cytoplasm
AT1G02620	AT1G02620|T14P4.21|T14P4_21	purine nucleobase transport	GO:0006863	proc	purine nucleobase transport
AT1G02630	AT1G02630|T14P4.9|T14P4_9	nucleoside transmembrane transporter activity	GO:0005337	func	nucleoside transmembrane transporter activity
AT1G02640	AT1G02640|BXL2|ATBXL2|beta-xylosidase 2|T14P4.8|T14P4_8	extracellular region	GO:0005576	comp	extracellular region
AT1G02640	AT1G02640|BXL2|ATBXL2|beta-xylosidase 2|T14P4.8|T14P4_8	plant-type cell wall	GO:0009505	comp	plant-type cell wall
AT1G02640	AT1G02640|BXL2|ATBXL2|beta-xylosidase 2|T14P4.8|T14P4_8	hydrolase activity, hydrolyzing O-glycosyl compounds	GO:0004553	func	hydrolase activity, hydrolyzing O-glycosyl compounds
AT1G02640	AT1G02640|BXL2|ATBXL2|beta-xylosidase 2|T14P4.8|T14P4_8	response to arsenic-containing substance	GO:0046685	proc	response to arsenic-containing substance
AT1G02650	AT1G02650|T14P4.7|T14P4_7	protein folding	GO:0006457	proc	protein folding
AT1G02650	AT1G02650|T14P4.7|T14P4_7	protein folding	GO:0006457	proc	protein folding
AT1G02650	AT1G02650|T14P4.7|T14P4_7	nucleus	GO:0005634	comp	nucleus
AT1G02650	AT1G02650|T14P4.7|T14P4_7	protein folding	GO:0006457	proc	protein folding
AT1G02660	AT1G02660|T14P4.6|T14P4_6	extracellular region	GO:0005576	comp	extracellular region
AT1G02660	AT1G02660|T14P4.6|T14P4_6	triglyceride lipase activity	GO:0004806	func	triglyceride lipase activity
AT1G02660	AT1G02660|T14P4.6|T14P4_6	lipid metabolic process	GO:0006629	proc	lipid metabolic process
AT1G02670	AT1G02670|T14P4.5|T14P4_5	DNA repair	GO:0006281	proc	DNA repair
AT1G02670	AT1G02670|T14P4.5|T14P4_5	DNA binding	GO:0003677	func	DNA binding
AT1G02670	AT1G02670|T14P4.5|T14P4_5	ATP binding	GO:0005524	func	ATP binding
AT1G02670	AT1G02670|T14P4.5|T14P4_5	DNA repair	GO:0006281	proc	DNA repair
AT1G02670	AT1G02670|T14P4.5|T14P4_5	DNA repair	GO:0006281	proc	DNA repair
AT1G02670	AT1G02670|T14P4.5|T14P4_5	DNA repair	GO:0006281	proc	DNA repair
AT1G02670	AT1G02670|T14P4.5|T14P4_5	nucleus	GO:0005634	comp	nucleus
AT1G02670	AT1G02670|T14P4.5|T14P4_5	helicase activity	GO:0004386	func	helicase activity
AT1G02670	AT1G02670|T14P4.5|T14P4_5	ATP binding	GO:0005524	func	ATP binding
AT1G02680	AT1G02680|TAF13|TBP-associated factor 13|T14P4.32|T14P4_32	endosperm development	GO:0009960	proc	endosperm development
AT1G02680	AT1G02680|TAF13|TBP-associated factor 13|T14P4.32|T14P4_32	transcription factor complex	GO:0005667	comp	transcription factor complex
AT1G02680	AT1G02680|TAF13|TBP-associated factor 13|T14P4.32|T14P4_32	DNA-templated transcription, initiation	GO:0006352	proc	DNA-templated transcription, initiation
AT1G02680	AT1G02680|TAF13|TBP-associated factor 13|T14P4.32|T14P4_32	transcription from RNA polymerase II promoter	GO:0006366	proc	transcription from RNA polymerase II promoter
AT1G02680	AT1G02680|TAF13|TBP-associated factor 13|T14P4.32|T14P4_32	nucleus	GO:0005634	comp	nucleus
AT1G02680	AT1G02680|TAF13|TBP-associated factor 13|T14P4.32|T14P4_32	RNA splicing, via endonucleolytic cleavage and ligation	GO:0000394	proc	RNA splicing, via endonucleolytic cleavage and ligation
AT1G02680	AT1G02680|TAF13|TBP-associated factor 13|T14P4.32|T14P4_32	embryo development ending in seed dormancy	GO:0009793	proc	embryo development ending in seed dormancy
AT1G02680	AT1G02680|TAF13|TBP-associated factor 13|T14P4.32|T14P4_32	seed development	GO:0048316	proc	seed development
AT1G02680	AT1G02680|TAF13|TBP-associated factor 13|T14P4.32|T14P4_32	RNA splicing, via endonucleolytic cleavage and ligation	GO:0000394	proc	RNA splicing, via endonucleolytic cleavage and ligation
AT1G02680	AT1G02680|TAF13|TBP-associated factor 13|T14P4.32|T14P4_32	DNA-templated transcription, initiation	GO:0006352	proc	DNA-templated transcription, initiation
AT1G02680	AT1G02680|TAF13|TBP-associated factor 13|T14P4.32|T14P4_32	nucleus	GO:0005634	comp	nucleus
AT1G02680	AT1G02680|TAF13|TBP-associated factor 13|T14P4.32|T14P4_32	DNA-templated transcription, initiation	GO:0006352	proc	DNA-templated transcription, initiation
AT1G02690	AT1G02690|IMPA-6|importin alpha isoform 6|T14P4.3|T14P4_3	DNA methylation	GO:0006306	proc	DNA methylation
AT1G02690	AT1G02690|IMPA-6|importin alpha isoform 6|T14P4.3|T14P4_3	cytoplasm	GO:0005737	comp	cytoplasm
AT1G02690	AT1G02690|IMPA-6|importin alpha isoform 6|T14P4.3|T14P4_3	mitotic nuclear division	GO:0007067	proc	mitotic nuclear division
AT1G02690	AT1G02690|IMPA-6|importin alpha isoform 6|T14P4.3|T14P4_3	histone H3-K9 methylation	GO:0051567	proc	histone H3-K9 methylation
AT1G02690	AT1G02690|IMPA-6|importin alpha isoform 6|T14P4.3|T14P4_3	DNA methylation	GO:0006306	proc	DNA methylation
AT1G02690	AT1G02690|IMPA-6|importin alpha isoform 6|T14P4.3|T14P4_3	DNA replication	GO:0006260	proc	DNA replication
AT1G02690	AT1G02690|IMPA-6|importin alpha isoform 6|T14P4.3|T14P4_3	synapsis	GO:0007129	proc	synapsis
AT1G02690	AT1G02690|IMPA-6|importin alpha isoform 6|T14P4.3|T14P4_3	histone H3-K9 methylation	GO:0051567	proc	histone H3-K9 methylation
AT1G02690	AT1G02690|IMPA-6|importin alpha isoform 6|T14P4.3|T14P4_3	reciprocal meiotic recombination	GO:0007131	proc	reciprocal meiotic recombination
AT1G02690	AT1G02690|IMPA-6|importin alpha isoform 6|T14P4.3|T14P4_3	cell proliferation	GO:0008283	proc	cell proliferation
AT1G02690	AT1G02690|IMPA-6|importin alpha isoform 6|T14P4.3|T14P4_3	reciprocal meiotic recombination	GO:0007131	proc	reciprocal meiotic recombination
AT1G02690	AT1G02690|IMPA-6|importin alpha isoform 6|T14P4.3|T14P4_3	microtubule cytoskeleton organization	GO:0000226	proc	microtubule cytoskeleton organization
AT1G02690	AT1G02690|IMPA-6|importin alpha isoform 6|T14P4.3|T14P4_3	N-terminal protein myristoylation	GO:0006499	proc	N-terminal protein myristoylation
AT1G02690	AT1G02690|IMPA-6|importin alpha isoform 6|T14P4.3|T14P4_3	cytoplasm	GO:0005737	comp	cytoplasm
AT1G02690	AT1G02690|IMPA-6|importin alpha isoform 6|T14P4.3|T14P4_3	reciprocal meiotic recombination	GO:0007131	proc	reciprocal meiotic recombination
AT1G02690	AT1G02690|IMPA-6|importin alpha isoform 6|T14P4.3|T14P4_3	reciprocal meiotic recombination	GO:0007131	proc	reciprocal meiotic recombination
AT1G02690	AT1G02690|IMPA-6|importin alpha isoform 6|T14P4.3|T14P4_3	synapsis	GO:0007129	proc	synapsis
AT1G02690	AT1G02690|IMPA-6|importin alpha isoform 6|T14P4.3|T14P4_3	regulation of cell cycle process	GO:0010564	proc	regulation of cell cycle process
AT1G02690	AT1G02690|IMPA-6|importin alpha isoform 6|T14P4.3|T14P4_3	microtubule cytoskeleton organization	GO:0000226	proc	microtubule cytoskeleton organization
AT1G02690	AT1G02690|IMPA-6|importin alpha isoform 6|T14P4.3|T14P4_3	N-terminal protein myristoylation	GO:0006499	proc	N-terminal protein myristoylation
AT1G02690	AT1G02690|IMPA-6|importin alpha isoform 6|T14P4.3|T14P4_3	mitotic nuclear division	GO:0007067	proc	mitotic nuclear division
AT1G02690	AT1G02690|IMPA-6|importin alpha isoform 6|T14P4.3|T14P4_3	protein transporter activity	GO:0008565	func	protein transporter activity
AT1G02690	AT1G02690|IMPA-6|importin alpha isoform 6|T14P4.3|T14P4_3	intracellular protein transport	GO:0006886	proc	intracellular protein transport
AT1G02690	AT1G02690|IMPA-6|importin alpha isoform 6|T14P4.3|T14P4_3	DNA methylation	GO:0006306	proc	DNA methylation
AT1G02690	AT1G02690|IMPA-6|importin alpha isoform 6|T14P4.3|T14P4_3	histone H3-K9 methylation	GO:0051567	proc	histone H3-K9 methylation
AT1G02690	AT1G02690|IMPA-6|importin alpha isoform 6|T14P4.3|T14P4_3	DNA replication	GO:0006260	proc	DNA replication
AT1G02690	AT1G02690|IMPA-6|importin alpha isoform 6|T14P4.3|T14P4_3	histone H3-K9 methylation	GO:0051567	proc	histone H3-K9 methylation
AT1G02690	AT1G02690|IMPA-6|importin alpha isoform 6|T14P4.3|T14P4_3	DNA replication	GO:0006260	proc	DNA replication
AT1G02690	AT1G02690|IMPA-6|importin alpha isoform 6|T14P4.3|T14P4_3	cytokinesis by cell plate formation	GO:0000911	proc	cytokinesis by cell plate formation
AT1G02690	AT1G02690|IMPA-6|importin alpha isoform 6|T14P4.3|T14P4_3	N-terminal protein myristoylation	GO:0006499	proc	N-terminal protein myristoylation
AT1G02700	AT1G02700|T14P4.2|T14P4_2	protein folding	GO:0006457	proc	protein folding
AT1G02700	AT1G02700|T14P4.2|T14P4_2	response to heat	GO:0009408	proc	response to heat
AT1G02700	AT1G02700|T14P4.2|T14P4_2	response to high light intensity	GO:0009644	proc	response to high light intensity
AT1G02700	AT1G02700|T14P4.2|T14P4_2	response to heat	GO:0009408	proc	response to heat
AT1G02700	AT1G02700|T14P4.2|T14P4_2	terpenoid biosynthetic process	GO:0016114	proc	terpenoid biosynthetic process
AT1G02700	AT1G02700|T14P4.2|T14P4_2	positive regulation of transcription, DNA-templated	GO:0045893	proc	positive regulation of transcription, DNA-templated
AT1G02700	AT1G02700|T14P4.2|T14P4_2	biological_process	GO:0008150	proc	biological_process
AT1G02700	AT1G02700|T14P4.2|T14P4_2	response to hydrogen peroxide	GO:0042542	proc	response to hydrogen peroxide
AT1G02700	AT1G02700|T14P4.2|T14P4_2	protein folding	GO:0006457	proc	protein folding
AT1G02700	AT1G02700|T14P4.2|T14P4_2	terpenoid biosynthetic process	GO:0016114	proc	terpenoid biosynthetic process
AT1G02700	AT1G02700|T14P4.2|T14P4_2	positive regulation of transcription, DNA-templated	GO:0045893	proc	positive regulation of transcription, DNA-templated
AT1G02700	AT1G02700|T14P4.2|T14P4_2	protein folding	GO:0006457	proc	protein folding
AT1G02700	AT1G02700|T14P4.2|T14P4_2	positive regulation of transcription, DNA-templated	GO:0045893	proc	positive regulation of transcription, DNA-templated
AT1G02700	AT1G02700|T14P4.2|T14P4_2	molecular_function	GO:0003674	func	molecular_function
AT1G02710	AT1G02710|T14P4.26|T14P4_26	molecular_function	GO:0003674	func	molecular_function
AT1G02710	AT1G02710|T14P4.26|T14P4_26	biological_process	GO:0008150	proc	biological_process
AT1G02720	AT1G02720|GATL5|AtGATL5|galacturonosyltransferase-like 5|T14P4.1|T14P4_1	Golgi apparatus	GO:0005794	comp	Golgi apparatus
AT1G02720	AT1G02720|GATL5|AtGATL5|galacturonosyltransferase-like 5|T14P4.1|T14P4_1	carbohydrate biosynthetic process	GO:0016051	proc	carbohydrate biosynthetic process
AT1G02720	AT1G02720|GATL5|AtGATL5|galacturonosyltransferase-like 5|T14P4.1|T14P4_1	plant-type cell wall assembly	GO:0071668	proc	plant-type cell wall assembly
AT1G02720	AT1G02720|GATL5|AtGATL5|galacturonosyltransferase-like 5|T14P4.1|T14P4_1	transferase activity, transferring glycosyl groups	GO:0016757	func	transferase activity, transferring glycosyl groups
AT1G02720	AT1G02720|GATL5|AtGATL5|galacturonosyltransferase-like 5|T14P4.1|T14P4_1	mucilage biosynthetic process involved in seed coat development	GO:0048354	proc	mucilage biosynthetic process involved in seed coat development
AT1G02720	AT1G02720|GATL5|AtGATL5|galacturonosyltransferase-like 5|T14P4.1|T14P4_1	Golgi apparatus	GO:0005794	comp	Golgi apparatus
AT1G02720	AT1G02720|GATL5|AtGATL5|galacturonosyltransferase-like 5|T14P4.1|T14P4_1	endoplasmic reticulum	GO:0005783	comp	endoplasmic reticulum
AT1G02720	AT1G02720|GATL5|AtGATL5|galacturonosyltransferase-like 5|T14P4.1|T14P4_1	mucilage pectin metabolic process	GO:0048363	proc	mucilage pectin metabolic process
AT1G02720	AT1G02720|GATL5|AtGATL5|galacturonosyltransferase-like 5|T14P4.1|T14P4_1	Golgi apparatus	GO:0005794	comp	Golgi apparatus
AT1G02720	AT1G02720|GATL5|AtGATL5|galacturonosyltransferase-like 5|T14P4.1|T14P4_1	polygalacturonate 4-alpha-galacturonosyltransferase activity	GO:0047262	func	polygalacturonate 4-alpha-galacturonosyltransferase activity
AT1G02720	AT1G02720|GATL5|AtGATL5|galacturonosyltransferase-like 5|T14P4.1|T14P4_1	mucilage biosynthetic process involved in seed coat development	GO:0048354	proc	mucilage biosynthetic process involved in seed coat development
AT1G02720	AT1G02720|GATL5|AtGATL5|galacturonosyltransferase-like 5|T14P4.1|T14P4_1	transferase activity, transferring hexosyl groups	GO:0016758	func	transferase activity, transferring hexosyl groups
AT1G02720	AT1G02720|GATL5|AtGATL5|galacturonosyltransferase-like 5|T14P4.1|T14P4_1	plant-type cell wall assembly	GO:0071668	proc	plant-type cell wall assembly
AT1G02720	AT1G02720|GATL5|AtGATL5|galacturonosyltransferase-like 5|T14P4.1|T14P4_1	mucilage pectin metabolic process	GO:0048363	proc	mucilage pectin metabolic process
AT1G02720	AT1G02720|GATL5|AtGATL5|galacturonosyltransferase-like 5|T14P4.1|T14P4_1	mucilage biosynthetic process involved in seed coat development	GO:0048354	proc	mucilage biosynthetic process involved in seed coat development
AT1G02730	AT1G02730|ATCSLD5|CSLD5|SOS6|cellulose synthase-like D5|CELLULOSE SYNTHASE LIKE D5|SALT OVERLY SENSITIVE 6|T14P4.29	response to cyclopentenone	GO:0010583	proc	response to cyclopentenone
AT1G02730	AT1G02730|ATCSLD5|CSLD5|SOS6|cellulose synthase-like D5|CELLULOSE SYNTHASE LIKE D5|SALT OVERLY SENSITIVE 6|T14P4.29	response to cyclopentenone	GO:0010583	proc	response to cyclopentenone
AT1G02730	AT1G02730|ATCSLD5|CSLD5|SOS6|cellulose synthase-like D5|CELLULOSE SYNTHASE LIKE D5|SALT OVERLY SENSITIVE 6|T14P4.29	microtubule cytoskeleton organization	GO:0000226	proc	microtubule cytoskeleton organization
AT1G02730	AT1G02730|ATCSLD5|CSLD5|SOS6|cellulose synthase-like D5|CELLULOSE SYNTHASE LIKE D5|SALT OVERLY SENSITIVE 6|T14P4.29	plant-type cell wall biogenesis	GO:0009832	proc	plant-type cell wall biogenesis
AT1G02730	AT1G02730|ATCSLD5|CSLD5|SOS6|cellulose synthase-like D5|CELLULOSE SYNTHASE LIKE D5|SALT OVERLY SENSITIVE 6|T14P4.29	double-strand break repair via homologous recombination	GO:0000724	proc	double-strand break repair via homologous recombination
AT1G02730	AT1G02730|ATCSLD5|CSLD5|SOS6|cellulose synthase-like D5|CELLULOSE SYNTHASE LIKE D5|SALT OVERLY SENSITIVE 6|T14P4.29	response to water deprivation	GO:0009414	proc	response to water deprivation
AT1G02730	AT1G02730|ATCSLD5|CSLD5|SOS6|cellulose synthase-like D5|CELLULOSE SYNTHASE LIKE D5|SALT OVERLY SENSITIVE 6|T14P4.29	mannan synthase activity	GO:0051753	func	mannan synthase activity
AT1G02730	AT1G02730|ATCSLD5|CSLD5|SOS6|cellulose synthase-like D5|CELLULOSE SYNTHASE LIKE D5|SALT OVERLY SENSITIVE 6|T14P4.29	Golgi apparatus	GO:0005794	comp	Golgi apparatus
AT1G02730	AT1G02730|ATCSLD5|CSLD5|SOS6|cellulose synthase-like D5|CELLULOSE SYNTHASE LIKE D5|SALT OVERLY SENSITIVE 6|T14P4.29	Golgi apparatus	GO:0005794	comp	Golgi apparatus
AT1G02730	AT1G02730|ATCSLD5|CSLD5|SOS6|cellulose synthase-like D5|CELLULOSE SYNTHASE LIKE D5|SALT OVERLY SENSITIVE 6|T14P4.29	response to salt stress	GO:0009651	proc	response to salt stress
AT1G02730	AT1G02730|ATCSLD5|CSLD5|SOS6|cellulose synthase-like D5|CELLULOSE SYNTHASE LIKE D5|SALT OVERLY SENSITIVE 6|T14P4.29	response to salt stress	GO:0009651	proc	response to salt stress
AT1G02730	AT1G02730|ATCSLD5|CSLD5|SOS6|cellulose synthase-like D5|CELLULOSE SYNTHASE LIKE D5|SALT OVERLY SENSITIVE 6|T14P4.29	double-strand break repair via homologous recombination	GO:0000724	proc	double-strand break repair via homologous recombination
AT1G02730	AT1G02730|ATCSLD5|CSLD5|SOS6|cellulose synthase-like D5|CELLULOSE SYNTHASE LIKE D5|SALT OVERLY SENSITIVE 6|T14P4.29	microtubule cytoskeleton organization	GO:0000226	proc	microtubule cytoskeleton organization
AT1G02730	AT1G02730|ATCSLD5|CSLD5|SOS6|cellulose synthase-like D5|CELLULOSE SYNTHASE LIKE D5|SALT OVERLY SENSITIVE 6|T14P4.29	shoot system development	GO:0048367	proc	shoot system development
AT1G02730	AT1G02730|ATCSLD5|CSLD5|SOS6|cellulose synthase-like D5|CELLULOSE SYNTHASE LIKE D5|SALT OVERLY SENSITIVE 6|T14P4.29	double-strand break repair via homologous recombination	GO:0000724	proc	double-strand break repair via homologous recombination
AT1G02730	AT1G02730|ATCSLD5|CSLD5|SOS6|cellulose synthase-like D5|CELLULOSE SYNTHASE LIKE D5|SALT OVERLY SENSITIVE 6|T14P4.29	double-strand break repair via homologous recombination	GO:0000724	proc	double-strand break repair via homologous recombination
AT1G02730	AT1G02730|ATCSLD5|CSLD5|SOS6|cellulose synthase-like D5|CELLULOSE SYNTHASE LIKE D5|SALT OVERLY SENSITIVE 6|T14P4.29	response to water deprivation	GO:0009414	proc	response to water deprivation
AT1G02730	AT1G02730|ATCSLD5|CSLD5|SOS6|cellulose synthase-like D5|CELLULOSE SYNTHASE LIKE D5|SALT OVERLY SENSITIVE 6|T14P4.29	cell wall biogenesis	GO:0042546	proc	cell wall biogenesis
AT1G02730	AT1G02730|ATCSLD5|CSLD5|SOS6|cellulose synthase-like D5|CELLULOSE SYNTHASE LIKE D5|SALT OVERLY SENSITIVE 6|T14P4.29	regulation of cell proliferation	GO:0042127	proc	regulation of cell proliferation
AT1G02730	AT1G02730|ATCSLD5|CSLD5|SOS6|cellulose synthase-like D5|CELLULOSE SYNTHASE LIKE D5|SALT OVERLY SENSITIVE 6|T14P4.29	polysaccharide biosynthetic process	GO:0000271	proc	polysaccharide biosynthetic process
AT1G02730	AT1G02730|ATCSLD5|CSLD5|SOS6|cellulose synthase-like D5|CELLULOSE SYNTHASE LIKE D5|SALT OVERLY SENSITIVE 6|T14P4.29	response to osmotic stress	GO:0006970	proc	response to osmotic stress
AT1G02730	AT1G02730|ATCSLD5|CSLD5|SOS6|cellulose synthase-like D5|CELLULOSE SYNTHASE LIKE D5|SALT OVERLY SENSITIVE 6|T14P4.29	leaf morphogenesis	GO:0009965	proc	leaf morphogenesis
AT1G02730	AT1G02730|ATCSLD5|CSLD5|SOS6|cellulose synthase-like D5|CELLULOSE SYNTHASE LIKE D5|SALT OVERLY SENSITIVE 6|T14P4.29	glucosyltransferase activity	GO:0046527	func	glucosyltransferase activity
AT1G02730	AT1G02730|ATCSLD5|CSLD5|SOS6|cellulose synthase-like D5|CELLULOSE SYNTHASE LIKE D5|SALT OVERLY SENSITIVE 6|T14P4.29	response to osmotic stress	GO:0006970	proc	response to osmotic stress
AT1G02730	AT1G02730|ATCSLD5|CSLD5|SOS6|cellulose synthase-like D5|CELLULOSE SYNTHASE LIKE D5|SALT OVERLY SENSITIVE 6|T14P4.29	cytokinesis by cell plate formation	GO:0000911	proc	cytokinesis by cell plate formation
AT1G02740	AT1G02740|MRG2|MORF related gene 2|T14P4.28	nucleus	GO:0005634	comp	nucleus
AT1G02750	AT1G02750|T14P4.27	nucleus	GO:0005634	comp	nucleus
AT1G02750	AT1G02750|T14P4.27	autophagy	GO:0006914	proc	autophagy
AT1G02750	AT1G02750|T14P4.27	nucleus	GO:0005634	comp	nucleus
AT1G02750	AT1G02750|T14P4.27	autophagy	GO:0006914	proc	autophagy
AT1G02750	AT1G02750|T14P4.27	response to water deprivation	GO:0009414	proc	response to water deprivation
AT1G02750	AT1G02750|T14P4.27	response to water deprivation	GO:0009414	proc	response to water deprivation
AT1G02760	AT1G02760|51600.tRNA-Lys-1|51953.tRNA-Lys-1	triplet codon-amino acid adaptor activity	GO:0030533	func	triplet codon-amino acid adaptor activity
AT1G02760	AT1G02760|51600.tRNA-Lys-1|51953.tRNA-Lys-1	cellular_component	GO:0005575	comp	cellular_component
AT1G02760	AT1G02760|51600.tRNA-Lys-1|51953.tRNA-Lys-1	translational elongation	GO:0006414	proc	translational elongation
AT1G02760	AT1G02760|51600.tRNA-Lys-1|51953.tRNA-Lys-1	translational elongation	GO:0006414	proc	translational elongation
AT1G02760	AT1G02760|51600.tRNA-Lys-1|51953.tRNA-Lys-1	triplet codon-amino acid adaptor activity	GO:0030533	func	triplet codon-amino acid adaptor activity
AT1G02760	AT1G02760|51600.tRNA-Lys-1|51953.tRNA-Lys-1	translational elongation	GO:0006414	proc	translational elongation
AT1G02760	AT1G02760|51600.tRNA-Lys-1|51953.tRNA-Lys-1	triplet codon-amino acid adaptor activity	GO:0030533	func	triplet codon-amino acid adaptor activity
AT1G02770	AT1G02770|T14P4.24	biological_process	GO:0008150	proc	biological_process
AT1G02770	AT1G02770|T14P4.24	molecular_function	GO:0003674	func	molecular_function
AT1G02770	AT1G02770|T14P4.24	nucleus	GO:0005634	comp	nucleus
AT1G02780	AT1G02780|emb2386|embryo defective 2386|T14P4.34	RNA methylation	GO:0001510	proc	RNA methylation
AT1G02780	AT1G02780|emb2386|embryo defective 2386|T14P4.34	translation	GO:0006412	proc	translation
AT1G02780	AT1G02780|emb2386|embryo defective 2386|T14P4.34	gluconeogenesis	GO:0006094	proc	gluconeogenesis
AT1G02780	AT1G02780|emb2386|embryo defective 2386|T14P4.34	cytosolic ribosome	GO:0022626	comp	cytosolic ribosome
AT1G02780	AT1G02780|emb2386|embryo defective 2386|T14P4.34	nucleolus	GO:0005730	comp	nucleolus
AT1G02780	AT1G02780|emb2386|embryo defective 2386|T14P4.34	ribosome biogenesis	GO:0042254	proc	ribosome biogenesis
AT1G02780	AT1G02780|emb2386|embryo defective 2386|T14P4.34	response to cadmium ion	GO:0046686	proc	response to cadmium ion
AT1G02780	AT1G02780|emb2386|embryo defective 2386|T14P4.34	structural constituent of ribosome	GO:0003735	func	structural constituent of ribosome
AT1G02780	AT1G02780|emb2386|embryo defective 2386|T14P4.34	translation	GO:0006412	proc	translation
AT1G02780	AT1G02780|emb2386|embryo defective 2386|T14P4.34	cytosolic large ribosomal subunit	GO:0022625	comp	cytosolic large ribosomal subunit
AT1G02780	AT1G02780|emb2386|embryo defective 2386|T14P4.34	cytosolic large ribosomal subunit	GO:0022625	comp	cytosolic large ribosomal subunit
AT1G02780	AT1G02780|emb2386|embryo defective 2386|T14P4.34	membrane	GO:0016020	comp	membrane
AT1G02780	AT1G02780|emb2386|embryo defective 2386|T14P4.34	nucleolus	GO:0005730	comp	nucleolus
AT1G02780	AT1G02780|emb2386|embryo defective 2386|T14P4.34	cytosolic ribosome	GO:0022626	comp	cytosolic ribosome
AT1G02780	AT1G02780|emb2386|embryo defective 2386|T14P4.34	RNA methylation	GO:0001510	proc	RNA methylation
AT1G02780	AT1G02780|emb2386|embryo defective 2386|T14P4.34	glycolytic process	GO:0006096	proc	glycolytic process
AT1G02780	AT1G02780|emb2386|embryo defective 2386|T14P4.34	cytoplasm	GO:0005737	comp	cytoplasm
AT1G02780	AT1G02780|emb2386|embryo defective 2386|T14P4.34	cytosolic large ribosomal subunit	GO:0022625	comp	cytosolic large ribosomal subunit
AT1G02780	AT1G02780|emb2386|embryo defective 2386|T14P4.34	cytosol	GO:0005829	comp	cytosol
AT1G02780	AT1G02780|emb2386|embryo defective 2386|T14P4.34	glycolytic process	GO:0006096	proc	glycolytic process
AT1G02780	AT1G02780|emb2386|embryo defective 2386|T14P4.34	cytosolic ribosome	GO:0022626	comp	cytosolic ribosome
AT1G02780	AT1G02780|emb2386|embryo defective 2386|T14P4.34	plasmodesma	GO:0009506	comp	plasmodesma
AT1G02780	AT1G02780|emb2386|embryo defective 2386|T14P4.34	cytosolic large ribosomal subunit	GO:0022625	comp	cytosolic large ribosomal subunit
AT1G02780	AT1G02780|emb2386|embryo defective 2386|T14P4.34	cytosolic ribosome	GO:0022626	comp	cytosolic ribosome
AT1G02780	AT1G02780|emb2386|embryo defective 2386|T14P4.34	glycolytic process	GO:0006096	proc	glycolytic process
AT1G02780	AT1G02780|emb2386|embryo defective 2386|T14P4.34	ribosome	GO:0005840	comp	ribosome
AT1G02780	AT1G02780|emb2386|embryo defective 2386|T14P4.34	response to salt stress	GO:0009651	proc	response to salt stress
AT1G02780	AT1G02780|emb2386|embryo defective 2386|T14P4.34	response to salt stress	GO:0009651	proc	response to salt stress
AT1G02780	AT1G02780|emb2386|embryo defective 2386|T14P4.34	plasma membrane	GO:0005886	comp	plasma membrane
AT1G02780	AT1G02780|emb2386|embryo defective 2386|T14P4.34	translation	GO:0006412	proc	translation
AT1G02780	AT1G02780|emb2386|embryo defective 2386|T14P4.34	embryo development ending in seed dormancy	GO:0009793	proc	embryo development ending in seed dormancy
AT1G02790	AT1G02790|PGA4|polygalacturonase 4|T14P4.31|POLYGALACTURONASE	polygalacturonase activity	GO:0004650	func	polygalacturonase activity
AT1G02790	AT1G02790|PGA4|polygalacturonase 4|T14P4.31|POLYGALACTURONASE	carbohydrate metabolic process	GO:0005975	proc	carbohydrate metabolic process
AT1G02790	AT1G02790|PGA4|polygalacturonase 4|T14P4.31|POLYGALACTURONASE	polygalacturonase activity	GO:0004650	func	polygalacturonase activity
AT1G02790	AT1G02790|PGA4|polygalacturonase 4|T14P4.31|POLYGALACTURONASE	extracellular region	GO:0005576	comp	extracellular region
AT1G02800	AT1G02800|ATCEL2|CEL2|cellulase 2|F22D16.21|F22D16_21|ENDO-1,4-BETA GLUCANASE	specification of floral organ identity	GO:0010093	proc	specification of floral organ identity
AT1G02800	AT1G02800|ATCEL2|CEL2|cellulase 2|F22D16.21|F22D16_21|ENDO-1,4-BETA GLUCANASE	hydrolase activity, hydrolyzing O-glycosyl compounds	GO:0004553	func	hydrolase activity, hydrolyzing O-glycosyl compounds
AT1G02800	AT1G02800|ATCEL2|CEL2|cellulase 2|F22D16.21|F22D16_21|ENDO-1,4-BETA GLUCANASE	response to nematode	GO:0009624	proc	response to nematode
AT1G02800	AT1G02800|ATCEL2|CEL2|cellulase 2|F22D16.21|F22D16_21|ENDO-1,4-BETA GLUCANASE	determination of bilateral symmetry	GO:0009855	proc	determination of bilateral symmetry
AT1G02800	AT1G02800|ATCEL2|CEL2|cellulase 2|F22D16.21|F22D16_21|ENDO-1,4-BETA GLUCANASE	carpel development	GO:0048440	proc	carpel development
AT1G02800	AT1G02800|ATCEL2|CEL2|cellulase 2|F22D16.21|F22D16_21|ENDO-1,4-BETA GLUCANASE	meristem initiation	GO:0010014	proc	meristem initiation
AT1G02800	AT1G02800|ATCEL2|CEL2|cellulase 2|F22D16.21|F22D16_21|ENDO-1,4-BETA GLUCANASE	meristem development	GO:0048507	proc	meristem development
AT1G02800	AT1G02800|ATCEL2|CEL2|cellulase 2|F22D16.21|F22D16_21|ENDO-1,4-BETA GLUCANASE	cellulase activity	GO:0008810	func	cellulase activity
AT1G02800	AT1G02800|ATCEL2|CEL2|cellulase 2|F22D16.21|F22D16_21|ENDO-1,4-BETA GLUCANASE	polarity specification of adaxial/abaxial axis	GO:0009944	proc	polarity specification of adaxial/abaxial axis
AT1G02800	AT1G02800|ATCEL2|CEL2|cellulase 2|F22D16.21|F22D16_21|ENDO-1,4-BETA GLUCANASE	extracellular region	GO:0005576	comp	extracellular region
AT1G02800	AT1G02800|ATCEL2|CEL2|cellulase 2|F22D16.21|F22D16_21|ENDO-1,4-BETA GLUCANASE	pattern specification process	GO:0007389	proc	pattern specification process
AT1G02800	AT1G02800|ATCEL2|CEL2|cellulase 2|F22D16.21|F22D16_21|ENDO-1,4-BETA GLUCANASE	xylem and phloem pattern formation	GO:0010051	proc	xylem and phloem pattern formation
AT1G02810	AT1G02810|F22D16.20|F22D16_20	plant-type cell wall	GO:0009505	comp	plant-type cell wall
AT1G02810	AT1G02810|F22D16.20|F22D16_20	pectinesterase activity	GO:0030599	func	pectinesterase activity
AT1G02810	AT1G02810|F22D16.20|F22D16_20	extracellular region	GO:0005576	comp	extracellular region
AT1G02813	AT1G02813	pollen exine formation	GO:0010584	proc	pollen exine formation
AT1G02813	AT1G02813	pollen exine formation	GO:0010584	proc	pollen exine formation
AT1G02813	AT1G02813	biological_process	GO:0008150	proc	biological_process
AT1G02813	AT1G02813	pollen exine formation	GO:0010584	proc	pollen exine formation
AT1G02813	AT1G02813	extracellular region	GO:0005576	comp	extracellular region
AT1G02816	AT1G02816	biological_process	GO:0008150	proc	biological_process
AT1G02816	AT1G02816	vacuolar membrane	GO:0005774	comp	vacuolar membrane
AT1G02816	AT1G02816	vacuolar membrane	GO:0005774	comp	vacuolar membrane
AT1G02816	AT1G02816	extracellular region	GO:0005576	comp	extracellular region
AT1G02816	AT1G02816	vacuole	GO:0005773	comp	vacuole
AT1G02816	AT1G02816	molecular_function	GO:0003674	func	molecular_function
AT1G02816	AT1G02816	vacuole	GO:0005773	comp	vacuole
AT1G02816	AT1G02816	vacuolar membrane	GO:0005774	comp	vacuolar membrane
AT1G02820	AT1G02820|LEA3|AtLEA3|late embryogenesis abundant 3|F22D16.18|F22D16_18	molecular_function	GO:0003674	func	molecular_function
AT1G02820	AT1G02820|LEA3|AtLEA3|late embryogenesis abundant 3|F22D16.18|F22D16_18	chloroplast	GO:0009507	comp	chloroplast
AT1G02830	AT1G02830|F22D16.17|F22D16_17	cytosolic large ribosomal subunit	GO:0022625	comp	cytosolic large ribosomal subunit
AT1G02830	AT1G02830|F22D16.17|F22D16_17	cytosolic large ribosomal subunit	GO:0022625	comp	cytosolic large ribosomal subunit
AT1G02830	AT1G02830|F22D16.17|F22D16_17	ribosome	GO:0005840	comp	ribosome
AT1G02830	AT1G02830|F22D16.17|F22D16_17	cytosolic large ribosomal subunit	GO:0022625	comp	cytosolic large ribosomal subunit
AT1G02830	AT1G02830|F22D16.17|F22D16_17	chloroplast	GO:0009507	comp	chloroplast
AT1G02830	AT1G02830|F22D16.17|F22D16_17	cytosolic large ribosomal subunit	GO:0022625	comp	cytosolic large ribosomal subunit
AT1G02840	AT1G02840|SR1|ATSRP34|SRP34|SR34|At-SR34|Serine/Arginine-Rich Protein Splicing Factor 34|F22D16.16|F22D16_16	protein binding	GO:0005515	func	protein binding
AT1G02840	AT1G02840|SR1|ATSRP34|SRP34|SR34|At-SR34|Serine/Arginine-Rich Protein Splicing Factor 34|F22D16.16|F22D16_16	interchromatin granule	GO:0035061	comp	interchromatin granule
AT1G02840	AT1G02840|SR1|ATSRP34|SRP34|SR34|At-SR34|Serine/Arginine-Rich Protein Splicing Factor 34|F22D16.16|F22D16_16	nuclear speck	GO:0016607	comp	nuclear speck
AT1G02840	AT1G02840|SR1|ATSRP34|SRP34|SR34|At-SR34|Serine/Arginine-Rich Protein Splicing Factor 34|F22D16.16|F22D16_16	mRNA splicing, via spliceosome	GO:0000398	proc	mRNA splicing, via spliceosome
AT1G02840	AT1G02840|SR1|ATSRP34|SRP34|SR34|At-SR34|Serine/Arginine-Rich Protein Splicing Factor 34|F22D16.16|F22D16_16	nuclear speck	GO:0016607	comp	nuclear speck
AT1G02840	AT1G02840|SR1|ATSRP34|SRP34|SR34|At-SR34|Serine/Arginine-Rich Protein Splicing Factor 34|F22D16.16|F22D16_16	nucleus	GO:0005634	comp	nucleus
AT1G02840	AT1G02840|SR1|ATSRP34|SRP34|SR34|At-SR34|Serine/Arginine-Rich Protein Splicing Factor 34|F22D16.16|F22D16_16	nucleus	GO:0005634	comp	nucleus
AT1G02840	AT1G02840|SR1|ATSRP34|SRP34|SR34|At-SR34|Serine/Arginine-Rich Protein Splicing Factor 34|F22D16.16|F22D16_16	RNA binding	GO:0003723	func	RNA binding
AT1G02840	AT1G02840|SR1|ATSRP34|SRP34|SR34|At-SR34|Serine/Arginine-Rich Protein Splicing Factor 34|F22D16.16|F22D16_16	nucleus	GO:0005634	comp	nucleus
AT1G02840	AT1G02840|SR1|ATSRP34|SRP34|SR34|At-SR34|Serine/Arginine-Rich Protein Splicing Factor 34|F22D16.16|F22D16_16	interchromatin granule	GO:0035061	comp	interchromatin granule
AT1G02840	AT1G02840|SR1|ATSRP34|SRP34|SR34|At-SR34|Serine/Arginine-Rich Protein Splicing Factor 34|F22D16.16|F22D16_16	nuclear speck	GO:0016607	comp	nuclear speck
AT1G02840	AT1G02840|SR1|ATSRP34|SRP34|SR34|At-SR34|Serine/Arginine-Rich Protein Splicing Factor 34|F22D16.16|F22D16_16	nuclear speck	GO:0016607	comp	nuclear speck
AT1G02840	AT1G02840|SR1|ATSRP34|SRP34|SR34|At-SR34|Serine/Arginine-Rich Protein Splicing Factor 34|F22D16.16|F22D16_16	mRNA splicing, via spliceosome	GO:0000398	proc	mRNA splicing, via spliceosome
AT1G02840	AT1G02840|SR1|ATSRP34|SRP34|SR34|At-SR34|Serine/Arginine-Rich Protein Splicing Factor 34|F22D16.16|F22D16_16	nuclear-transcribed mRNA catabolic process	GO:0000956	proc	nuclear-transcribed mRNA catabolic process
AT1G02840	AT1G02840|SR1|ATSRP34|SRP34|SR34|At-SR34|Serine/Arginine-Rich Protein Splicing Factor 34|F22D16.16|F22D16_16	nucleus	GO:0005634	comp	nucleus
AT1G02840	AT1G02840|SR1|ATSRP34|SRP34|SR34|At-SR34|Serine/Arginine-Rich Protein Splicing Factor 34|F22D16.16|F22D16_16	nuclear-transcribed mRNA catabolic process	GO:0000956	proc	nuclear-transcribed mRNA catabolic process
AT1G02850	AT1G02850|BGLU11|beta glucosidase 11|F22D16.15|F22D16_15	hydrolase activity, hydrolyzing O-glycosyl compounds	GO:0004553	func	hydrolase activity, hydrolyzing O-glycosyl compounds
AT1G02850	AT1G02850|BGLU11|beta glucosidase 11|F22D16.15|F22D16_15	extracellular region	GO:0005576	comp	extracellular region
AT1G02850	AT1G02850|BGLU11|beta glucosidase 11|F22D16.15|F22D16_15	extracellular region	GO:0005576	comp	extracellular region
AT1G02850	AT1G02850|BGLU11|beta glucosidase 11|F22D16.15|F22D16_15	extracellular region	GO:0005576	comp	extracellular region
AT1G02850	AT1G02850|BGLU11|beta glucosidase 11|F22D16.15|F22D16_15	extracellular region	GO:0005576	comp	extracellular region
AT1G02850	AT1G02850|BGLU11|beta glucosidase 11|F22D16.15|F22D16_15	extracellular region	GO:0005576	comp	extracellular region
AT1G02860	AT1G02860|NLA|BAH1|nitrogen limitation adaptation|BENZOIC ACID HYPERSENSITIVE 1|F22D16.14|F22D16_14	salicylic acid biosynthetic process	GO:0009697	proc	salicylic acid biosynthetic process
AT1G02860	AT1G02860|NLA|BAH1|nitrogen limitation adaptation|BENZOIC ACID HYPERSENSITIVE 1|F22D16.14|F22D16_14	regulation of salicylic acid metabolic process	GO:0010337	proc	regulation of salicylic acid metabolic process
AT1G02860	AT1G02860|NLA|BAH1|nitrogen limitation adaptation|BENZOIC ACID HYPERSENSITIVE 1|F22D16.14|F22D16_14	systemic acquired resistance	GO:0009627	proc	systemic acquired resistance
AT1G02860	AT1G02860|NLA|BAH1|nitrogen limitation adaptation|BENZOIC ACID HYPERSENSITIVE 1|F22D16.14|F22D16_14	protein binding	GO:0005515	func	protein binding
AT1G02860	AT1G02860|NLA|BAH1|nitrogen limitation adaptation|BENZOIC ACID HYPERSENSITIVE 1|F22D16.14|F22D16_14	nucleus	GO:0005634	comp	nucleus
AT1G02860	AT1G02860|NLA|BAH1|nitrogen limitation adaptation|BENZOIC ACID HYPERSENSITIVE 1|F22D16.14|F22D16_14	plasma membrane	GO:0005886	comp	plasma membrane
AT1G02860	AT1G02860|NLA|BAH1|nitrogen limitation adaptation|BENZOIC ACID HYPERSENSITIVE 1|F22D16.14|F22D16_14	nucleus	GO:0005634	comp	nucleus
AT1G02860	AT1G02860|NLA|BAH1|nitrogen limitation adaptation|BENZOIC ACID HYPERSENSITIVE 1|F22D16.14|F22D16_14	response to salicylic acid	GO:0009751	proc	response to salicylic acid
AT1G02860	AT1G02860|NLA|BAH1|nitrogen limitation adaptation|BENZOIC ACID HYPERSENSITIVE 1|F22D16.14|F22D16_14	response to benzoic acid	GO:0080021	proc	response to benzoic acid
AT1G02860	AT1G02860|NLA|BAH1|nitrogen limitation adaptation|BENZOIC ACID HYPERSENSITIVE 1|F22D16.14|F22D16_14	plant-type hypersensitive response	GO:0009626	proc	plant-type hypersensitive response
AT1G02860	AT1G02860|NLA|BAH1|nitrogen limitation adaptation|BENZOIC ACID HYPERSENSITIVE 1|F22D16.14|F22D16_14	nucleus	GO:0005634	comp	nucleus
AT1G02860	AT1G02860|NLA|BAH1|nitrogen limitation adaptation|BENZOIC ACID HYPERSENSITIVE 1|F22D16.14|F22D16_14	defense response to bacterium	GO:0042742	proc	defense response to bacterium
AT1G02860	AT1G02860|NLA|BAH1|nitrogen limitation adaptation|BENZOIC ACID HYPERSENSITIVE 1|F22D16.14|F22D16_14	defense response to bacterium	GO:0042742	proc	defense response to bacterium
AT1G02860	AT1G02860|NLA|BAH1|nitrogen limitation adaptation|BENZOIC ACID HYPERSENSITIVE 1|F22D16.14|F22D16_14	ubiquitin-protein transferase activity	GO:0004842	func	ubiquitin-protein transferase activity
AT1G02860	AT1G02860|NLA|BAH1|nitrogen limitation adaptation|BENZOIC ACID HYPERSENSITIVE 1|F22D16.14|F22D16_14	cellular response to phosphate starvation	GO:0016036	proc	cellular response to phosphate starvation
AT1G02860	AT1G02860|NLA|BAH1|nitrogen limitation adaptation|BENZOIC ACID HYPERSENSITIVE 1|F22D16.14|F22D16_14	response to benzoic acid	GO:0080021	proc	response to benzoic acid
AT1G02860	AT1G02860|NLA|BAH1|nitrogen limitation adaptation|BENZOIC ACID HYPERSENSITIVE 1|F22D16.14|F22D16_14	salicylic acid biosynthetic process	GO:0009697	proc	salicylic acid biosynthetic process
AT1G02860	AT1G02860|NLA|BAH1|nitrogen limitation adaptation|BENZOIC ACID HYPERSENSITIVE 1|F22D16.14|F22D16_14	regulation of salicylic acid metabolic process	GO:0010337	proc	regulation of salicylic acid metabolic process
AT1G02860	AT1G02860|NLA|BAH1|nitrogen limitation adaptation|BENZOIC ACID HYPERSENSITIVE 1|F22D16.14|F22D16_14	plant-type hypersensitive response	GO:0009626	proc	plant-type hypersensitive response
AT1G02860	AT1G02860|NLA|BAH1|nitrogen limitation adaptation|BENZOIC ACID HYPERSENSITIVE 1|F22D16.14|F22D16_14	ubiquitin-protein transferase activity	GO:0004842	func	ubiquitin-protein transferase activity
AT1G02860	AT1G02860|NLA|BAH1|nitrogen limitation adaptation|BENZOIC ACID HYPERSENSITIVE 1|F22D16.14|F22D16_14	response to nitrate	GO:0010167	proc	response to nitrate
AT1G02860	AT1G02860|NLA|BAH1|nitrogen limitation adaptation|BENZOIC ACID HYPERSENSITIVE 1|F22D16.14|F22D16_14	systemic acquired resistance	GO:0009627	proc	systemic acquired resistance
AT1G02860	AT1G02860|NLA|BAH1|nitrogen limitation adaptation|BENZOIC ACID HYPERSENSITIVE 1|F22D16.14|F22D16_14	phosphate ion transport	GO:0006817	proc	phosphate ion transport
AT1G02860	AT1G02860|NLA|BAH1|nitrogen limitation adaptation|BENZOIC ACID HYPERSENSITIVE 1|F22D16.14|F22D16_14	protein binding	GO:0005515	func	protein binding
AT1G02860	AT1G02860|NLA|BAH1|nitrogen limitation adaptation|BENZOIC ACID HYPERSENSITIVE 1|F22D16.14|F22D16_14	cellular response to phosphate starvation	GO:0016036	proc	cellular response to phosphate starvation
AT1G02860	AT1G02860|NLA|BAH1|nitrogen limitation adaptation|BENZOIC ACID HYPERSENSITIVE 1|F22D16.14|F22D16_14	nucleus	GO:0005634	comp	nucleus
AT1G02870	AT1G02870|F22D16.13|F22D16_13	molecular_function	GO:0003674	func	molecular_function
AT1G02870	AT1G02870|F22D16.13|F22D16_13	nucleus	GO:0005634	comp	nucleus
AT1G02880	AT1G02880|TPK1|thiamin pyrophosphokinase1|F22D16.12|F22D16_12	cytoplasm	GO:0005737	comp	cytoplasm
AT1G02880	AT1G02880|TPK1|thiamin pyrophosphokinase1|F22D16.12|F22D16_12	cytoplasm	GO:0005737	comp	cytoplasm
AT1G02880	AT1G02880|TPK1|thiamin pyrophosphokinase1|F22D16.12|F22D16_12	thiamine metabolic process	GO:0006772	proc	thiamine metabolic process
AT1G02880	AT1G02880|TPK1|thiamin pyrophosphokinase1|F22D16.12|F22D16_12	cytoplasm	GO:0005737	comp	cytoplasm
AT1G02880	AT1G02880|TPK1|thiamin pyrophosphokinase1|F22D16.12|F22D16_12	cytosol	GO:0005829	comp	cytosol
AT1G02880	AT1G02880|TPK1|thiamin pyrophosphokinase1|F22D16.12|F22D16_12	thiamine diphosphokinase activity	GO:0004788	func	thiamine diphosphokinase activity
AT1G02880	AT1G02880|TPK1|thiamin pyrophosphokinase1|F22D16.12|F22D16_12	cytoplasm	GO:0005737	comp	cytoplasm
AT1G02880	AT1G02880|TPK1|thiamin pyrophosphokinase1|F22D16.12|F22D16_12	thiamine metabolic process	GO:0006772	proc	thiamine metabolic process
AT1G02880	AT1G02880|TPK1|thiamin pyrophosphokinase1|F22D16.12|F22D16_12	thiamine metabolic process	GO:0006772	proc	thiamine metabolic process
AT1G02880	AT1G02880|TPK1|thiamin pyrophosphokinase1|F22D16.12|F22D16_12	thiamine diphosphokinase activity	GO:0004788	func	thiamine diphosphokinase activity
AT1G02880	AT1G02880|TPK1|thiamin pyrophosphokinase1|F22D16.12|F22D16_12	thiamine metabolic process	GO:0006772	proc	thiamine metabolic process
AT1G02890	AT1G02890|F22D16.11|F22D16_11	ATPase activity	GO:0016887	func	ATPase activity
AT1G02890	AT1G02890|F22D16.11|F22D16_11	gravitropism	GO:0009630	proc	gravitropism
AT1G02900	AT1G02900|RALFL1|RALF1|ATRALF1|RALF-LIKE 1|rapid alkalinization factor 1|f22d16.10|f22d16_10|RALF1	calcium-mediated signaling	GO:0019722	proc	calcium-mediated signaling
AT1G02900	AT1G02900|RALFL1|RALF1|ATRALF1|RALF-LIKE 1|rapid alkalinization factor 1|f22d16.10|f22d16_10|RALF1	cell-cell signaling	GO:0007267	proc	cell-cell signaling
AT1G02900	AT1G02900|RALFL1|RALF1|ATRALF1|RALF-LIKE 1|rapid alkalinization factor 1|f22d16.10|f22d16_10|RALF1	extracellular region	GO:0005576	comp	extracellular region
AT1G02900	AT1G02900|RALFL1|RALF1|ATRALF1|RALF-LIKE 1|rapid alkalinization factor 1|f22d16.10|f22d16_10|RALF1	signal transducer activity	GO:0004871	func	signal transducer activity
AT1G02900	AT1G02900|RALFL1|RALF1|ATRALF1|RALF-LIKE 1|rapid alkalinization factor 1|f22d16.10|f22d16_10|RALF1	apoplast	GO:0048046	comp	apoplast
AT1G02910	AT1G02910|LPA1|LOW PSII ACCUMULATION1|F22D16.9|F22D16_9	thylakoid membrane organization	GO:0010027	proc	thylakoid membrane organization
AT1G02910	AT1G02910|LPA1|LOW PSII ACCUMULATION1|F22D16.9|F22D16_9	photosystem II oxygen evolving complex assembly	GO:0010270	proc	photosystem II oxygen evolving complex assembly
AT1G02910	AT1G02910|LPA1|LOW PSII ACCUMULATION1|F22D16.9|F22D16_9	photosystem II oxygen evolving complex assembly	GO:0010270	proc	photosystem II oxygen evolving complex assembly
AT1G02910	AT1G02910|LPA1|LOW PSII ACCUMULATION1|F22D16.9|F22D16_9	photosystem II oxygen evolving complex assembly	GO:0010270	proc	photosystem II oxygen evolving complex assembly
AT1G02910	AT1G02910|LPA1|LOW PSII ACCUMULATION1|F22D16.9|F22D16_9	photosystem II oxygen evolving complex assembly	GO:0010270	proc	photosystem II oxygen evolving complex assembly
AT1G02910	AT1G02910|LPA1|LOW PSII ACCUMULATION1|F22D16.9|F22D16_9	chloroplast	GO:0009507	comp	chloroplast
AT1G02910	AT1G02910|LPA1|LOW PSII ACCUMULATION1|F22D16.9|F22D16_9	thylakoid membrane organization	GO:0010027	proc	thylakoid membrane organization
AT1G02910	AT1G02910|LPA1|LOW PSII ACCUMULATION1|F22D16.9|F22D16_9	chloroplast	GO:0009507	comp	chloroplast
AT1G02920	AT1G02920|ATGSTF7|GST11|ATGSTF8|GSTF7|ATGST11|GLUTATHIONE S-TRANSFERASE 11|glutathione S-transferase 7|ARABIDOPSIS GLUTATHIONE S-TRANSFERASE 11|F22D16.8|F22D16_8	cytoplasm	GO:0005737	comp	cytoplasm
AT1G02920	AT1G02920|ATGSTF7|GST11|ATGSTF8|GSTF7|ATGST11|GLUTATHIONE S-TRANSFERASE 11|glutathione S-transferase 7|ARABIDOPSIS GLUTATHIONE S-TRANSFERASE 11|F22D16.8|F22D16_8	nucleus	GO:0005634	comp	nucleus
AT1G02920	AT1G02920|ATGSTF7|GST11|ATGSTF8|GSTF7|ATGST11|GLUTATHIONE S-TRANSFERASE 11|glutathione S-transferase 7|ARABIDOPSIS GLUTATHIONE S-TRANSFERASE 11|F22D16.8|F22D16_8	cytoplasm	GO:0005737	comp	cytoplasm
AT1G02920	AT1G02920|ATGSTF7|GST11|ATGSTF8|GSTF7|ATGST11|GLUTATHIONE S-TRANSFERASE 11|glutathione S-transferase 7|ARABIDOPSIS GLUTATHIONE S-TRANSFERASE 11|F22D16.8|F22D16_8	copper ion binding	GO:0005507	func	copper ion binding
AT1G02920	AT1G02920|ATGSTF7|GST11|ATGSTF8|GSTF7|ATGST11|GLUTATHIONE S-TRANSFERASE 11|glutathione S-transferase 7|ARABIDOPSIS GLUTATHIONE S-TRANSFERASE 11|F22D16.8|F22D16_8	cobalt ion binding	GO:0050897	func	cobalt ion binding
AT1G02920	AT1G02920|ATGSTF7|GST11|ATGSTF8|GSTF7|ATGST11|GLUTATHIONE S-TRANSFERASE 11|glutathione S-transferase 7|ARABIDOPSIS GLUTATHIONE S-TRANSFERASE 11|F22D16.8|F22D16_8	response to salt stress	GO:0009651	proc	response to salt stress
AT1G02920	AT1G02920|ATGSTF7|GST11|ATGSTF8|GSTF7|ATGST11|GLUTATHIONE S-TRANSFERASE 11|glutathione S-transferase 7|ARABIDOPSIS GLUTATHIONE S-TRANSFERASE 11|F22D16.8|F22D16_8	vacuole	GO:0005773	comp	vacuole
AT1G02920	AT1G02920|ATGSTF7|GST11|ATGSTF8|GSTF7|ATGST11|GLUTATHIONE S-TRANSFERASE 11|glutathione S-transferase 7|ARABIDOPSIS GLUTATHIONE S-TRANSFERASE 11|F22D16.8|F22D16_8	response to cadmium ion	GO:0046686	proc	response to cadmium ion
AT1G02920	AT1G02920|ATGSTF7|GST11|ATGSTF8|GSTF7|ATGST11|GLUTATHIONE S-TRANSFERASE 11|glutathione S-transferase 7|ARABIDOPSIS GLUTATHIONE S-TRANSFERASE 11|F22D16.8|F22D16_8	vacuole	GO:0005773	comp	vacuole
AT1G02920	AT1G02920|ATGSTF7|GST11|ATGSTF8|GSTF7|ATGST11|GLUTATHIONE S-TRANSFERASE 11|glutathione S-transferase 7|ARABIDOPSIS GLUTATHIONE S-TRANSFERASE 11|F22D16.8|F22D16_8	cytoplasm	GO:0005737	comp	cytoplasm
AT1G02920	AT1G02920|ATGSTF7|GST11|ATGSTF8|GSTF7|ATGST11|GLUTATHIONE S-TRANSFERASE 11|glutathione S-transferase 7|ARABIDOPSIS GLUTATHIONE S-TRANSFERASE 11|F22D16.8|F22D16_8	glutathione binding	GO:0043295	func	glutathione binding
[truncated: 242,475 more rows]
