# Supplementary material for: SeqEnrich: A tool to predict transcription factor networks from co-expressed Arabidopsis and Brassica napus gene sets
Source: PLoS One. 2017 Jun 2;12(6):e0178256. doi: 10.1371/journal.pone.0178256 (PMC5456048; doi:10.1371/journal.pone.0178256)
Supplement: S2 File — Updated versions of the SeqEnrich source code will be deposited as they become available at the SourceForge open-source repository (https://sourceforge.net/). (ZIP) [file pone.0178256.s002.zip › seqenrich_src/Database/arabidopsis/ArabidopsisMetabolicPathways.txt]

AT1G66960	&alpha;-amyrin biosynthesis
AT1G78480	&alpha;-amyrin biosynthesis
AT1G78500	&alpha;-amyrin biosynthesis
AT1G78955	&alpha;-amyrin biosynthesis
AT1G78960	&alpha;-amyrin biosynthesis
AT2G29980	&alpha;-linolenate biosynthesis
AT2G29980	&alpha;-linolenate biosynthesis
AT3G11170	&alpha;-linolenate biosynthesis
AT3G11170	&alpha;-linolenate biosynthesis
AT5G05580	&alpha;-linolenate biosynthesis
AT5G05580	&alpha;-linolenate biosynthesis
AT3G53140	&beta;-alanine betaine biosynthesis
AT3G53140	&beta;-alanine betaine biosynthesis
AT3G53140	&beta;-alanine betaine biosynthesis
AT1G20560	&beta;-alanine biosynthesis II
AT1G66120	&beta;-alanine biosynthesis II
AT3G06460	&beta;-alanine biosynthesis II
AT3G08860	&beta;-alanine biosynthesis II
AT3G16910	&beta;-alanine biosynthesis II
AT3G10230	&beta;-carotene biosynthesis
AT5G23960	&beta;-caryophyllene biosynthesis
AT5G23960	&beta;-caryophyllene biosynthesis
AT5G23960	&beta;-caryophyllene biosynthesis
AT5G57030	&delta;-carotene biosynthesis
AT3G02910	&gamma;-glutamyl cycle
AT4G29210	&gamma;-glutamyl cycle
AT4G39640	&gamma;-glutamyl cycle
AT4G39650	&gamma;-glutamyl cycle
AT5G37830	&gamma;-glutamyl cycle
AT5G46720	&gamma;-glutamyl cycle
AT4G23100	&gamma;-glutamyl cycle (plant pathway)
AT5G27380	&gamma;-glutamyl cycle (plant pathway)
AT5G37830	&gamma;-glutamyl cycle (plant pathway)
AT1G60660	&gamma;-linolenate biosynthesis I (plants)
AT1G01280	&omega;- hydroxylation of laurate
AT1G69500	&omega;- hydroxylation of laurate
AT1G74110	&omega;- hydroxylation of laurate
AT3G52970	&omega;- hydroxylation of laurate
AT1G01710	&omega;-hydroxylation of caprate and laurate
AT1G01710	&omega;-hydroxylation of caprate and laurate
AT1G04290	&omega;-hydroxylation of caprate and laurate
AT1G04290	&omega;-hydroxylation of caprate and laurate
AT1G52191	&omega;-hydroxylation of caprate and laurate
AT1G52191	&omega;-hydroxylation of caprate and laurate
AT1G69500	&omega;-hydroxylation of caprate and laurate
AT1G74110	&omega;-hydroxylation of caprate and laurate
AT2G29590	&omega;-hydroxylation of caprate and laurate
AT2G29590	&omega;-hydroxylation of caprate and laurate
AT2G30720	&omega;-hydroxylation of caprate and laurate
AT2G30720	&omega;-hydroxylation of caprate and laurate
AT3G16175	&omega;-hydroxylation of caprate and laurate
AT3G16175	&omega;-hydroxylation of caprate and laurate
AT3G61200	&omega;-hydroxylation of caprate and laurate
AT3G61200	&omega;-hydroxylation of caprate and laurate
AT4G00520	&omega;-hydroxylation of caprate and laurate
AT4G00520	&omega;-hydroxylation of caprate and laurate
AT5G48370	&omega;-hydroxylation of caprate and laurate
AT5G48370	&omega;-hydroxylation of caprate and laurate
AT1G61120	(<i>E,E</i>)-4,8,12-trimethyltrideca-1,3,7,11-tetraene biosynthesis
AT3G25180	(<i>E,E</i>)-4,8,12-trimethyltrideca-1,3,7,11-tetraene biosynthesis
AT3G25180	(3<i>E</i>)-4,8-dimethylnona-1,3,7-triene biosynthesis
AT5G65720	[2Fe-2S] iron-sulfur cluster biosynthesis
AT1G10310	<i>cis</i>-vaccenate biosynthesis
AT1G24360	<i>cis</i>-vaccenate biosynthesis
AT1G62610	<i>cis</i>-vaccenate biosynthesis
AT1G63380	<i>cis</i>-vaccenate biosynthesis
AT1G74960	<i>cis</i>-vaccenate biosynthesis
AT2G17845	<i>cis</i>-vaccenate biosynthesis
AT2G22230	<i>cis</i>-vaccenate biosynthesis
AT3G46170	<i>cis</i>-vaccenate biosynthesis
AT3G55290	<i>cis</i>-vaccenate biosynthesis
AT3G55310	<i>cis</i>-vaccenate biosynthesis
AT5G10160	<i>cis</i>-vaccenate biosynthesis
AT2G27760	<i>cis</i>-zeatin biosynthesis
AT5G20040	<i>cis</i>-zeatin biosynthesis
AT1G44090	<i>ent</i>-kaurene biosynthesis I
AT1G79460	<i>ent</i>-kaurene biosynthesis I
AT4G02780	<i>ent</i>-kaurene biosynthesis I
AT1G31190	<i>myo</i>-inositol biosynthesis
AT2G22240	<i>myo</i>-inositol biosynthesis
AT3G02870	<i>myo</i>-inositol biosynthesis
AT4G39120	<i>myo</i>-inositol biosynthesis
AT4G39800	<i>myo</i>-inositol biosynthesis
AT5G10170	<i>myo</i>-inositol biosynthesis
AT1G02500	<i>S</i>-adenosyl-L-methionine cycle II
AT2G36880	<i>S</i>-adenosyl-L-methionine cycle II
AT3G03780	<i>S</i>-adenosyl-L-methionine cycle II
AT3G17390	<i>S</i>-adenosyl-L-methionine cycle II
AT3G23810	<i>S</i>-adenosyl-L-methionine cycle II
AT4G01850	<i>S</i>-adenosyl-L-methionine cycle II
AT4G13940	<i>S</i>-adenosyl-L-methionine cycle II
AT5G17920	<i>S</i>-adenosyl-L-methionine cycle II
AT5G20980	<i>S</i>-adenosyl-L-methionine cycle II
AT1G77670	<i>S</i>-methyl-5-thio-&alpha;-D-ribose 1-phosphate degradation
AT2G05830	<i>S</i>-methyl-5-thio-&alpha;-D-ribose 1-phosphate degradation
AT2G26400	<i>S</i>-methyl-5-thio-&alpha;-D-ribose 1-phosphate degradation
AT4G14710	<i>S</i>-methyl-5-thio-&alpha;-D-ribose 1-phosphate degradation
AT4G14716	<i>S</i>-methyl-5-thio-&alpha;-D-ribose 1-phosphate degradation
AT5G43850	<i>S</i>-methyl-5-thio-&alpha;-D-ribose 1-phosphate degradation
AT5G53850	<i>S</i>-methyl-5-thio-&alpha;-D-ribose 1-phosphate degradation
AT5G53850	<i>S</i>-methyl-5-thio-&alpha;-D-ribose 1-phosphate degradation
AT5G53850	<i>S</i>-methyl-5-thio-&alpha;-D-ribose 1-phosphate degradation
AT1G49820	<i>S</i>-methyl-5'-thioadenosine degradation I
AT4G24340	<i>S</i>-methyl-5'-thioadenosine degradation I
AT4G28940	<i>S</i>-methyl-5'-thioadenosine degradation I
AT4G34840	<i>S</i>-methyl-5'-thioadenosine degradation I
AT4G38800	<i>S</i>-methyl-5'-thioadenosine degradation I
AT4G34840	<i>S</i>-methyl-5'-thioadenosine degradation II
AT4G38800	<i>S</i>-methyl-5'-thioadenosine degradation II
AT1G49530	<i>trans, trans</i>-farnesyl diphosphate biosynthesis
AT1G49530	<i>trans, trans</i>-farnesyl diphosphate biosynthesis
AT1G79690	<i>trans, trans</i>-farnesyl diphosphate biosynthesis
AT2G18620	<i>trans, trans</i>-farnesyl diphosphate biosynthesis
AT2G18620	<i>trans, trans</i>-farnesyl diphosphate biosynthesis
AT2G18640	<i>trans, trans</i>-farnesyl diphosphate biosynthesis
AT2G18640	<i>trans, trans</i>-farnesyl diphosphate biosynthesis
AT2G23800	<i>trans, trans</i>-farnesyl diphosphate biosynthesis
AT2G23800	<i>trans, trans</i>-farnesyl diphosphate biosynthesis
AT2G34630	<i>trans, trans</i>-farnesyl diphosphate biosynthesis
AT3G02780	<i>trans, trans</i>-farnesyl diphosphate biosynthesis
AT3G14510	<i>trans, trans</i>-farnesyl diphosphate biosynthesis
AT3G14510	<i>trans, trans</i>-farnesyl diphosphate biosynthesis
AT3G14530	<i>trans, trans</i>-farnesyl diphosphate biosynthesis
AT3G14530	<i>trans, trans</i>-farnesyl diphosphate biosynthesis
AT3G14550	<i>trans, trans</i>-farnesyl diphosphate biosynthesis
AT3G14550	<i>trans, trans</i>-farnesyl diphosphate biosynthesis
AT3G20160	<i>trans, trans</i>-farnesyl diphosphate biosynthesis
AT3G20160	<i>trans, trans</i>-farnesyl diphosphate biosynthesis
AT3G29430	<i>trans, trans</i>-farnesyl diphosphate biosynthesis
AT3G29430	<i>trans, trans</i>-farnesyl diphosphate biosynthesis
AT3G32040	<i>trans, trans</i>-farnesyl diphosphate biosynthesis
AT3G32040	<i>trans, trans</i>-farnesyl diphosphate biosynthesis
AT4G17190	<i>trans, trans</i>-farnesyl diphosphate biosynthesis
AT4G17190	<i>trans, trans</i>-farnesyl diphosphate biosynthesis
AT4G36810	<i>trans, trans</i>-farnesyl diphosphate biosynthesis
AT4G36810	<i>trans, trans</i>-farnesyl diphosphate biosynthesis
AT4G38460	<i>trans, trans</i>-farnesyl diphosphate biosynthesis
AT4G38460	<i>trans, trans</i>-farnesyl diphosphate biosynthesis
AT5G16440	<i>trans, trans</i>-farnesyl diphosphate biosynthesis
AT5G47770	<i>trans, trans</i>-farnesyl diphosphate biosynthesis
AT5G47770	<i>trans, trans</i>-farnesyl diphosphate biosynthesis
AT1G21530	<i>trans</i>-cinnamoyl-CoA biosynthesis
AT1G21540	<i>trans</i>-cinnamoyl-CoA biosynthesis
AT1G75960	<i>trans</i>-cinnamoyl-CoA biosynthesis
AT1G76290	<i>trans</i>-cinnamoyl-CoA biosynthesis
AT1G77240	<i>trans</i>-cinnamoyl-CoA biosynthesis
AT2G17650	<i>trans</i>-cinnamoyl-CoA biosynthesis
AT2G37040	<i>trans</i>-cinnamoyl-CoA biosynthesis
AT3G10340	<i>trans</i>-cinnamoyl-CoA biosynthesis
AT3G53260	<i>trans</i>-cinnamoyl-CoA biosynthesis
AT5G04230	<i>trans</i>-cinnamoyl-CoA biosynthesis
AT5G16340	<i>trans</i>-cinnamoyl-CoA biosynthesis
AT5G16370	<i>trans</i>-cinnamoyl-CoA biosynthesis
AT1G06820	<i>trans</i>-lycopene biosynthesis II (plants)
AT1G10830	<i>trans</i>-lycopene biosynthesis II (plants)
AT1G57770	<i>trans</i>-lycopene biosynthesis II (plants)
AT3G04870	<i>trans</i>-lycopene biosynthesis II (plants)
AT3G04870	<i>trans</i>-lycopene biosynthesis II (plants)
AT3G09580	<i>trans</i>-lycopene biosynthesis II (plants)
AT3G09580	<i>trans</i>-lycopene biosynthesis II (plants)
AT4G14210	<i>trans</i>-lycopene biosynthesis II (plants)
AT4G14210	<i>trans</i>-lycopene biosynthesis II (plants)
AT5G17230	<i>trans</i>-lycopene biosynthesis II (plants)
AT5G17230	<i>trans</i>-lycopene biosynthesis II (plants)
AT1G25410	<i>trans</i>-zeatin biosynthesis
AT1G25410	<i>trans</i>-zeatin biosynthesis
AT1G67110	<i>trans</i>-zeatin biosynthesis
AT1G67110	<i>trans</i>-zeatin biosynthesis
AT1G67110	<i>trans</i>-zeatin biosynthesis
AT1G68460	<i>trans</i>-zeatin biosynthesis
AT1G68460	<i>trans</i>-zeatin biosynthesis
AT1G68460	<i>trans</i>-zeatin biosynthesis
AT2G28305	<i>trans</i>-zeatin biosynthesis
AT2G28305	<i>trans</i>-zeatin biosynthesis
AT2G35990	<i>trans</i>-zeatin biosynthesis
AT2G35990	<i>trans</i>-zeatin biosynthesis
AT2G37210	<i>trans</i>-zeatin biosynthesis
AT2G37210	<i>trans</i>-zeatin biosynthesis
AT3G19160	<i>trans</i>-zeatin biosynthesis
AT3G19160	<i>trans</i>-zeatin biosynthesis
AT3G19160	<i>trans</i>-zeatin biosynthesis
AT3G23630	<i>trans</i>-zeatin biosynthesis
AT3G23630	<i>trans</i>-zeatin biosynthesis
AT3G23630	<i>trans</i>-zeatin biosynthesis
AT3G53450	<i>trans</i>-zeatin biosynthesis
AT3G53450	<i>trans</i>-zeatin biosynthesis
AT3G63110	<i>trans</i>-zeatin biosynthesis
AT3G63110	<i>trans</i>-zeatin biosynthesis
AT3G63110	<i>trans</i>-zeatin biosynthesis
AT4G24650	<i>trans</i>-zeatin biosynthesis
AT4G24650	<i>trans</i>-zeatin biosynthesis
AT4G35190	<i>trans</i>-zeatin biosynthesis
AT4G35190	<i>trans</i>-zeatin biosynthesis
AT5G03270	<i>trans</i>-zeatin biosynthesis
AT5G03270	<i>trans</i>-zeatin biosynthesis
AT5G06300	<i>trans</i>-zeatin biosynthesis
AT5G06300	<i>trans</i>-zeatin biosynthesis
AT5G11950	<i>trans</i>-zeatin biosynthesis
AT5G11950	<i>trans</i>-zeatin biosynthesis
AT5G19040	<i>trans</i>-zeatin biosynthesis
AT5G19040	<i>trans</i>-zeatin biosynthesis
AT5G19040	<i>trans</i>-zeatin biosynthesis
AT5G26140	<i>trans</i>-zeatin biosynthesis
AT5G26140	<i>trans</i>-zeatin biosynthesis
AT5G38450	<i>trans</i>-zeatin biosynthesis
AT5G38450	<i>trans</i>-zeatin biosynthesis
AT5G38450	<i>trans</i>-zeatin biosynthesis
AT5G52400	<i>trans</i>-zeatin biosynthesis
AT5G52400	<i>trans</i>-zeatin biosynthesis
AT5G52400	<i>trans</i>-zeatin biosynthesis
AT1G62900	1,3,5-trimethoxybenzene biosynthesis
AT1G63140	1,3,5-trimethoxybenzene biosynthesis
AT1G77520	1,3,5-trimethoxybenzene biosynthesis
AT4G35160	1,3,5-trimethoxybenzene biosynthesis
AT4G35160	1,3,5-trimethoxybenzene biosynthesis
AT5G07270	1,3,5-trimethoxybenzene biosynthesis
AT5G07270	1,3,5-trimethoxybenzene biosynthesis
AT5G57740	1,3,5-trimethoxybenzene biosynthesis
AT5G57740	1,3,5-trimethoxybenzene biosynthesis
AT1G18870	1,4-dihydroxy-2-naphthoate biosynthesis II (plants)
AT1G30520	1,4-dihydroxy-2-naphthoate biosynthesis II (plants)
AT1G48320	1,4-dihydroxy-2-naphthoate biosynthesis II (plants)
AT1G60550	1,4-dihydroxy-2-naphthoate biosynthesis II (plants)
AT1G68890	1,4-dihydroxy-2-naphthoate biosynthesis II (plants)
AT1G68890	1,4-dihydroxy-2-naphthoate biosynthesis II (plants)
AT1G68890	1,4-dihydroxy-2-naphthoate biosynthesis II (plants)
AT1G68890	1,4-dihydroxy-2-naphthoate biosynthesis II (plants)
AT1G74710	1,4-dihydroxy-2-naphthoate biosynthesis II (plants)
AT5G48950	1,4-dihydroxy-2-naphthoate biosynthesis II (plants)
AT1G22100	1D-<i>myo</i>-inositol hexakisphosphate biosynthesis III (<i>Spirodela polyrrhiza</i>)
AT1G58643	1D-<i>myo</i>-inositol hexakisphosphate biosynthesis III (<i>Spirodela polyrrhiza</i>)
AT1G58936	1D-<i>myo</i>-inositol hexakisphosphate biosynthesis III (<i>Spirodela polyrrhiza</i>)
AT1G59171	1D-<i>myo</i>-inositol hexakisphosphate biosynthesis III (<i>Spirodela polyrrhiza</i>)
AT1G59312	1D-<i>myo</i>-inositol hexakisphosphate biosynthesis III (<i>Spirodela polyrrhiza</i>)
AT2G22240	1D-<i>myo</i>-inositol hexakisphosphate biosynthesis III (<i>Spirodela polyrrhiza</i>)
AT2G43980	1D-<i>myo</i>-inositol hexakisphosphate biosynthesis III (<i>Spirodela polyrrhiza</i>)
AT2G43980	1D-<i>myo</i>-inositol hexakisphosphate biosynthesis III (<i>Spirodela polyrrhiza</i>)
AT4G08170	1D-<i>myo</i>-inositol hexakisphosphate biosynthesis III (<i>Spirodela polyrrhiza</i>)
AT4G08170	1D-<i>myo</i>-inositol hexakisphosphate biosynthesis III (<i>Spirodela polyrrhiza</i>)
AT4G33770	1D-<i>myo</i>-inositol hexakisphosphate biosynthesis III (<i>Spirodela polyrrhiza</i>)
AT4G33770	1D-<i>myo</i>-inositol hexakisphosphate biosynthesis III (<i>Spirodela polyrrhiza</i>)
AT4G39800	1D-<i>myo</i>-inositol hexakisphosphate biosynthesis III (<i>Spirodela polyrrhiza</i>)
AT5G10170	1D-<i>myo</i>-inositol hexakisphosphate biosynthesis III (<i>Spirodela polyrrhiza</i>)
AT5G16760	1D-<i>myo</i>-inositol hexakisphosphate biosynthesis III (<i>Spirodela polyrrhiza</i>)
AT5G42810	1D-<i>myo</i>-inositol hexakisphosphate biosynthesis III (<i>Spirodela polyrrhiza</i>)
AT5G58730	1D-<i>myo</i>-inositol hexakisphosphate biosynthesis III (<i>Spirodela polyrrhiza</i>)
AT1G22100	1D-<i>myo</i>-inositol hexakisphosphate biosynthesis V (from Ins(1,3,4)P3)
AT1G58643	1D-<i>myo</i>-inositol hexakisphosphate biosynthesis V (from Ins(1,3,4)P3)
AT1G58936	1D-<i>myo</i>-inositol hexakisphosphate biosynthesis V (from Ins(1,3,4)P3)
AT1G59171	1D-<i>myo</i>-inositol hexakisphosphate biosynthesis V (from Ins(1,3,4)P3)
AT1G59312	1D-<i>myo</i>-inositol hexakisphosphate biosynthesis V (from Ins(1,3,4)P3)
AT2G43980	1D-<i>myo</i>-inositol hexakisphosphate biosynthesis V (from Ins(1,3,4)P3)
AT2G43980	1D-<i>myo</i>-inositol hexakisphosphate biosynthesis V (from Ins(1,3,4)P3)
AT4G08170	1D-<i>myo</i>-inositol hexakisphosphate biosynthesis V (from Ins(1,3,4)P3)
AT4G08170	1D-<i>myo</i>-inositol hexakisphosphate biosynthesis V (from Ins(1,3,4)P3)
AT4G33770	1D-<i>myo</i>-inositol hexakisphosphate biosynthesis V (from Ins(1,3,4)P3)
AT4G33770	1D-<i>myo</i>-inositol hexakisphosphate biosynthesis V (from Ins(1,3,4)P3)
AT5G07370	1D-<i>myo</i>-inositol hexakisphosphate biosynthesis V (from Ins(1,3,4)P3)
AT5G07370	1D-<i>myo</i>-inositol hexakisphosphate biosynthesis V (from Ins(1,3,4)P3)
AT5G07370	1D-<i>myo</i>-inositol hexakisphosphate biosynthesis V (from Ins(1,3,4)P3)
AT5G07370	1D-<i>myo</i>-inositol hexakisphosphate biosynthesis V (from Ins(1,3,4)P3)
AT5G16760	1D-<i>myo</i>-inositol hexakisphosphate biosynthesis V (from Ins(1,3,4)P3)
AT5G16760	1D-<i>myo</i>-inositol hexakisphosphate biosynthesis V (from Ins(1,3,4)P3)
AT5G42810	1D-<i>myo</i>-inositol hexakisphosphate biosynthesis V (from Ins(1,3,4)P3)
AT5G61760	1D-<i>myo</i>-inositol hexakisphosphate biosynthesis V (from Ins(1,3,4)P3)
AT5G61760	1D-<i>myo</i>-inositol hexakisphosphate biosynthesis V (from Ins(1,3,4)P3)
AT1G61720	2,3-<i>cis</i>-flavanols biosynthesis
AT1G61720	2,3-<i>cis</i>-flavanols biosynthesis
AT1G61720	2,3-<i>cis</i>-flavanols biosynthesis
AT1G05680	2,4,6-trinitrotoluene degradation
AT1G05680	2,4,6-trinitrotoluene degradation
AT1G05680	2,4,6-trinitrotoluene degradation
AT1G05680	2,4,6-trinitrotoluene degradation
AT1G05680	2,4,6-trinitrotoluene degradation
AT1G05680	2,4,6-trinitrotoluene degradation
AT2G15480	2,4,6-trinitrotoluene degradation
AT2G15480	2,4,6-trinitrotoluene degradation
AT2G15480	2,4,6-trinitrotoluene degradation
AT2G15480	2,4,6-trinitrotoluene degradation
AT2G15480	2,4,6-trinitrotoluene degradation
AT2G15480	2,4,6-trinitrotoluene degradation
AT2G15480	2,4,6-trinitrotoluene degradation
AT2G15480	2,4,6-trinitrotoluene degradation
AT2G15480	2,4,6-trinitrotoluene degradation
AT2G15480	2,4,6-trinitrotoluene degradation
AT2G15480	2,4,6-trinitrotoluene degradation
AT2G15480	2,4,6-trinitrotoluene degradation
AT2G15490	2,4,6-trinitrotoluene degradation
AT2G15490	2,4,6-trinitrotoluene degradation
AT2G15490	2,4,6-trinitrotoluene degradation
AT2G15490	2,4,6-trinitrotoluene degradation
AT2G15490	2,4,6-trinitrotoluene degradation
AT2G15490	2,4,6-trinitrotoluene degradation
AT2G36750	2,4,6-trinitrotoluene degradation
AT2G36750	2,4,6-trinitrotoluene degradation
AT2G36750	2,4,6-trinitrotoluene degradation
AT2G36750	2,4,6-trinitrotoluene degradation
AT2G36750	2,4,6-trinitrotoluene degradation
AT2G36750	2,4,6-trinitrotoluene degradation
AT2G36790	2,4,6-trinitrotoluene degradation
AT2G36790	2,4,6-trinitrotoluene degradation
AT2G36790	2,4,6-trinitrotoluene degradation
AT2G36790	2,4,6-trinitrotoluene degradation
AT2G36790	2,4,6-trinitrotoluene degradation
AT2G36790	2,4,6-trinitrotoluene degradation
AT3G53160	2,4,6-trinitrotoluene degradation
AT3G53160	2,4,6-trinitrotoluene degradation
AT3G53160	2,4,6-trinitrotoluene degradation
AT3G53160	2,4,6-trinitrotoluene degradation
AT3G53160	2,4,6-trinitrotoluene degradation
AT3G53160	2,4,6-trinitrotoluene degradation
AT4G34135	2,4,6-trinitrotoluene degradation
AT4G34135	2,4,6-trinitrotoluene degradation
AT4G34135	2,4,6-trinitrotoluene degradation
AT4G34135	2,4,6-trinitrotoluene degradation
AT4G34135	2,4,6-trinitrotoluene degradation
AT1G20330	26,27-dehydrozymosterol metabolism
AT1G20330	26,27-dehydrozymosterol metabolism
AT1G20330	26,27-dehydrozymosterol metabolism
AT1G76090	26,27-dehydrozymosterol metabolism
AT1G76090	26,27-dehydrozymosterol metabolism
AT1G76090	26,27-dehydrozymosterol metabolism
AT2G22740	26,27-dehydrozymosterol metabolism
AT1G48030	2-oxoglutarate decarboxylation to succinyl-CoA
AT3G16950	2-oxoglutarate decarboxylation to succinyl-CoA
AT3G17240	2-oxoglutarate decarboxylation to succinyl-CoA
AT3G55410	2-oxoglutarate decarboxylation to succinyl-CoA
AT4G16155	2-oxoglutarate decarboxylation to succinyl-CoA
AT4G26910	2-oxoglutarate decarboxylation to succinyl-CoA
AT5G55070	2-oxoglutarate decarboxylation to succinyl-CoA
AT5G65750	2-oxoglutarate decarboxylation to succinyl-CoA
AT1G21400	2-oxoisovalerate decarboxylation to isobutanoyl-CoA
AT1G48030	2-oxoisovalerate decarboxylation to isobutanoyl-CoA
AT1G48030	2-oxoisovalerate decarboxylation to isobutanoyl-CoA
AT1G48030	2-oxoisovalerate decarboxylation to isobutanoyl-CoA
AT1G55510	2-oxoisovalerate decarboxylation to isobutanoyl-CoA
AT3G06850	2-oxoisovalerate decarboxylation to isobutanoyl-CoA
AT3G06850	2-oxoisovalerate decarboxylation to isobutanoyl-CoA
AT3G06850	2-oxoisovalerate decarboxylation to isobutanoyl-CoA
AT3G06850	2-oxoisovalerate decarboxylation to isobutanoyl-CoA
AT3G13450	2-oxoisovalerate decarboxylation to isobutanoyl-CoA
AT3G13450	2-oxoisovalerate decarboxylation to isobutanoyl-CoA
AT3G13450	2-oxoisovalerate decarboxylation to isobutanoyl-CoA
AT3G13450	2-oxoisovalerate decarboxylation to isobutanoyl-CoA
AT3G16950	2-oxoisovalerate decarboxylation to isobutanoyl-CoA
AT3G17240	2-oxoisovalerate decarboxylation to isobutanoyl-CoA
AT3G17240	2-oxoisovalerate decarboxylation to isobutanoyl-CoA
AT3G17240	2-oxoisovalerate decarboxylation to isobutanoyl-CoA
AT3G17240	2-oxoisovalerate decarboxylation to isobutanoyl-CoA
AT4G16155	2-oxoisovalerate decarboxylation to isobutanoyl-CoA
AT5G09300	2-oxoisovalerate decarboxylation to isobutanoyl-CoA
AT5G09300	2-oxoisovalerate decarboxylation to isobutanoyl-CoA
AT5G09300	2-oxoisovalerate decarboxylation to isobutanoyl-CoA
AT5G09300	2-oxoisovalerate decarboxylation to isobutanoyl-CoA
AT5G09300	2-oxoisovalerate decarboxylation to isobutanoyl-CoA
AT5G09300	2-oxoisovalerate decarboxylation to isobutanoyl-CoA
AT5G34780	2-oxoisovalerate decarboxylation to isobutanoyl-CoA
AT1G22410	3-dehydroquinate biosynthesis I
AT4G33510	3-dehydroquinate biosynthesis I
AT4G39980	3-dehydroquinate biosynthesis I
AT5G66120	3-dehydroquinate biosynthesis I
AT4G14716	3-methylthiopropanoate biosynthesis
AT1G01460	3-phosphoinositide biosynthesis
AT1G10900	3-phosphoinositide biosynthesis
AT1G13640	3-phosphoinositide biosynthesis
AT1G17340	3-phosphoinositide biosynthesis
AT1G21920	3-phosphoinositide biosynthesis
AT1G21980	3-phosphoinositide biosynthesis
AT1G22620	3-phosphoinositide biosynthesis
AT1G26270	3-phosphoinositide biosynthesis
AT1G27570	3-phosphoinositide biosynthesis
AT1G34260	3-phosphoinositide biosynthesis
AT1G47510	3-phosphoinositide biosynthesis
AT1G49340	3-phosphoinositide biosynthesis
AT1G49340	3-phosphoinositide biosynthesis
AT1G51040	3-phosphoinositide biosynthesis
AT1G60490	3-phosphoinositide biosynthesis
AT1G60890	3-phosphoinositide biosynthesis
AT1G64400	3-phosphoinositide biosynthesis
AT1G64460	3-phosphoinositide biosynthesis
AT1G64470	3-phosphoinositide biosynthesis
AT1G67635	3-phosphoinositide biosynthesis
AT1G68000	3-phosphoinositide biosynthesis
AT1G71010	3-phosphoinositide biosynthesis
AT1G77660	3-phosphoinositide biosynthesis
AT1G77740	3-phosphoinositide biosynthesis
AT2G03890	3-phosphoinositide biosynthesis
AT2G26420	3-phosphoinositide biosynthesis
AT2G32760	3-phosphoinositide biosynthesis
AT2G35170	3-phosphoinositide biosynthesis
AT2G40850	3-phosphoinositide biosynthesis
AT2G41210	3-phosphoinositide biosynthesis
AT2G46500	3-phosphoinositide biosynthesis
AT3G07960	3-phosphoinositide biosynthesis
AT3G09920	3-phosphoinositide biosynthesis
AT3G14205	3-phosphoinositide biosynthesis
AT3G14270	3-phosphoinositide biosynthesis
AT3G43220	3-phosphoinositide biosynthesis
AT3G43950	3-phosphoinositide biosynthesis
AT3G48190	3-phosphoinositide biosynthesis
AT3G56600	3-phosphoinositide biosynthesis
AT3G56960	3-phosphoinositide biosynthesis
AT3G59770	3-phosphoinositide biosynthesis
AT4G01190	3-phosphoinositide biosynthesis
AT4G11030	3-phosphoinositide biosynthesis
AT4G17080	3-phosphoinositide biosynthesis
AT4G23850	3-phosphoinositide biosynthesis
AT4G33240	3-phosphoinositide biosynthesis
AT4G38570	3-phosphoinositide biosynthesis
AT5G09350	3-phosphoinositide biosynthesis
AT5G20840	3-phosphoinositide biosynthesis
AT5G24240	3-phosphoinositide biosynthesis
AT5G64070	3-phosphoinositide biosynthesis
AT1G22940	4-amino-2-methyl-5-diphosphomethylpyrimidine biosynthesis
AT2G29630	4-amino-2-methyl-5-diphosphomethylpyrimidine biosynthesis
AT2G29630	4-amino-2-methyl-5-diphosphomethylpyrimidine biosynthesis
AT2G28880	4-aminobenzoate biosynthesis
AT3G54970	4-aminobenzoate biosynthesis
AT5G57850	4-aminobenzoate biosynthesis
AT1G79440	4-aminobutyrate degradation
AT3G22200	4-aminobutyrate degradation
AT1G79440	4-aminobutyrate degradation IV
AT3G22200	4-aminobutyrate degradation IV
AT1G70560	4-hydroxyphenylpyruvate biosynthesis
AT5G36160	4-hydroxyphenylpyruvate biosynthesis
AT5G51690	4-hydroxyphenylpyruvate biosynthesis
AT5G53970	4-hydroxyphenylpyruvate biosynthesis
AT1G21065	4-methyl-5(&beta;-hydroxyethyl)thiazole salvage (yeast)
AT1G22940	4-methyl-5(&beta;-hydroxyethyl)thiazole salvage (yeast)
AT3G24030	4-methyl-5(&beta;-hydroxyethyl)thiazole salvage (yeast)
AT1G09830	5-aminoimidazole ribonucleotide biosynthesis I
AT1G31220	5-aminoimidazole ribonucleotide biosynthesis I
AT1G74260	5-aminoimidazole ribonucleotide biosynthesis I
AT2G16570	5-aminoimidazole ribonucleotide biosynthesis I
AT2G46308	5-aminoimidazole ribonucleotide biosynthesis I
AT3G55010	5-aminoimidazole ribonucleotide biosynthesis I
AT4G34740	5-aminoimidazole ribonucleotide biosynthesis I
AT4G38880	5-aminoimidazole ribonucleotide biosynthesis I
AT1G09830	5-aminoimidazole ribonucleotide biosynthesis II
AT1G31220	5-aminoimidazole ribonucleotide biosynthesis II
AT1G74260	5-aminoimidazole ribonucleotide biosynthesis II
AT2G16570	5-aminoimidazole ribonucleotide biosynthesis II
AT2G46308	5-aminoimidazole ribonucleotide biosynthesis II
AT3G55010	5-aminoimidazole ribonucleotide biosynthesis II
AT4G34740	5-aminoimidazole ribonucleotide biosynthesis II
AT4G38880	5-aminoimidazole ribonucleotide biosynthesis II
AT1G03055	5-deoxystrigol biosynthesis
AT1G64680	5-deoxystrigol biosynthesis
AT2G44990	5-deoxystrigol biosynthesis
AT4G01995	5-deoxystrigol biosynthesis
AT4G32810	5-deoxystrigol biosynthesis
AT1G68760	6-hydroxymethyl-dihydropterin diphosphate biosynthesis I
AT1G69190	6-hydroxymethyl-dihydropterin diphosphate biosynthesis I
AT3G07270	6-hydroxymethyl-dihydropterin diphosphate biosynthesis I
AT3G21730	6-hydroxymethyl-dihydropterin diphosphate biosynthesis I
AT4G30000	6-hydroxymethyl-dihydropterin diphosphate biosynthesis I
AT5G62980	6-hydroxymethyl-dihydropterin diphosphate biosynthesis I
AT1G30100	abscisic acid biosynthesis
AT1G52340	abscisic acid biosynthesis
AT1G67080	abscisic acid biosynthesis
AT1G78390	abscisic acid biosynthesis
AT2G27150	abscisic acid biosynthesis
AT3G14440	abscisic acid biosynthesis
AT3G24220	abscisic acid biosynthesis
AT3G26760	abscisic acid biosynthesis
AT3G26770	abscisic acid biosynthesis
AT3G42960	abscisic acid biosynthesis
AT3G51680	abscisic acid biosynthesis
AT4G18350	abscisic acid biosynthesis
AT4G19170	abscisic acid biosynthesis
AT1G05530	abscisic acid glucose ester biosynthesis
AT1G05560	abscisic acid glucose ester biosynthesis
AT2G23210	abscisic acid glucose ester biosynthesis
AT2G23250	abscisic acid glucose ester biosynthesis
AT2G23260	abscisic acid glucose ester biosynthesis
AT3G21760	abscisic acid glucose ester biosynthesis
AT3G21780	abscisic acid glucose ester biosynthesis
AT3G21790	abscisic acid glucose ester biosynthesis
AT4G15260	abscisic acid glucose ester biosynthesis
AT4G15550	abscisic acid glucose ester biosynthesis
AT4G34138	abscisic acid glucose ester biosynthesis
AT1G22430	acetaldehyde biosynthesis I
AT1G22440	acetaldehyde biosynthesis I
AT1G32780	acetaldehyde biosynthesis I
AT1G64710	acetaldehyde biosynthesis I
AT1G77120	acetaldehyde biosynthesis I
AT2G29350	acetaldehyde biosynthesis I
AT4G22110	acetaldehyde biosynthesis I
AT4G33070	acetaldehyde biosynthesis I
AT5G01320	acetaldehyde biosynthesis I
AT5G01330	acetaldehyde biosynthesis I
AT5G24760	acetaldehyde biosynthesis I
AT5G42250	acetaldehyde biosynthesis I
AT5G43940	acetaldehyde biosynthesis I
AT5G54960	acetaldehyde biosynthesis I
AT1G20560	acetate conversion to acetyl-CoA
AT1G55320	acetate conversion to acetyl-CoA
AT3G16910	acetate conversion to acetyl-CoA
AT5G23050	acetate conversion to acetyl-CoA
AT5G36880	acetate conversion to acetyl-CoA
AT1G09430	acetyl-CoA biosynthesis III (from citrate)
AT1G10670	acetyl-CoA biosynthesis III (from citrate)
AT1G60810	acetyl-CoA biosynthesis III (from citrate)
AT3G06650	acetyl-CoA biosynthesis III (from citrate)
AT5G49460	acetyl-CoA biosynthesis III (from citrate)
AT5G49460	acetyl-CoA biosynthesis III (from citrate)
AT2G02770	acyl carrier protein metabolism I
AT3G11470	acyl carrier protein metabolism I
AT1G08510	acyl-ACP thioesterase pathway
AT1G35250	acyl-ACP thioesterase pathway
AT1G35250	acyl-ACP thioesterase pathway
AT1G35290	acyl-ACP thioesterase pathway
AT1G35290	acyl-ACP thioesterase pathway
AT1G68260	acyl-ACP thioesterase pathway
AT1G68260	acyl-ACP thioesterase pathway
AT1G68280	acyl-ACP thioesterase pathway
AT1G68280	acyl-ACP thioesterase pathway
AT3G25110	acyl-ACP thioesterase pathway
AT1G01710	acyl-CoA hydrolysis
AT1G04290	acyl-CoA hydrolysis
AT1G52191	acyl-CoA hydrolysis
AT2G29590	acyl-CoA hydrolysis
AT2G30720	acyl-CoA hydrolysis
AT3G16175	acyl-CoA hydrolysis
AT3G61200	acyl-CoA hydrolysis
AT4G00520	acyl-CoA hydrolysis
AT5G48370	acyl-CoA hydrolysis
AT1G27450	adenine and adenosine salvage II
AT1G80050	adenine and adenosine salvage II
AT2G36310	adenine and adenosine salvage II
AT3G09820	adenine and adenosine salvage II
AT4G12440	adenine and adenosine salvage II
AT4G22570	adenine and adenosine salvage II
AT5G03300	adenine and adenosine salvage II
AT5G11160	adenine and adenosine salvage II
AT5G18860	adenine and adenosine salvage II
AT5G18870	adenine and adenosine salvage II
AT5G18890	adenine and adenosine salvage II
AT1G17410	adenosine deoxyribonucleotides <i>de novo</i> biosynthesis
AT2G21790	adenosine deoxyribonucleotides <i>de novo</i> biosynthesis
AT3G23580	adenosine deoxyribonucleotides <i>de novo</i> biosynthesis
AT4G09320	adenosine deoxyribonucleotides <i>de novo</i> biosynthesis
AT4G11010	adenosine deoxyribonucleotides <i>de novo</i> biosynthesis
AT4G23895	adenosine deoxyribonucleotides <i>de novo</i> biosynthesis
AT4G23900	adenosine deoxyribonucleotides <i>de novo</i> biosynthesis
AT5G40942	adenosine deoxyribonucleotides <i>de novo</i> biosynthesis
AT5G63310	adenosine deoxyribonucleotides <i>de novo</i> biosynthesis
AT1G05620	adenosine nucleotides degradation I
AT1G16350	adenosine nucleotides degradation I
AT1G72880	adenosine nucleotides degradation I
AT1G72880	adenosine nucleotides degradation I
AT1G75210	adenosine nucleotides degradation I
AT1G75210	adenosine nucleotides degradation I
AT1G79470	adenosine nucleotides degradation I
AT2G23890	adenosine nucleotides degradation I
AT2G23890	adenosine nucleotides degradation I
AT2G36310	adenosine nucleotides degradation I
AT2G36310	adenosine nucleotides degradation I
AT2G38280	adenosine nucleotides degradation I
AT2G38680	adenosine nucleotides degradation I
AT2G38680	adenosine nucleotides degradation I
AT3G04390	adenosine nucleotides degradation I
AT4G02180	adenosine nucleotides degradation I
AT4G14930	adenosine nucleotides degradation I
AT4G14930	adenosine nucleotides degradation I
AT4G31196	adenosine nucleotides degradation I
AT4G34890	adenosine nucleotides degradation I
AT4G34890	adenosine nucleotides degradation I
AT4G34890	adenosine nucleotides degradation I
AT4G34890	adenosine nucleotides degradation I
AT4G34900	adenosine nucleotides degradation I
AT4G34900	adenosine nucleotides degradation I
AT4G37500	adenosine nucleotides degradation I
AT5G18860	adenosine nucleotides degradation I
AT5G18870	adenosine nucleotides degradation I
AT5G18890	adenosine nucleotides degradation I
AT5G48960	adenosine nucleotides degradation I
AT5G48960	adenosine nucleotides degradation I
AT5G63980	adenosine nucleotides degradation I
AT5G63980	adenosine nucleotides degradation I
AT1G15700	adenosine ribonucleotides <i>de novo</i> biosynthesis
AT1G16820	adenosine ribonucleotides <i>de novo</i> biosynthesis
AT1G36280	adenosine ribonucleotides <i>de novo</i> biosynthesis
AT1G51650	adenosine ribonucleotides <i>de novo</i> biosynthesis
AT1G64200	adenosine ribonucleotides <i>de novo</i> biosynthesis
AT1G78900	adenosine ribonucleotides <i>de novo</i> biosynthesis
AT2G07698	adenosine ribonucleotides <i>de novo</i> biosynthesis
AT2G07707	adenosine ribonucleotides <i>de novo</i> biosynthesis
AT2G33040	adenosine ribonucleotides <i>de novo</i> biosynthesis
AT2G37250	adenosine ribonucleotides <i>de novo</i> biosynthesis
AT2G39270	adenosine ribonucleotides <i>de novo</i> biosynthesis
AT3G01390	adenosine ribonucleotides <i>de novo</i> biosynthesis
AT3G01820	adenosine ribonucleotides <i>de novo</i> biosynthesis
AT3G08560	adenosine ribonucleotides <i>de novo</i> biosynthesis
AT3G42050	adenosine ribonucleotides <i>de novo</i> biosynthesis
AT3G57610	adenosine ribonucleotides <i>de novo</i> biosynthesis
AT3G58730	adenosine ribonucleotides <i>de novo</i> biosynthesis
AT4G02620	adenosine ribonucleotides <i>de novo</i> biosynthesis
AT4G04640	adenosine ribonucleotides <i>de novo</i> biosynthesis
AT4G09650	adenosine ribonucleotides <i>de novo</i> biosynthesis
AT4G11150	adenosine ribonucleotides <i>de novo</i> biosynthesis
AT4G18440	adenosine ribonucleotides <i>de novo</i> biosynthesis
AT4G23710	adenosine ribonucleotides <i>de novo</i> biosynthesis
AT4G25950	adenosine ribonucleotides <i>de novo</i> biosynthesis
AT5G08670	adenosine ribonucleotides <i>de novo</i> biosynthesis
AT5G08680	adenosine ribonucleotides <i>de novo</i> biosynthesis
AT5G08690	adenosine ribonucleotides <i>de novo</i> biosynthesis
AT5G13450	adenosine ribonucleotides <i>de novo</i> biosynthesis
AT5G35170	adenosine ribonucleotides <i>de novo</i> biosynthesis
AT5G47840	adenosine ribonucleotides <i>de novo</i> biosynthesis
AT5G50370	adenosine ribonucleotides <i>de novo</i> biosynthesis
AT5G60340	adenosine ribonucleotides <i>de novo</i> biosynthesis
AT5G63400	adenosine ribonucleotides <i>de novo</i> biosynthesis
ATCG00120	adenosine ribonucleotides <i>de novo</i> biosynthesis
ATCG00150	adenosine ribonucleotides <i>de novo</i> biosynthesis
ATCG00480	adenosine ribonucleotides <i>de novo</i> biosynthesis
ATMG00480	adenosine ribonucleotides <i>de novo</i> biosynthesis
ATMG01190	adenosine ribonucleotides <i>de novo</i> biosynthesis
AT1G08480	aerobic respiration I (cytochrome c)
AT1G08480	aerobic respiration I (cytochrome c)
AT1G16700	aerobic respiration I (cytochrome c)
AT1G19580	aerobic respiration I (cytochrome c)
AT1G22450	aerobic respiration I (cytochrome c)
AT1G32710	aerobic respiration I (cytochrome c)
AT1G47260	aerobic respiration I (cytochrome c)
AT1G47260	aerobic respiration I (cytochrome c)
AT1G47420	aerobic respiration I (cytochrome c)
AT1G47420	aerobic respiration I (cytochrome c)
AT1G49140	aerobic respiration I (cytochrome c)
AT1G49140	aerobic respiration I (cytochrome c)
AT1G51980	aerobic respiration I (cytochrome c)
AT1G52710	aerobic respiration I (cytochrome c)
AT1G67350	aerobic respiration I (cytochrome c)
AT1G70760	aerobic respiration I (cytochrome c)
AT1G79010	aerobic respiration I (cytochrome c)
AT1G79010	aerobic respiration I (cytochrome c)
AT1G80230	aerobic respiration I (cytochrome c)
AT1G80230	aerobic respiration I (cytochrome c)
AT2G02050	aerobic respiration I (cytochrome c)
AT2G02050	aerobic respiration I (cytochrome c)
AT2G07687	aerobic respiration I (cytochrome c)
AT2G07689	aerobic respiration I (cytochrome c)
AT2G07695	aerobic respiration I (cytochrome c)
AT2G07727	aerobic respiration I (cytochrome c)
AT2G07751	aerobic respiration I (cytochrome c)
AT2G07785	aerobic respiration I (cytochrome c)
AT2G18450	aerobic respiration I (cytochrome c)
AT2G20360	aerobic respiration I (cytochrome c)
AT2G27730	aerobic respiration I (cytochrome c)
AT2G27730	aerobic respiration I (cytochrome c)
AT2G31490	aerobic respiration I (cytochrome c)
AT2G31490	aerobic respiration I (cytochrome c)
AT2G33220	aerobic respiration I (cytochrome c)
AT2G33220	aerobic respiration I (cytochrome c)
AT2G42310	aerobic respiration I (cytochrome c)
AT2G42310	aerobic respiration I (cytochrome c)
AT2G46390	aerobic respiration I (cytochrome c)
AT2G46390	aerobic respiration I (cytochrome c)
AT2G46505	aerobic respiration I (cytochrome c)
AT2G46505	aerobic respiration I (cytochrome c)
AT2G47380	aerobic respiration I (cytochrome c)
AT2G47380	aerobic respiration I (cytochrome c)
AT2G47690	aerobic respiration I (cytochrome c)
AT2G47690	aerobic respiration I (cytochrome c)
AT3G02090	aerobic respiration I (cytochrome c)
AT3G03100	aerobic respiration I (cytochrome c)
AT3G03100	aerobic respiration I (cytochrome c)
AT3G08610	aerobic respiration I (cytochrome c)
AT3G08610	aerobic respiration I (cytochrome c)
AT3G12260	aerobic respiration I (cytochrome c)
AT3G12260	aerobic respiration I (cytochrome c)
AT3G15640	aerobic respiration I (cytochrome c)
AT3G15640	aerobic respiration I (cytochrome c)
AT3G16480	aerobic respiration I (cytochrome c)
AT3G27240	aerobic respiration I (cytochrome c)
AT3G27380	aerobic respiration I (cytochrome c)
AT3G27890	aerobic respiration I (cytochrome c)
AT3G47833	aerobic respiration I (cytochrome c)
AT3G47833	aerobic respiration I (cytochrome c)
AT3G47930	aerobic respiration I (cytochrome c)
AT3G48680	aerobic respiration I (cytochrome c)
AT3G48680	aerobic respiration I (cytochrome c)
AT3G57785	aerobic respiration I (cytochrome c)
AT3G57785	aerobic respiration I (cytochrome c)
AT3G62790	aerobic respiration I (cytochrome c)
AT4G02580	aerobic respiration I (cytochrome c)
AT4G02580	aerobic respiration I (cytochrome c)
AT4G16450	aerobic respiration I (cytochrome c)
AT4G16450	aerobic respiration I (cytochrome c)
AT4G20150	aerobic respiration I (cytochrome c)
AT4G20150	aerobic respiration I (cytochrome c)
AT4G26965	aerobic respiration I (cytochrome c)
AT4G28005	aerobic respiration I (cytochrome c)
AT4G28060	aerobic respiration I (cytochrome c)
AT4G32208	aerobic respiration I (cytochrome c)
AT4G32210	aerobic respiration I (cytochrome c)
AT4G32210	aerobic respiration I (cytochrome c)
AT4G37830	aerobic respiration I (cytochrome c)
AT5G04750	aerobic respiration I (cytochrome c)
AT5G08530	aerobic respiration I (cytochrome c)
AT5G08530	aerobic respiration I (cytochrome c)
AT5G09600	aerobic respiration I (cytochrome c)
AT5G11770	aerobic respiration I (cytochrome c)
AT5G11770	aerobic respiration I (cytochrome c)
AT5G13430	aerobic respiration I (cytochrome c)
AT5G13440	aerobic respiration I (cytochrome c)
AT5G37510	aerobic respiration I (cytochrome c)
AT5G37510	aerobic respiration I (cytochrome c)
AT5G40650	aerobic respiration I (cytochrome c)
AT5G40650	aerobic respiration I (cytochrome c)
AT5G52840	aerobic respiration I (cytochrome c)
AT5G52840	aerobic respiration I (cytochrome c)
AT5G57815	aerobic respiration I (cytochrome c)
AT5G62575	aerobic respiration I (cytochrome c)
AT5G62575	aerobic respiration I (cytochrome c)
AT5G63510	aerobic respiration I (cytochrome c)
AT5G63510	aerobic respiration I (cytochrome c)
AT5G65165	aerobic respiration I (cytochrome c)
AT5G66510	aerobic respiration I (cytochrome c)
AT5G66510	aerobic respiration I (cytochrome c)
AT5G66760	aerobic respiration I (cytochrome c)
AT5G66760	aerobic respiration I (cytochrome c)
AT5G67590	aerobic respiration I (cytochrome c)
AT5G67590	aerobic respiration I (cytochrome c)
ATCG00420	aerobic respiration I (cytochrome c)
ATCG00430	aerobic respiration I (cytochrome c)
ATCG00440	aerobic respiration I (cytochrome c)
ATCG00890	aerobic respiration I (cytochrome c)
ATCG01050	aerobic respiration I (cytochrome c)
ATCG01080	aerobic respiration I (cytochrome c)
ATCG01090	aerobic respiration I (cytochrome c)
ATCG01100	aerobic respiration I (cytochrome c)
ATCG01250	aerobic respiration I (cytochrome c)
ATMG00060	aerobic respiration I (cytochrome c)
ATMG00070	aerobic respiration I (cytochrome c)
ATMG00070	aerobic respiration I (cytochrome c)
ATMG00160	aerobic respiration I (cytochrome c)
ATMG00160	aerobic respiration I (cytochrome c)
ATMG00220	aerobic respiration I (cytochrome c)
ATMG00270	aerobic respiration I (cytochrome c)
ATMG00285	aerobic respiration I (cytochrome c)
ATMG00510	aerobic respiration I (cytochrome c)
ATMG00510	aerobic respiration I (cytochrome c)
ATMG00513	aerobic respiration I (cytochrome c)
ATMG00516	aerobic respiration I (cytochrome c)
ATMG00580	aerobic respiration I (cytochrome c)
ATMG00650	aerobic respiration I (cytochrome c)
ATMG00665	aerobic respiration I (cytochrome c)
ATMG00730	aerobic respiration I (cytochrome c)
ATMG00990	aerobic respiration I (cytochrome c)
ATMG01120	aerobic respiration I (cytochrome c)
ATMG01275	aerobic respiration I (cytochrome c)
ATMG01280	aerobic respiration I (cytochrome c)
ATMG01320	aerobic respiration I (cytochrome c)
ATMG01360	aerobic respiration I (cytochrome c)
AT1G08480	aerobic respiration III (alternative oxidase pathway)
AT1G08480	aerobic respiration III (alternative oxidase pathway)
AT1G16700	aerobic respiration III (alternative oxidase pathway)
AT1G19580	aerobic respiration III (alternative oxidase pathway)
AT1G32350	aerobic respiration III (alternative oxidase pathway)
AT1G47260	aerobic respiration III (alternative oxidase pathway)
AT1G47260	aerobic respiration III (alternative oxidase pathway)
AT1G47420	aerobic respiration III (alternative oxidase pathway)
AT1G47420	aerobic respiration III (alternative oxidase pathway)
AT1G49140	aerobic respiration III (alternative oxidase pathway)
AT1G49140	aerobic respiration III (alternative oxidase pathway)
AT1G67350	aerobic respiration III (alternative oxidase pathway)
AT1G70760	aerobic respiration III (alternative oxidase pathway)
AT1G79010	aerobic respiration III (alternative oxidase pathway)
AT1G79010	aerobic respiration III (alternative oxidase pathway)
AT2G02050	aerobic respiration III (alternative oxidase pathway)
AT2G02050	aerobic respiration III (alternative oxidase pathway)
AT2G07689	aerobic respiration III (alternative oxidase pathway)
AT2G07751	aerobic respiration III (alternative oxidase pathway)
AT2G07785	aerobic respiration III (alternative oxidase pathway)
AT2G18450	aerobic respiration III (alternative oxidase pathway)
AT2G20360	aerobic respiration III (alternative oxidase pathway)
AT2G27730	aerobic respiration III (alternative oxidase pathway)
AT2G27730	aerobic respiration III (alternative oxidase pathway)
AT2G31490	aerobic respiration III (alternative oxidase pathway)
AT2G31490	aerobic respiration III (alternative oxidase pathway)
AT2G33220	aerobic respiration III (alternative oxidase pathway)
AT2G33220	aerobic respiration III (alternative oxidase pathway)
AT2G42310	aerobic respiration III (alternative oxidase pathway)
AT2G42310	aerobic respiration III (alternative oxidase pathway)
AT2G46390	aerobic respiration III (alternative oxidase pathway)
AT2G46390	aerobic respiration III (alternative oxidase pathway)
AT2G46505	aerobic respiration III (alternative oxidase pathway)
AT2G46505	aerobic respiration III (alternative oxidase pathway)
AT2G47690	aerobic respiration III (alternative oxidase pathway)
AT2G47690	aerobic respiration III (alternative oxidase pathway)
AT3G03100	aerobic respiration III (alternative oxidase pathway)
AT3G03100	aerobic respiration III (alternative oxidase pathway)
AT3G08610	aerobic respiration III (alternative oxidase pathway)
AT3G08610	aerobic respiration III (alternative oxidase pathway)
AT3G12260	aerobic respiration III (alternative oxidase pathway)
AT3G12260	aerobic respiration III (alternative oxidase pathway)
AT3G22360	aerobic respiration III (alternative oxidase pathway)
AT3G22370	aerobic respiration III (alternative oxidase pathway)
AT3G27380	aerobic respiration III (alternative oxidase pathway)
AT3G27620	aerobic respiration III (alternative oxidase pathway)
AT3G27890	aerobic respiration III (alternative oxidase pathway)
AT3G47833	aerobic respiration III (alternative oxidase pathway)
AT3G47833	aerobic respiration III (alternative oxidase pathway)
AT3G47930	aerobic respiration III (alternative oxidase pathway)
AT3G48680	aerobic respiration III (alternative oxidase pathway)
AT3G48680	aerobic respiration III (alternative oxidase pathway)
AT3G57785	aerobic respiration III (alternative oxidase pathway)
AT3G57785	aerobic respiration III (alternative oxidase pathway)
AT3G62790	aerobic respiration III (alternative oxidase pathway)
AT4G02580	aerobic respiration III (alternative oxidase pathway)
AT4G02580	aerobic respiration III (alternative oxidase pathway)
AT4G16450	aerobic respiration III (alternative oxidase pathway)
AT4G16450	aerobic respiration III (alternative oxidase pathway)
AT4G20150	aerobic respiration III (alternative oxidase pathway)
AT4G20150	aerobic respiration III (alternative oxidase pathway)
AT4G22260	aerobic respiration III (alternative oxidase pathway)
AT4G26965	aerobic respiration III (alternative oxidase pathway)
AT4G28005	aerobic respiration III (alternative oxidase pathway)
AT4G32208	aerobic respiration III (alternative oxidase pathway)
AT4G32210	aerobic respiration III (alternative oxidase pathway)
AT4G32210	aerobic respiration III (alternative oxidase pathway)
AT5G04750	aerobic respiration III (alternative oxidase pathway)
AT5G08530	aerobic respiration III (alternative oxidase pathway)
AT5G08530	aerobic respiration III (alternative oxidase pathway)
AT5G09600	aerobic respiration III (alternative oxidase pathway)
AT5G11770	aerobic respiration III (alternative oxidase pathway)
AT5G11770	aerobic respiration III (alternative oxidase pathway)
AT5G37510	aerobic respiration III (alternative oxidase pathway)
AT5G37510	aerobic respiration III (alternative oxidase pathway)
AT5G40650	aerobic respiration III (alternative oxidase pathway)
AT5G40650	aerobic respiration III (alternative oxidase pathway)
AT5G52840	aerobic respiration III (alternative oxidase pathway)
AT5G52840	aerobic respiration III (alternative oxidase pathway)
AT5G62575	aerobic respiration III (alternative oxidase pathway)
AT5G62575	aerobic respiration III (alternative oxidase pathway)
AT5G63510	aerobic respiration III (alternative oxidase pathway)
AT5G63510	aerobic respiration III (alternative oxidase pathway)
AT5G64210	aerobic respiration III (alternative oxidase pathway)
AT5G65165	aerobic respiration III (alternative oxidase pathway)
AT5G66510	aerobic respiration III (alternative oxidase pathway)
AT5G66510	aerobic respiration III (alternative oxidase pathway)
AT5G66760	aerobic respiration III (alternative oxidase pathway)
AT5G66760	aerobic respiration III (alternative oxidase pathway)
AT5G67590	aerobic respiration III (alternative oxidase pathway)
AT5G67590	aerobic respiration III (alternative oxidase pathway)
ATCG00420	aerobic respiration III (alternative oxidase pathway)
ATCG00430	aerobic respiration III (alternative oxidase pathway)
ATCG00440	aerobic respiration III (alternative oxidase pathway)
ATCG00890	aerobic respiration III (alternative oxidase pathway)
ATCG01050	aerobic respiration III (alternative oxidase pathway)
ATCG01080	aerobic respiration III (alternative oxidase pathway)
ATCG01090	aerobic respiration III (alternative oxidase pathway)
ATCG01100	aerobic respiration III (alternative oxidase pathway)
ATCG01250	aerobic respiration III (alternative oxidase pathway)
ATMG00060	aerobic respiration III (alternative oxidase pathway)
ATMG00070	aerobic respiration III (alternative oxidase pathway)
ATMG00070	aerobic respiration III (alternative oxidase pathway)
ATMG00270	aerobic respiration III (alternative oxidase pathway)
ATMG00285	aerobic respiration III (alternative oxidase pathway)
ATMG00510	aerobic respiration III (alternative oxidase pathway)
ATMG00510	aerobic respiration III (alternative oxidase pathway)
ATMG00513	aerobic respiration III (alternative oxidase pathway)
ATMG00516	aerobic respiration III (alternative oxidase pathway)
ATMG00580	aerobic respiration III (alternative oxidase pathway)
ATMG00650	aerobic respiration III (alternative oxidase pathway)
ATMG00665	aerobic respiration III (alternative oxidase pathway)
ATMG00990	aerobic respiration III (alternative oxidase pathway)
ATMG01120	aerobic respiration III (alternative oxidase pathway)
ATMG01275	aerobic respiration III (alternative oxidase pathway)
ATMG01320	aerobic respiration III (alternative oxidase pathway)
AT5G40390	ajugose biosynthesis I (galactinol-dependent)
AT5G08380	ajugose biosynthesis II (galactinol-independent)
AT5G08380	ajugose biosynthesis II (galactinol-independent)
AT5G08380	ajugose biosynthesis II (galactinol-independent)
AT1G17290	alanine biosynthesis II
AT1G17300	alanine biosynthesis II
AT1G23310	alanine biosynthesis II
AT1G70560	alanine biosynthesis II
AT1G70580	alanine biosynthesis II
AT1G72330	alanine biosynthesis II
AT1G08490	alanine biosynthesis III
AT1G51310	alanine biosynthesis III
AT5G65720	alanine biosynthesis III
AT1G17290	alanine degradation II (to D-lactate)
AT1G17300	alanine degradation II (to D-lactate)
AT1G23310	alanine degradation II (to D-lactate)
AT1G70560	alanine degradation II (to D-lactate)
AT1G70580	alanine degradation II (to D-lactate)
AT1G72330	alanine degradation II (to D-lactate)
AT3G03910	alanine degradation II (to D-lactate)
AT5G07440	alanine degradation II (to D-lactate)
AT5G07440	alanine degradation II (to D-lactate)
AT5G18170	alanine degradation II (to D-lactate)
AT5G18170	alanine degradation II (to D-lactate)
AT1G17290	alanine degradation III
AT1G17300	alanine degradation III
AT1G23310	alanine degradation III
AT1G70560	alanine degradation III
AT1G70580	alanine degradation III
AT1G72330	alanine degradation III
AT1G31180	aliphatic glucosinolate biosynthesis, side chain elongation cycle
AT1G31180	aliphatic glucosinolate biosynthesis, side chain elongation cycle
AT1G31180	aliphatic glucosinolate biosynthesis, side chain elongation cycle
AT1G31180	aliphatic glucosinolate biosynthesis, side chain elongation cycle
AT1G31180	aliphatic glucosinolate biosynthesis, side chain elongation cycle
AT1G80555	aliphatic glucosinolate biosynthesis, side chain elongation cycle
AT1G80555	aliphatic glucosinolate biosynthesis, side chain elongation cycle
AT1G80555	aliphatic glucosinolate biosynthesis, side chain elongation cycle
AT1G80555	aliphatic glucosinolate biosynthesis, side chain elongation cycle
AT1G80555	aliphatic glucosinolate biosynthesis, side chain elongation cycle
AT1G80560	aliphatic glucosinolate biosynthesis, side chain elongation cycle
AT1G80560	aliphatic glucosinolate biosynthesis, side chain elongation cycle
AT1G80560	aliphatic glucosinolate biosynthesis, side chain elongation cycle
AT1G80560	aliphatic glucosinolate biosynthesis, side chain elongation cycle
AT1G80560	aliphatic glucosinolate biosynthesis, side chain elongation cycle
AT2G43100	aliphatic glucosinolate biosynthesis, side chain elongation cycle
AT2G43100	aliphatic glucosinolate biosynthesis, side chain elongation cycle
AT2G43100	aliphatic glucosinolate biosynthesis, side chain elongation cycle
AT2G43100	aliphatic glucosinolate biosynthesis, side chain elongation cycle
AT2G43100	aliphatic glucosinolate biosynthesis, side chain elongation cycle
AT4G13430	aliphatic glucosinolate biosynthesis, side chain elongation cycle
AT4G13430	aliphatic glucosinolate biosynthesis, side chain elongation cycle
AT4G13430	aliphatic glucosinolate biosynthesis, side chain elongation cycle
AT4G13430	aliphatic glucosinolate biosynthesis, side chain elongation cycle
AT4G13430	aliphatic glucosinolate biosynthesis, side chain elongation cycle
AT5G14200	aliphatic glucosinolate biosynthesis, side chain elongation cycle
AT5G14200	aliphatic glucosinolate biosynthesis, side chain elongation cycle
AT5G14200	aliphatic glucosinolate biosynthesis, side chain elongation cycle
AT5G14200	aliphatic glucosinolate biosynthesis, side chain elongation cycle
AT5G14200	aliphatic glucosinolate biosynthesis, side chain elongation cycle
AT5G23010	aliphatic glucosinolate biosynthesis, side chain elongation cycle
AT5G23020	aliphatic glucosinolate biosynthesis, side chain elongation cycle
AT5G23020	aliphatic glucosinolate biosynthesis, side chain elongation cycle
AT5G23020	aliphatic glucosinolate biosynthesis, side chain elongation cycle
AT5G23020	aliphatic glucosinolate biosynthesis, side chain elongation cycle
AT5G23020	aliphatic glucosinolate biosynthesis, side chain elongation cycle
AT1G23800	alkane oxidation
AT1G44170	alkane oxidation
AT1G54100	alkane oxidation
AT1G69500	alkane oxidation
AT3G24503	alkane oxidation
AT3G48000	alkane oxidation
AT3G66658	alkane oxidation
AT4G34240	alkane oxidation
AT4G36250	alkane oxidation
AT4G17050	allantoin degradation to glyoxylate II
AT4G17050	allantoin degradation to glyoxylate II
AT5G43600	allantoin degradation to glyoxylate II
AT4G04955	allantoin degradation to ureidoglycolate I (urea producing)
AT4G04955	allantoin degradation to ureidoglycolate II (ammonia producing)
AT4G17050	allantoin degradation to ureidoglycolate II (ammonia producing)
AT4G17050	allantoin degradation to ureidoglycolate II (ammonia producing)
AT4G20070	allantoin degradation to ureidoglycolate II (ammonia producing)
AT1G48470	ammonia assimilation cycle I
AT1G66200	ammonia assimilation cycle I
AT3G17820	ammonia assimilation cycle I
AT3G53180	ammonia assimilation cycle I
AT5G16570	ammonia assimilation cycle I
AT5G35630	ammonia assimilation cycle I
AT5G37600	ammonia assimilation cycle I
AT5G53460	ammonia assimilation cycle I
AT1G48470	ammonia assimilation cycle II
AT1G66200	ammonia assimilation cycle II
AT2G41220	ammonia assimilation cycle II
AT3G17820	ammonia assimilation cycle II
AT3G53180	ammonia assimilation cycle II
AT5G04140	ammonia assimilation cycle II
AT5G16570	ammonia assimilation cycle II
AT5G35630	ammonia assimilation cycle II
AT5G37600	ammonia assimilation cycle II
AT3G24290	ammonium transport
AT3G24300	ammonium transport
AT4G13510	ammonium transport
AT1G03495	anthocyanidin modification (<i>Arabidopsis</i>)
AT1G03495	anthocyanidin modification (<i>Arabidopsis</i>)
AT1G03940	anthocyanidin modification (<i>Arabidopsis</i>)
AT1G03940	anthocyanidin modification (<i>Arabidopsis</i>)
AT1G50580	anthocyanidin modification (<i>Arabidopsis</i>)
AT1G50580	anthocyanidin modification (<i>Arabidopsis</i>)
AT1G64910	anthocyanidin modification (<i>Arabidopsis</i>)
AT1G64910	anthocyanidin modification (<i>Arabidopsis</i>)
AT1G64920	anthocyanidin modification (<i>Arabidopsis</i>)
AT1G64920	anthocyanidin modification (<i>Arabidopsis</i>)
AT2G18560	anthocyanidin modification (<i>Arabidopsis</i>)
AT2G18570	anthocyanidin modification (<i>Arabidopsis</i>)
AT2G22930	anthocyanidin modification (<i>Arabidopsis</i>)
AT2G22930	anthocyanidin modification (<i>Arabidopsis</i>)
AT2G23000	anthocyanidin modification (<i>Arabidopsis</i>)
AT3G12230	anthocyanidin modification (<i>Arabidopsis</i>)
AT3G12240	anthocyanidin modification (<i>Arabidopsis</i>)
AT3G29590	anthocyanidin modification (<i>Arabidopsis</i>)
AT3G29630	anthocyanidin modification (<i>Arabidopsis</i>)
AT3G29630	anthocyanidin modification (<i>Arabidopsis</i>)
AT3G62740	anthocyanidin modification (<i>Arabidopsis</i>)
AT3G62750	anthocyanidin modification (<i>Arabidopsis</i>)
AT4G09500	anthocyanidin modification (<i>Arabidopsis</i>)
AT4G09500	anthocyanidin modification (<i>Arabidopsis</i>)
AT4G14090	anthocyanidin modification (<i>Arabidopsis</i>)
AT4G27560	anthocyanidin modification (<i>Arabidopsis</i>)
AT4G27560	anthocyanidin modification (<i>Arabidopsis</i>)
AT4G27570	anthocyanidin modification (<i>Arabidopsis</i>)
AT4G27570	anthocyanidin modification (<i>Arabidopsis</i>)
AT4G27820	anthocyanidin modification (<i>Arabidopsis</i>)
AT4G27830	anthocyanidin modification (<i>Arabidopsis</i>)
AT4G36770	anthocyanidin modification (<i>Arabidopsis</i>)
AT5G17030	anthocyanidin modification (<i>Arabidopsis</i>)
AT5G17040	anthocyanidin modification (<i>Arabidopsis</i>)
AT5G17050	anthocyanidin modification (<i>Arabidopsis</i>)
AT5G53990	anthocyanidin modification (<i>Arabidopsis</i>)
AT5G53990	anthocyanidin modification (<i>Arabidopsis</i>)
AT5G54010	anthocyanidin modification (<i>Arabidopsis</i>)
AT5G54010	anthocyanidin modification (<i>Arabidopsis</i>)
AT5G54060	anthocyanidin modification (<i>Arabidopsis</i>)
AT5G54060	anthocyanidin modification (<i>Arabidopsis</i>)
AT2G18560	anthocyanin biosynthesis (cyanidin 3-O-glucoside)
AT2G18570	anthocyanin biosynthesis (cyanidin 3-O-glucoside)
AT2G38240	anthocyanin biosynthesis (cyanidin 3-O-glucoside)
AT3G11180	anthocyanin biosynthesis (cyanidin 3-O-glucoside)
AT4G16330	anthocyanin biosynthesis (cyanidin 3-O-glucoside)
AT4G22870	anthocyanin biosynthesis (cyanidin 3-O-glucoside)
AT4G22870	anthocyanin biosynthesis (cyanidin 3-O-glucoside)
AT4G22880	anthocyanin biosynthesis (cyanidin 3-O-glucoside)
AT4G22880	anthocyanin biosynthesis (cyanidin 3-O-glucoside)
AT4G36770	anthocyanin biosynthesis (cyanidin 3-O-glucoside)
AT5G05600	anthocyanin biosynthesis (cyanidin 3-O-glucoside)
AT5G17030	anthocyanin biosynthesis (cyanidin 3-O-glucoside)
AT5G17040	anthocyanin biosynthesis (cyanidin 3-O-glucoside)
AT5G17050	anthocyanin biosynthesis (cyanidin 3-O-glucoside)
AT2G18560	anthocyanin biosynthesis (pelargonidin 3-<i>O</i>-glucoside)
AT2G18570	anthocyanin biosynthesis (pelargonidin 3-<i>O</i>-glucoside)
AT4G22870	anthocyanin biosynthesis (pelargonidin 3-<i>O</i>-glucoside)
AT4G22880	anthocyanin biosynthesis (pelargonidin 3-<i>O</i>-glucoside)
AT4G36770	anthocyanin biosynthesis (pelargonidin 3-<i>O</i>-glucoside)
AT5G17030	anthocyanin biosynthesis (pelargonidin 3-<i>O</i>-glucoside)
AT5G17040	anthocyanin biosynthesis (pelargonidin 3-<i>O</i>-glucoside)
AT5G17050	anthocyanin biosynthesis (pelargonidin 3-<i>O</i>-glucoside)
AT4G15340	arabidiol biosynthesis
AT1G29900	arginine biosynthesis I (via L-ornithine)
AT1G75330	arginine biosynthesis I (via L-ornithine)
AT3G27740	arginine biosynthesis I (via L-ornithine)
AT4G24830	arginine biosynthesis I (via L-ornithine)
AT5G10920	arginine biosynthesis I (via L-ornithine)
AT1G29900	arginine biosynthesis II (acetyl cycle)
AT1G75330	arginine biosynthesis II (acetyl cycle)
AT1G80600	arginine biosynthesis II (acetyl cycle)
AT2G19940	arginine biosynthesis II (acetyl cycle)
AT2G22905	arginine biosynthesis II (acetyl cycle)
AT2G22910	arginine biosynthesis II (acetyl cycle)
AT2G37500	arginine biosynthesis II (acetyl cycle)
AT2G37500	arginine biosynthesis II (acetyl cycle)
AT3G27740	arginine biosynthesis II (acetyl cycle)
AT3G57560	arginine biosynthesis II (acetyl cycle)
AT4G24830	arginine biosynthesis II (acetyl cycle)
AT4G37670	arginine biosynthesis II (acetyl cycle)
AT5G10920	arginine biosynthesis II (acetyl cycle)
AT5G67430	arginine biosynthesis II (acetyl cycle)
AT4G08870	arginine degradation I (arginase pathway)
AT4G08900	arginine degradation I (arginase pathway)
AT5G46180	arginine degradation I (arginase pathway)
AT5G62530	arginine degradation I (arginase pathway)
AT4G08870	arginine degradation VI (arginase 2 pathway)
AT4G08900	arginine degradation VI (arginase 2 pathway)
AT5G14800	arginine degradation VI (arginase 2 pathway)
AT5G46180	arginine degradation VI (arginase 2 pathway)
AT2G16500	arginine degradation X (arginine monooxygenase pathway)
AT4G34710	arginine degradation X (arginine monooxygenase pathway)
AT1G07890	ascorbate glutathione cycle
AT1G07890	ascorbate glutathione cycle
AT1G19550	ascorbate glutathione cycle
AT1G19570	ascorbate glutathione cycle
AT1G28480	ascorbate glutathione cycle
AT1G75270	ascorbate glutathione cycle
AT1G77490	ascorbate glutathione cycle
AT2G38270	ascorbate glutathione cycle
AT3G09640	ascorbate glutathione cycle
AT3G15660	ascorbate glutathione cycle
AT3G52880	ascorbate glutathione cycle
AT4G08390	ascorbate glutathione cycle
AT4G08550	ascorbate glutathione cycle
AT4G09010	ascorbate glutathione cycle
AT4G32320	ascorbate glutathione cycle
AT4G33040	ascorbate glutathione cycle
AT4G35000	ascorbate glutathione cycle
AT4G35970	ascorbate glutathione cycle
AT5G11930	ascorbate glutathione cycle
AT5G16710	ascorbate glutathione cycle
AT2G03667	asparagine biosynthesis I
AT3G47340	asparagine biosynthesis I
AT5G10240	asparagine biosynthesis I
AT5G65010	asparagine biosynthesis I
AT2G03667	asparagine biosynthesis II
AT3G47340	asparagine biosynthesis II
AT5G10240	asparagine biosynthesis II
AT5G65010	asparagine biosynthesis II
AT1G48520	asparagine biosynthesis III (tRNA-dependent)
AT4G32915	asparagine biosynthesis III (tRNA-dependent)
AT4G34880	asparagine biosynthesis III (tRNA-dependent)
AT3G16150	asparagine degradation I
AT4G00590	asparagine degradation I
AT5G08100	asparagine degradation I
AT5G22300	asparagine degradation I
AT1G62800	aspartate biosynthesis
AT1G62960	aspartate biosynthesis
AT2G22250	aspartate biosynthesis
AT2G30970	aspartate biosynthesis
AT4G31990	aspartate biosynthesis
AT5G11520	aspartate biosynthesis
AT5G19550	aspartate biosynthesis
AT5G51690	aspartate biosynthesis
AT1G62800	aspartate degradation I
AT1G62960	aspartate degradation I
AT2G22250	aspartate degradation I
AT2G30970	aspartate degradation I
AT4G31990	aspartate degradation I
AT5G11520	aspartate degradation I
AT5G19550	aspartate degradation I
AT5G51690	aspartate degradation I
AT1G04410	aspartate degradation II
AT1G53240	aspartate degradation II
AT1G62800	aspartate degradation II
AT1G62960	aspartate degradation II
AT2G22250	aspartate degradation II
AT2G22780	aspartate degradation II
AT2G30970	aspartate degradation II
AT3G15020	aspartate degradation II
AT3G47520	aspartate degradation II
AT3G53910	aspartate degradation II
AT4G31990	aspartate degradation II
AT5G09660	aspartate degradation II
AT5G11520	aspartate degradation II
AT5G19550	aspartate degradation II
AT5G43330	aspartate degradation II
AT5G51690	aspartate degradation II
AT5G56720	aspartate degradation II
AT1G66960	avenacin biosynthesis, initial reactions
AT1G78480	avenacin biosynthesis, initial reactions
AT1G78500	avenacin biosynthesis, initial reactions
AT1G78950	avenacin biosynthesis, initial reactions
AT1G78955	avenacin biosynthesis, initial reactions
AT1G78960	avenacin biosynthesis, initial reactions
AT1G78970	avenacin biosynthesis, initial reactions
AT1G78970	avenacin biosynthesis, initial reactions
AT1G78970	avenacin biosynthesis, initial reactions
AT2G07050	avenacin biosynthesis, initial reactions
AT4G15370	baruol biosynthesis
AT1G65880	benzoate biosynthesis I (CoA-dependent, &beta;-oxidative)
AT1G65890	benzoate biosynthesis I (CoA-dependent, &beta;-oxidative)
AT1G68270	benzoate biosynthesis I (CoA-dependent, &beta;-oxidative)
AT5G48950	benzoate biosynthesis I (CoA-dependent, &beta;-oxidative)
AT1G02590	benzoate biosynthesis II (CoA-independent, non-&beta;-oxidative)
AT1G23800	benzoate biosynthesis II (CoA-independent, non-&beta;-oxidative)
AT1G44170	benzoate biosynthesis II (CoA-independent, non-&beta;-oxidative)
AT1G54100	benzoate biosynthesis II (CoA-independent, non-&beta;-oxidative)
AT2G37040	benzoate biosynthesis II (CoA-independent, non-&beta;-oxidative)
AT3G10340	benzoate biosynthesis II (CoA-independent, non-&beta;-oxidative)
AT3G24503	benzoate biosynthesis II (CoA-independent, non-&beta;-oxidative)
AT3G48000	benzoate biosynthesis II (CoA-independent, non-&beta;-oxidative)
AT3G53260	benzoate biosynthesis II (CoA-independent, non-&beta;-oxidative)
AT3G66658	benzoate biosynthesis II (CoA-independent, non-&beta;-oxidative)
AT4G34240	benzoate biosynthesis II (CoA-independent, non-&beta;-oxidative)
AT4G36250	benzoate biosynthesis II (CoA-independent, non-&beta;-oxidative)
AT5G04230	benzoate biosynthesis II (CoA-independent, non-&beta;-oxidative)
AT5G04580	benzoate biosynthesis II (CoA-independent, non-&beta;-oxidative)
AT1G02590	benzoate biosynthesis III (CoA-dependent, non-&beta;-oxidative)
AT1G23800	benzoate biosynthesis III (CoA-dependent, non-&beta;-oxidative)
AT1G44170	benzoate biosynthesis III (CoA-dependent, non-&beta;-oxidative)
AT1G54100	benzoate biosynthesis III (CoA-dependent, non-&beta;-oxidative)
AT3G24503	benzoate biosynthesis III (CoA-dependent, non-&beta;-oxidative)
AT3G48000	benzoate biosynthesis III (CoA-dependent, non-&beta;-oxidative)
AT3G66658	benzoate biosynthesis III (CoA-dependent, non-&beta;-oxidative)
AT4G34240	benzoate biosynthesis III (CoA-dependent, non-&beta;-oxidative)
AT4G36250	benzoate biosynthesis III (CoA-dependent, non-&beta;-oxidative)
AT5G04580	benzoate biosynthesis III (CoA-dependent, non-&beta;-oxidative)
AT1G65880	benzoate degradation II (aerobic and anaerobic)
AT1G65890	benzoate degradation II (aerobic and anaerobic)
AT1G68270	benzoate degradation II (aerobic and anaerobic)
AT2G43820	benzoyl-&beta;-<i>D</i>-glucopyranose biosynthesis
AT2G43840	benzoyl-&beta;-<i>D</i>-glucopyranose biosynthesis
AT2G43840	benzoyl-&beta;-<i>D</i>-glucopyranose biosynthesis
AT5G36110	betulinate biosynthesis
AT5G36110	betulinate biosynthesis
AT5G36110	betulinate biosynthesis
AT5G36130	betulinate biosynthesis
AT5G36130	betulinate biosynthesis
AT5G36130	betulinate biosynthesis
AT5G36140	betulinate biosynthesis
AT5G36140	betulinate biosynthesis
AT5G36140	betulinate biosynthesis
AT2G43360	biotin biosynthesis from 8-amino-7-oxononanoate I
AT4G05450	biotin biosynthesis from 8-amino-7-oxononanoate I
AT4G21090	biotin biosynthesis from 8-amino-7-oxononanoate I
AT4G32360	biotin biosynthesis from 8-amino-7-oxononanoate I
AT5G57590	biotin biosynthesis from 8-amino-7-oxononanoate I
AT5G57590	biotin biosynthesis from 8-amino-7-oxononanoate I
AT5G65720	biotin biosynthesis from 8-amino-7-oxononanoate I
AT1G36160	biotin-carboxyl carrier protein assembly
AT1G36180	biotin-carboxyl carrier protein assembly
AT1G37150	biotin-carboxyl carrier protein assembly
AT2G25710	biotin-carboxyl carrier protein assembly
AT5G35360	biotin-carboxyl carrier protein assembly
AT2G38050	brassinosteroid biosynthesis I
AT3G13730	brassinosteroid biosynthesis I
AT3G13730	brassinosteroid biosynthesis I
AT3G30180	brassinosteroid biosynthesis I
AT3G30180	brassinosteroid biosynthesis I
AT3G30180	brassinosteroid biosynthesis I
AT3G30180	brassinosteroid biosynthesis I
AT3G30180	brassinosteroid biosynthesis I
AT3G30180	brassinosteroid biosynthesis I
AT3G50660	brassinosteroid biosynthesis I
AT3G50660	brassinosteroid biosynthesis I
AT4G36380	brassinosteroid biosynthesis I
AT4G36380	brassinosteroid biosynthesis I
AT5G05690	brassinosteroid biosynthesis I
AT5G05690	brassinosteroid biosynthesis I
AT5G14400	brassinosteroid biosynthesis I
AT5G14400	brassinosteroid biosynthesis I
AT5G38970	brassinosteroid biosynthesis I
AT5G38970	brassinosteroid biosynthesis I
AT5G38970	brassinosteroid biosynthesis I
AT5G38970	brassinosteroid biosynthesis I
AT5G38970	brassinosteroid biosynthesis I
AT5G38970	brassinosteroid biosynthesis I
AT2G38050	brassinosteroid biosynthesis II
AT2G38050	brassinosteroid biosynthesis II
AT3G13730	brassinosteroid biosynthesis II
AT3G13730	brassinosteroid biosynthesis II
AT3G13730	brassinosteroid biosynthesis II
AT3G13730	brassinosteroid biosynthesis II
AT3G50660	brassinosteroid biosynthesis II
AT3G50660	brassinosteroid biosynthesis II
AT3G50660	brassinosteroid biosynthesis II
AT3G50660	brassinosteroid biosynthesis II
AT4G36380	brassinosteroid biosynthesis II
AT4G36380	brassinosteroid biosynthesis II
AT4G36380	brassinosteroid biosynthesis II
AT4G36380	brassinosteroid biosynthesis II
AT5G05690	brassinosteroid biosynthesis II
AT5G14400	brassinosteroid biosynthesis II
AT5G14400	brassinosteroid biosynthesis II
AT5G14400	brassinosteroid biosynthesis II
AT5G14400	brassinosteroid biosynthesis II
AT2G38050	brassinosteroid biosynthesis III
AT1G13420	brassinosteroids inactivation
AT1G13420	brassinosteroids inactivation
AT1G13430	brassinosteroids inactivation
AT1G13430	brassinosteroids inactivation
AT1G75130	brassinosteroids inactivation
AT1G75130	brassinosteroids inactivation
AT2G14920	brassinosteroids inactivation
AT2G14920	brassinosteroids inactivation
AT2G26710	brassinosteroids inactivation
AT2G26710	brassinosteroids inactivation
AT2G36750	brassinosteroids inactivation
AT2G36750	brassinosteroids inactivation
AT2G36760	brassinosteroids inactivation
AT2G36760	brassinosteroids inactivation
AT2G36770	brassinosteroids inactivation
AT2G36770	brassinosteroids inactivation
AT2G36780	brassinosteroids inactivation
AT2G36780	brassinosteroids inactivation
AT2G36790	brassinosteroids inactivation
AT2G36790	brassinosteroids inactivation
AT2G36800	brassinosteroids inactivation
AT2G36800	brassinosteroids inactivation
AT2G46950	brassinosteroids inactivation
AT2G46950	brassinosteroids inactivation
AT2G46960	brassinosteroids inactivation
AT2G46960	brassinosteroids inactivation
AT3G53150	brassinosteroids inactivation
AT3G53150	brassinosteroids inactivation
AT4G27710	brassinosteroids inactivation
AT4G27710	brassinosteroids inactivation
AT5G22620	CA1P biosynthesis
AT2G19110	cadmium transport I
AT4G30110	cadmium transport I
AT4G30120	cadmium transport I
AT1G51680	caffeoylglucarate biosynthesis
AT2G39980	caffeoylglucarate biosynthesis
AT3G21240	caffeoylglucarate biosynthesis
AT4G13840	caffeoylglucarate biosynthesis
AT5G01210	caffeoylglucarate biosynthesis
AT5G03980	caffeoylglucarate biosynthesis
AT5G07850	caffeoylglucarate biosynthesis
AT5G07870	caffeoylglucarate biosynthesis
AT5G48930	caffeoylglucarate biosynthesis
AT1G05570	callose biosynthesis
AT1G06490	callose biosynthesis
AT2G13680	callose biosynthesis
AT2G30680	callose biosynthesis
AT2G31960	callose biosynthesis
AT2G36850	callose biosynthesis
AT3G07160	callose biosynthesis
AT3G14570	callose biosynthesis
AT3G14780	callose biosynthesis
AT3G59100	callose biosynthesis
AT4G03550	callose biosynthesis
AT4G04970	callose biosynthesis
AT5G13000	callose biosynthesis
AT5G36870	callose biosynthesis
AT1G12900	Calvin-Benson-Bassham cycle
AT1G12900	Calvin-Benson-Bassham cycle
AT1G32060	Calvin-Benson-Bassham cycle
AT1G42970	Calvin-Benson-Bassham cycle
AT1G42970	Calvin-Benson-Bassham cycle
AT1G43670	Calvin-Benson-Bassham cycle
AT1G56190	Calvin-Benson-Bassham cycle
AT1G63290	Calvin-Benson-Bassham cycle
AT1G67090	Calvin-Benson-Bassham cycle
AT1G67090	Calvin-Benson-Bassham cycle
AT1G71100	Calvin-Benson-Bassham cycle
AT1G79550	Calvin-Benson-Bassham cycle
AT2G01140	Calvin-Benson-Bassham cycle
AT2G01290	Calvin-Benson-Bassham cycle
AT2G07732	Calvin-Benson-Bassham cycle
AT2G21170	Calvin-Benson-Bassham cycle
AT2G21330	Calvin-Benson-Bassham cycle
AT2G36460	Calvin-Benson-Bassham cycle
AT2G45290	Calvin-Benson-Bassham cycle
AT2G45290	Calvin-Benson-Bassham cycle
AT3G01850	Calvin-Benson-Bassham cycle
AT3G04790	Calvin-Benson-Bassham cycle
AT3G04880	Calvin-Benson-Bassham cycle
AT3G12780	Calvin-Benson-Bassham cycle
AT3G26650	Calvin-Benson-Bassham cycle
AT3G26650	Calvin-Benson-Bassham cycle
AT3G52930	Calvin-Benson-Bassham cycle
AT3G54050	Calvin-Benson-Bassham cycle
AT3G55440	Calvin-Benson-Bassham cycle
AT3G55800	Calvin-Benson-Bassham cycle
AT3G60750	Calvin-Benson-Bassham cycle
AT3G60750	Calvin-Benson-Bassham cycle
AT3G62410	Calvin-Benson-Bassham cycle
AT4G26520	Calvin-Benson-Bassham cycle
AT4G26530	Calvin-Benson-Bassham cycle
AT4G38970	Calvin-Benson-Bassham cycle
AT5G03690	Calvin-Benson-Bassham cycle
AT5G38410	Calvin-Benson-Bassham cycle
AT5G38420	Calvin-Benson-Bassham cycle
AT5G38420	Calvin-Benson-Bassham cycle
AT5G38430	Calvin-Benson-Bassham cycle
AT5G44520	Calvin-Benson-Bassham cycle
AT5G61410	Calvin-Benson-Bassham cycle
AT5G64380	Calvin-Benson-Bassham cycle
ATCG00490	Calvin-Benson-Bassham cycle
ATCG00490	Calvin-Benson-Bassham cycle
ATCG00490	Calvin-Benson-Bassham cycle
ATMG00280	Calvin-Benson-Bassham cycle
AT1G11610	camalexin biosynthesis
AT1G13080	camalexin biosynthesis
AT1G13080	camalexin biosynthesis
AT1G13090	camalexin biosynthesis
AT1G13090	camalexin biosynthesis
AT1G13100	camalexin biosynthesis
AT1G13100	camalexin biosynthesis
AT1G13110	camalexin biosynthesis
AT1G13110	camalexin biosynthesis
AT1G58265	camalexin biosynthesis
AT1G58265	camalexin biosynthesis
AT1G58265	camalexin biosynthesis
AT2G22330	camalexin biosynthesis
AT2G22330	camalexin biosynthesis
AT2G22330	camalexin biosynthesis
AT2G30750	camalexin biosynthesis
AT2G30770	camalexin biosynthesis
AT3G26150	camalexin biosynthesis
AT3G26150	camalexin biosynthesis
AT3G26160	camalexin biosynthesis
AT3G26160	camalexin biosynthesis
AT3G26170	camalexin biosynthesis
AT3G26170	camalexin biosynthesis
AT3G26180	camalexin biosynthesis
AT3G26180	camalexin biosynthesis
AT3G26190	camalexin biosynthesis
AT3G26190	camalexin biosynthesis
AT3G26200	camalexin biosynthesis
AT3G26200	camalexin biosynthesis
AT3G26210	camalexin biosynthesis
AT3G26210	camalexin biosynthesis
AT3G26220	camalexin biosynthesis
AT3G26220	camalexin biosynthesis
AT3G26230	camalexin biosynthesis
AT3G26230	camalexin biosynthesis
AT3G26270	camalexin biosynthesis
AT3G26270	camalexin biosynthesis
AT3G26280	camalexin biosynthesis
AT3G26280	camalexin biosynthesis
AT3G26830	camalexin biosynthesis
AT3G26830	camalexin biosynthesis
AT3G44250	camalexin biosynthesis
AT3G44250	camalexin biosynthesis
AT3G48270	camalexin biosynthesis
AT3G48280	camalexin biosynthesis
AT3G48290	camalexin biosynthesis
AT3G48300	camalexin biosynthesis
AT3G48310	camalexin biosynthesis
AT3G48320	camalexin biosynthesis
AT3G53280	camalexin biosynthesis
AT3G53280	camalexin biosynthesis
AT3G53290	camalexin biosynthesis
AT3G53290	camalexin biosynthesis
AT3G53300	camalexin biosynthesis
AT3G53300	camalexin biosynthesis
AT4G13290	camalexin biosynthesis
AT4G13310	camalexin biosynthesis
AT4G20235	camalexin biosynthesis
AT4G20240	camalexin biosynthesis
AT4G39950	camalexin biosynthesis
AT4G39950	camalexin biosynthesis
AT4G39950	camalexin biosynthesis
AT5G24950	camalexin biosynthesis
AT5G24960	camalexin biosynthesis
AT5G35715	camalexin biosynthesis
AT5G35715	camalexin biosynthesis
AT5G42590	camalexin biosynthesis
AT4G04870	cardiolipin and phosphatidylethanolamine biosynthesis (<i>Xanthomonas</i>)
AT2G35680	cardiolipin biosynthesis II
AT2G39290	cardiolipin biosynthesis II
AT3G55030	cardiolipin biosynthesis II
AT3G58830	cardiolipin biosynthesis II
AT4G04870	cardiolipin biosynthesis II
AT5G56610	cardiolipin biosynthesis II
AT2G44990	carotenoid cleavage
AT3G63520	carotenoid cleavage
AT3G63520	carotenoid cleavage
AT3G63520	carotenoid cleavage
AT3G63520	carotenoid cleavage
AT3G63520	carotenoid cleavage
AT3G63520	carotenoid cleavage
AT3G63520	carotenoid cleavage
AT3G63520	carotenoid cleavage
AT4G19170	carotenoid cleavage
AT4G32810	carotenoid cleavage
AT3G13030	casbene biosynthesis
AT1G01610	CDP-diacylglycerol biosynthesis I
AT1G02390	CDP-diacylglycerol biosynthesis I
AT1G06520	CDP-diacylglycerol biosynthesis I
AT1G32200	CDP-diacylglycerol biosynthesis I
AT1G51260	CDP-diacylglycerol biosynthesis I
AT1G62430	CDP-diacylglycerol biosynthesis I
AT1G64670	CDP-diacylglycerol biosynthesis I
AT1G75020	CDP-diacylglycerol biosynthesis I
AT2G38110	CDP-diacylglycerol biosynthesis I
AT2G45150	CDP-diacylglycerol biosynthesis I
AT3G11325	CDP-diacylglycerol biosynthesis I
AT3G11430	CDP-diacylglycerol biosynthesis I
AT3G18850	CDP-diacylglycerol biosynthesis I
AT3G47630	CDP-diacylglycerol biosynthesis I
AT3G57650	CDP-diacylglycerol biosynthesis I
AT3G60620	CDP-diacylglycerol biosynthesis I
AT4G00400	CDP-diacylglycerol biosynthesis I
AT4G01950	CDP-diacylglycerol biosynthesis I
AT4G22340	CDP-diacylglycerol biosynthesis I
AT4G24160	CDP-diacylglycerol biosynthesis I
AT4G26770	CDP-diacylglycerol biosynthesis I
AT4G30580	CDP-diacylglycerol biosynthesis I
AT5G06090	CDP-diacylglycerol biosynthesis I
AT5G40610	CDP-diacylglycerol biosynthesis I
AT5G60620	CDP-diacylglycerol biosynthesis I
AT1G32200	CDP-diacylglycerol biosynthesis II
AT1G62430	CDP-diacylglycerol biosynthesis II
AT2G45150	CDP-diacylglycerol biosynthesis II
AT3G47630	CDP-diacylglycerol biosynthesis II
AT3G60620	CDP-diacylglycerol biosynthesis II
AT4G22340	CDP-diacylglycerol biosynthesis II
AT4G26770	CDP-diacylglycerol biosynthesis II
AT4G30580	CDP-diacylglycerol biosynthesis II
AT5G40610	CDP-diacylglycerol biosynthesis II
AT1G32200	CDP-diacylglycerol biosynthesis IV
AT1G62430	CDP-diacylglycerol biosynthesis IV
AT2G39290	CDP-diacylglycerol biosynthesis IV
AT2G45150	CDP-diacylglycerol biosynthesis IV
AT3G47630	CDP-diacylglycerol biosynthesis IV
AT3G55030	CDP-diacylglycerol biosynthesis IV
AT3G60620	CDP-diacylglycerol biosynthesis IV
AT4G22340	CDP-diacylglycerol biosynthesis IV
AT4G26770	CDP-diacylglycerol biosynthesis IV
AT4G30580	CDP-diacylglycerol biosynthesis IV
AT1G02730	cellulose biosynthesis
AT1G55850	cellulose biosynthesis
AT2G21770	cellulose biosynthesis
AT2G24630	cellulose biosynthesis
AT2G25540	cellulose biosynthesis
AT2G32530	cellulose biosynthesis
AT2G32540	cellulose biosynthesis
AT2G32610	cellulose biosynthesis
AT2G32620	cellulose biosynthesis
AT3G07330	cellulose biosynthesis
AT3G28180	cellulose biosynthesis
AT4G07960	cellulose biosynthesis
AT4G15290	cellulose biosynthesis
AT4G15320	cellulose biosynthesis
AT4G18780	cellulose biosynthesis
AT4G23990	cellulose biosynthesis
AT4G24000	cellulose biosynthesis
AT4G24010	cellulose biosynthesis
AT4G31590	cellulose biosynthesis
AT4G32410	cellulose biosynthesis
AT4G39350	cellulose biosynthesis
AT5G05170	cellulose biosynthesis
AT5G09870	cellulose biosynthesis
AT5G17420	cellulose biosynthesis
AT5G44030	cellulose biosynthesis
AT5G64740	cellulose biosynthesis
AT1G07380	ceramide degradation
AT1G27980	ceramide degradation
AT2G38010	ceramide degradation
AT4G21534	ceramide degradation
AT4G21540	ceramide degradation
AT5G58980	ceramide degradation
AT1G02360	chitin degradation II
AT1G56680	chitin degradation II
AT2G43570	chitin degradation II
AT2G43580	chitin degradation II
AT2G43590	chitin degradation II
AT2G43600	chitin degradation II
AT2G43610	chitin degradation II
AT2G43620	chitin degradation II
AT3G12500	chitin degradation II
AT3G47540	chitin degradation II
AT3G54420	chitin degradation II
AT4G01700	chitin degradation II
AT4G19740	chitin degradation II
AT4G19770	chitin degradation II
AT4G19810	chitin degradation II
AT5G24090	chitin degradation II
AT1G24735	chlorogenic acid biosynthesis I
AT1G67980	chlorogenic acid biosynthesis I
AT1G67990	chlorogenic acid biosynthesis I
AT2G39980	chlorogenic acid biosynthesis I
AT2G39980	chlorogenic acid biosynthesis I
AT2G39980	chlorogenic acid biosynthesis I
AT2G40890	chlorogenic acid biosynthesis I
AT2G40890	chlorogenic acid biosynthesis I
AT3G23840	chlorogenic acid biosynthesis I
AT3G50270	chlorogenic acid biosynthesis I
AT3G50300	chlorogenic acid biosynthesis I
AT3G61990	chlorogenic acid biosynthesis I
AT3G62000	chlorogenic acid biosynthesis I
AT3G62300	chlorogenic acid biosynthesis I
AT4G13840	chlorogenic acid biosynthesis I
AT4G26220	chlorogenic acid biosynthesis I
AT4G34050	chlorogenic acid biosynthesis I
AT5G01210	chlorogenic acid biosynthesis I
AT5G01210	chlorogenic acid biosynthesis I
AT5G01210	chlorogenic acid biosynthesis I
AT5G07850	chlorogenic acid biosynthesis I
AT5G07850	chlorogenic acid biosynthesis I
AT5G07850	chlorogenic acid biosynthesis I
AT5G07870	chlorogenic acid biosynthesis I
AT5G07870	chlorogenic acid biosynthesis I
AT5G07870	chlorogenic acid biosynthesis I
AT5G09970	chlorogenic acid biosynthesis I
AT5G09970	chlorogenic acid biosynthesis I
AT5G23940	chlorogenic acid biosynthesis I
AT5G42830	chlorogenic acid biosynthesis I
AT5G48930	chlorogenic acid biosynthesis I
AT5G48930	chlorogenic acid biosynthesis I
AT5G48930	chlorogenic acid biosynthesis I
AT5G48930	chlorogenic acid biosynthesis I
AT5G57840	chlorogenic acid biosynthesis I
AT5G67150	chlorogenic acid biosynthesis I
AT5G67160	chlorogenic acid biosynthesis I
AT2G39980	chlorogenic acid biosynthesis II
AT2G39980	chlorogenic acid biosynthesis II
AT2G40890	chlorogenic acid biosynthesis II
AT2G40890	chlorogenic acid biosynthesis II
AT3G23840	chlorogenic acid biosynthesis II
AT3G50270	chlorogenic acid biosynthesis II
AT3G50300	chlorogenic acid biosynthesis II
AT5G01210	chlorogenic acid biosynthesis II
AT5G01210	chlorogenic acid biosynthesis II
AT5G07850	chlorogenic acid biosynthesis II
AT5G07850	chlorogenic acid biosynthesis II
AT5G07870	chlorogenic acid biosynthesis II
AT5G07870	chlorogenic acid biosynthesis II
AT5G09970	chlorogenic acid biosynthesis II
AT5G09970	chlorogenic acid biosynthesis II
AT5G23940	chlorogenic acid biosynthesis II
AT5G42830	chlorogenic acid biosynthesis II
AT5G48930	chlorogenic acid biosynthesis II
AT5G48930	chlorogenic acid biosynthesis II
AT5G57840	chlorogenic acid biosynthesis II
AT5G67150	chlorogenic acid biosynthesis II
AT5G67160	chlorogenic acid biosynthesis II
AT3G51820	chlorophyll <i>a</i> biosynthesis I
AT1G74470	chlorophyll <i>a</i> biosynthesis II
AT1G74470	chlorophyll <i>a</i> biosynthesis II
AT1G74470	chlorophyll <i>a</i> biosynthesis II
AT3G51820	chlorophyll <i>a</i> biosynthesis II
AT1G19670	chlorophyll <i>a</i> degradation I
AT1G33990	chlorophyll <i>a</i> degradation I
AT2G24820	chlorophyll <i>a</i> degradation I
AT3G44880	chlorophyll <i>a</i> degradation I
AT4G09900	chlorophyll <i>a</i> degradation I
AT4G25650	chlorophyll <i>a</i> degradation I
AT4G37000	chlorophyll <i>a</i> degradation I
AT5G43860	chlorophyll <i>a</i> degradation I
AT2G24820	chlorophyll <i>a</i> degradation II
AT3G02030	chlorophyll <i>a</i> degradation II
AT3G44880	chlorophyll <i>a</i> degradation II
AT4G25290	chlorophyll <i>a</i> degradation II
AT4G25650	chlorophyll <i>a</i> degradation II
AT4G36530	chlorophyll <i>a</i> degradation II
AT4G37000	chlorophyll <i>a</i> degradation II
AT5G13800	chlorophyll <i>a</i> degradation II
AT5G13800	chlorophyll <i>a</i> degradation II
AT5G19850	chlorophyll <i>a</i> degradation II
AT5G38520	chlorophyll <i>a</i> degradation II
AT1G04620	chlorophyll cycle
AT1G04620	chlorophyll cycle
AT1G44446	chlorophyll cycle
AT1G44446	chlorophyll cycle
AT3G51820	chlorophyll cycle
AT3G51820	chlorophyll cycle
AT4G13250	chlorophyll cycle
AT5G04900	chlorophyll cycle
AT5G04900	chlorophyll cycle
AT5G04900	chlorophyll cycle
AT1G03475	chlorophyllide <i>a</i> biosynthesis I (aerobic, light-dependent)
AT1G03630	chlorophyllide <i>a</i> biosynthesis I (aerobic, light-dependent)
AT1G08520	chlorophyllide <i>a</i> biosynthesis I (aerobic, light-dependent)
AT1G08520	chlorophyllide <i>a</i> biosynthesis I (aerobic, light-dependent)
AT1G56000	chlorophyllide <i>a</i> biosynthesis I (aerobic, light-dependent)
AT2G40490	chlorophyllide <i>a</i> biosynthesis I (aerobic, light-dependent)
AT3G04650	chlorophyllide <i>a</i> biosynthesis I (aerobic, light-dependent)
AT3G14930	chlorophyllide <i>a</i> biosynthesis I (aerobic, light-dependent)
AT3G56940	chlorophyllide <i>a</i> biosynthesis I (aerobic, light-dependent)
AT3G56940	chlorophyllide <i>a</i> biosynthesis I (aerobic, light-dependent)
AT3G56940	chlorophyllide <i>a</i> biosynthesis I (aerobic, light-dependent)
AT4G01690	chlorophyllide <i>a</i> biosynthesis I (aerobic, light-dependent)
AT4G03205	chlorophyllide <i>a</i> biosynthesis I (aerobic, light-dependent)
AT4G18480	chlorophyllide <i>a</i> biosynthesis I (aerobic, light-dependent)
AT4G18480	chlorophyllide <i>a</i> biosynthesis I (aerobic, light-dependent)
AT4G25080	chlorophyllide <i>a</i> biosynthesis I (aerobic, light-dependent)
AT4G25080	chlorophyllide <i>a</i> biosynthesis I (aerobic, light-dependent)
AT4G27440	chlorophyllide <i>a</i> biosynthesis I (aerobic, light-dependent)
AT5G13630	chlorophyllide <i>a</i> biosynthesis I (aerobic, light-dependent)
AT5G13630	chlorophyllide <i>a</i> biosynthesis I (aerobic, light-dependent)
AT5G13630	chlorophyllide <i>a</i> biosynthesis I (aerobic, light-dependent)
AT5G14220	chlorophyllide <i>a</i> biosynthesis I (aerobic, light-dependent)
AT5G18660	chlorophyllide <i>a</i> biosynthesis I (aerobic, light-dependent)
AT5G45930	chlorophyllide <i>a</i> biosynthesis I (aerobic, light-dependent)
AT5G45930	chlorophyllide <i>a</i> biosynthesis I (aerobic, light-dependent)
AT5G54190	chlorophyllide <i>a</i> biosynthesis I (aerobic, light-dependent)
AT5G58250	chlorophyllide <i>a</i> biosynthesis I (aerobic, light-dependent)
AT5G58250	chlorophyllide <i>a</i> biosynthesis I (aerobic, light-dependent)
AT5G58250	chlorophyllide <i>a</i> biosynthesis I (aerobic, light-dependent)
AT1G47290	cholesterol biosynthesis I
AT1G50430	cholesterol biosynthesis I
AT1G78970	cholesterol biosynthesis I
AT2G26260	cholesterol biosynthesis I
AT2G33630	cholesterol biosynthesis I
AT3G02580	cholesterol biosynthesis I
AT3G02590	cholesterol biosynthesis I
AT3G19820	cholesterol biosynthesis I
AT3G45130	cholesterol biosynthesis I
AT1G04430	choline biosynthesis I
AT1G04430	choline biosynthesis I
AT1G17710	choline biosynthesis I
AT1G43710	choline biosynthesis I
AT1G48600	choline biosynthesis I
AT1G48600	choline biosynthesis I
AT1G48600	choline biosynthesis I
AT1G71697	choline biosynthesis I
AT1G73600	choline biosynthesis I
AT1G73600	choline biosynthesis I
AT1G73600	choline biosynthesis I
AT1G74320	choline biosynthesis I
AT2G26830	choline biosynthesis I
AT3G18000	choline biosynthesis I
AT3G18000	choline biosynthesis I
AT3G18000	choline biosynthesis I
AT4G09760	choline biosynthesis I
AT5G06050	choline biosynthesis I
AT5G14430	choline biosynthesis I
AT5G14430	choline biosynthesis I
AT1G13560	choline biosynthesis III
AT1G52570	choline biosynthesis III
AT1G55180	choline biosynthesis III
AT2G32260	choline biosynthesis III
AT2G42010	choline biosynthesis III
AT3G05630	choline biosynthesis III
AT3G15730	choline biosynthesis III
AT3G16785	choline biosynthesis III
AT3G25585	choline biosynthesis III
AT3G25585	choline biosynthesis III
AT4G00240	choline biosynthesis III
AT4G11830	choline biosynthesis III
AT4G11840	choline biosynthesis III
AT4G11850	choline biosynthesis III
AT4G15130	choline biosynthesis III
AT4G35790	choline biosynthesis III
AT5G25370	choline biosynthesis III
AT1G48850	chorismate biosynthesis from 3-dehydroquinate
AT1G48860	chorismate biosynthesis from 3-dehydroquinate
AT2G21940	chorismate biosynthesis from 3-dehydroquinate
AT2G45300	chorismate biosynthesis from 3-dehydroquinate
AT3G06350	chorismate biosynthesis from 3-dehydroquinate
AT3G06350	chorismate biosynthesis from 3-dehydroquinate
AT4G39540	chorismate biosynthesis from 3-dehydroquinate
AT4G26220	chrysoeriol biosynthesis
AT2G23260	cinnamate esters biosynthesis
AT1G29900	citrulline biosynthesis
AT1G30820	citrulline biosynthesis
AT1G63660	citrulline biosynthesis
AT1G75330	citrulline biosynthesis
AT2G03667	citrulline biosynthesis
AT2G34890	citrulline biosynthesis
AT2G38210	citrulline biosynthesis
AT2G38230	citrulline biosynthesis
AT2G38230	citrulline biosynthesis
AT2G39800	citrulline biosynthesis
AT2G39800	citrulline biosynthesis
AT2G41220	citrulline biosynthesis
AT3G12670	citrulline biosynthesis
AT3G16050	citrulline biosynthesis
AT3G27740	citrulline biosynthesis
AT3G30775	citrulline biosynthesis
AT3G47340	citrulline biosynthesis
AT3G55610	citrulline biosynthesis
AT3G55610	citrulline biosynthesis
AT4G02120	citrulline biosynthesis
AT4G08870	citrulline biosynthesis
AT4G08900	citrulline biosynthesis
AT4G20320	citrulline biosynthesis
AT5G01410	citrulline biosynthesis
AT5G04140	citrulline biosynthesis
AT5G10240	citrulline biosynthesis
AT5G38710	citrulline biosynthesis
AT5G46180	citrulline biosynthesis
AT5G60540	citrulline biosynthesis
AT5G60540	citrulline biosynthesis
AT5G65010	citrulline biosynthesis
AT1G75330	citrulline degradation
AT3G47450	citrulline-nitric oxide cycle
AT3G57180	citrulline-nitric oxide cycle
AT4G10620	citrulline-nitric oxide cycle
AT4G24830	citrulline-nitric oxide cycle
AT5G10920	citrulline-nitric oxide cycle
AT1G17410	CMP phosphorylation
AT3G60180	CMP phosphorylation
AT3G60961	CMP phosphorylation
AT4G09320	CMP phosphorylation
AT4G11010	CMP phosphorylation
AT4G23895	CMP phosphorylation
AT4G23900	CMP phosphorylation
AT4G25280	CMP phosphorylation
AT5G26667	CMP phosphorylation
AT5G63310	CMP phosphorylation
AT1G16340	CMP-KDO biosynthesis I
AT1G53000	CMP-KDO biosynthesis I
AT1G79500	CMP-KDO biosynthesis I
AT3G54690	CMP-KDO biosynthesis I
AT1G16340	CMP-KDO biosynthesis II (from D-arabinose 5-phosphate)
AT1G53000	CMP-KDO biosynthesis II (from D-arabinose 5-phosphate)
AT1G79500	CMP-KDO biosynthesis II (from D-arabinose 5-phosphate)
AT1G53310	CO<sub>2</sub> fixation into oxaloacetate (anapleurotic)
AT1G68750	CO<sub>2</sub> fixation into oxaloacetate (anapleurotic)
AT2G42600	CO<sub>2</sub> fixation into oxaloacetate (anapleurotic)
AT3G01500	CO<sub>2</sub> fixation into oxaloacetate (anapleurotic)
AT3G14940	CO<sub>2</sub> fixation into oxaloacetate (anapleurotic)
AT3G42628	CO<sub>2</sub> fixation into oxaloacetate (anapleurotic)
AT1G12350	coenzyme A biosynthesis I
AT1G48605	coenzyme A biosynthesis I
AT2G18250	coenzyme A biosynthesis I
AT2G27490	coenzyme A biosynthesis I
AT3G18030	coenzyme A biosynthesis I
AT5G02080	coenzyme A biosynthesis I
AT1G12780	colanic acid building blocks biosynthesis
AT1G12780	colanic acid building blocks biosynthesis
AT1G12780	colanic acid building blocks biosynthesis
AT1G12780	colanic acid building blocks biosynthesis
AT1G26570	colanic acid building blocks biosynthesis
AT1G63180	colanic acid building blocks biosynthesis
AT1G63180	colanic acid building blocks biosynthesis
AT1G64440	colanic acid building blocks biosynthesis
AT1G64440	colanic acid building blocks biosynthesis
AT3G01010	colanic acid building blocks biosynthesis
AT3G06580	colanic acid building blocks biosynthesis
AT3G06580	colanic acid building blocks biosynthesis
AT3G28530	colanic acid building blocks biosynthesis
AT3G28530	colanic acid building blocks biosynthesis
AT3G29360	colanic acid building blocks biosynthesis
AT4G10960	colanic acid building blocks biosynthesis
AT4G10960	colanic acid building blocks biosynthesis
AT4G23920	colanic acid building blocks biosynthesis
AT4G23920	colanic acid building blocks biosynthesis
AT5G15490	colanic acid building blocks biosynthesis
AT5G39320	colanic acid building blocks biosynthesis
AT1G61810	coniferin metabolism
AT4G21760	coniferin metabolism
AT5G26310	coniferin metabolism
AT5G66690	coniferin metabolism
AT1G63440	copper transport II
AT4G33520	copper transport II
AT5G21930	copper transport II
AT5G44790	copper transport II
AT1G61820	coumarin biosynthesis (via 2-coumarate)
AT1G02190	cuticular wax biosynthesis
AT1G02205	cuticular wax biosynthesis
AT1G47620	cuticular wax biosynthesis
AT1G57750	cuticular wax biosynthesis
AT1G65340	cuticular wax biosynthesis
AT1G66030	cuticular wax biosynthesis
AT1G72110	cuticular wax biosynthesis
AT2G21910	cuticular wax biosynthesis
AT2G23180	cuticular wax biosynthesis
AT2G37700	cuticular wax biosynthesis
AT2G38995	cuticular wax biosynthesis
AT2G43255	cuticular wax biosynthesis
AT4G32170	cuticular wax biosynthesis
AT4G33790	cuticular wax biosynthesis
AT4G39480	cuticular wax biosynthesis
AT4G39490	cuticular wax biosynthesis
AT4G39500	cuticular wax biosynthesis
AT4G39510	cuticular wax biosynthesis
AT5G02900	cuticular wax biosynthesis
AT5G37300	cuticular wax biosynthesis
AT5G51900	cuticular wax biosynthesis
AT5G52320	cuticular wax biosynthesis
AT5G53390	cuticular wax biosynthesis
AT5G57800	cuticular wax biosynthesis
AT1G01600	cutin biosynthesis
AT1G12570	cutin biosynthesis
AT1G12570	cutin biosynthesis
AT1G14185	cutin biosynthesis
AT1G14185	cutin biosynthesis
AT1G64940	cutin biosynthesis
AT1G64950	cutin biosynthesis
AT1G69500	cutin biosynthesis
AT1G69500	cutin biosynthesis
AT1G69500	cutin biosynthesis
AT1G69500	cutin biosynthesis
AT1G72970	cutin biosynthesis
AT1G72970	cutin biosynthesis
AT2G12190	cutin biosynthesis
AT2G27690	cutin biosynthesis
AT2G27690	cutin biosynthesis
AT2G27690	cutin biosynthesis
AT2G45970	cutin biosynthesis
AT2G45970	cutin biosynthesis
AT3G10570	cutin biosynthesis
AT3G56060	cutin biosynthesis
AT3G56060	cutin biosynthesis
AT4G00360	cutin biosynthesis
AT5G51930	cutin biosynthesis
AT5G51930	cutin biosynthesis
AT5G51950	cutin biosynthesis
AT5G51950	cutin biosynthesis
AT5G58860	cutin biosynthesis
AT5G61320	cutin biosynthesis
AT3G01500	cyanate degradation
AT3G23490	cyanate degradation
AT3G23490	cyanate degradation
AT3G04940	cyanide degradation
AT3G61440	cyanide degradation
AT5G28020	cyanide degradation
AT3G04940	cyanide detoxification I
AT3G61440	cyanide detoxification I
AT5G22300	cyanide detoxification I
AT5G22300	cyanide detoxification I
AT5G28020	cyanide detoxification I
AT3G23470	cyclopropane fatty acid (CFA) biosynthesis
AT3G23480	cyclopropane fatty acid (CFA) biosynthesis
AT3G23510	cyclopropane fatty acid (CFA) biosynthesis
AT3G23530	cyclopropane fatty acid (CFA) biosynthesis
AT1G55920	cysteine biosynthesis I
AT1G55920	cysteine biosynthesis I
AT2G17640	cysteine biosynthesis I
AT2G43750	cysteine biosynthesis I
AT3G03630	cysteine biosynthesis I
AT3G04940	cysteine biosynthesis I
AT3G13110	cysteine biosynthesis I
AT3G13110	cysteine biosynthesis I
AT3G22460	cysteine biosynthesis I
AT3G59760	cysteine biosynthesis I
AT3G61440	cysteine biosynthesis I
AT4G14880	cysteine biosynthesis I
AT4G35640	cysteine biosynthesis I
AT5G28020	cysteine biosynthesis I
AT5G28030	cysteine biosynthesis I
AT5G56760	cysteine biosynthesis I
AT5G56760	cysteine biosynthesis I
AT1G22340	cytokinin-<i>O</i>-glucosides biosynthesis
AT1G22340	cytokinin-<i>O</i>-glucosides biosynthesis
AT1G22340	cytokinin-<i>O</i>-glucosides biosynthesis
AT1G22340	cytokinin-<i>O</i>-glucosides biosynthesis
AT1G22360	cytokinin-<i>O</i>-glucosides biosynthesis
AT1G22360	cytokinin-<i>O</i>-glucosides biosynthesis
AT1G22360	cytokinin-<i>O</i>-glucosides biosynthesis
AT1G22360	cytokinin-<i>O</i>-glucosides biosynthesis
AT1G22370	cytokinin-<i>O</i>-glucosides biosynthesis
AT1G22370	cytokinin-<i>O</i>-glucosides biosynthesis
AT1G22370	cytokinin-<i>O</i>-glucosides biosynthesis
AT1G22370	cytokinin-<i>O</i>-glucosides biosynthesis
AT1G22380	cytokinin-<i>O</i>-glucosides biosynthesis
AT1G22380	cytokinin-<i>O</i>-glucosides biosynthesis
AT1G22380	cytokinin-<i>O</i>-glucosides biosynthesis
AT1G22380	cytokinin-<i>O</i>-glucosides biosynthesis
AT1G22400	cytokinin-<i>O</i>-glucosides biosynthesis
AT1G22400	cytokinin-<i>O</i>-glucosides biosynthesis
AT1G22400	cytokinin-<i>O</i>-glucosides biosynthesis
AT1G22400	cytokinin-<i>O</i>-glucosides biosynthesis
AT1G78270	cytokinin-<i>O</i>-glucosides biosynthesis
AT1G78270	cytokinin-<i>O</i>-glucosides biosynthesis
AT1G78270	cytokinin-<i>O</i>-glucosides biosynthesis
AT1G78270	cytokinin-<i>O</i>-glucosides biosynthesis
AT2G28080	cytokinin-<i>O</i>-glucosides biosynthesis
AT2G28080	cytokinin-<i>O</i>-glucosides biosynthesis
AT2G28080	cytokinin-<i>O</i>-glucosides biosynthesis
AT2G28080	cytokinin-<i>O</i>-glucosides biosynthesis
AT2G36750	cytokinin-<i>O</i>-glucosides biosynthesis
AT2G36750	cytokinin-<i>O</i>-glucosides biosynthesis
AT2G36750	cytokinin-<i>O</i>-glucosides biosynthesis
AT2G36750	cytokinin-<i>O</i>-glucosides biosynthesis
AT2G36760	cytokinin-<i>O</i>-glucosides biosynthesis
AT2G36770	cytokinin-<i>O</i>-glucosides biosynthesis
AT2G36780	cytokinin-<i>O</i>-glucosides biosynthesis
AT2G36790	cytokinin-<i>O</i>-glucosides biosynthesis
AT2G36800	cytokinin-<i>O</i>-glucosides biosynthesis
AT2G36800	cytokinin-<i>O</i>-glucosides biosynthesis
AT2G36800	cytokinin-<i>O</i>-glucosides biosynthesis
AT2G36800	cytokinin-<i>O</i>-glucosides biosynthesis
AT2G36970	cytokinin-<i>O</i>-glucosides biosynthesis
AT2G36970	cytokinin-<i>O</i>-glucosides biosynthesis
AT2G36970	cytokinin-<i>O</i>-glucosides biosynthesis
AT2G36970	cytokinin-<i>O</i>-glucosides biosynthesis
AT3G11340	cytokinin-<i>O</i>-glucosides biosynthesis
AT3G22250	cytokinin-<i>O</i>-glucosides biosynthesis
AT3G22250	cytokinin-<i>O</i>-glucosides biosynthesis
AT3G22250	cytokinin-<i>O</i>-glucosides biosynthesis
AT3G22250	cytokinin-<i>O</i>-glucosides biosynthesis
AT3G53150	cytokinin-<i>O</i>-glucosides biosynthesis
AT3G53160	cytokinin-<i>O</i>-glucosides biosynthesis
AT3G53160	cytokinin-<i>O</i>-glucosides biosynthesis
AT3G53160	cytokinin-<i>O</i>-glucosides biosynthesis
AT3G53160	cytokinin-<i>O</i>-glucosides biosynthesis
AT3G55710	cytokinin-<i>O</i>-glucosides biosynthesis
AT5G05870	cytokinin-<i>O</i>-glucosides biosynthesis
AT5G05870	cytokinin-<i>O</i>-glucosides biosynthesis
AT5G05880	cytokinin-<i>O</i>-glucosides biosynthesis
AT5G05890	cytokinin-<i>O</i>-glucosides biosynthesis
AT5G05900	cytokinin-<i>O</i>-glucosides biosynthesis
AT3G11340	cytokinins 7-<i>N</i>-glucoside biosynthesis
AT3G11340	cytokinins 7-<i>N</i>-glucoside biosynthesis
AT3G11340	cytokinins 7-<i>N</i>-glucoside biosynthesis
AT3G11340	cytokinins 7-<i>N</i>-glucoside biosynthesis
AT3G11340	cytokinins 7-<i>N</i>-glucoside biosynthesis
AT3G11340	cytokinins 7-<i>N</i>-glucoside biosynthesis
AT3G11340	cytokinins 7-<i>N</i>-glucoside biosynthesis
AT3G55700	cytokinins 7-<i>N</i>-glucoside biosynthesis
AT3G55700	cytokinins 7-<i>N</i>-glucoside biosynthesis
AT3G55700	cytokinins 7-<i>N</i>-glucoside biosynthesis
AT3G55700	cytokinins 7-<i>N</i>-glucoside biosynthesis
AT3G55700	cytokinins 7-<i>N</i>-glucoside biosynthesis
AT3G55700	cytokinins 7-<i>N</i>-glucoside biosynthesis
AT3G55710	cytokinins 7-<i>N</i>-glucoside biosynthesis
AT3G55710	cytokinins 7-<i>N</i>-glucoside biosynthesis
AT3G55710	cytokinins 7-<i>N</i>-glucoside biosynthesis
AT3G55710	cytokinins 7-<i>N</i>-glucoside biosynthesis
AT3G55710	cytokinins 7-<i>N</i>-glucoside biosynthesis
AT3G55710	cytokinins 7-<i>N</i>-glucoside biosynthesis
AT3G55710	cytokinins 7-<i>N</i>-glucoside biosynthesis
AT5G05860	cytokinins 7-<i>N</i>-glucoside biosynthesis
AT5G05860	cytokinins 7-<i>N</i>-glucoside biosynthesis
AT5G05860	cytokinins 7-<i>N</i>-glucoside biosynthesis
AT5G05860	cytokinins 7-<i>N</i>-glucoside biosynthesis
AT5G05860	cytokinins 7-<i>N</i>-glucoside biosynthesis
AT5G05860	cytokinins 7-<i>N</i>-glucoside biosynthesis
AT5G05870	cytokinins 7-<i>N</i>-glucoside biosynthesis
AT5G05870	cytokinins 7-<i>N</i>-glucoside biosynthesis
AT5G05870	cytokinins 7-<i>N</i>-glucoside biosynthesis
AT5G05870	cytokinins 7-<i>N</i>-glucoside biosynthesis
AT5G05870	cytokinins 7-<i>N</i>-glucoside biosynthesis
AT5G05870	cytokinins 7-<i>N</i>-glucoside biosynthesis
AT5G05870	cytokinins 7-<i>N</i>-glucoside biosynthesis
AT5G05880	cytokinins 7-<i>N</i>-glucoside biosynthesis
AT5G05880	cytokinins 7-<i>N</i>-glucoside biosynthesis
AT5G05880	cytokinins 7-<i>N</i>-glucoside biosynthesis
AT5G05880	cytokinins 7-<i>N</i>-glucoside biosynthesis
AT5G05880	cytokinins 7-<i>N</i>-glucoside biosynthesis
AT5G05880	cytokinins 7-<i>N</i>-glucoside biosynthesis
AT5G05880	cytokinins 7-<i>N</i>-glucoside biosynthesis
AT5G05890	cytokinins 7-<i>N</i>-glucoside biosynthesis
AT5G05890	cytokinins 7-<i>N</i>-glucoside biosynthesis
AT5G05890	cytokinins 7-<i>N</i>-glucoside biosynthesis
AT5G05890	cytokinins 7-<i>N</i>-glucoside biosynthesis
AT5G05890	cytokinins 7-<i>N</i>-glucoside biosynthesis
AT5G05890	cytokinins 7-<i>N</i>-glucoside biosynthesis
AT5G05890	cytokinins 7-<i>N</i>-glucoside biosynthesis
AT5G05900	cytokinins 7-<i>N</i>-glucoside biosynthesis
AT5G05900	cytokinins 7-<i>N</i>-glucoside biosynthesis
AT5G05900	cytokinins 7-<i>N</i>-glucoside biosynthesis
AT5G05900	cytokinins 7-<i>N</i>-glucoside biosynthesis
AT5G05900	cytokinins 7-<i>N</i>-glucoside biosynthesis
AT5G05900	cytokinins 7-<i>N</i>-glucoside biosynthesis
AT5G05900	cytokinins 7-<i>N</i>-glucoside biosynthesis
AT3G11340	cytokinins 9-<i>N</i>-glucoside biosynthesis
[truncated: 6,351 more rows]
