# Supplementary material for: SeqEnrich: A tool to predict transcription factor networks from co-expressed Arabidopsis and Brassica napus gene sets
Source: PLoS One. 2017 Jun 2;12(6):e0178256. doi: 10.1371/journal.pone.0178256 (PMC5456048; doi:10.1371/journal.pone.0178256)
Supplement: S2 File — Updated versions of the SeqEnrich source code will be deposited as they become available at the SourceForge open-source repository (https://sourceforge.net/). (ZIP) [file pone.0178256.s002.zip › seqenrich_src/Database/brassica/BnapusBindingGenomeSeqs.txt]

BnaA01g00010D	BnaA01g00010D
BnaA01g00020D	BnaA01g00020D
BnaA01g00030D	BnaA01g00030D
BnaA01g00040D	BnaA01g00040D
BnaA01g00050D	BnaA01g00050D
BnaA01g00060D	BnaA01g00060D
BnaA01g00070D	BnaA01g00070D
BnaA01g00080D	BnaA01g00080D
BnaA01g00090D	BnaA01g00090D
BnaA01g00100D	BnaA01g00100D
BnaA01g00110D	BnaA01g00110D
BnaA01g00120D	BnaA01g00120D
BnaA01g00130D	BnaA01g00130D
BnaA01g00140D	BnaA01g00140D
BnaA01g00150D	BnaA01g00150D
BnaA01g00160D	BnaA01g00160D
BnaA01g00170D	BnaA01g00170D
BnaA01g00180D	BnaA01g00180D
BnaA01g00190D	BnaA01g00190D
BnaA01g00200D	BnaA01g00200D
BnaA01g00210D	BnaA01g00210D
BnaA01g00220D	BnaA01g00220D
BnaA01g00230D	BnaA01g00230D
BnaA01g00240D	BnaA01g00240D
BnaA01g00250D	BnaA01g00250D
BnaA01g00260D	BnaA01g00260D
BnaA01g00270D	BnaA01g00270D
BnaA01g00280D	BnaA01g00280D
BnaA01g00290D	BnaA01g00290D
BnaA01g00300D	BnaA01g00300D
BnaA01g00310D	BnaA01g00310D
BnaA01g00320D	BnaA01g00320D
BnaA01g00330D	BnaA01g00330D
BnaA01g00340D	BnaA01g00340D
BnaA01g00350D	BnaA01g00350D
BnaA01g00360D	BnaA01g00360D
BnaA01g00370D	BnaA01g00370D
BnaA01g00380D	BnaA01g00380D
BnaA01g00390D	BnaA01g00390D
BnaA01g00400D	BnaA01g00400D
BnaA01g00410D	BnaA01g00410D
BnaA01g00420D	BnaA01g00420D
BnaA01g00430D	BnaA01g00430D
BnaA01g00440D	BnaA01g00440D
BnaA01g00450D	BnaA01g00450D
BnaA01g00460D	BnaA01g00460D
BnaA01g00470D	BnaA01g00470D
BnaA01g00480D	BnaA01g00480D
BnaA01g00490D	BnaA01g00490D
BnaA01g00500D	BnaA01g00500D
BnaA01g00510D	BnaA01g00510D
BnaA01g00520D	BnaA01g00520D
BnaA01g00530D	BnaA01g00530D
BnaA01g00540D	BnaA01g00540D
BnaA01g00550D	BnaA01g00550D
BnaA01g00560D	BnaA01g00560D
BnaA01g00570D	BnaA01g00570D
BnaA01g00580D	BnaA01g00580D
BnaA01g00590D	BnaA01g00590D
BnaA01g00600D	BnaA01g00600D
BnaA01g00610D	BnaA01g00610D
BnaA01g00620D	BnaA01g00620D
BnaA01g00630D	BnaA01g00630D
BnaA01g00640D	BnaA01g00640D
BnaA01g00650D	BnaA01g00650D
BnaA01g00660D	BnaA01g00660D
BnaA01g00670D	BnaA01g00670D
BnaA01g00680D	BnaA01g00680D
BnaA01g00690D	BnaA01g00690D
BnaA01g00700D	BnaA01g00700D
BnaA01g00710D	BnaA01g00710D
BnaA01g00720D	BnaA01g00720D
BnaA01g00730D	BnaA01g00730D
BnaA01g00740D	BnaA01g00740D
BnaA01g00750D	BnaA01g00750D
BnaA01g00760D	BnaA01g00760D
BnaA01g00770D	BnaA01g00770D
BnaA01g00780D	BnaA01g00780D
BnaA01g00790D	BnaA01g00790D
BnaA01g00800D	BnaA01g00800D
BnaA01g00810D	BnaA01g00810D
BnaA01g00820D	BnaA01g00820D
BnaA01g00830D	BnaA01g00830D
BnaA01g00840D	BnaA01g00840D
BnaA01g00850D	BnaA01g00850D
BnaA01g00860D	BnaA01g00860D
BnaA01g00870D	BnaA01g00870D
BnaA01g00880D	BnaA01g00880D
BnaA01g00890D	BnaA01g00890D
BnaA01g00900D	BnaA01g00900D
BnaA01g00910D	BnaA01g00910D
BnaA01g00920D	BnaA01g00920D
BnaA01g00930D	BnaA01g00930D
BnaA01g00940D	BnaA01g00940D
BnaA01g00950D	BnaA01g00950D
BnaA01g00960D	BnaA01g00960D
BnaA01g00970D	BnaA01g00970D
BnaA01g00980D	BnaA01g00980D
BnaA01g00990D	BnaA01g00990D
BnaA01g01000D	BnaA01g01000D
BnaA01g01010D	BnaA01g01010D
BnaA01g01020D	BnaA01g01020D
BnaA01g01030D	BnaA01g01030D
BnaA01g01040D	BnaA01g01040D
BnaA01g01050D	BnaA01g01050D
BnaA01g01060D	BnaA01g01060D
BnaA01g01070D	BnaA01g01070D
BnaA01g01080D	BnaA01g01080D
BnaA01g01090D	BnaA01g01090D
BnaA01g01100D	BnaA01g01100D
BnaA01g01110D	BnaA01g01110D
BnaA01g01120D	BnaA01g01120D
BnaA01g01130D	BnaA01g01130D
BnaA01g01140D	BnaA01g01140D
BnaA01g01150D	BnaA01g01150D
BnaA01g01160D	BnaA01g01160D
BnaA01g01170D	BnaA01g01170D
BnaA01g01180D	BnaA01g01180D
BnaA01g01190D	BnaA01g01190D
BnaA01g01200D	BnaA01g01200D
BnaA01g01210D	BnaA01g01210D
BnaA01g01220D	BnaA01g01220D
BnaA01g01230D	BnaA01g01230D
BnaA01g01240D	BnaA01g01240D
BnaA01g01250D	BnaA01g01250D
BnaA01g01260D	BnaA01g01260D
BnaA01g01270D	BnaA01g01270D
BnaA01g01280D	BnaA01g01280D
BnaA01g01290D	BnaA01g01290D
BnaA01g01300D	BnaA01g01300D
BnaA01g01310D	BnaA01g01310D
BnaA01g01320D	BnaA01g01320D
BnaA01g01330D	BnaA01g01330D
BnaA01g01340D	BnaA01g01340D
BnaA01g01350D	BnaA01g01350D
BnaA01g01360D	BnaA01g01360D
BnaA01g01370D	BnaA01g01370D
BnaA01g01380D	BnaA01g01380D
BnaA01g01390D	BnaA01g01390D
BnaA01g01400D	BnaA01g01400D
BnaA01g01410D	BnaA01g01410D
BnaA01g01420D	BnaA01g01420D
BnaA01g01430D	BnaA01g01430D
BnaA01g01440D	BnaA01g01440D
BnaA01g01450D	BnaA01g01450D
BnaA01g01460D	BnaA01g01460D
BnaA01g01470D	BnaA01g01470D
BnaA01g01480D	BnaA01g01480D
BnaA01g01490D	BnaA01g01490D
BnaA01g01500D	BnaA01g01500D
BnaA01g01510D	BnaA01g01510D
BnaA01g01520D	BnaA01g01520D
BnaA01g01530D	BnaA01g01530D
BnaA01g01540D	BnaA01g01540D
BnaA01g01550D	BnaA01g01550D
BnaA01g01560D	BnaA01g01560D
BnaA01g01570D	BnaA01g01570D
BnaA01g01580D	BnaA01g01580D
BnaA01g01590D	BnaA01g01590D
BnaA01g01600D	BnaA01g01600D
BnaA01g01610D	BnaA01g01610D
BnaA01g01620D	BnaA01g01620D
BnaA01g01630D	BnaA01g01630D
BnaA01g01640D	BnaA01g01640D
BnaA01g01650D	BnaA01g01650D
BnaA01g01660D	BnaA01g01660D
BnaA01g01670D	BnaA01g01670D
BnaA01g01680D	BnaA01g01680D
BnaA01g01690D	BnaA01g01690D
BnaA01g01700D	BnaA01g01700D
BnaA01g01710D	BnaA01g01710D
BnaA01g01720D	BnaA01g01720D
BnaA01g01730D	BnaA01g01730D
BnaA01g01740D	BnaA01g01740D
BnaA01g01750D	BnaA01g01750D
BnaA01g01760D	BnaA01g01760D
BnaA01g01770D	BnaA01g01770D
BnaA01g01780D	BnaA01g01780D
BnaA01g01790D	BnaA01g01790D
BnaA01g01800D	BnaA01g01800D
BnaA01g01810D	BnaA01g01810D
BnaA01g01820D	BnaA01g01820D
BnaA01g01830D	BnaA01g01830D
BnaA01g01840D	BnaA01g01840D
BnaA01g01850D	BnaA01g01850D
BnaA01g01860D	BnaA01g01860D
BnaA01g01870D	BnaA01g01870D
BnaA01g01880D	BnaA01g01880D
BnaA01g01890D	BnaA01g01890D
BnaA01g01900D	BnaA01g01900D
BnaA01g01910D	BnaA01g01910D
BnaA01g01920D	BnaA01g01920D
BnaA01g01930D	BnaA01g01930D
BnaA01g01940D	BnaA01g01940D
BnaA01g01950D	BnaA01g01950D
BnaA01g01960D	BnaA01g01960D
BnaA01g01970D	BnaA01g01970D
BnaA01g01980D	BnaA01g01980D
BnaA01g01990D	BnaA01g01990D
BnaA01g02000D	BnaA01g02000D
BnaA01g02010D	BnaA01g02010D
BnaA01g02020D	BnaA01g02020D
BnaA01g02030D	BnaA01g02030D
BnaA01g02040D	BnaA01g02040D
BnaA01g02050D	BnaA01g02050D
BnaA01g02060D	BnaA01g02060D
BnaA01g02070D	BnaA01g02070D
BnaA01g02080D	BnaA01g02080D
BnaA01g02090D	BnaA01g02090D
BnaA01g02100D	BnaA01g02100D
BnaA01g02110D	BnaA01g02110D
BnaA01g02120D	BnaA01g02120D
BnaA01g02130D	BnaA01g02130D
BnaA01g02140D	BnaA01g02140D
BnaA01g02150D	BnaA01g02150D
BnaA01g02160D	BnaA01g02160D
BnaA01g02170D	BnaA01g02170D
BnaA01g02180D	BnaA01g02180D
BnaA01g02190D	BnaA01g02190D
BnaA01g02200D	BnaA01g02200D
BnaA01g02210D	BnaA01g02210D
BnaA01g02220D	BnaA01g02220D
BnaA01g02230D	BnaA01g02230D
BnaA01g02240D	BnaA01g02240D
BnaA01g02250D	BnaA01g02250D
BnaA01g02260D	BnaA01g02260D
BnaA01g02270D	BnaA01g02270D
BnaA01g02280D	BnaA01g02280D
BnaA01g02290D	BnaA01g02290D
BnaA01g02300D	BnaA01g02300D
BnaA01g02310D	BnaA01g02310D
BnaA01g02320D	BnaA01g02320D
BnaA01g02330D	BnaA01g02330D
BnaA01g02340D	BnaA01g02340D
BnaA01g02350D	BnaA01g02350D
BnaA01g02360D	BnaA01g02360D
BnaA01g02370D	BnaA01g02370D
BnaA01g02380D	BnaA01g02380D
BnaA01g02390D	BnaA01g02390D
BnaA01g02400D	BnaA01g02400D
BnaA01g02410D	BnaA01g02410D
BnaA01g02420D	BnaA01g02420D
BnaA01g02430D	BnaA01g02430D
BnaA01g02440D	BnaA01g02440D
BnaA01g02450D	BnaA01g02450D
BnaA01g02460D	BnaA01g02460D
BnaA01g02470D	BnaA01g02470D
BnaA01g02480D	BnaA01g02480D
BnaA01g02490D	BnaA01g02490D
BnaA01g02500D	BnaA01g02500D
BnaA01g02510D	BnaA01g02510D
BnaA01g02520D	BnaA01g02520D
BnaA01g02530D	BnaA01g02530D
BnaA01g02540D	BnaA01g02540D
BnaA01g02550D	BnaA01g02550D
BnaA01g02560D	BnaA01g02560D
BnaA01g02570D	BnaA01g02570D
BnaA01g02580D	BnaA01g02580D
BnaA01g02590D	BnaA01g02590D
BnaA01g02600D	BnaA01g02600D
BnaA01g02610D	BnaA01g02610D
BnaA01g02620D	BnaA01g02620D
BnaA01g02630D	BnaA01g02630D
BnaA01g02640D	BnaA01g02640D
BnaA01g02650D	BnaA01g02650D
BnaA01g02660D	BnaA01g02660D
BnaA01g02670D	BnaA01g02670D
BnaA01g02680D	BnaA01g02680D
BnaA01g02690D	BnaA01g02690D
BnaA01g02700D	BnaA01g02700D
BnaA01g02710D	BnaA01g02710D
BnaA01g02720D	BnaA01g02720D
BnaA01g02730D	BnaA01g02730D
BnaA01g02740D	BnaA01g02740D
BnaA01g02760D	BnaA01g02760D
BnaA01g02770D	BnaA01g02770D
BnaA01g02780D	BnaA01g02780D
BnaA01g02790D	BnaA01g02790D
BnaA01g02800D	BnaA01g02800D
BnaA01g02810D	BnaA01g02810D
BnaA01g02820D	BnaA01g02820D
BnaA01g02830D	BnaA01g02830D
BnaA01g02840D	BnaA01g02840D
BnaA01g02850D	BnaA01g02850D
BnaA01g02860D	BnaA01g02860D
BnaA01g02870D	BnaA01g02870D
BnaA01g02880D	BnaA01g02880D
BnaA01g02890D	BnaA01g02890D
BnaA01g02900D	BnaA01g02900D
BnaA01g02910D	BnaA01g02910D
BnaA01g02920D	BnaA01g02920D
BnaA01g02930D	BnaA01g02930D
BnaA01g02940D	BnaA01g02940D
BnaA01g02950D	BnaA01g02950D
BnaA01g02960D	BnaA01g02960D
BnaA01g02970D	BnaA01g02970D
BnaA01g02980D	BnaA01g02980D
BnaA01g02990D	BnaA01g02990D
BnaA01g03000D	BnaA01g03000D
BnaA01g03010D	BnaA01g03010D
BnaA01g03020D	BnaA01g03020D
BnaA01g03030D	BnaA01g03030D
BnaA01g03040D	BnaA01g03040D
BnaA01g03050D	BnaA01g03050D
BnaA01g03060D	BnaA01g03060D
BnaA01g03070D	BnaA01g03070D
BnaA01g03080D	BnaA01g03080D
BnaA01g03090D	BnaA01g03090D
BnaA01g03100D	BnaA01g03100D
BnaA01g03110D	BnaA01g03110D
BnaA01g03120D	BnaA01g03120D
BnaA01g03130D	BnaA01g03130D
BnaA01g03140D	BnaA01g03140D
BnaA01g03150D	BnaA01g03150D
BnaA01g03160D	BnaA01g03160D
BnaA01g03170D	BnaA01g03170D
BnaA01g03180D	BnaA01g03180D
BnaA01g03190D	BnaA01g03190D
BnaA01g03200D	BnaA01g03200D
BnaA01g03210D	BnaA01g03210D
BnaA01g03220D	BnaA01g03220D
BnaA01g03230D	BnaA01g03230D
BnaA01g03240D	BnaA01g03240D
BnaA01g03250D	BnaA01g03250D
BnaA01g03260D	BnaA01g03260D
BnaA01g03270D	BnaA01g03270D
BnaA01g03280D	BnaA01g03280D
BnaA01g03290D	BnaA01g03290D
BnaA01g03300D	BnaA01g03300D
BnaA01g03310D	BnaA01g03310D
BnaA01g03320D	BnaA01g03320D
BnaA01g03330D	BnaA01g03330D
BnaA01g03340D	BnaA01g03340D
BnaA01g03350D	BnaA01g03350D
BnaA01g03360D	BnaA01g03360D
BnaA01g03370D	BnaA01g03370D
BnaA01g03380D	BnaA01g03380D
BnaA01g03390D	BnaA01g03390D
BnaA01g03400D	BnaA01g03400D
BnaA01g03410D	BnaA01g03410D
BnaA01g03420D	BnaA01g03420D
BnaA01g03430D	BnaA01g03430D
BnaA01g03440D	BnaA01g03440D
BnaA01g03450D	BnaA01g03450D
BnaA01g03460D	BnaA01g03460D
BnaA01g03470D	BnaA01g03470D
BnaA01g03480D	BnaA01g03480D
BnaA01g03490D	BnaA01g03490D
BnaA01g03500D	BnaA01g03500D
BnaA01g03510D	BnaA01g03510D
BnaA01g03520D	BnaA01g03520D
BnaA01g03530D	BnaA01g03530D
BnaA01g03540D	BnaA01g03540D
BnaA01g03550D	BnaA01g03550D
BnaA01g03560D	BnaA01g03560D
BnaA01g03570D	BnaA01g03570D
BnaA01g03580D	BnaA01g03580D
BnaA01g03590D	BnaA01g03590D
BnaA01g03600D	BnaA01g03600D
BnaA01g03610D	BnaA01g03610D
BnaA01g03620D	BnaA01g03620D
BnaA01g03630D	BnaA01g03630D
BnaA01g03640D	BnaA01g03640D
BnaA01g03650D	BnaA01g03650D
BnaA01g03660D	BnaA01g03660D
BnaA01g03670D	BnaA01g03670D
BnaA01g03680D	BnaA01g03680D
BnaA01g03690D	BnaA01g03690D
BnaA01g03700D	BnaA01g03700D
BnaA01g03710D	BnaA01g03710D
BnaA01g03720D	BnaA01g03720D
BnaA01g03730D	BnaA01g03730D
BnaA01g03740D	BnaA01g03740D
BnaA01g03750D	BnaA01g03750D
BnaA01g03760D	BnaA01g03760D
BnaA01g03770D	BnaA01g03770D
BnaA01g03780D	BnaA01g03780D
BnaA01g03790D	BnaA01g03790D
BnaA01g03800D	BnaA01g03800D
BnaA01g03810D	BnaA01g03810D
BnaA01g03820D	BnaA01g03820D
BnaA01g03830D	BnaA01g03830D
BnaA01g03840D	BnaA01g03840D
BnaA01g03850D	BnaA01g03850D
BnaA01g03860D	BnaA01g03860D
BnaA01g03870D	BnaA01g03870D
BnaA01g03880D	BnaA01g03880D
BnaA01g03890D	BnaA01g03890D
BnaA01g03900D	BnaA01g03900D
BnaA01g03910D	BnaA01g03910D
BnaA01g03920D	BnaA01g03920D
BnaA01g03930D	BnaA01g03930D
BnaA01g03940D	BnaA01g03940D
BnaA01g03950D	BnaA01g03950D
BnaA01g03960D	BnaA01g03960D
BnaA01g03970D	BnaA01g03970D
BnaA01g03980D	BnaA01g03980D
BnaA01g03990D	BnaA01g03990D
BnaA01g04000D	BnaA01g04000D
BnaA01g04010D	BnaA01g04010D
BnaA01g04020D	BnaA01g04020D
BnaA01g04030D	BnaA01g04030D
BnaA01g04040D	BnaA01g04040D
BnaA01g04050D	BnaA01g04050D
BnaA01g04060D	BnaA01g04060D
BnaA01g04070D	BnaA01g04070D
BnaA01g04080D	BnaA01g04080D
BnaA01g04090D	BnaA01g04090D
BnaA01g04100D	BnaA01g04100D
BnaA01g04110D	BnaA01g04110D
BnaA01g04120D	BnaA01g04120D
BnaA01g04130D	BnaA01g04130D
BnaA01g04140D	BnaA01g04140D
BnaA01g04150D	BnaA01g04150D
BnaA01g04160D	BnaA01g04160D
BnaA01g04170D	BnaA01g04170D
BnaA01g04180D	BnaA01g04180D
BnaA01g04190D	BnaA01g04190D
BnaA01g04200D	BnaA01g04200D
BnaA01g04210D	BnaA01g04210D
BnaA01g04220D	BnaA01g04220D
BnaA01g04230D	BnaA01g04230D
BnaA01g04240D	BnaA01g04240D
BnaA01g04250D	BnaA01g04250D
BnaA01g04260D	BnaA01g04260D
BnaA01g04270D	BnaA01g04270D
BnaA01g04280D	BnaA01g04280D
BnaA01g04290D	BnaA01g04290D
BnaA01g04300D	BnaA01g04300D
BnaA01g04310D	BnaA01g04310D
BnaA01g04320D	BnaA01g04320D
BnaA01g04330D	BnaA01g04330D
BnaA01g04340D	BnaA01g04340D
BnaA01g04350D	BnaA01g04350D
BnaA01g04360D	BnaA01g04360D
BnaA01g04370D	BnaA01g04370D
BnaA01g04380D	BnaA01g04380D
BnaA01g04390D	BnaA01g04390D
BnaA01g04400D	BnaA01g04400D
BnaA01g04410D	BnaA01g04410D
BnaA01g04420D	BnaA01g04420D
BnaA01g04430D	BnaA01g04430D
BnaA01g04440D	BnaA01g04440D
BnaA01g04450D	BnaA01g04450D
BnaA01g04460D	BnaA01g04460D
BnaA01g04470D	BnaA01g04470D
BnaA01g04480D	BnaA01g04480D
BnaA01g04490D	BnaA01g04490D
BnaA01g04500D	BnaA01g04500D
BnaA01g04510D	BnaA01g04510D
BnaA01g04520D	BnaA01g04520D
BnaA01g04530D	BnaA01g04530D
BnaA01g04540D	BnaA01g04540D
BnaA01g04550D	BnaA01g04550D
BnaA01g04560D	BnaA01g04560D
BnaA01g04570D	BnaA01g04570D
BnaA01g04580D	BnaA01g04580D
BnaA01g04590D	BnaA01g04590D
BnaA01g04600D	BnaA01g04600D
BnaA01g04610D	BnaA01g04610D
BnaA01g04620D	BnaA01g04620D
BnaA01g04630D	BnaA01g04630D
BnaA01g04640D	BnaA01g04640D
BnaA01g04650D	BnaA01g04650D
BnaA01g04660D	BnaA01g04660D
BnaA01g04670D	BnaA01g04670D
BnaA01g04680D	BnaA01g04680D
BnaA01g04690D	BnaA01g04690D
BnaA01g04700D	BnaA01g04700D
BnaA01g04710D	BnaA01g04710D
BnaA01g04720D	BnaA01g04720D
BnaA01g04730D	BnaA01g04730D
BnaA01g04740D	BnaA01g04740D
BnaA01g04750D	BnaA01g04750D
BnaA01g04760D	BnaA01g04760D
BnaA01g04770D	BnaA01g04770D
BnaA01g04780D	BnaA01g04780D
BnaA01g04790D	BnaA01g04790D
BnaA01g04800D	BnaA01g04800D
BnaA01g04810D	BnaA01g04810D
BnaA01g04820D	BnaA01g04820D
BnaA01g04830D	BnaA01g04830D
BnaA01g04840D	BnaA01g04840D
BnaA01g04850D	BnaA01g04850D
BnaA01g04860D	BnaA01g04860D
BnaA01g04870D	BnaA01g04870D
BnaA01g04880D	BnaA01g04880D
BnaA01g04890D	BnaA01g04890D
BnaA01g04900D	BnaA01g04900D
BnaA01g04910D	BnaA01g04910D
BnaA01g04920D	BnaA01g04920D
BnaA01g04930D	BnaA01g04930D
BnaA01g04940D	BnaA01g04940D
BnaA01g04950D	BnaA01g04950D
BnaA01g04960D	BnaA01g04960D
BnaA01g04970D	BnaA01g04970D
BnaA01g04980D	BnaA01g04980D
BnaA01g04990D	BnaA01g04990D
BnaA01g05000D	BnaA01g05000D
BnaA01g05010D	BnaA01g05010D
BnaA01g05020D	BnaA01g05020D
BnaA01g05030D	BnaA01g05030D
BnaA01g05040D	BnaA01g05040D
BnaA01g05050D	BnaA01g05050D
BnaA01g05060D	BnaA01g05060D
BnaA01g05070D	BnaA01g05070D
BnaA01g05080D	BnaA01g05080D
BnaA01g05090D	BnaA01g05090D
BnaA01g05100D	BnaA01g05100D
BnaA01g05110D	BnaA01g05110D
BnaA01g05120D	BnaA01g05120D
BnaA01g05130D	BnaA01g05130D
BnaA01g05140D	BnaA01g05140D
BnaA01g05150D	BnaA01g05150D
BnaA01g05160D	BnaA01g05160D
BnaA01g05170D	BnaA01g05170D
BnaA01g05180D	BnaA01g05180D
BnaA01g05190D	BnaA01g05190D
BnaA01g05200D	BnaA01g05200D
BnaA01g05210D	BnaA01g05210D
BnaA01g05220D	BnaA01g05220D
BnaA01g05230D	BnaA01g05230D
BnaA01g05240D	BnaA01g05240D
BnaA01g05250D	BnaA01g05250D
BnaA01g05260D	BnaA01g05260D
BnaA01g05270D	BnaA01g05270D
BnaA01g05280D	BnaA01g05280D
BnaA01g05290D	BnaA01g05290D
BnaA01g05300D	BnaA01g05300D
BnaA01g05310D	BnaA01g05310D
BnaA01g05320D	BnaA01g05320D
BnaA01g05330D	BnaA01g05330D
BnaA01g05340D	BnaA01g05340D
BnaA01g05350D	BnaA01g05350D
BnaA01g05360D	BnaA01g05360D
BnaA01g05370D	BnaA01g05370D
BnaA01g05380D	BnaA01g05380D
BnaA01g05390D	BnaA01g05390D
BnaA01g05400D	BnaA01g05400D
BnaA01g05410D	BnaA01g05410D
BnaA01g05420D	BnaA01g05420D
BnaA01g05430D	BnaA01g05430D
BnaA01g05440D	BnaA01g05440D
BnaA01g05450D	BnaA01g05450D
BnaA01g05460D	BnaA01g05460D
BnaA01g05470D	BnaA01g05470D
BnaA01g05480D	BnaA01g05480D
BnaA01g05490D	BnaA01g05490D
BnaA01g05500D	BnaA01g05500D
BnaA01g05510D	BnaA01g05510D
BnaA01g05520D	BnaA01g05520D
BnaA01g05530D	BnaA01g05530D
BnaA01g05540D	BnaA01g05540D
BnaA01g05550D	BnaA01g05550D
BnaA01g05560D	BnaA01g05560D
BnaA01g05570D	BnaA01g05570D
BnaA01g05580D	BnaA01g05580D
BnaA01g05590D	BnaA01g05590D
BnaA01g05600D	BnaA01g05600D
BnaA01g05610D	BnaA01g05610D
BnaA01g05620D	BnaA01g05620D
BnaA01g05630D	BnaA01g05630D
BnaA01g05640D	BnaA01g05640D
BnaA01g05650D	BnaA01g05650D
BnaA01g05660D	BnaA01g05660D
BnaA01g05670D	BnaA01g05670D
BnaA01g05680D	BnaA01g05680D
BnaA01g05690D	BnaA01g05690D
BnaA01g05700D	BnaA01g05700D
BnaA01g05710D	BnaA01g05710D
BnaA01g05720D	BnaA01g05720D
BnaA01g05730D	BnaA01g05730D
BnaA01g05740D	BnaA01g05740D
BnaA01g05750D	BnaA01g05750D
BnaA01g05760D	BnaA01g05760D
BnaA01g05770D	BnaA01g05770D
BnaA01g05780D	BnaA01g05780D
BnaA01g05790D	BnaA01g05790D
BnaA01g05800D	BnaA01g05800D
BnaA01g05810D	BnaA01g05810D
BnaA01g05820D	BnaA01g05820D
BnaA01g05830D	BnaA01g05830D
BnaA01g05840D	BnaA01g05840D
BnaA01g05850D	BnaA01g05850D
BnaA01g05860D	BnaA01g05860D
BnaA01g05870D	BnaA01g05870D
BnaA01g05880D	BnaA01g05880D
BnaA01g05890D	BnaA01g05890D
BnaA01g05900D	BnaA01g05900D
BnaA01g05910D	BnaA01g05910D
BnaA01g05920D	BnaA01g05920D
BnaA01g05930D	BnaA01g05930D
BnaA01g05940D	BnaA01g05940D
BnaA01g05950D	BnaA01g05950D
BnaA01g05960D	BnaA01g05960D
BnaA01g05970D	BnaA01g05970D
BnaA01g05980D	BnaA01g05980D
BnaA01g05990D	BnaA01g05990D
BnaA01g06000D	BnaA01g06000D
BnaA01g06010D	BnaA01g06010D
BnaA01g06020D	BnaA01g06020D
BnaA01g06030D	BnaA01g06030D
BnaA01g06040D	BnaA01g06040D
BnaA01g06050D	BnaA01g06050D
BnaA01g06060D	BnaA01g06060D
BnaA01g06070D	BnaA01g06070D
BnaA01g06080D	BnaA01g06080D
BnaA01g06090D	BnaA01g06090D
BnaA01g06100D	BnaA01g06100D
BnaA01g06110D	BnaA01g06110D
BnaA01g06120D	BnaA01g06120D
BnaA01g06130D	BnaA01g06130D
BnaA01g06140D	BnaA01g06140D
BnaA01g06150D	BnaA01g06150D
BnaA01g06160D	BnaA01g06160D
BnaA01g06170D	BnaA01g06170D
BnaA01g06180D	BnaA01g06180D
BnaA01g06190D	BnaA01g06190D
BnaA01g06200D	BnaA01g06200D
BnaA01g06210D	BnaA01g06210D
BnaA01g06220D	BnaA01g06220D
BnaA01g06230D	BnaA01g06230D
BnaA01g06240D	BnaA01g06240D
BnaA01g06250D	BnaA01g06250D
BnaA01g06260D	BnaA01g06260D
BnaA01g06270D	BnaA01g06270D
BnaA01g06280D	BnaA01g06280D
BnaA01g06290D	BnaA01g06290D
BnaA01g06300D	BnaA01g06300D
BnaA01g06310D	BnaA01g06310D
BnaA01g06320D	BnaA01g06320D
BnaA01g06330D	BnaA01g06330D
BnaA01g06340D	BnaA01g06340D
BnaA01g06350D	BnaA01g06350D
BnaA01g06360D	BnaA01g06360D
BnaA01g06370D	BnaA01g06370D
BnaA01g06380D	BnaA01g06380D
BnaA01g06390D	BnaA01g06390D
BnaA01g06400D	BnaA01g06400D
BnaA01g06410D	BnaA01g06410D
BnaA01g06420D	BnaA01g06420D
BnaA01g06430D	BnaA01g06430D
BnaA01g06440D	BnaA01g06440D
BnaA01g06450D	BnaA01g06450D
BnaA01g06460D	BnaA01g06460D
BnaA01g06470D	BnaA01g06470D
BnaA01g06480D	BnaA01g06480D
BnaA01g06490D	BnaA01g06490D
BnaA01g06500D	BnaA01g06500D
BnaA01g06510D	BnaA01g06510D
BnaA01g06520D	BnaA01g06520D
BnaA01g06530D	BnaA01g06530D
BnaA01g06540D	BnaA01g06540D
BnaA01g06550D	BnaA01g06550D
BnaA01g06560D	BnaA01g06560D
BnaA01g06570D	BnaA01g06570D
BnaA01g06580D	BnaA01g06580D
BnaA01g06590D	BnaA01g06590D
BnaA01g06600D	BnaA01g06600D
BnaA01g06610D	BnaA01g06610D
BnaA01g06620D	BnaA01g06620D
BnaA01g06630D	BnaA01g06630D
BnaA01g06640D	BnaA01g06640D
BnaA01g06650D	BnaA01g06650D
BnaA01g06660D	BnaA01g06660D
BnaA01g06670D	BnaA01g06670D
BnaA01g06680D	BnaA01g06680D
BnaA01g06700D	BnaA01g06700D
BnaA01g06710D	BnaA01g06710D
BnaA01g06720D	BnaA01g06720D
BnaA01g06730D	BnaA01g06730D
BnaA01g06740D	BnaA01g06740D
BnaA01g06750D	BnaA01g06750D
BnaA01g06760D	BnaA01g06760D
BnaA01g06770D	BnaA01g06770D
BnaA01g06780D	BnaA01g06780D
BnaA01g06790D	BnaA01g06790D
BnaA01g06800D	BnaA01g06800D
BnaA01g06810D	BnaA01g06810D
BnaA01g06820D	BnaA01g06820D
BnaA01g06830D	BnaA01g06830D
BnaA01g06840D	BnaA01g06840D
BnaA01g06850D	BnaA01g06850D
BnaA01g06860D	BnaA01g06860D
BnaA01g06870D	BnaA01g06870D
BnaA01g06880D	BnaA01g06880D
BnaA01g06890D	BnaA01g06890D
BnaA01g06900D	BnaA01g06900D
BnaA01g06910D	BnaA01g06910D
BnaA01g06920D	BnaA01g06920D
BnaA01g06930D	BnaA01g06930D
BnaA01g06940D	BnaA01g06940D
BnaA01g06950D	BnaA01g06950D
BnaA01g06960D	BnaA01g06960D
BnaA01g06970D	BnaA01g06970D
BnaA01g06980D	BnaA01g06980D
BnaA01g06990D	BnaA01g06990D
BnaA01g07000D	BnaA01g07000D
BnaA01g07010D	BnaA01g07010D
BnaA01g07020D	BnaA01g07020D
BnaA01g07030D	BnaA01g07030D
BnaA01g07040D	BnaA01g07040D
BnaA01g07050D	BnaA01g07050D
BnaA01g07060D	BnaA01g07060D
BnaA01g07070D	BnaA01g07070D
BnaA01g07080D	BnaA01g07080D
BnaA01g07090D	BnaA01g07090D
BnaA01g07100D	BnaA01g07100D
BnaA01g07110D	BnaA01g07110D
BnaA01g07120D	BnaA01g07120D
BnaA01g07130D	BnaA01g07130D
BnaA01g07140D	BnaA01g07140D
BnaA01g07150D	BnaA01g07150D
BnaA01g07160D	BnaA01g07160D
BnaA01g07170D	BnaA01g07170D
BnaA01g07180D	BnaA01g07180D
BnaA01g07190D	BnaA01g07190D
BnaA01g07200D	BnaA01g07200D
BnaA01g07210D	BnaA01g07210D
BnaA01g07220D	BnaA01g07220D
BnaA01g07230D	BnaA01g07230D
BnaA01g07240D	BnaA01g07240D
BnaA01g07250D	BnaA01g07250D
BnaA01g07260D	BnaA01g07260D
BnaA01g07270D	BnaA01g07270D
BnaA01g07280D	BnaA01g07280D
BnaA01g07290D	BnaA01g07290D
BnaA01g07300D	BnaA01g07300D
BnaA01g07310D	BnaA01g07310D
BnaA01g07320D	BnaA01g07320D
BnaA01g07330D	BnaA01g07330D
BnaA01g07340D	BnaA01g07340D
BnaA01g07350D	BnaA01g07350D
BnaA01g07360D	BnaA01g07360D
BnaA01g07370D	BnaA01g07370D
BnaA01g07380D	BnaA01g07380D
BnaA01g07390D	BnaA01g07390D
BnaA01g07400D	BnaA01g07400D
BnaA01g07410D	BnaA01g07410D
BnaA01g07420D	BnaA01g07420D
BnaA01g07430D	BnaA01g07430D
BnaA01g07440D	BnaA01g07440D
BnaA01g07450D	BnaA01g07450D
BnaA01g07460D	BnaA01g07460D
BnaA01g07470D	BnaA01g07470D
BnaA01g07480D	BnaA01g07480D
BnaA01g07490D	BnaA01g07490D
BnaA01g07500D	BnaA01g07500D
BnaA01g07510D	BnaA01g07510D
BnaA01g07520D	BnaA01g07520D
BnaA01g07530D	BnaA01g07530D
BnaA01g07540D	BnaA01g07540D
BnaA01g07550D	BnaA01g07550D
BnaA01g07560D	BnaA01g07560D
BnaA01g07570D	BnaA01g07570D
BnaA01g07580D	BnaA01g07580D
BnaA01g07590D	BnaA01g07590D
BnaA01g07600D	BnaA01g07600D
BnaA01g07610D	BnaA01g07610D
BnaA01g07620D	BnaA01g07620D
BnaA01g07630D	BnaA01g07630D
BnaA01g07640D	BnaA01g07640D
BnaA01g07650D	BnaA01g07650D
BnaA01g07660D	BnaA01g07660D
BnaA01g07670D	BnaA01g07670D
BnaA01g07680D	BnaA01g07680D
BnaA01g07690D	BnaA01g07690D
BnaA01g07700D	BnaA01g07700D
BnaA01g07710D	BnaA01g07710D
BnaA01g07720D	BnaA01g07720D
BnaA01g07730D	BnaA01g07730D
BnaA01g07740D	BnaA01g07740D
BnaA01g07750D	BnaA01g07750D
BnaA01g07760D	BnaA01g07760D
BnaA01g07770D	BnaA01g07770D
BnaA01g07780D	BnaA01g07780D
BnaA01g07790D	BnaA01g07790D
BnaA01g07800D	BnaA01g07800D
BnaA01g07810D	BnaA01g07810D
BnaA01g07820D	BnaA01g07820D
BnaA01g07830D	BnaA01g07830D
BnaA01g07840D	BnaA01g07840D
BnaA01g07850D	BnaA01g07850D
BnaA01g07860D	BnaA01g07860D
BnaA01g07870D	BnaA01g07870D
BnaA01g07880D	BnaA01g07880D
BnaA01g07890D	BnaA01g07890D
BnaA01g07900D	BnaA01g07900D
BnaA01g07910D	BnaA01g07910D
BnaA01g07920D	BnaA01g07920D
BnaA01g07930D	BnaA01g07930D
BnaA01g07940D	BnaA01g07940D
BnaA01g07950D	BnaA01g07950D
BnaA01g07960D	BnaA01g07960D
BnaA01g07970D	BnaA01g07970D
BnaA01g07980D	BnaA01g07980D
BnaA01g07990D	BnaA01g07990D
BnaA01g08000D	BnaA01g08000D
BnaA01g08010D	BnaA01g08010D
BnaA01g08020D	BnaA01g08020D
BnaA01g08030D	BnaA01g08030D
BnaA01g08040D	BnaA01g08040D
BnaA01g08050D	BnaA01g08050D
BnaA01g08060D	BnaA01g08060D
BnaA01g08070D	BnaA01g08070D
BnaA01g08080D	BnaA01g08080D
BnaA01g08090D	BnaA01g08090D
BnaA01g08100D	BnaA01g08100D
BnaA01g08110D	BnaA01g08110D
BnaA01g08120D	BnaA01g08120D
BnaA01g08130D	BnaA01g08130D
BnaA01g08140D	BnaA01g08140D
BnaA01g08150D	BnaA01g08150D
BnaA01g08160D	BnaA01g08160D
BnaA01g08170D	BnaA01g08170D
BnaA01g08180D	BnaA01g08180D
BnaA01g08190D	BnaA01g08190D
BnaA01g08200D	BnaA01g08200D
BnaA01g08210D	BnaA01g08210D
BnaA01g08220D	BnaA01g08220D
BnaA01g08230D	BnaA01g08230D
BnaA01g08240D	BnaA01g08240D
BnaA01g08250D	BnaA01g08250D
BnaA01g08260D	BnaA01g08260D
BnaA01g08270D	BnaA01g08270D
BnaA01g08280D	BnaA01g08280D
BnaA01g08290D	BnaA01g08290D
BnaA01g08300D	BnaA01g08300D
BnaA01g08310D	BnaA01g08310D
BnaA01g08320D	BnaA01g08320D
BnaA01g08330D	BnaA01g08330D
BnaA01g08340D	BnaA01g08340D
BnaA01g08350D	BnaA01g08350D
BnaA01g08360D	BnaA01g08360D
BnaA01g08370D	BnaA01g08370D
BnaA01g08380D	BnaA01g08380D
BnaA01g08420D	BnaA01g08420D
BnaA01g08430D	BnaA01g08430D
BnaA01g08440D	BnaA01g08440D
BnaA01g08450D	BnaA01g08450D
BnaA01g08460D	BnaA01g08460D
BnaA01g08470D	BnaA01g08470D
BnaA01g08480D	BnaA01g08480D
BnaA01g08490D	BnaA01g08490D
BnaA01g08500D	BnaA01g08500D
BnaA01g08510D	BnaA01g08510D
BnaA01g08520D	BnaA01g08520D
BnaA01g08530D	BnaA01g08530D
BnaA01g08540D	BnaA01g08540D
BnaA01g08550D	BnaA01g08550D
BnaA01g08560D	BnaA01g08560D
BnaA01g08570D	BnaA01g08570D
BnaA01g08580D	BnaA01g08580D
BnaA01g08590D	BnaA01g08590D
BnaA01g08600D	BnaA01g08600D
BnaA01g08610D	BnaA01g08610D
BnaA01g08620D	BnaA01g08620D
BnaA01g08630D	BnaA01g08630D
BnaA01g08640D	BnaA01g08640D
BnaA01g08650D	BnaA01g08650D
BnaA01g08660D	BnaA01g08660D
BnaA01g08670D	BnaA01g08670D
BnaA01g08680D	BnaA01g08680D
BnaA01g08690D	BnaA01g08690D
BnaA01g08700D	BnaA01g08700D
BnaA01g08710D	BnaA01g08710D
BnaA01g08720D	BnaA01g08720D
BnaA01g08730D	BnaA01g08730D
BnaA01g08740D	BnaA01g08740D
BnaA01g08750D	BnaA01g08750D
BnaA01g08760D	BnaA01g08760D
BnaA01g08770D	BnaA01g08770D
BnaA01g08780D	BnaA01g08780D
BnaA01g08790D	BnaA01g08790D
BnaA01g08800D	BnaA01g08800D
BnaA01g08810D	BnaA01g08810D
BnaA01g08820D	BnaA01g08820D
BnaA01g08830D	BnaA01g08830D
BnaA01g08840D	BnaA01g08840D
BnaA01g08850D	BnaA01g08850D
BnaA01g08860D	BnaA01g08860D
BnaA01g08870D	BnaA01g08870D
BnaA01g08880D	BnaA01g08880D
BnaA01g08890D	BnaA01g08890D
BnaA01g08900D	BnaA01g08900D
BnaA01g08910D	BnaA01g08910D
BnaA01g08920D	BnaA01g08920D
BnaA01g08930D	BnaA01g08930D
BnaA01g08940D	BnaA01g08940D
BnaA01g08950D	BnaA01g08950D
BnaA01g08960D	BnaA01g08960D
BnaA01g08970D	BnaA01g08970D
BnaA01g08980D	BnaA01g08980D
BnaA01g08990D	BnaA01g08990D
BnaA01g09000D	BnaA01g09000D
BnaA01g09010D	BnaA01g09010D
BnaA01g09020D	BnaA01g09020D
BnaA01g09030D	BnaA01g09030D
BnaA01g09040D	BnaA01g09040D
BnaA01g09050D	BnaA01g09050D
BnaA01g09060D	BnaA01g09060D
BnaA01g09070D	BnaA01g09070D
BnaA01g09080D	BnaA01g09080D
BnaA01g09090D	BnaA01g09090D
BnaA01g09100D	BnaA01g09100D
BnaA01g09110D	BnaA01g09110D
BnaA01g09120D	BnaA01g09120D
BnaA01g09130D	BnaA01g09130D
BnaA01g09140D	BnaA01g09140D
BnaA01g09150D	BnaA01g09150D
BnaA01g09160D	BnaA01g09160D
BnaA01g09170D	BnaA01g09170D
BnaA01g09180D	BnaA01g09180D
BnaA01g09190D	BnaA01g09190D
BnaA01g09200D	BnaA01g09200D
BnaA01g09210D	BnaA01g09210D
BnaA01g09220D	BnaA01g09220D
BnaA01g09230D	BnaA01g09230D
BnaA01g09240D	BnaA01g09240D
BnaA01g09250D	BnaA01g09250D
BnaA01g09260D	BnaA01g09260D
BnaA01g09270D	BnaA01g09270D
BnaA01g09280D	BnaA01g09280D
BnaA01g09290D	BnaA01g09290D
BnaA01g09300D	BnaA01g09300D
BnaA01g09310D	BnaA01g09310D
BnaA01g09330D	BnaA01g09330D
BnaA01g09340D	BnaA01g09340D
BnaA01g09350D	BnaA01g09350D
BnaA01g09360D	BnaA01g09360D
BnaA01g09370D	BnaA01g09370D
BnaA01g09380D	BnaA01g09380D
BnaA01g09390D	BnaA01g09390D
BnaA01g09400D	BnaA01g09400D
BnaA01g09410D	BnaA01g09410D
BnaA01g09420D	BnaA01g09420D
BnaA01g09430D	BnaA01g09430D
BnaA01g09440D	BnaA01g09440D
BnaA01g09450D	BnaA01g09450D
BnaA01g09460D	BnaA01g09460D
BnaA01g09470D	BnaA01g09470D
BnaA01g09480D	BnaA01g09480D
BnaA01g09490D	BnaA01g09490D
BnaA01g09500D	BnaA01g09500D
BnaA01g09510D	BnaA01g09510D
BnaA01g09520D	BnaA01g09520D
BnaA01g09530D	BnaA01g09530D
BnaA01g09540D	BnaA01g09540D
BnaA01g09550D	BnaA01g09550D
BnaA01g09560D	BnaA01g09560D
BnaA01g09570D	BnaA01g09570D
BnaA01g09580D	BnaA01g09580D
BnaA01g09590D	BnaA01g09590D
BnaA01g09600D	BnaA01g09600D
BnaA01g09610D	BnaA01g09610D
BnaA01g09620D	BnaA01g09620D
BnaA01g09630D	BnaA01g09630D
BnaA01g09640D	BnaA01g09640D
BnaA01g09650D	BnaA01g09650D
BnaA01g09660D	BnaA01g09660D
BnaA01g09670D	BnaA01g09670D
BnaA01g09680D	BnaA01g09680D
BnaA01g09690D	BnaA01g09690D
BnaA01g09700D	BnaA01g09700D
BnaA01g09710D	BnaA01g09710D
BnaA01g09720D	BnaA01g09720D
BnaA01g09730D	BnaA01g09730D
BnaA01g09740D	BnaA01g09740D
BnaA01g09750D	BnaA01g09750D
BnaA01g09760D	BnaA01g09760D
BnaA01g09770D	BnaA01g09770D
BnaA01g09780D	BnaA01g09780D
BnaA01g09790D	BnaA01g09790D
BnaA01g09800D	BnaA01g09800D
BnaA01g09810D	BnaA01g09810D
BnaA01g09820D	BnaA01g09820D
BnaA01g09830D	BnaA01g09830D
BnaA01g09840D	BnaA01g09840D
BnaA01g09850D	BnaA01g09850D
BnaA01g09860D	BnaA01g09860D
BnaA01g09870D	BnaA01g09870D
BnaA01g09880D	BnaA01g09880D
BnaA01g09890D	BnaA01g09890D
BnaA01g09900D	BnaA01g09900D
BnaA01g09910D	BnaA01g09910D
BnaA01g09920D	BnaA01g09920D
BnaA01g09930D	BnaA01g09930D
BnaA01g09940D	BnaA01g09940D
BnaA01g09950D	BnaA01g09950D
BnaA01g09960D	BnaA01g09960D
BnaA01g09970D	BnaA01g09970D
BnaA01g09980D	BnaA01g09980D
BnaA01g09990D	BnaA01g09990D
BnaA01g10000D	BnaA01g10000D
BnaA01g10010D	BnaA01g10010D
BnaA01g10020D	BnaA01g10020D
BnaA01g10030D	BnaA01g10030D
BnaA01g10040D	BnaA01g10040D
BnaA01g10050D	BnaA01g10050D
BnaA01g10060D	BnaA01g10060D
BnaA01g10070D	BnaA01g10070D
BnaA01g10080D	BnaA01g10080D
BnaA01g10090D	BnaA01g10090D
BnaA01g10100D	BnaA01g10100D
BnaA01g10110D	BnaA01g10110D
BnaA01g10120D	BnaA01g10120D
BnaA01g10130D	BnaA01g10130D
BnaA01g10140D	BnaA01g10140D
BnaA01g10150D	BnaA01g10150D
BnaA01g10160D	BnaA01g10160D
BnaA01g10170D	BnaA01g10170D
BnaA01g10180D	BnaA01g10180D
BnaA01g10190D	BnaA01g10190D
BnaA01g10200D	BnaA01g10200D
BnaA01g10210D	BnaA01g10210D
BnaA01g10220D	BnaA01g10220D
BnaA01g10230D	BnaA01g10230D
BnaA01g10240D	BnaA01g10240D
BnaA01g10250D	BnaA01g10250D
BnaA01g10260D	BnaA01g10260D
BnaA01g10270D	BnaA01g10270D
BnaA01g10280D	BnaA01g10280D
BnaA01g10290D	BnaA01g10290D
BnaA01g10300D	BnaA01g10300D
BnaA01g10310D	BnaA01g10310D
BnaA01g10320D	BnaA01g10320D
BnaA01g10330D	BnaA01g10330D
BnaA01g10340D	BnaA01g10340D
BnaA01g10350D	BnaA01g10350D
BnaA01g10360D	BnaA01g10360D
BnaA01g10370D	BnaA01g10370D
BnaA01g10380D	BnaA01g10380D
BnaA01g10390D	BnaA01g10390D
BnaA01g10400D	BnaA01g10400D
BnaA01g10410D	BnaA01g10410D
BnaA01g10420D	BnaA01g10420D
BnaA01g10430D	BnaA01g10430D
BnaA01g10440D	BnaA01g10440D
BnaA01g10450D	BnaA01g10450D
BnaA01g10460D	BnaA01g10460D
BnaA01g10470D	BnaA01g10470D
BnaA01g10480D	BnaA01g10480D
BnaA01g10490D	BnaA01g10490D
BnaA01g10500D	BnaA01g10500D
BnaA01g10510D	BnaA01g10510D
BnaA01g10520D	BnaA01g10520D
BnaA01g10530D	BnaA01g10530D
BnaA01g10540D	BnaA01g10540D
BnaA01g10550D	BnaA01g10550D
BnaA01g10560D	BnaA01g10560D
BnaA01g10570D	BnaA01g10570D
BnaA01g10580D	BnaA01g10580D
BnaA01g10590D	BnaA01g10590D
BnaA01g10600D	BnaA01g10600D
BnaA01g10610D	BnaA01g10610D
BnaA01g10620D	BnaA01g10620D
BnaA01g10630D	BnaA01g10630D
BnaA01g10640D	BnaA01g10640D
BnaA01g10650D	BnaA01g10650D
BnaA01g10660D	BnaA01g10660D
BnaA01g10670D	BnaA01g10670D
BnaA01g10680D	BnaA01g10680D
BnaA01g10690D	BnaA01g10690D
BnaA01g10700D	BnaA01g10700D
BnaA01g10710D	BnaA01g10710D
BnaA01g10720D	BnaA01g10720D
BnaA01g10730D	BnaA01g10730D
BnaA01g10740D	BnaA01g10740D
BnaA01g10750D	BnaA01g10750D
BnaA01g10760D	BnaA01g10760D
BnaA01g10770D	BnaA01g10770D
BnaA01g10780D	BnaA01g10780D
BnaA01g10790D	BnaA01g10790D
BnaA01g10800D	BnaA01g10800D
BnaA01g10810D	BnaA01g10810D
BnaA01g10820D	BnaA01g10820D
BnaA01g10830D	BnaA01g10830D
BnaA01g10840D	BnaA01g10840D
BnaA01g10850D	BnaA01g10850D
BnaA01g10860D	BnaA01g10860D
BnaA01g10870D	BnaA01g10870D
BnaA01g10880D	BnaA01g10880D
BnaA01g10890D	BnaA01g10890D
BnaA01g10900D	BnaA01g10900D
BnaA01g10910D	BnaA01g10910D
BnaA01g10920D	BnaA01g10920D
BnaA01g10930D	BnaA01g10930D
BnaA01g10940D	BnaA01g10940D
BnaA01g10950D	BnaA01g10950D
BnaA01g10960D	BnaA01g10960D
BnaA01g10970D	BnaA01g10970D
BnaA01g10980D	BnaA01g10980D
BnaA01g10990D	BnaA01g10990D
BnaA01g11000D	BnaA01g11000D
BnaA01g11010D	BnaA01g11010D
BnaA01g11020D	BnaA01g11020D
BnaA01g11030D	BnaA01g11030D
BnaA01g11040D	BnaA01g11040D
BnaA01g11050D	BnaA01g11050D
BnaA01g11060D	BnaA01g11060D
BnaA01g11070D	BnaA01g11070D
BnaA01g11080D	BnaA01g11080D
BnaA01g11090D	BnaA01g11090D
BnaA01g11100D	BnaA01g11100D
BnaA01g11110D	BnaA01g11110D
BnaA01g11120D	BnaA01g11120D
BnaA01g11130D	BnaA01g11130D
BnaA01g11140D	BnaA01g11140D
BnaA01g11150D	BnaA01g11150D
BnaA01g11160D	BnaA01g11160D
BnaA01g11170D	BnaA01g11170D
BnaA01g11180D	BnaA01g11180D
BnaA01g11190D	BnaA01g11190D
BnaA01g11200D	BnaA01g11200D
BnaA01g11210D	BnaA01g11210D
BnaA01g11220D	BnaA01g11220D
BnaA01g11230D	BnaA01g11230D
BnaA01g11250D	BnaA01g11250D
BnaA01g11260D	BnaA01g11260D
BnaA01g11270D	BnaA01g11270D
BnaA01g11280D	BnaA01g11280D
BnaA01g11290D	BnaA01g11290D
BnaA01g11300D	BnaA01g11300D
BnaA01g11310D	BnaA01g11310D
BnaA01g11320D	BnaA01g11320D
BnaA01g11330D	BnaA01g11330D
BnaA01g11340D	BnaA01g11340D
BnaA01g11350D	BnaA01g11350D
BnaA01g11360D	BnaA01g11360D
BnaA01g11370D	BnaA01g11370D
BnaA01g11380D	BnaA01g11380D
BnaA01g11390D	BnaA01g11390D
BnaA01g11400D	BnaA01g11400D
BnaA01g11410D	BnaA01g11410D
BnaA01g11420D	BnaA01g11420D
BnaA01g11430D	BnaA01g11430D
BnaA01g11440D	BnaA01g11440D
BnaA01g11450D	BnaA01g11450D
BnaA01g11460D	BnaA01g11460D
BnaA01g11470D	BnaA01g11470D
BnaA01g11480D	BnaA01g11480D
BnaA01g11490D	BnaA01g11490D
BnaA01g11500D	BnaA01g11500D
BnaA01g11510D	BnaA01g11510D
BnaA01g11520D	BnaA01g11520D
BnaA01g11530D	BnaA01g11530D
BnaA01g11540D	BnaA01g11540D
BnaA01g11550D	BnaA01g11550D
BnaA01g11560D	BnaA01g11560D
BnaA01g11570D	BnaA01g11570D
BnaA01g11580D	BnaA01g11580D
BnaA01g11590D	BnaA01g11590D
BnaA01g11600D	BnaA01g11600D
BnaA01g11610D	BnaA01g11610D
BnaA01g11620D	BnaA01g11620D
BnaA01g11630D	BnaA01g11630D
BnaA01g11640D	BnaA01g11640D
BnaA01g11650D	BnaA01g11650D
BnaA01g11660D	BnaA01g11660D
BnaA01g11670D	BnaA01g11670D
BnaA01g11680D	BnaA01g11680D
BnaA01g11690D	BnaA01g11690D
BnaA01g11700D	BnaA01g11700D
BnaA01g11710D	BnaA01g11710D
BnaA01g11720D	BnaA01g11720D
BnaA01g11730D	BnaA01g11730D
BnaA01g11740D	BnaA01g11740D
BnaA01g11750D	BnaA01g11750D
BnaA01g11760D	BnaA01g11760D
BnaA01g11770D	BnaA01g11770D
BnaA01g11780D	BnaA01g11780D
BnaA01g11790D	BnaA01g11790D
BnaA01g11800D	BnaA01g11800D
BnaA01g11810D	BnaA01g11810D
BnaA01g11820D	BnaA01g11820D
BnaA01g11830D	BnaA01g11830D
BnaA01g11840D	BnaA01g11840D
BnaA01g11850D	BnaA01g11850D
BnaA01g11860D	BnaA01g11860D
BnaA01g11870D	BnaA01g11870D
BnaA01g11880D	BnaA01g11880D
BnaA01g11890D	BnaA01g11890D
BnaA01g11900D	BnaA01g11900D
BnaA01g11910D	BnaA01g11910D
BnaA01g11920D	BnaA01g11920D
BnaA01g11930D	BnaA01g11930D
BnaA01g11940D	BnaA01g11940D
BnaA01g11950D	BnaA01g11950D
BnaA01g11960D	BnaA01g11960D
BnaA01g11970D	BnaA01g11970D
BnaA01g11980D	BnaA01g11980D
BnaA01g11990D	BnaA01g11990D
BnaA01g12000D	BnaA01g12000D
BnaA01g12010D	BnaA01g12010D
BnaA01g12020D	BnaA01g12020D
BnaA01g12030D	BnaA01g12030D
BnaA01g12040D	BnaA01g12040D
BnaA01g12050D	BnaA01g12050D
BnaA01g12060D	BnaA01g12060D
BnaA01g12070D	BnaA01g12070D
BnaA01g12080D	BnaA01g12080D
BnaA01g12090D	BnaA01g12090D
BnaA01g12100D	BnaA01g12100D
BnaA01g12110D	BnaA01g12110D
BnaA01g12120D	BnaA01g12120D
BnaA01g12130D	BnaA01g12130D
BnaA01g12140D	BnaA01g12140D
BnaA01g12150D	BnaA01g12150D
BnaA01g12160D	BnaA01g12160D
BnaA01g12170D	BnaA01g12170D
BnaA01g12180D	BnaA01g12180D
BnaA01g12190D	BnaA01g12190D
BnaA01g12200D	BnaA01g12200D
BnaA01g12220D	BnaA01g12220D
BnaA01g12230D	BnaA01g12230D
BnaA01g12240D	BnaA01g12240D
BnaA01g12250D	BnaA01g12250D
BnaA01g12260D	BnaA01g12260D
BnaA01g12270D	BnaA01g12270D
BnaA01g12280D	BnaA01g12280D
BnaA01g12290D	BnaA01g12290D
BnaA01g12300D	BnaA01g12300D
BnaA01g12310D	BnaA01g12310D
BnaA01g12320D	BnaA01g12320D
BnaA01g12330D	BnaA01g12330D
BnaA01g12340D	BnaA01g12340D
BnaA01g12350D	BnaA01g12350D
BnaA01g12360D	BnaA01g12360D
BnaA01g12370D	BnaA01g12370D
BnaA01g12380D	BnaA01g12380D
BnaA01g12390D	BnaA01g12390D
BnaA01g12400D	BnaA01g12400D
BnaA01g12410D	BnaA01g12410D
BnaA01g12420D	BnaA01g12420D
BnaA01g12430D	BnaA01g12430D
BnaA01g12440D	BnaA01g12440D
BnaA01g12450D	BnaA01g12450D
BnaA01g12460D	BnaA01g12460D
BnaA01g12470D	BnaA01g12470D
BnaA01g12480D	BnaA01g12480D
BnaA01g12490D	BnaA01g12490D
BnaA01g12500D	BnaA01g12500D
BnaA01g12510D	BnaA01g12510D
BnaA01g12520D	BnaA01g12520D
BnaA01g12530D	BnaA01g12530D
BnaA01g12540D	BnaA01g12540D
BnaA01g12560D	BnaA01g12560D
BnaA01g12570D	BnaA01g12570D
BnaA01g12580D	BnaA01g12580D
BnaA01g12590D	BnaA01g12590D
BnaA01g12600D	BnaA01g12600D
BnaA01g12610D	BnaA01g12610D
BnaA01g12620D	BnaA01g12620D
BnaA01g12640D	BnaA01g12640D
BnaA01g12650D	BnaA01g12650D
BnaA01g12660D	BnaA01g12660D
BnaA01g12670D	BnaA01g12670D
BnaA01g12680D	BnaA01g12680D
BnaA01g12690D	BnaA01g12690D
BnaA01g12700D	BnaA01g12700D
BnaA01g12710D	BnaA01g12710D
BnaA01g12720D	BnaA01g12720D
BnaA01g12730D	BnaA01g12730D
BnaA01g12740D	BnaA01g12740D
BnaA01g12750D	BnaA01g12750D
BnaA01g12760D	BnaA01g12760D
BnaA01g12770D	BnaA01g12770D
BnaA01g12780D	BnaA01g12780D
BnaA01g12790D	BnaA01g12790D
BnaA01g12800D	BnaA01g12800D
BnaA01g12810D	BnaA01g12810D
BnaA01g12820D	BnaA01g12820D
BnaA01g12830D	BnaA01g12830D
BnaA01g12840D	BnaA01g12840D
BnaA01g12850D	BnaA01g12850D
BnaA01g12860D	BnaA01g12860D
BnaA01g12870D	BnaA01g12870D
BnaA01g12880D	BnaA01g12880D
BnaA01g12890D	BnaA01g12890D
BnaA01g12900D	BnaA01g12900D
BnaA01g12910D	BnaA01g12910D
BnaA01g12920D	BnaA01g12920D
BnaA01g12930D	BnaA01g12930D
BnaA01g12940D	BnaA01g12940D
BnaA01g12950D	BnaA01g12950D
BnaA01g12960D	BnaA01g12960D
BnaA01g12970D	BnaA01g12970D
BnaA01g12980D	BnaA01g12980D
BnaA01g12990D	BnaA01g12990D
BnaA01g13000D	BnaA01g13000D
BnaA01g13010D	BnaA01g13010D
BnaA01g13020D	BnaA01g13020D
BnaA01g13030D	BnaA01g13030D
BnaA01g13040D	BnaA01g13040D
BnaA01g13050D	BnaA01g13050D
BnaA01g13060D	BnaA01g13060D
BnaA01g13070D	BnaA01g13070D
BnaA01g13080D	BnaA01g13080D
BnaA01g13090D	BnaA01g13090D
BnaA01g13100D	BnaA01g13100D
BnaA01g13110D	BnaA01g13110D
BnaA01g13120D	BnaA01g13120D
BnaA01g13130D	BnaA01g13130D
BnaA01g13140D	BnaA01g13140D
BnaA01g13150D	BnaA01g13150D
BnaA01g13160D	BnaA01g13160D
BnaA01g13170D	BnaA01g13170D
BnaA01g13180D	BnaA01g13180D
BnaA01g13190D	BnaA01g13190D
BnaA01g13200D	BnaA01g13200D
BnaA01g13210D	BnaA01g13210D
BnaA01g13220D	BnaA01g13220D
BnaA01g13230D	BnaA01g13230D
BnaA01g13240D	BnaA01g13240D
BnaA01g13250D	BnaA01g13250D
BnaA01g13260D	BnaA01g13260D
BnaA01g13270D	BnaA01g13270D
BnaA01g13280D	BnaA01g13280D
BnaA01g13290D	BnaA01g13290D
BnaA01g13300D	BnaA01g13300D
BnaA01g13310D	BnaA01g13310D
BnaA01g13320D	BnaA01g13320D
BnaA01g13330D	BnaA01g13330D
BnaA01g13340D	BnaA01g13340D
BnaA01g13350D	BnaA01g13350D
BnaA01g13360D	BnaA01g13360D
BnaA01g13370D	BnaA01g13370D
BnaA01g13380D	BnaA01g13380D
BnaA01g13390D	BnaA01g13390D
BnaA01g13400D	BnaA01g13400D
BnaA01g13410D	BnaA01g13410D
BnaA01g13420D	BnaA01g13420D
BnaA01g13430D	BnaA01g13430D
BnaA01g13440D	BnaA01g13440D
BnaA01g13450D	BnaA01g13450D
BnaA01g13460D	BnaA01g13460D
BnaA01g13470D	BnaA01g13470D
BnaA01g13480D	BnaA01g13480D
BnaA01g13490D	BnaA01g13490D
BnaA01g13500D	BnaA01g13500D
BnaA01g13510D	BnaA01g13510D
BnaA01g13520D	BnaA01g13520D
BnaA01g13530D	BnaA01g13530D
BnaA01g13540D	BnaA01g13540D
BnaA01g13550D	BnaA01g13550D
BnaA01g13560D	BnaA01g13560D
BnaA01g13570D	BnaA01g13570D
BnaA01g13580D	BnaA01g13580D
BnaA01g13590D	BnaA01g13590D
BnaA01g13600D	BnaA01g13600D
BnaA01g13610D	BnaA01g13610D
BnaA01g13620D	BnaA01g13620D
BnaA01g13630D	BnaA01g13630D
BnaA01g13640D	BnaA01g13640D
BnaA01g13650D	BnaA01g13650D
BnaA01g13660D	BnaA01g13660D
BnaA01g13670D	BnaA01g13670D
BnaA01g13680D	BnaA01g13680D
BnaA01g13690D	BnaA01g13690D
BnaA01g13700D	BnaA01g13700D
BnaA01g13710D	BnaA01g13710D
BnaA01g13720D	BnaA01g13720D
BnaA01g13730D	BnaA01g13730D
BnaA01g13740D	BnaA01g13740D
BnaA01g13750D	BnaA01g13750D
BnaA01g13760D	BnaA01g13760D
BnaA01g13770D	BnaA01g13770D
BnaA01g13780D	BnaA01g13780D
BnaA01g13790D	BnaA01g13790D
BnaA01g13800D	BnaA01g13800D
BnaA01g13810D	BnaA01g13810D
BnaA01g13820D	BnaA01g13820D
BnaA01g13830D	BnaA01g13830D
BnaA01g13840D	BnaA01g13840D
BnaA01g13850D	BnaA01g13850D
BnaA01g13860D	BnaA01g13860D
BnaA01g13870D	BnaA01g13870D
BnaA01g13880D	BnaA01g13880D
BnaA01g13890D	BnaA01g13890D
BnaA01g13900D	BnaA01g13900D
BnaA01g13910D	BnaA01g13910D
BnaA01g13920D	BnaA01g13920D
BnaA01g13930D	BnaA01g13930D
BnaA01g13940D	BnaA01g13940D
BnaA01g13950D	BnaA01g13950D
BnaA01g13960D	BnaA01g13960D
BnaA01g13970D	BnaA01g13970D
BnaA01g13980D	BnaA01g13980D
BnaA01g13990D	BnaA01g13990D
BnaA01g14000D	BnaA01g14000D
BnaA01g14010D	BnaA01g14010D
BnaA01g14020D	BnaA01g14020D
BnaA01g14030D	BnaA01g14030D
BnaA01g14040D	BnaA01g14040D
BnaA01g14050D	BnaA01g14050D
BnaA01g14060D	BnaA01g14060D
BnaA01g14070D	BnaA01g14070D
BnaA01g14080D	BnaA01g14080D
BnaA01g14090D	BnaA01g14090D
BnaA01g14100D	BnaA01g14100D
BnaA01g14110D	BnaA01g14110D
BnaA01g14120D	BnaA01g14120D
BnaA01g14130D	BnaA01g14130D
BnaA01g14140D	BnaA01g14140D
BnaA01g14150D	BnaA01g14150D
BnaA01g14160D	BnaA01g14160D
BnaA01g14170D	BnaA01g14170D
BnaA01g14180D	BnaA01g14180D
BnaA01g14190D	BnaA01g14190D
BnaA01g14200D	BnaA01g14200D
BnaA01g14210D	BnaA01g14210D
BnaA01g14220D	BnaA01g14220D
BnaA01g14230D	BnaA01g14230D
BnaA01g14240D	BnaA01g14240D
BnaA01g14250D	BnaA01g14250D
BnaA01g14260D	BnaA01g14260D
BnaA01g14270D	BnaA01g14270D
BnaA01g14280D	BnaA01g14280D
BnaA01g14290D	BnaA01g14290D
BnaA01g14300D	BnaA01g14300D
BnaA01g14310D	BnaA01g14310D
BnaA01g14320D	BnaA01g14320D
BnaA01g14330D	BnaA01g14330D
BnaA01g14340D	BnaA01g14340D
BnaA01g14350D	BnaA01g14350D
BnaA01g14360D	BnaA01g14360D
BnaA01g14370D	BnaA01g14370D
BnaA01g14380D	BnaA01g14380D
BnaA01g14390D	BnaA01g14390D
BnaA01g14400D	BnaA01g14400D
BnaA01g14410D	BnaA01g14410D
BnaA01g14420D	BnaA01g14420D
BnaA01g14430D	BnaA01g14430D
BnaA01g14440D	BnaA01g14440D
BnaA01g14450D	BnaA01g14450D
BnaA01g14460D	BnaA01g14460D
BnaA01g14470D	BnaA01g14470D
BnaA01g14480D	BnaA01g14480D
BnaA01g14490D	BnaA01g14490D
BnaA01g14500D	BnaA01g14500D
BnaA01g14510D	BnaA01g14510D
BnaA01g14520D	BnaA01g14520D
BnaA01g14530D	BnaA01g14530D
BnaA01g14540D	BnaA01g14540D
BnaA01g14550D	BnaA01g14550D
BnaA01g14560D	BnaA01g14560D
BnaA01g14570D	BnaA01g14570D
BnaA01g14580D	BnaA01g14580D
BnaA01g14590D	BnaA01g14590D
BnaA01g14600D	BnaA01g14600D
BnaA01g14610D	BnaA01g14610D
BnaA01g14620D	BnaA01g14620D
BnaA01g14630D	BnaA01g14630D
BnaA01g14640D	BnaA01g14640D
BnaA01g14650D	BnaA01g14650D
BnaA01g14660D	BnaA01g14660D
BnaA01g14670D	BnaA01g14670D
BnaA01g14680D	BnaA01g14680D
BnaA01g14690D	BnaA01g14690D
BnaA01g14700D	BnaA01g14700D
BnaA01g14710D	BnaA01g14710D
BnaA01g14720D	BnaA01g14720D
BnaA01g14730D	BnaA01g14730D
BnaA01g14740D	BnaA01g14740D
BnaA01g14750D	BnaA01g14750D
BnaA01g14760D	BnaA01g14760D
BnaA01g14770D	BnaA01g14770D
BnaA01g14780D	BnaA01g14780D
BnaA01g14790D	BnaA01g14790D
BnaA01g14800D	BnaA01g14800D
BnaA01g14810D	BnaA01g14810D
BnaA01g14820D	BnaA01g14820D
BnaA01g14830D	BnaA01g14830D
BnaA01g14840D	BnaA01g14840D
BnaA01g14850D	BnaA01g14850D
BnaA01g14860D	BnaA01g14860D
BnaA01g14870D	BnaA01g14870D
BnaA01g14880D	BnaA01g14880D
BnaA01g14890D	BnaA01g14890D
BnaA01g14900D	BnaA01g14900D
BnaA01g14910D	BnaA01g14910D
BnaA01g14920D	BnaA01g14920D
BnaA01g14940D	BnaA01g14940D
BnaA01g14950D	BnaA01g14950D
BnaA01g14960D	BnaA01g14960D
BnaA01g14970D	BnaA01g14970D
BnaA01g14980D	BnaA01g14980D
BnaA01g14990D	BnaA01g14990D
BnaA01g15000D	BnaA01g15000D
BnaA01g15010D	BnaA01g15010D
BnaA01g15020D	BnaA01g15020D
BnaA01g15030D	BnaA01g15030D
BnaA01g15040D	BnaA01g15040D
BnaA01g15050D	BnaA01g15050D
BnaA01g15060D	BnaA01g15060D
BnaA01g15070D	BnaA01g15070D
BnaA01g15080D	BnaA01g15080D
BnaA01g15090D	BnaA01g15090D
BnaA01g15100D	BnaA01g15100D
BnaA01g15110D	BnaA01g15110D
BnaA01g15120D	BnaA01g15120D
BnaA01g15130D	BnaA01g15130D
BnaA01g15140D	BnaA01g15140D
BnaA01g15150D	BnaA01g15150D
BnaA01g15160D	BnaA01g15160D
BnaA01g15170D	BnaA01g15170D
BnaA01g15180D	BnaA01g15180D
BnaA01g15190D	BnaA01g15190D
BnaA01g15200D	BnaA01g15200D
BnaA01g15210D	BnaA01g15210D
BnaA01g15220D	BnaA01g15220D
BnaA01g15230D	BnaA01g15230D
BnaA01g15240D	BnaA01g15240D
BnaA01g15250D	BnaA01g15250D
BnaA01g15260D	BnaA01g15260D
BnaA01g15270D	BnaA01g15270D
BnaA01g15280D	BnaA01g15280D
BnaA01g15290D	BnaA01g15290D
BnaA01g15300D	BnaA01g15300D
BnaA01g15310D	BnaA01g15310D
BnaA01g15320D	BnaA01g15320D
BnaA01g15330D	BnaA01g15330D
BnaA01g15340D	BnaA01g15340D
BnaA01g15350D	BnaA01g15350D
BnaA01g15360D	BnaA01g15360D
BnaA01g15370D	BnaA01g15370D
BnaA01g15380D	BnaA01g15380D
BnaA01g15390D	BnaA01g15390D
BnaA01g15400D	BnaA01g15400D
BnaA01g15410D	BnaA01g15410D
BnaA01g15420D	BnaA01g15420D
BnaA01g15430D	BnaA01g15430D
BnaA01g15440D	BnaA01g15440D
BnaA01g15450D	BnaA01g15450D
BnaA01g15460D	BnaA01g15460D
BnaA01g15470D	BnaA01g15470D
BnaA01g15480D	BnaA01g15480D
BnaA01g15490D	BnaA01g15490D
BnaA01g15500D	BnaA01g15500D
BnaA01g15510D	BnaA01g15510D
BnaA01g15520D	BnaA01g15520D
BnaA01g15530D	BnaA01g15530D
BnaA01g15540D	BnaA01g15540D
BnaA01g15550D	BnaA01g15550D
BnaA01g15560D	BnaA01g15560D
BnaA01g15570D	BnaA01g15570D
BnaA01g15580D	BnaA01g15580D
BnaA01g15590D	BnaA01g15590D
BnaA01g15600D	BnaA01g15600D
BnaA01g15610D	BnaA01g15610D
BnaA01g15620D	BnaA01g15620D
BnaA01g15630D	BnaA01g15630D
BnaA01g15640D	BnaA01g15640D
BnaA01g15650D	BnaA01g15650D
BnaA01g15670D	BnaA01g15670D
BnaA01g15680D	BnaA01g15680D
BnaA01g15690D	BnaA01g15690D
BnaA01g15700D	BnaA01g15700D
BnaA01g15710D	BnaA01g15710D
BnaA01g15720D	BnaA01g15720D
BnaA01g15730D	BnaA01g15730D
BnaA01g15740D	BnaA01g15740D
BnaA01g15750D	BnaA01g15750D
BnaA01g15760D	BnaA01g15760D
BnaA01g15770D	BnaA01g15770D
BnaA01g15780D	BnaA01g15780D
BnaA01g15790D	BnaA01g15790D
BnaA01g15800D	BnaA01g15800D
BnaA01g15810D	BnaA01g15810D
BnaA01g15820D	BnaA01g15820D
BnaA01g15830D	BnaA01g15830D
BnaA01g15840D	BnaA01g15840D
BnaA01g15850D	BnaA01g15850D
BnaA01g15860D	BnaA01g15860D
BnaA01g15870D	BnaA01g15870D
BnaA01g15880D	BnaA01g15880D
BnaA01g15890D	BnaA01g15890D
BnaA01g15900D	BnaA01g15900D
BnaA01g15910D	BnaA01g15910D
BnaA01g15920D	BnaA01g15920D
BnaA01g15930D	BnaA01g15930D
BnaA01g15940D	BnaA01g15940D
BnaA01g15950D	BnaA01g15950D
BnaA01g15960D	BnaA01g15960D
BnaA01g15970D	BnaA01g15970D
BnaA01g15980D	BnaA01g15980D
BnaA01g15990D	BnaA01g15990D
BnaA01g16000D	BnaA01g16000D
BnaA01g16010D	BnaA01g16010D
BnaA01g16020D	BnaA01g16020D
BnaA01g16030D	BnaA01g16030D
BnaA01g16040D	BnaA01g16040D
BnaA01g16050D	BnaA01g16050D
BnaA01g16060D	BnaA01g16060D
BnaA01g16070D	BnaA01g16070D
BnaA01g16080D	BnaA01g16080D
BnaA01g16090D	BnaA01g16090D
BnaA01g16100D	BnaA01g16100D
BnaA01g16110D	BnaA01g16110D
BnaA01g16120D	BnaA01g16120D
BnaA01g16130D	BnaA01g16130D
BnaA01g16140D	BnaA01g16140D
BnaA01g16150D	BnaA01g16150D
BnaA01g16160D	BnaA01g16160D
BnaA01g16170D	BnaA01g16170D
BnaA01g16180D	BnaA01g16180D
BnaA01g16190D	BnaA01g16190D
BnaA01g16200D	BnaA01g16200D
BnaA01g16210D	BnaA01g16210D
BnaA01g16220D	BnaA01g16220D
BnaA01g16230D	BnaA01g16230D
BnaA01g16240D	BnaA01g16240D
BnaA01g16250D	BnaA01g16250D
BnaA01g16260D	BnaA01g16260D
BnaA01g16270D	BnaA01g16270D
BnaA01g16280D	BnaA01g16280D
BnaA01g16290D	BnaA01g16290D
BnaA01g16300D	BnaA01g16300D
BnaA01g16310D	BnaA01g16310D
BnaA01g16320D	BnaA01g16320D
BnaA01g16330D	BnaA01g16330D
BnaA01g16340D	BnaA01g16340D
BnaA01g16350D	BnaA01g16350D
BnaA01g16360D	BnaA01g16360D
BnaA01g16370D	BnaA01g16370D
BnaA01g16380D	BnaA01g16380D
BnaA01g16390D	BnaA01g16390D
BnaA01g16400D	BnaA01g16400D
BnaA01g16410D	BnaA01g16410D
BnaA01g16420D	BnaA01g16420D
BnaA01g16430D	BnaA01g16430D
BnaA01g16440D	BnaA01g16440D
BnaA01g16450D	BnaA01g16450D
BnaA01g16460D	BnaA01g16460D
BnaA01g16470D	BnaA01g16470D
BnaA01g16480D	BnaA01g16480D
BnaA01g16490D	BnaA01g16490D
BnaA01g16500D	BnaA01g16500D
BnaA01g16510D	BnaA01g16510D
BnaA01g16520D	BnaA01g16520D
BnaA01g16530D	BnaA01g16530D
BnaA01g16540D	BnaA01g16540D
BnaA01g16550D	BnaA01g16550D
BnaA01g16560D	BnaA01g16560D
BnaA01g16570D	BnaA01g16570D
BnaA01g16580D	BnaA01g16580D
BnaA01g16590D	BnaA01g16590D
BnaA01g16600D	BnaA01g16600D
BnaA01g16610D	BnaA01g16610D
BnaA01g16620D	BnaA01g16620D
BnaA01g16630D	BnaA01g16630D
BnaA01g16640D	BnaA01g16640D
BnaA01g16650D	BnaA01g16650D
BnaA01g16660D	BnaA01g16660D
BnaA01g16670D	BnaA01g16670D
BnaA01g16680D	BnaA01g16680D
BnaA01g16690D	BnaA01g16690D
BnaA01g16700D	BnaA01g16700D
BnaA01g16710D	BnaA01g16710D
BnaA01g16720D	BnaA01g16720D
BnaA01g16730D	BnaA01g16730D
BnaA01g16740D	BnaA01g16740D
BnaA01g16750D	BnaA01g16750D
BnaA01g16760D	BnaA01g16760D
BnaA01g16770D	BnaA01g16770D
BnaA01g16780D	BnaA01g16780D
BnaA01g16790D	BnaA01g16790D
BnaA01g16800D	BnaA01g16800D
BnaA01g16810D	BnaA01g16810D
BnaA01g16820D	BnaA01g16820D
BnaA01g16830D	BnaA01g16830D
BnaA01g16840D	BnaA01g16840D
BnaA01g16850D	BnaA01g16850D
BnaA01g16860D	BnaA01g16860D
BnaA01g16870D	BnaA01g16870D
BnaA01g16880D	BnaA01g16880D
BnaA01g16890D	BnaA01g16890D
BnaA01g16900D	BnaA01g16900D
BnaA01g16910D	BnaA01g16910D
BnaA01g16920D	BnaA01g16920D
BnaA01g16930D	BnaA01g16930D
BnaA01g16940D	BnaA01g16940D
BnaA01g16950D	BnaA01g16950D
BnaA01g16960D	BnaA01g16960D
BnaA01g16970D	BnaA01g16970D
BnaA01g16980D	BnaA01g16980D
BnaA01g16990D	BnaA01g16990D
BnaA01g17000D	BnaA01g17000D
BnaA01g17010D	BnaA01g17010D
BnaA01g17020D	BnaA01g17020D
BnaA01g17030D	BnaA01g17030D
BnaA01g17040D	BnaA01g17040D
BnaA01g17050D	BnaA01g17050D
BnaA01g17060D	BnaA01g17060D
BnaA01g17070D	BnaA01g17070D
BnaA01g17080D	BnaA01g17080D
BnaA01g17090D	BnaA01g17090D
BnaA01g17100D	BnaA01g17100D
BnaA01g17110D	BnaA01g17110D
BnaA01g17120D	BnaA01g17120D
BnaA01g17130D	BnaA01g17130D
BnaA01g17140D	BnaA01g17140D
BnaA01g17150D	BnaA01g17150D
BnaA01g17160D	BnaA01g17160D
BnaA01g17170D	BnaA01g17170D
BnaA01g17180D	BnaA01g17180D
BnaA01g17190D	BnaA01g17190D
BnaA01g17200D	BnaA01g17200D
BnaA01g17210D	BnaA01g17210D
BnaA01g17220D	BnaA01g17220D
BnaA01g17230D	BnaA01g17230D
BnaA01g17240D	BnaA01g17240D
BnaA01g17250D	BnaA01g17250D
BnaA01g17260D	BnaA01g17260D
BnaA01g17270D	BnaA01g17270D
BnaA01g17280D	BnaA01g17280D
BnaA01g17290D	BnaA01g17290D
BnaA01g17300D	BnaA01g17300D
BnaA01g17310D	BnaA01g17310D
BnaA01g17320D	BnaA01g17320D
BnaA01g17330D	BnaA01g17330D
BnaA01g17340D	BnaA01g17340D
BnaA01g17350D	BnaA01g17350D
BnaA01g17360D	BnaA01g17360D
BnaA01g17370D	BnaA01g17370D
BnaA01g17380D	BnaA01g17380D
BnaA01g17390D	BnaA01g17390D
BnaA01g17400D	BnaA01g17400D
BnaA01g17410D	BnaA01g17410D
BnaA01g17420D	BnaA01g17420D
BnaA01g17430D	BnaA01g17430D
BnaA01g17440D	BnaA01g17440D
BnaA01g17450D	BnaA01g17450D
BnaA01g17460D	BnaA01g17460D
BnaA01g17470D	BnaA01g17470D
BnaA01g17480D	BnaA01g17480D
BnaA01g17490D	BnaA01g17490D
BnaA01g17500D	BnaA01g17500D
BnaA01g17510D	BnaA01g17510D
BnaA01g17520D	BnaA01g17520D
BnaA01g17530D	BnaA01g17530D
BnaA01g17540D	BnaA01g17540D
BnaA01g17550D	BnaA01g17550D
BnaA01g17560D	BnaA01g17560D
BnaA01g17570D	BnaA01g17570D
BnaA01g17580D	BnaA01g17580D
BnaA01g17590D	BnaA01g17590D
BnaA01g17600D	BnaA01g17600D
BnaA01g17610D	BnaA01g17610D
BnaA01g17620D	BnaA01g17620D
BnaA01g17630D	BnaA01g17630D
BnaA01g17640D	BnaA01g17640D
BnaA01g17650D	BnaA01g17650D
BnaA01g17660D	BnaA01g17660D
BnaA01g17670D	BnaA01g17670D
BnaA01g17680D	BnaA01g17680D
BnaA01g17690D	BnaA01g17690D
BnaA01g17700D	BnaA01g17700D
BnaA01g17710D	BnaA01g17710D
BnaA01g17720D	BnaA01g17720D
BnaA01g17730D	BnaA01g17730D
BnaA01g17740D	BnaA01g17740D
BnaA01g17750D	BnaA01g17750D
BnaA01g17760D	BnaA01g17760D
BnaA01g17770D	BnaA01g17770D
BnaA01g17780D	BnaA01g17780D
BnaA01g17790D	BnaA01g17790D
BnaA01g17800D	BnaA01g17800D
BnaA01g17810D	BnaA01g17810D
BnaA01g17830D	BnaA01g17830D
BnaA01g17840D	BnaA01g17840D
BnaA01g17850D	BnaA01g17850D
BnaA01g17860D	BnaA01g17860D
BnaA01g17870D	BnaA01g17870D
BnaA01g17880D	BnaA01g17880D
BnaA01g17890D	BnaA01g17890D
BnaA01g17900D	BnaA01g17900D
BnaA01g17910D	BnaA01g17910D
BnaA01g17920D	BnaA01g17920D
BnaA01g17930D	BnaA01g17930D
BnaA01g17940D	BnaA01g17940D
BnaA01g17950D	BnaA01g17950D
BnaA01g17960D	BnaA01g17960D
BnaA01g17970D	BnaA01g17970D
BnaA01g17980D	BnaA01g17980D
BnaA01g17990D	BnaA01g17990D
BnaA01g18000D	BnaA01g18000D
BnaA01g18010D	BnaA01g18010D
BnaA01g18020D	BnaA01g18020D
BnaA01g18030D	BnaA01g18030D
BnaA01g18040D	BnaA01g18040D
BnaA01g18050D	BnaA01g18050D
BnaA01g18060D	BnaA01g18060D
BnaA01g18070D	BnaA01g18070D
BnaA01g18080D	BnaA01g18080D
BnaA01g18090D	BnaA01g18090D
BnaA01g18100D	BnaA01g18100D
BnaA01g18110D	BnaA01g18110D
BnaA01g18120D	BnaA01g18120D
BnaA01g18130D	BnaA01g18130D
BnaA01g18140D	BnaA01g18140D
BnaA01g18150D	BnaA01g18150D
BnaA01g18160D	BnaA01g18160D
BnaA01g18170D	BnaA01g18170D
BnaA01g18180D	BnaA01g18180D
BnaA01g18190D	BnaA01g18190D
BnaA01g18200D	BnaA01g18200D
BnaA01g18210D	BnaA01g18210D
BnaA01g18220D	BnaA01g18220D
BnaA01g18230D	BnaA01g18230D
BnaA01g18240D	BnaA01g18240D
BnaA01g18250D	BnaA01g18250D
BnaA01g18260D	BnaA01g18260D
BnaA01g18270D	BnaA01g18270D
BnaA01g18280D	BnaA01g18280D
BnaA01g18290D	BnaA01g18290D
BnaA01g18300D	BnaA01g18300D
BnaA01g18310D	BnaA01g18310D
BnaA01g18320D	BnaA01g18320D
BnaA01g18330D	BnaA01g18330D
BnaA01g18340D	BnaA01g18340D
BnaA01g18350D	BnaA01g18350D
BnaA01g18360D	BnaA01g18360D
BnaA01g18370D	BnaA01g18370D
BnaA01g18380D	BnaA01g18380D
BnaA01g18390D	BnaA01g18390D
BnaA01g18400D	BnaA01g18400D
BnaA01g18410D	BnaA01g18410D
BnaA01g18420D	BnaA01g18420D
BnaA01g18430D	BnaA01g18430D
BnaA01g18440D	BnaA01g18440D
BnaA01g18450D	BnaA01g18450D
BnaA01g18460D	BnaA01g18460D
BnaA01g18470D	BnaA01g18470D
BnaA01g18480D	BnaA01g18480D
BnaA01g18490D	BnaA01g18490D
BnaA01g18500D	BnaA01g18500D
BnaA01g18510D	BnaA01g18510D
BnaA01g18520D	BnaA01g18520D
BnaA01g18530D	BnaA01g18530D
BnaA01g18540D	BnaA01g18540D
BnaA01g18550D	BnaA01g18550D
BnaA01g18560D	BnaA01g18560D
BnaA01g18570D	BnaA01g18570D
BnaA01g18580D	BnaA01g18580D
BnaA01g18590D	BnaA01g18590D
BnaA01g18600D	BnaA01g18600D
BnaA01g18610D	BnaA01g18610D
BnaA01g18620D	BnaA01g18620D
BnaA01g18630D	BnaA01g18630D
BnaA01g18640D	BnaA01g18640D
BnaA01g18650D	BnaA01g18650D
BnaA01g18660D	BnaA01g18660D
BnaA01g18670D	BnaA01g18670D
BnaA01g18680D	BnaA01g18680D
BnaA01g18690D	BnaA01g18690D
BnaA01g18700D	BnaA01g18700D
BnaA01g18710D	BnaA01g18710D
BnaA01g18720D	BnaA01g18720D
BnaA01g18730D	BnaA01g18730D
BnaA01g18740D	BnaA01g18740D
BnaA01g18750D	BnaA01g18750D
BnaA01g18760D	BnaA01g18760D
BnaA01g18770D	BnaA01g18770D
BnaA01g18780D	BnaA01g18780D
BnaA01g18790D	BnaA01g18790D
BnaA01g18800D	BnaA01g18800D
BnaA01g18810D	BnaA01g18810D
BnaA01g18820D	BnaA01g18820D
BnaA01g18830D	BnaA01g18830D
BnaA01g18840D	BnaA01g18840D
BnaA01g18850D	BnaA01g18850D
BnaA01g18860D	BnaA01g18860D
BnaA01g18870D	BnaA01g18870D
BnaA01g18880D	BnaA01g18880D
BnaA01g18890D	BnaA01g18890D
BnaA01g18900D	BnaA01g18900D
BnaA01g18910D	BnaA01g18910D
BnaA01g18920D	BnaA01g18920D
BnaA01g18930D	BnaA01g18930D
BnaA01g18940D	BnaA01g18940D
BnaA01g18950D	BnaA01g18950D
BnaA01g18960D	BnaA01g18960D
BnaA01g18970D	BnaA01g18970D
BnaA01g18980D	BnaA01g18980D
BnaA01g18990D	BnaA01g18990D
BnaA01g19000D	BnaA01g19000D
BnaA01g19010D	BnaA01g19010D
BnaA01g19020D	BnaA01g19020D
BnaA01g19030D	BnaA01g19030D
BnaA01g19040D	BnaA01g19040D
BnaA01g19050D	BnaA01g19050D
BnaA01g19060D	BnaA01g19060D
BnaA01g19070D	BnaA01g19070D
BnaA01g19080D	BnaA01g19080D
BnaA01g19090D	BnaA01g19090D
BnaA01g19100D	BnaA01g19100D
BnaA01g19110D	BnaA01g19110D
BnaA01g19120D	BnaA01g19120D
BnaA01g19130D	BnaA01g19130D
BnaA01g19140D	BnaA01g19140D
BnaA01g19150D	BnaA01g19150D
BnaA01g19160D	BnaA01g19160D
BnaA01g19170D	BnaA01g19170D
BnaA01g19180D	BnaA01g19180D
BnaA01g19190D	BnaA01g19190D
BnaA01g19200D	BnaA01g19200D
BnaA01g19210D	BnaA01g19210D
BnaA01g19220D	BnaA01g19220D
BnaA01g19230D	BnaA01g19230D
BnaA01g19240D	BnaA01g19240D
BnaA01g19250D	BnaA01g19250D
BnaA01g19260D	BnaA01g19260D
BnaA01g19270D	BnaA01g19270D
BnaA01g19280D	BnaA01g19280D
BnaA01g19290D	BnaA01g19290D
BnaA01g19300D	BnaA01g19300D
BnaA01g19310D	BnaA01g19310D
BnaA01g19320D	BnaA01g19320D
BnaA01g19330D	BnaA01g19330D
BnaA01g19340D	BnaA01g19340D
BnaA01g19350D	BnaA01g19350D
BnaA01g19360D	BnaA01g19360D
BnaA01g19370D	BnaA01g19370D
BnaA01g19380D	BnaA01g19380D
BnaA01g19390D	BnaA01g19390D
BnaA01g19400D	BnaA01g19400D
BnaA01g19410D	BnaA01g19410D
BnaA01g19420D	BnaA01g19420D
BnaA01g19430D	BnaA01g19430D
BnaA01g19440D	BnaA01g19440D
BnaA01g19450D	BnaA01g19450D
BnaA01g19460D	BnaA01g19460D
BnaA01g19470D	BnaA01g19470D
BnaA01g19480D	BnaA01g19480D
BnaA01g19490D	BnaA01g19490D
BnaA01g19500D	BnaA01g19500D
BnaA01g19510D	BnaA01g19510D
BnaA01g19520D	BnaA01g19520D
BnaA01g19530D	BnaA01g19530D
BnaA01g19540D	BnaA01g19540D
BnaA01g19550D	BnaA01g19550D
BnaA01g19560D	BnaA01g19560D
BnaA01g19570D	BnaA01g19570D
BnaA01g19580D	BnaA01g19580D
BnaA01g19590D	BnaA01g19590D
BnaA01g19600D	BnaA01g19600D
BnaA01g19620D	BnaA01g19620D
BnaA01g19630D	BnaA01g19630D
BnaA01g19640D	BnaA01g19640D
BnaA01g19650D	BnaA01g19650D
BnaA01g19660D	BnaA01g19660D
BnaA01g19670D	BnaA01g19670D
BnaA01g19680D	BnaA01g19680D
BnaA01g19690D	BnaA01g19690D
BnaA01g19700D	BnaA01g19700D
BnaA01g19710D	BnaA01g19710D
BnaA01g19720D	BnaA01g19720D
BnaA01g19730D	BnaA01g19730D
BnaA01g19740D	BnaA01g19740D
BnaA01g19750D	BnaA01g19750D
BnaA01g19760D	BnaA01g19760D
BnaA01g19770D	BnaA01g19770D
BnaA01g19780D	BnaA01g19780D
BnaA01g19790D	BnaA01g19790D
BnaA01g19800D	BnaA01g19800D
BnaA01g19810D	BnaA01g19810D
BnaA01g19820D	BnaA01g19820D
BnaA01g19830D	BnaA01g19830D
BnaA01g19840D	BnaA01g19840D
BnaA01g19850D	BnaA01g19850D
BnaA01g19860D	BnaA01g19860D
BnaA01g19870D	BnaA01g19870D
BnaA01g19880D	BnaA01g19880D
BnaA01g19890D	BnaA01g19890D
BnaA01g19900D	BnaA01g19900D
BnaA01g19910D	BnaA01g19910D
BnaA01g19920D	BnaA01g19920D
BnaA01g19930D	BnaA01g19930D
BnaA01g19940D	BnaA01g19940D
BnaA01g19950D	BnaA01g19950D
BnaA01g19960D	BnaA01g19960D
BnaA01g19970D	BnaA01g19970D
BnaA01g19990D	BnaA01g19990D
BnaA01g20000D	BnaA01g20000D
BnaA01g20010D	BnaA01g20010D
BnaA01g20020D	BnaA01g20020D
BnaA01g20030D	BnaA01g20030D
BnaA01g20040D	BnaA01g20040D
BnaA01g20050D	BnaA01g20050D
BnaA01g20060D	BnaA01g20060D
BnaA01g20070D	BnaA01g20070D
BnaA01g20080D	BnaA01g20080D
BnaA01g20090D	BnaA01g20090D
BnaA01g20100D	BnaA01g20100D
BnaA01g20110D	BnaA01g20110D
BnaA01g20120D	BnaA01g20120D
BnaA01g20130D	BnaA01g20130D
BnaA01g20140D	BnaA01g20140D
BnaA01g20150D	BnaA01g20150D
[truncated: 98,837 more rows]
