# Supplementary material for: SeqEnrich: A tool to predict transcription factor networks from co-expressed Arabidopsis and Brassica napus gene sets
Source: PLoS One. 2017 Jun 2;12(6):e0178256. doi: 10.1371/journal.pone.0178256 (PMC5456048; doi:10.1371/journal.pone.0178256)
Supplement: S2 File — Updated versions of the SeqEnrich source code will be deposited as they become available at the SourceForge open-source repository (https://sourceforge.net/). (ZIP) [file pone.0178256.s002.zip › seqenrich_src/Database/brassica/Bnapus-GOAnnotation.txt]

BnaA01g00010D	BnaA01g00010D	signal peptidase complex	GO:0005787	comp	signal peptidase complex
BnaA01g00010D	BnaA01g00010D	signal peptide processing	GO:0006465	proc	signal peptide processing
BnaA01g00010D	BnaA01g00010D	peptidase activity	GO:0008233	func	peptidase activity
BnaA01g00010D	BnaA01g00010D	integral component of membrane	GO:0016021	comp	integral component of membrane
BnaA01g00020D	BnaA01g00020D	molecular_function	GO:0003674	func	molecular_function
BnaA01g00020D	BnaA01g00020D	biological_process	GO:0008150	proc	biological_process
BnaA01g00020D	BnaA01g00020D	chloroplast	GO:0009507	comp	chloroplast
BnaA01g00020D	BnaA01g00020D	integral component of membrane	GO:0016021	comp	integral component of membrane
BnaA01g00030D	BnaA01g00030D	transcription corepressor activity	GO:0003714	func	transcription corepressor activity
BnaA01g00030D	BnaA01g00030D	mitochondrion	GO:0005739	comp	mitochondrion
BnaA01g00030D	BnaA01g00030D	transcription, DNA-templated	GO:0006351	proc	transcription, DNA-templated
BnaA01g00030D	BnaA01g00030D	termination of G-protein coupled receptor signaling pathway	GO:0038032	proc	termination of G-protein coupled receptor signaling pathway
BnaA01g00040D	BnaA01g00040D	molecular_function	GO:0003674	func	molecular_function
BnaA01g00040D	BnaA01g00040D	biological_process	GO:0008150	proc	biological_process
BnaA01g00040D	BnaA01g00040D	chloroplast	GO:0009507	comp	chloroplast
BnaA01g00050D	BnaA01g00050D	transcription factor activity, sequence-specific DNA binding	GO:0003700	func	transcription factor activity, sequence-specific DNA binding
BnaA01g00050D	BnaA01g00050D	nucleus	GO:0005634	comp	nucleus
BnaA01g00050D	BnaA01g00050D	transcription, DNA-templated	GO:0006351	proc	transcription, DNA-templated
BnaA01g00050D	BnaA01g00050D	regulation of transcription, DNA-templated	GO:0006355	proc	regulation of transcription, DNA-templated
BnaA01g00050D	BnaA01g00050D	response to blue light	GO:0009637	proc	response to blue light
BnaA01g00050D	BnaA01g00050D	negative regulation of cell growth	GO:0030308	proc	negative regulation of cell growth
BnaA01g00050D	BnaA01g00050D	sequence-specific DNA binding	GO:0043565	func	sequence-specific DNA binding
BnaA01g00050D	BnaA01g00050D	positive regulation of transcription, DNA-templated	GO:0045893	proc	positive regulation of transcription, DNA-templated
BnaA01g00050D	BnaA01g00050D	regulation of timing of transition from vegetative to reproductive phase	GO:0048510	proc	regulation of timing of transition from vegetative to reproductive phase
BnaA01g00050D	BnaA01g00050D	photoperiodism, flowering	GO:0048573	proc	photoperiodism, flowering
BnaA01g00060D	BnaA01g00060D	phospholipid binding	GO:0005543	func	phospholipid binding
BnaA01g00060D	BnaA01g00060D	mitochondrion	GO:0005739	comp	mitochondrion
BnaA01g00060D	BnaA01g00060D	Golgi apparatus	GO:0005794	comp	Golgi apparatus
BnaA01g00060D	BnaA01g00060D	coated pit	GO:0005905	comp	coated pit
BnaA01g00060D	BnaA01g00060D	endocytosis	GO:0006897	proc	endocytosis
BnaA01g00060D	BnaA01g00060D	clathrin-coated vesicle	GO:0030136	comp	clathrin-coated vesicle
BnaA01g00070D	BnaA01g00070D	plasma membrane	GO:0005886	comp	plasma membrane
BnaA01g00070D	BnaA01g00070D	multicellular organismal development	GO:0007275	proc	multicellular organismal development
BnaA01g00070D	BnaA01g00070D	anchored component of membrane	GO:0031225	comp	anchored component of membrane
BnaA01g00080D	BnaA01g00080D	molecular_function	GO:0003674	func	molecular_function
BnaA01g00080D	BnaA01g00080D	mitochondrion	GO:0005739	comp	mitochondrion
BnaA01g00080D	BnaA01g00080D	biological_process	GO:0008150	proc	biological_process
BnaA01g00080D	BnaA01g00080D	chloroplast	GO:0009507	comp	chloroplast
BnaA01g00090D	BnaA01g00090D	transporter activity	GO:0005215	func	transporter activity
BnaA01g00090D	BnaA01g00090D	plasma membrane	GO:0005886	comp	plasma membrane
BnaA01g00090D	BnaA01g00090D	membrane	GO:0016020	comp	membrane
BnaA01g00090D	BnaA01g00090D	integral component of membrane	GO:0016021	comp	integral component of membrane
BnaA01g00090D	BnaA01g00090D	transmembrane transporter activity	GO:0022857	func	transmembrane transporter activity
BnaA01g00090D	BnaA01g00090D	transmembrane transport	GO:0055085	proc	transmembrane transport
BnaA01g00100D	BnaA01g00100D	catalytic activity	GO:0003824	func	catalytic activity
BnaA01g00100D	BnaA01g00100D	endosome	GO:0005768	comp	endosome
BnaA01g00100D	BnaA01g00100D	Golgi apparatus	GO:0005794	comp	Golgi apparatus
BnaA01g00100D	BnaA01g00100D	trans-Golgi network	GO:0005802	comp	trans-Golgi network
BnaA01g00100D	BnaA01g00100D	biological_process	GO:0008150	proc	biological_process
BnaA01g00100D	BnaA01g00100D	membrane	GO:0016020	comp	membrane
BnaA01g00100D	BnaA01g00100D	transferase activity	GO:0016740	func	transferase activity
BnaA01g00110D	BnaA01g00110D	extracellular region	GO:0005576	comp	extracellular region
BnaA01g00110D	BnaA01g00110D	carbohydrate metabolic process	GO:0005975	proc	carbohydrate metabolic process
BnaA01g00110D	BnaA01g00110D	lyase activity	GO:0016829	func	lyase activity
BnaA01g00110D	BnaA01g00110D	carbohydrate binding	GO:0030246	func	carbohydrate binding
BnaA01g00120D	BnaA01g00120D	RNA methylation	GO:0001510	proc	RNA methylation
BnaA01g00120D	BnaA01g00120D	RNA binding	GO:0003723	func	RNA binding
BnaA01g00120D	BnaA01g00120D	RNA processing	GO:0006396	proc	RNA processing
BnaA01g00120D	BnaA01g00120D	methyltransferase activity	GO:0008168	func	methyltransferase activity
BnaA01g00120D	BnaA01g00120D	RNA methyltransferase activity	GO:0008173	func	RNA methyltransferase activity
BnaA01g00120D	BnaA01g00120D	chloroplast	GO:0009507	comp	chloroplast
BnaA01g00130D	BnaA01g00130D	DNA binding	GO:0003677	func	DNA binding
BnaA01g00130D	BnaA01g00130D	transcription factor activity, sequence-specific DNA binding	GO:0003700	func	transcription factor activity, sequence-specific DNA binding
BnaA01g00130D	BnaA01g00130D	nucleus	GO:0005634	comp	nucleus
BnaA01g00130D	BnaA01g00130D	transcription, DNA-templated	GO:0006351	proc	transcription, DNA-templated
BnaA01g00130D	BnaA01g00130D	regulation of transcription, DNA-templated	GO:0006355	proc	regulation of transcription, DNA-templated
BnaA01g00130D	BnaA01g00130D	floral organ abscission	GO:0010227	proc	floral organ abscission
BnaA01g00130D	BnaA01g00130D	positive regulation of transcription, DNA-templated	GO:0045893	proc	positive regulation of transcription, DNA-templated
BnaA01g00130D	BnaA01g00130D	metal ion binding	GO:0046872	func	metal ion binding
BnaA01g00140D	BnaA01g00140D	cytoplasm	GO:0005737	comp	cytoplasm
BnaA01g00140D	BnaA01g00140D	zinc ion binding	GO:0008270	func	zinc ion binding
BnaA01g00140D	BnaA01g00140D	response to bacterium	GO:0009617	proc	response to bacterium
BnaA01g00140D	BnaA01g00140D	plant-type hypersensitive response	GO:0009626	proc	plant-type hypersensitive response
BnaA01g00140D	BnaA01g00140D	lignin biosynthetic process	GO:0009809	proc	lignin biosynthetic process
BnaA01g00140D	BnaA01g00140D	cinnamyl-alcohol dehydrogenase activity	GO:0045551	func	cinnamyl-alcohol dehydrogenase activity
BnaA01g00140D	BnaA01g00140D	sinapyl alcohol dehydrogenase activity	GO:0052747	func	sinapyl alcohol dehydrogenase activity
BnaA01g00140D	BnaA01g00140D	oxidation-reduction process	GO:0055114	proc	oxidation-reduction process
BnaA01g00150D	BnaA01g00150D	cytoplasm	GO:0005737	comp	cytoplasm
BnaA01g00150D	BnaA01g00150D	zinc ion binding	GO:0008270	func	zinc ion binding
BnaA01g00150D	BnaA01g00150D	lignin biosynthetic process	GO:0009809	proc	lignin biosynthetic process
BnaA01g00150D	BnaA01g00150D	cinnamyl-alcohol dehydrogenase activity	GO:0045551	func	cinnamyl-alcohol dehydrogenase activity
BnaA01g00150D	BnaA01g00150D	sinapyl alcohol dehydrogenase activity	GO:0052747	func	sinapyl alcohol dehydrogenase activity
BnaA01g00150D	BnaA01g00150D	oxidation-reduction process	GO:0055114	proc	oxidation-reduction process
BnaA01g00160D	BnaA01g00160D	DNA binding	GO:0003677	func	DNA binding
BnaA01g00160D	BnaA01g00160D	transcription factor activity, sequence-specific DNA binding	GO:0003700	func	transcription factor activity, sequence-specific DNA binding
BnaA01g00160D	BnaA01g00160D	protein binding	GO:0005515	func	protein binding
BnaA01g00160D	BnaA01g00160D	nucleus	GO:0005634	comp	nucleus
BnaA01g00160D	BnaA01g00160D	transcription, DNA-templated	GO:0006351	proc	transcription, DNA-templated
BnaA01g00160D	BnaA01g00160D	regulation of transcription, DNA-templated	GO:0006355	proc	regulation of transcription, DNA-templated
BnaA01g00160D	BnaA01g00160D	transcription factor binding	GO:0008134	func	transcription factor binding
BnaA01g00160D	BnaA01g00160D	protein dimerization activity	GO:0046983	func	protein dimerization activity
BnaA01g00170D	BnaA01g00170D	glycine hydroxymethyltransferase activity	GO:0004372	func	glycine hydroxymethyltransferase activity
BnaA01g00170D	BnaA01g00170D	protein binding	GO:0005515	func	protein binding
BnaA01g00170D	BnaA01g00170D	nucleus	GO:0005634	comp	nucleus
BnaA01g00170D	BnaA01g00170D	mitochondrion	GO:0005739	comp	mitochondrion
BnaA01g00170D	BnaA01g00170D	mitochondrial matrix	GO:0005759	comp	mitochondrial matrix
BnaA01g00170D	BnaA01g00170D	cytosol	GO:0005829	comp	cytosol
BnaA01g00170D	BnaA01g00170D	plasma membrane	GO:0005886	comp	plasma membrane
BnaA01g00170D	BnaA01g00170D	glycine metabolic process	GO:0006544	proc	glycine metabolic process
BnaA01g00170D	BnaA01g00170D	glycine metabolic process	GO:0006544	proc	glycine metabolic process
BnaA01g00170D	BnaA01g00170D	glycine metabolic process	GO:0006544	proc	glycine metabolic process
BnaA01g00170D	BnaA01g00170D	L-serine metabolic process	GO:0006563	proc	L-serine metabolic process
BnaA01g00170D	BnaA01g00170D	L-serine metabolic process	GO:0006563	proc	L-serine metabolic process
BnaA01g00170D	BnaA01g00170D	L-serine metabolic process	GO:0006563	proc	L-serine metabolic process
BnaA01g00170D	BnaA01g00170D	circadian rhythm	GO:0007623	proc	circadian rhythm
BnaA01g00170D	BnaA01g00170D	poly(U) RNA binding	GO:0008266	func	poly(U) RNA binding
BnaA01g00170D	BnaA01g00170D	response to cold	GO:0009409	proc	response to cold
BnaA01g00170D	BnaA01g00170D	response to cold	GO:0009409	proc	response to cold
BnaA01g00170D	BnaA01g00170D	response to light stimulus	GO:0009416	proc	response to light stimulus
BnaA01g00170D	BnaA01g00170D	chloroplast	GO:0009507	comp	chloroplast
BnaA01g00170D	BnaA01g00170D	chloroplast thylakoid	GO:0009534	comp	chloroplast thylakoid
BnaA01g00170D	BnaA01g00170D	chloroplast thylakoid	GO:0009534	comp	chloroplast thylakoid
BnaA01g00170D	BnaA01g00170D	chloroplast thylakoid	GO:0009534	comp	chloroplast thylakoid
BnaA01g00170D	BnaA01g00170D	chloroplast stroma	GO:0009570	comp	chloroplast stroma
BnaA01g00170D	BnaA01g00170D	chloroplast stroma	GO:0009570	comp	chloroplast stroma
BnaA01g00170D	BnaA01g00170D	chloroplast stroma	GO:0009570	comp	chloroplast stroma
BnaA01g00170D	BnaA01g00170D	chloroplast stroma	GO:0009570	comp	chloroplast stroma
BnaA01g00170D	BnaA01g00170D	plant-type hypersensitive response	GO:0009626	proc	plant-type hypersensitive response
BnaA01g00170D	BnaA01g00170D	plant-type hypersensitive response	GO:0009626	proc	plant-type hypersensitive response
BnaA01g00170D	BnaA01g00170D	photorespiration	GO:0009853	proc	photorespiration
BnaA01g00170D	BnaA01g00170D	stromule	GO:0010319	comp	stromule
BnaA01g00170D	BnaA01g00170D	membrane	GO:0016020	comp	membrane
BnaA01g00170D	BnaA01g00170D	glycine decarboxylation via glycine cleavage system	GO:0019464	proc	glycine decarboxylation via glycine cleavage system
BnaA01g00170D	BnaA01g00170D	cytosolic ribosome	GO:0022626	comp	cytosolic ribosome
BnaA01g00170D	BnaA01g00170D	cytosolic ribosome	GO:0022626	comp	cytosolic ribosome
BnaA01g00170D	BnaA01g00170D	cytosolic ribosome	GO:0022626	comp	cytosolic ribosome
BnaA01g00170D	BnaA01g00170D	cytosolic ribosome	GO:0022626	comp	cytosolic ribosome
BnaA01g00170D	BnaA01g00170D	pyridoxal phosphate binding	GO:0030170	func	pyridoxal phosphate binding
BnaA01g00170D	BnaA01g00170D	tetrahydrofolate interconversion	GO:0035999	proc	tetrahydrofolate interconversion
BnaA01g00170D	BnaA01g00170D	response to cadmium ion	GO:0046686	proc	response to cadmium ion
BnaA01g00170D	BnaA01g00170D	apoplast	GO:0048046	comp	apoplast
BnaA01g00180D	BnaA01g00180D	molecular_function	GO:0003674	func	molecular_function
BnaA01g00180D	BnaA01g00180D	biological_process	GO:0008150	proc	biological_process
BnaA01g00180D	BnaA01g00180D	chloroplast	GO:0009507	comp	chloroplast
BnaA01g00180D	BnaA01g00180D	chloroplast thylakoid membrane	GO:0009535	comp	chloroplast thylakoid membrane
BnaA01g00180D	BnaA01g00180D	chloroplast envelope	GO:0009941	comp	chloroplast envelope
BnaA01g00190D	BnaA01g00190D	ATP binding	GO:0005524	func	ATP binding
BnaA01g00190D	BnaA01g00190D	cell wall	GO:0005618	comp	cell wall
BnaA01g00190D	BnaA01g00190D	mitochondrion	GO:0005739	comp	mitochondrion
BnaA01g00190D	BnaA01g00190D	mitochondrial matrix	GO:0005759	comp	mitochondrial matrix
BnaA01g00190D	BnaA01g00190D	vacuolar membrane	GO:0005774	comp	vacuolar membrane
BnaA01g00190D	BnaA01g00190D	protein folding	GO:0006457	proc	protein folding
BnaA01g00190D	BnaA01g00190D	zinc ion binding	GO:0008270	func	zinc ion binding
BnaA01g00190D	BnaA01g00190D	response to salt stress	GO:0009651	proc	response to salt stress
BnaA01g00190D	BnaA01g00190D	response to cytokinin	GO:0009735	proc	response to cytokinin
BnaA01g00190D	BnaA01g00190D	response to cadmium ion	GO:0046686	proc	response to cadmium ion
BnaA01g00190D	BnaA01g00190D	unfolded protein binding	GO:0051082	func	unfolded protein binding
BnaA01g00200D	BnaA01g00200D	nucleus	GO:0005634	comp	nucleus
BnaA01g00200D	BnaA01g00200D	biological_process	GO:0008150	proc	biological_process
BnaA01g00200D	BnaA01g00200D	zinc ion binding	GO:0008270	func	zinc ion binding
BnaA01g00210D	BnaA01g00210D	phosphoenolpyruvate carboxykinase (ATP) activity	GO:0004612	func	phosphoenolpyruvate carboxykinase (ATP) activity
BnaA01g00210D	BnaA01g00210D	ATP binding	GO:0005524	func	ATP binding
BnaA01g00210D	BnaA01g00210D	nucleus	GO:0005634	comp	nucleus
BnaA01g00210D	BnaA01g00210D	nucleolus	GO:0005730	comp	nucleolus
BnaA01g00210D	BnaA01g00210D	cytoplasm	GO:0005737	comp	cytoplasm
BnaA01g00210D	BnaA01g00210D	cytosol	GO:0005829	comp	cytosol
BnaA01g00210D	BnaA01g00210D	gluconeogenesis	GO:0006094	proc	gluconeogenesis
BnaA01g00210D	BnaA01g00210D	defense response to fungus, incompatible interaction	GO:0009817	proc	defense response to fungus, incompatible interaction
BnaA01g00210D	BnaA01g00210D	defense response to fungus, incompatible interaction	GO:0009817	proc	defense response to fungus, incompatible interaction
BnaA01g00210D	BnaA01g00210D	membrane	GO:0016020	comp	membrane
BnaA01g00210D	BnaA01g00210D	cellular response to phosphate starvation	GO:0016036	proc	cellular response to phosphate starvation
BnaA01g00210D	BnaA01g00210D	response to cadmium ion	GO:0046686	proc	response to cadmium ion
BnaA01g00220D	BnaA01g00220D	molecular_function	GO:0003674	func	molecular_function
BnaA01g00220D	BnaA01g00220D	mitochondrion	GO:0005739	comp	mitochondrion
BnaA01g00220D	BnaA01g00220D	biological_process	GO:0008150	proc	biological_process
BnaA01g00230D	BnaA01g00230D	DNA binding	GO:0003677	func	DNA binding
BnaA01g00230D	BnaA01g00230D	transcription factor activity, sequence-specific DNA binding	GO:0003700	func	transcription factor activity, sequence-specific DNA binding
BnaA01g00230D	BnaA01g00230D	nucleus	GO:0005634	comp	nucleus
BnaA01g00230D	BnaA01g00230D	transcription, DNA-templated	GO:0006351	proc	transcription, DNA-templated
BnaA01g00230D	BnaA01g00230D	regulation of transcription, DNA-templated	GO:0006355	proc	regulation of transcription, DNA-templated
BnaA01g00230D	BnaA01g00230D	protein dimerization activity	GO:0046983	func	protein dimerization activity
BnaA01g00240D	BnaA01g00240D	response to hypoxia	GO:0001666	proc	response to hypoxia
BnaA01g00240D	BnaA01g00240D	cellular glucose homeostasis	GO:0001678	proc	cellular glucose homeostasis
BnaA01g00240D	BnaA01g00240D	hexokinase activity	GO:0004396	func	hexokinase activity
BnaA01g00240D	BnaA01g00240D	ATP binding	GO:0005524	func	ATP binding
BnaA01g00240D	BnaA01g00240D	glucose binding	GO:0005536	func	glucose binding
BnaA01g00240D	BnaA01g00240D	mitochondrion	GO:0005739	comp	mitochondrion
BnaA01g00240D	BnaA01g00240D	cytosol	GO:0005829	comp	cytosol
BnaA01g00240D	BnaA01g00240D	glycolytic process	GO:0006096	proc	glycolytic process
BnaA01g00240D	BnaA01g00240D	glycolytic process	GO:0006096	proc	glycolytic process
BnaA01g00240D	BnaA01g00240D	glycolytic process	GO:0006096	proc	glycolytic process
BnaA01g00240D	BnaA01g00240D	response to osmotic stress	GO:0006970	proc	response to osmotic stress
BnaA01g00240D	BnaA01g00240D	cellular response to DNA damage stimulus	GO:0006974	proc	cellular response to DNA damage stimulus
BnaA01g00240D	BnaA01g00240D	response to oxidative stress	GO:0006979	proc	response to oxidative stress
BnaA01g00240D	BnaA01g00240D	response to heat	GO:0009408	proc	response to heat
BnaA01g00240D	BnaA01g00240D	response to cold	GO:0009409	proc	response to cold
BnaA01g00240D	BnaA01g00240D	response to water deprivation	GO:0009414	proc	response to water deprivation
BnaA01g00240D	BnaA01g00240D	response to water deprivation	GO:0009414	proc	response to water deprivation
BnaA01g00240D	BnaA01g00240D	response to salt stress	GO:0009651	proc	response to salt stress
BnaA01g00240D	BnaA01g00240D	response to salt stress	GO:0009651	proc	response to salt stress
BnaA01g00240D	BnaA01g00240D	response to UV-B	GO:0010224	proc	response to UV-B
BnaA01g00240D	BnaA01g00240D	mannokinase activity	GO:0019158	func	mannokinase activity
BnaA01g00240D	BnaA01g00240D	carbohydrate phosphorylation	GO:0046835	proc	carbohydrate phosphorylation
BnaA01g00250D	BnaA01g00250D	molecular_function	GO:0003674	func	molecular_function
BnaA01g00250D	BnaA01g00250D	extracellular region	GO:0005576	comp	extracellular region
BnaA01g00250D	BnaA01g00250D	biological_process	GO:0008150	proc	biological_process
BnaA01g00260D	BnaA01g00260D	calmodulin-dependent protein kinase activity	GO:0004683	func	calmodulin-dependent protein kinase activity
BnaA01g00260D	BnaA01g00260D	plasma membrane	GO:0005886	comp	plasma membrane
BnaA01g00260D	BnaA01g00260D	protein phosphorylation	GO:0006468	proc	protein phosphorylation
BnaA01g00260D	BnaA01g00260D	chloroplast	GO:0009507	comp	chloroplast
BnaA01g00270D	BnaA01g00270D	protein binding	GO:0005515	func	protein binding
BnaA01g00270D	BnaA01g00270D	cytoplasm	GO:0005737	comp	cytoplasm
BnaA01g00270D	BnaA01g00270D	ethylene biosynthetic process	GO:0009693	proc	ethylene biosynthetic process
BnaA01g00270D	BnaA01g00270D	fruit ripening	GO:0009835	proc	fruit ripening
BnaA01g00270D	BnaA01g00270D	1-aminocyclopropane-1-carboxylate synthase activity	GO:0016847	func	1-aminocyclopropane-1-carboxylate synthase activity
BnaA01g00270D	BnaA01g00270D	pyridoxal phosphate binding	GO:0030170	func	pyridoxal phosphate binding
BnaA01g00270D	BnaA01g00270D	identical protein binding	GO:0042802	func	identical protein binding
BnaA01g00280D	BnaA01g00280D	squalene monooxygenase activity	GO:0004506	func	squalene monooxygenase activity
BnaA01g00280D	BnaA01g00280D	extracellular region	GO:0005576	comp	extracellular region
BnaA01g00280D	BnaA01g00280D	response to wounding	GO:0009611	proc	response to wounding
BnaA01g00280D	BnaA01g00280D	response to jasmonic acid	GO:0009753	proc	response to jasmonic acid
BnaA01g00280D	BnaA01g00280D	integral component of membrane	GO:0016021	comp	integral component of membrane
BnaA01g00280D	BnaA01g00280D	sterol biosynthetic process	GO:0016126	proc	sterol biosynthetic process
BnaA01g00280D	BnaA01g00280D	flavin adenine dinucleotide binding	GO:0050660	func	flavin adenine dinucleotide binding
BnaA01g00280D	BnaA01g00280D	oxidation-reduction process	GO:0055114	proc	oxidation-reduction process
BnaA01g00290D	BnaA01g00290D	DNA binding	GO:0003677	func	DNA binding
BnaA01g00290D	BnaA01g00290D	transcription factor activity, sequence-specific DNA binding	GO:0003700	func	transcription factor activity, sequence-specific DNA binding
BnaA01g00290D	BnaA01g00290D	nucleus	GO:0005634	comp	nucleus
BnaA01g00290D	BnaA01g00290D	transcription, DNA-templated	GO:0006351	proc	transcription, DNA-templated
BnaA01g00290D	BnaA01g00290D	regulation of transcription, DNA-templated	GO:0006355	proc	regulation of transcription, DNA-templated
BnaA01g00290D	BnaA01g00290D	gamete generation	GO:0007276	proc	gamete generation
BnaA01g00290D	BnaA01g00290D	organ morphogenesis	GO:0009887	proc	organ morphogenesis
BnaA01g00290D	BnaA01g00290D	flower development	GO:0009908	proc	flower development
BnaA01g00290D	BnaA01g00290D	maintenance of shoot apical meristem identity	GO:0010492	proc	maintenance of shoot apical meristem identity
BnaA01g00290D	BnaA01g00290D	cell differentiation	GO:0030154	proc	cell differentiation
BnaA01g00290D	BnaA01g00290D	regulation of cell proliferation	GO:0042127	proc	regulation of cell proliferation
BnaA01g00300D	BnaA01g00300D	ATP binding	GO:0005524	func	ATP binding
BnaA01g00300D	BnaA01g00300D	nucleus	GO:0005634	comp	nucleus
BnaA01g00300D	BnaA01g00300D	transcription, DNA-templated	GO:0006351	proc	transcription, DNA-templated
BnaA01g00300D	BnaA01g00300D	regulation of transcription, DNA-templated	GO:0006355	proc	regulation of transcription, DNA-templated
BnaA01g00300D	BnaA01g00300D	hydrolase activity, acting on acid anhydrides, in phosphorus-containing anhydrides	GO:0016818	func	hydrolase activity, acting on acid anhydrides, in phosphorus-containing anhydrides
BnaA01g00300D	BnaA01g00300D	developmental process	GO:0032502	proc	developmental process
BnaA01g00300D	BnaA01g00300D	leaf development	GO:0048366	proc	leaf development
BnaA01g00310D	BnaA01g00310D	DNA binding	GO:0003677	func	DNA binding
BnaA01g00310D	BnaA01g00310D	transcription factor activity, sequence-specific DNA binding	GO:0003700	func	transcription factor activity, sequence-specific DNA binding
BnaA01g00310D	BnaA01g00310D	nucleus	GO:0005634	comp	nucleus
BnaA01g00310D	BnaA01g00310D	regulation of transcription, DNA-templated	GO:0006355	proc	regulation of transcription, DNA-templated
BnaA01g00310D	BnaA01g00310D	sequence-specific DNA binding	GO:0043565	func	sequence-specific DNA binding
BnaA01g00320D	BnaA01g00320D	receptor activity	GO:0004872	func	receptor activity
BnaA01g00320D	BnaA01g00320D	response to hormone	GO:0009725	proc	response to hormone
BnaA01g00320D	BnaA01g00320D	response to sucrose	GO:0009744	proc	response to sucrose
BnaA01g00320D	BnaA01g00320D	integral component of membrane	GO:0016021	comp	integral component of membrane
BnaA01g00330D	BnaA01g00330D	cytoplasm	GO:0005737	comp	cytoplasm
BnaA01g00330D	BnaA01g00330D	vacuole	GO:0005773	comp	vacuole
BnaA01g00330D	BnaA01g00330D	Golgi apparatus	GO:0005794	comp	Golgi apparatus
BnaA01g00330D	BnaA01g00330D	plasma membrane	GO:0005886	comp	plasma membrane
BnaA01g00330D	BnaA01g00330D	red or far-red light signaling pathway	GO:0010017	proc	red or far-red light signaling pathway
BnaA01g00330D	BnaA01g00330D	heme binding	GO:0020037	func	heme binding
BnaA01g00340D	BnaA01g00340D	acetyl-CoA:L-glutamate N-acetyltransferase activity	GO:0004042	func	acetyl-CoA:L-glutamate N-acetyltransferase activity
BnaA01g00340D	BnaA01g00340D	cytoplasm	GO:0005737	comp	cytoplasm
BnaA01g00340D	BnaA01g00340D	arginine biosynthetic process	GO:0006526	proc	arginine biosynthetic process
BnaA01g00340D	BnaA01g00340D	chloroplast	GO:0009507	comp	chloroplast
BnaA01g00350D	BnaA01g00350D	cytoplasm	GO:0005737	comp	cytoplasm
BnaA01g00350D	BnaA01g00350D	vacuole	GO:0005773	comp	vacuole
BnaA01g00350D	BnaA01g00350D	Golgi apparatus	GO:0005794	comp	Golgi apparatus
BnaA01g00350D	BnaA01g00350D	plasma membrane	GO:0005886	comp	plasma membrane
BnaA01g00350D	BnaA01g00350D	red or far-red light signaling pathway	GO:0010017	proc	red or far-red light signaling pathway
BnaA01g00350D	BnaA01g00350D	heme binding	GO:0020037	func	heme binding
BnaA01g00360D	BnaA01g00360D	transcription cofactor activity	GO:0003712	func	transcription cofactor activity
BnaA01g00360D	BnaA01g00360D	histone acetyltransferase activity	GO:0004402	func	histone acetyltransferase activity
BnaA01g00360D	BnaA01g00360D	calmodulin binding	GO:0005516	func	calmodulin binding
BnaA01g00360D	BnaA01g00360D	nucleus	GO:0005634	comp	nucleus
BnaA01g00360D	BnaA01g00360D	cytoplasm	GO:0005737	comp	cytoplasm
BnaA01g00360D	BnaA01g00360D	regulation of transcription, DNA-templated	GO:0006355	proc	regulation of transcription, DNA-templated
BnaA01g00360D	BnaA01g00360D	zinc ion binding	GO:0008270	func	zinc ion binding
BnaA01g00360D	BnaA01g00360D	response to cold	GO:0009409	proc	response to cold
BnaA01g00360D	BnaA01g00360D	response to auxin	GO:0009733	proc	response to auxin
BnaA01g00360D	BnaA01g00360D	response to salicylic acid	GO:0009751	proc	response to salicylic acid
BnaA01g00360D	BnaA01g00360D	response to chitin	GO:0010200	proc	response to chitin
BnaA01g00360D	BnaA01g00360D	protein ubiquitination	GO:0016567	proc	protein ubiquitination
BnaA01g00360D	BnaA01g00360D	response to hydrogen peroxide	GO:0042542	proc	response to hydrogen peroxide
BnaA01g00370D	BnaA01g00370D	N-acetyltransferase activity	GO:0008080	func	N-acetyltransferase activity
BnaA01g00370D	BnaA01g00370D	metabolic process	GO:0008152	proc	metabolic process
BnaA01g00370D	BnaA01g00370D	photomorphogenesis	GO:0009640	proc	photomorphogenesis
BnaA01g00370D	BnaA01g00370D	response to ethylene	GO:0009723	proc	response to ethylene
BnaA01g00370D	BnaA01g00370D	auxin-activated signaling pathway	GO:0009734	proc	auxin-activated signaling pathway
BnaA01g00370D	BnaA01g00370D	unidimensional cell growth	GO:0009826	proc	unidimensional cell growth
BnaA01g00370D	BnaA01g00370D	regulation of growth	GO:0040008	proc	regulation of growth
BnaA01g00380D	BnaA01g00380D	formamidase activity	GO:0004328	func	formamidase activity
BnaA01g00380D	BnaA01g00380D	cellular_component	GO:0005575	comp	cellular_component
BnaA01g00380D	BnaA01g00380D	metabolic process	GO:0008152	proc	metabolic process
BnaA01g00380D	BnaA01g00380D	hydrolase activity, acting on carbon-nitrogen (but not peptide) bonds, in linear amides	GO:0016811	func	hydrolase activity, acting on carbon-nitrogen (but not peptide) bonds, in linear amides
BnaA01g00390D	BnaA01g00390D	formamidase activity	GO:0004328	func	formamidase activity
BnaA01g00390D	BnaA01g00390D	cellular_component	GO:0005575	comp	cellular_component
BnaA01g00390D	BnaA01g00390D	metabolic process	GO:0008152	proc	metabolic process
BnaA01g00390D	BnaA01g00390D	hydrolase activity, acting on carbon-nitrogen (but not peptide) bonds, in linear amides	GO:0016811	func	hydrolase activity, acting on carbon-nitrogen (but not peptide) bonds, in linear amides
BnaA01g00400D	BnaA01g00400D	cellular_component	GO:0005575	comp	cellular_component
BnaA01g00400D	BnaA01g00400D	biological_process	GO:0008150	proc	biological_process
BnaA01g00410D	BnaA01g00410D	peroxidase activity	GO:0004601	func	peroxidase activity
BnaA01g00410D	BnaA01g00410D	protein binding	GO:0005515	func	protein binding
BnaA01g00410D	BnaA01g00410D	extracellular region	GO:0005576	comp	extracellular region
BnaA01g00410D	BnaA01g00410D	cytoplasm	GO:0005737	comp	cytoplasm
BnaA01g00410D	BnaA01g00410D	response to oxidative stress	GO:0006979	proc	response to oxidative stress
BnaA01g00410D	BnaA01g00410D	heme binding	GO:0020037	func	heme binding
BnaA01g00410D	BnaA01g00410D	hydrogen peroxide catabolic process	GO:0042744	proc	hydrogen peroxide catabolic process
BnaA01g00410D	BnaA01g00410D	metal ion binding	GO:0046872	func	metal ion binding
BnaA01g00410D	BnaA01g00410D	rhythmic process	GO:0048511	proc	rhythmic process
BnaA01g00410D	BnaA01g00410D	oxidation-reduction process	GO:0055114	proc	oxidation-reduction process
BnaA01g00420D	BnaA01g00420D	RNA binding	GO:0003723	func	RNA binding
BnaA01g00420D	BnaA01g00420D	ribonuclease III activity	GO:0004525	func	ribonuclease III activity
BnaA01g00420D	BnaA01g00420D	RNA processing	GO:0006396	proc	RNA processing
BnaA01g00420D	BnaA01g00420D	chloroplast	GO:0009507	comp	chloroplast
BnaA01g00420D	BnaA01g00420D	RNA phosphodiester bond hydrolysis, endonucleolytic	GO:0090502	proc	RNA phosphodiester bond hydrolysis, endonucleolytic
BnaA01g00430D	BnaA01g00430D	regulation of cyclin-dependent protein serine/threonine kinase activity	GO:0000079	proc	regulation of cyclin-dependent protein serine/threonine kinase activity
BnaA01g00430D	BnaA01g00430D	regulation of cell growth	GO:0001558	proc	regulation of cell growth
BnaA01g00430D	BnaA01g00430D	protein binding	GO:0005515	func	protein binding
BnaA01g00430D	BnaA01g00430D	nucleus	GO:0005634	comp	nucleus
BnaA01g00430D	BnaA01g00430D	cell cycle	GO:0007049	proc	cell cycle
BnaA01g00430D	BnaA01g00430D	response to gamma radiation	GO:0010332	proc	response to gamma radiation
BnaA01g00430D	BnaA01g00430D	cyclin-dependent protein serine/threonine kinase regulator activity	GO:0016538	func	cyclin-dependent protein serine/threonine kinase regulator activity
BnaA01g00430D	BnaA01g00430D	protein kinase binding	GO:0019901	func	protein kinase binding
BnaA01g00430D	BnaA01g00430D	cell division	GO:0051301	proc	cell division
BnaA01g00430D	BnaA01g00430D	regulation of cell cycle	GO:0051726	proc	regulation of cell cycle
BnaA01g00440D	BnaA01g00440D	protein binding	GO:0005515	func	protein binding
BnaA01g00440D	BnaA01g00440D	nucleus	GO:0005634	comp	nucleus
BnaA01g00440D	BnaA01g00440D	cytoplasm	GO:0005737	comp	cytoplasm
BnaA01g00440D	BnaA01g00440D	endoplasmic reticulum	GO:0005783	comp	endoplasmic reticulum
BnaA01g00440D	BnaA01g00440D	defense response to bacterium, incompatible interaction	GO:0009816	proc	defense response to bacterium, incompatible interaction
BnaA01g00440D	BnaA01g00440D	integral component of membrane	GO:0016021	comp	integral component of membrane
BnaA01g00440D	BnaA01g00440D	negative regulation of defense response	GO:0031348	proc	negative regulation of defense response
BnaA01g00440D	BnaA01g00440D	protein complex scaffold	GO:0032947	func	protein complex scaffold
BnaA01g00440D	BnaA01g00440D	defense response to bacterium	GO:0042742	proc	defense response to bacterium
BnaA01g00440D	BnaA01g00440D	intracellular membrane-bounded organelle	GO:0043231	comp	intracellular membrane-bounded organelle
BnaA01g00440D	BnaA01g00440D	negative regulation of transcription, DNA-templated	GO:0045892	proc	negative regulation of transcription, DNA-templated
BnaA01g00440D	BnaA01g00440D	perinuclear region of cytoplasm	GO:0048471	comp	perinuclear region of cytoplasm
BnaA01g00450D	BnaA01g00450D	plasma membrane	GO:0005886	comp	plasma membrane
BnaA01g00450D	BnaA01g00450D	megasporogenesis	GO:0009554	proc	megasporogenesis
BnaA01g00450D	BnaA01g00450D	anchored component of membrane	GO:0031225	comp	anchored component of membrane
BnaA01g00460D	BnaA01g00460D	molecular_function	GO:0003674	func	molecular_function
BnaA01g00460D	BnaA01g00460D	cellular_component	GO:0005575	comp	cellular_component
BnaA01g00460D	BnaA01g00460D	biological_process	GO:0008150	proc	biological_process
BnaA01g00470D	BnaA01g00470D	molecular_function	GO:0003674	func	molecular_function
BnaA01g00470D	BnaA01g00470D	cellular_component	GO:0005575	comp	cellular_component
BnaA01g00470D	BnaA01g00470D	biological_process	GO:0008150	proc	biological_process
BnaA01g00480D	BnaA01g00480D	endonuclease activity	GO:0004519	func	endonuclease activity
BnaA01g00480D	BnaA01g00480D	nucleus	GO:0005634	comp	nucleus
BnaA01g00480D	BnaA01g00480D	peroxisome	GO:0005777	comp	peroxisome
BnaA01g00480D	BnaA01g00480D	regulation of gene expression	GO:0010468	proc	regulation of gene expression
BnaA01g00480D	BnaA01g00480D	metal ion binding	GO:0046872	func	metal ion binding
BnaA01g00490D	BnaA01g00490D	molecular_function	GO:0003674	func	molecular_function
BnaA01g00490D	BnaA01g00490D	cellular_component	GO:0005575	comp	cellular_component
BnaA01g00490D	BnaA01g00490D	biological_process	GO:0008150	proc	biological_process
BnaA01g00500D	BnaA01g00500D	nucleus	GO:0005634	comp	nucleus
BnaA01g00510D	BnaA01g00510D	monooxygenase activity	GO:0004497	func	monooxygenase activity
BnaA01g00510D	BnaA01g00510D	endoplasmic reticulum	GO:0005783	comp	endoplasmic reticulum
BnaA01g00510D	BnaA01g00510D	integral component of membrane	GO:0016021	comp	integral component of membrane
BnaA01g00510D	BnaA01g00510D	oxygen binding	GO:0019825	func	oxygen binding
BnaA01g00510D	BnaA01g00510D	indole glucosinolate metabolic process	GO:0042343	proc	indole glucosinolate metabolic process
BnaA01g00520D	BnaA01g00520D	monooxygenase activity	GO:0004497	func	monooxygenase activity
BnaA01g00520D	BnaA01g00520D	endoplasmic reticulum	GO:0005783	comp	endoplasmic reticulum
BnaA01g00520D	BnaA01g00520D	integral component of membrane	GO:0016021	comp	integral component of membrane
BnaA01g00520D	BnaA01g00520D	oxygen binding	GO:0019825	func	oxygen binding
BnaA01g00520D	BnaA01g00520D	indole glucosinolate metabolic process	GO:0042343	proc	indole glucosinolate metabolic process
BnaA01g00530D	BnaA01g00530D	biological_process	GO:0008150	proc	biological_process
BnaA01g00530D	BnaA01g00530D	integral component of membrane	GO:0016021	comp	integral component of membrane
BnaA01g00530D	BnaA01g00530D	transferase activity	GO:0016740	func	transferase activity
BnaA01g00540D	BnaA01g00540D	monooxygenase activity	GO:0004497	func	monooxygenase activity
BnaA01g00540D	BnaA01g00540D	endoplasmic reticulum	GO:0005783	comp	endoplasmic reticulum
BnaA01g00540D	BnaA01g00540D	oxygen binding	GO:0019825	func	oxygen binding
BnaA01g00540D	BnaA01g00540D	indole glucosinolate metabolic process	GO:0042343	proc	indole glucosinolate metabolic process
BnaA01g00550D	BnaA01g00550D	molecular_function	GO:0003674	func	molecular_function
BnaA01g00550D	BnaA01g00550D	mitochondrion	GO:0005739	comp	mitochondrion
BnaA01g00550D	BnaA01g00550D	biological_process	GO:0008150	proc	biological_process
BnaA01g00560D	BnaA01g00560D	monooxygenase activity	GO:0004497	func	monooxygenase activity
BnaA01g00560D	BnaA01g00560D	extracellular region	GO:0005576	comp	extracellular region
BnaA01g00560D	BnaA01g00560D	oxygen binding	GO:0019825	func	oxygen binding
BnaA01g00560D	BnaA01g00560D	indole glucosinolate metabolic process	GO:0042343	proc	indole glucosinolate metabolic process
BnaA01g00570D	BnaA01g00570D	monooxygenase activity	GO:0004497	func	monooxygenase activity
BnaA01g00570D	BnaA01g00570D	extracellular region	GO:0005576	comp	extracellular region
BnaA01g00570D	BnaA01g00570D	oxygen binding	GO:0019825	func	oxygen binding
BnaA01g00570D	BnaA01g00570D	indole glucosinolate metabolic process	GO:0042343	proc	indole glucosinolate metabolic process
BnaA01g00580D	BnaA01g00580D	cytoplasm	GO:0005737	comp	cytoplasm
BnaA01g00580D	BnaA01g00580D	response to auxin	GO:0009733	proc	response to auxin
BnaA01g00580D	BnaA01g00580D	auxin homeostasis	GO:0010252	proc	auxin homeostasis
BnaA01g00580D	BnaA01g00580D	indole-3-acetic acid amido synthetase activity	GO:0010279	func	indole-3-acetic acid amido synthetase activity
BnaA01g00590D	BnaA01g00590D	extracellular region	GO:0005576	comp	extracellular region
BnaA01g00590D	BnaA01g00590D	endoplasmic reticulum	GO:0005783	comp	endoplasmic reticulum
BnaA01g00590D	BnaA01g00590D	plasma membrane	GO:0005886	comp	plasma membrane
BnaA01g00590D	BnaA01g00590D	integral component of membrane	GO:0016021	comp	integral component of membrane
BnaA01g00590D	BnaA01g00590D	oxygen binding	GO:0019825	func	oxygen binding
BnaA01g00590D	BnaA01g00590D	response to karrikin	GO:0080167	proc	response to karrikin
BnaA01g00600D	BnaA01g00600D	extracellular region	GO:0005576	comp	extracellular region
BnaA01g00600D	BnaA01g00600D	oxygen binding	GO:0019825	func	oxygen binding
BnaA01g00610D	BnaA01g00610D	molecular_function	GO:0003674	func	molecular_function
BnaA01g00610D	BnaA01g00610D	nucleus	GO:0005634	comp	nucleus
BnaA01g00610D	BnaA01g00610D	embryo development ending in seed dormancy	GO:0009793	proc	embryo development ending in seed dormancy
BnaA01g00620D	BnaA01g00620D	endoplasmic reticulum	GO:0005783	comp	endoplasmic reticulum
BnaA01g00620D	BnaA01g00620D	integral component of membrane	GO:0016021	comp	integral component of membrane
BnaA01g00620D	BnaA01g00620D	oxygen binding	GO:0019825	func	oxygen binding
BnaA01g00630D	BnaA01g00630D	molecular_function	GO:0003674	func	molecular_function
BnaA01g00630D	BnaA01g00630D	mitochondrion	GO:0005739	comp	mitochondrion
BnaA01g00630D	BnaA01g00630D	biological_process	GO:0008150	proc	biological_process
BnaA01g00640D	BnaA01g00640D	molecular_function	GO:0003674	func	molecular_function
BnaA01g00640D	BnaA01g00640D	mitochondrion	GO:0005739	comp	mitochondrion
BnaA01g00640D	BnaA01g00640D	response to karrikin	GO:0080167	proc	response to karrikin
BnaA01g00650D	BnaA01g00650D	histone acetyltransferase complex	GO:0000123	comp	histone acetyltransferase complex
BnaA01g00650D	BnaA01g00650D	nucleus	GO:0005634	comp	nucleus
BnaA01g00650D	BnaA01g00650D	chromatin remodeling	GO:0006338	proc	chromatin remodeling
BnaA01g00650D	BnaA01g00650D	histone acetylation	GO:0016573	proc	histone acetylation
BnaA01g00660D	BnaA01g00660D	copper-exporting ATPase activity	GO:0004008	func	copper-exporting ATPase activity
BnaA01g00660D	BnaA01g00660D	copper-exporting ATPase activity	GO:0004008	func	copper-exporting ATPase activity
BnaA01g00660D	BnaA01g00660D	calcium-transporting ATPase activity	GO:0005388	func	calcium-transporting ATPase activity
BnaA01g00660D	BnaA01g00660D	ATP binding	GO:0005524	func	ATP binding
BnaA01g00660D	BnaA01g00660D	ATP binding	GO:0005524	func	ATP binding
BnaA01g00660D	BnaA01g00660D	cell	GO:0005623	comp	cell
BnaA01g00660D	BnaA01g00660D	plasma membrane	GO:0005886	comp	plasma membrane
BnaA01g00660D	BnaA01g00660D	integral component of plasma membrane	GO:0005887	comp	integral component of plasma membrane
BnaA01g00660D	BnaA01g00660D	integral component of plasma membrane	GO:0005887	comp	integral component of plasma membrane
BnaA01g00660D	BnaA01g00660D	calcium ion transport	GO:0006816	proc	calcium ion transport
BnaA01g00660D	BnaA01g00660D	cellular copper ion homeostasis	GO:0006878	proc	cellular copper ion homeostasis
BnaA01g00660D	BnaA01g00660D	cadmium-exporting ATPase activity	GO:0008551	func	cadmium-exporting ATPase activity
BnaA01g00660D	BnaA01g00660D	chloroplast	GO:0009507	comp	chloroplast
BnaA01g00660D	BnaA01g00660D	plastid	GO:0009536	comp	plastid
BnaA01g00660D	BnaA01g00660D	response to toxic substance	GO:0009636	proc	response to toxic substance
BnaA01g00660D	BnaA01g00660D	response to light intensity	GO:0009642	proc	response to light intensity
BnaA01g00660D	BnaA01g00660D	chloroplast envelope	GO:0009941	comp	chloroplast envelope
BnaA01g00660D	BnaA01g00660D	cadmium-transporting ATPase activity	GO:0015434	func	cadmium-transporting ATPase activity
BnaA01g00660D	BnaA01g00660D	zinc transporting ATPase activity	GO:0015633	func	zinc transporting ATPase activity
BnaA01g00660D	BnaA01g00660D	zinc-exporting ATPase activity	GO:0016463	func	zinc-exporting ATPase activity
BnaA01g00660D	BnaA01g00660D	ATPase activity	GO:0016887	func	ATPase activity
BnaA01g00660D	BnaA01g00660D	metal ion binding	GO:0046872	func	metal ion binding
BnaA01g00660D	BnaA01g00660D	zinc ion homeostasis	GO:0055069	proc	zinc ion homeostasis
BnaA01g00660D	BnaA01g00660D	cation transmembrane transport	GO:0098655	proc	cation transmembrane transport
BnaA01g00670D	BnaA01g00670D	DNA binding	GO:0003677	func	DNA binding
BnaA01g00670D	BnaA01g00670D	chromatin binding	GO:0003682	func	chromatin binding
BnaA01g00670D	BnaA01g00670D	transcription factor activity, sequence-specific DNA binding	GO:0003700	func	transcription factor activity, sequence-specific DNA binding
BnaA01g00670D	BnaA01g00670D	nucleus	GO:0005634	comp	nucleus
BnaA01g00670D	BnaA01g00670D	regulation of transcription, DNA-templated	GO:0006355	proc	regulation of transcription, DNA-templated
BnaA01g00670D	BnaA01g00670D	response to ethylene	GO:0009723	proc	response to ethylene
BnaA01g00670D	BnaA01g00670D	response to abscisic acid	GO:0009737	proc	response to abscisic acid
BnaA01g00670D	BnaA01g00670D	response to salicylic acid	GO:0009751	proc	response to salicylic acid
BnaA01g00670D	BnaA01g00670D	response to jasmonic acid	GO:0009753	proc	response to jasmonic acid
BnaA01g00670D	BnaA01g00670D	response to chitin	GO:0010200	proc	response to chitin
BnaA01g00670D	BnaA01g00670D	transcription regulatory region DNA binding	GO:0044212	func	transcription regulatory region DNA binding
BnaA01g00670D	BnaA01g00670D	response to cadmium ion	GO:0046686	proc	response to cadmium ion
BnaA01g00680D	BnaA01g00680D	protein serine/threonine kinase activity	GO:0004674	func	protein serine/threonine kinase activity
BnaA01g00680D	BnaA01g00680D	ATP binding	GO:0005524	func	ATP binding
BnaA01g00680D	BnaA01g00680D	extracellular region	GO:0005576	comp	extracellular region
BnaA01g00680D	BnaA01g00680D	protein phosphorylation	GO:0006468	proc	protein phosphorylation
BnaA01g00680D	BnaA01g00680D	transmembrane receptor protein tyrosine kinase signaling pathway	GO:0007169	proc	transmembrane receptor protein tyrosine kinase signaling pathway
BnaA01g00680D	BnaA01g00680D	kinase activity	GO:0016301	func	kinase activity
BnaA01g00690D	BnaA01g00690D	cysteine-type endopeptidase activity	GO:0004197	func	cysteine-type endopeptidase activity
BnaA01g00690D	BnaA01g00690D	extracellular region	GO:0005576	comp	extracellular region
BnaA01g00690D	BnaA01g00690D	extracellular space	GO:0005615	comp	extracellular space
BnaA01g00690D	BnaA01g00690D	lysosome	GO:0005764	comp	lysosome
BnaA01g00690D	BnaA01g00690D	peroxisome	GO:0005777	comp	peroxisome
BnaA01g00690D	BnaA01g00690D	proteolysis	GO:0006508	proc	proteolysis
BnaA01g00690D	BnaA01g00690D	cysteine-type peptidase activity	GO:0008234	func	cysteine-type peptidase activity
BnaA01g00690D	BnaA01g00690D	response to gibberellin	GO:0009739	proc	response to gibberellin
BnaA01g00690D	BnaA01g00690D	seed germination	GO:0009845	proc	seed germination
BnaA01g00690D	BnaA01g00690D	response to red light	GO:0010114	proc	response to red light
BnaA01g00690D	BnaA01g00690D	proteolysis involved in cellular protein catabolic process	GO:0051603	proc	proteolysis involved in cellular protein catabolic process
BnaA01g00700D	BnaA01g00700D	Golgi membrane	GO:0000139	comp	Golgi membrane
BnaA01g00700D	BnaA01g00700D	endosome	GO:0005768	comp	endosome
BnaA01g00700D	BnaA01g00700D	Golgi apparatus	GO:0005794	comp	Golgi apparatus
BnaA01g00700D	BnaA01g00700D	trans-Golgi network	GO:0005802	comp	trans-Golgi network
BnaA01g00700D	BnaA01g00700D	plant-type secondary cell wall biogenesis	GO:0009834	proc	plant-type secondary cell wall biogenesis
BnaA01g00700D	BnaA01g00700D	xylem and phloem pattern formation	GO:0010051	proc	xylem and phloem pattern formation
BnaA01g00700D	BnaA01g00700D	fruit development	GO:0010154	proc	fruit development
BnaA01g00700D	BnaA01g00700D	glucuronoxylan biosynthetic process	GO:0010417	proc	glucuronoxylan biosynthetic process
BnaA01g00700D	BnaA01g00700D	galactosylgalactosylxylosylprotein 3-beta-glucuronosyltransferase activity	GO:0015018	func	galactosylgalactosylxylosylprotein 3-beta-glucuronosyltransferase activity
BnaA01g00700D	BnaA01g00700D	transferase activity, transferring glycosyl groups	GO:0016757	func	transferase activity, transferring glycosyl groups
BnaA01g00700D	BnaA01g00700D	transferase activity, transferring glycosyl groups	GO:0016757	func	transferase activity, transferring glycosyl groups
BnaA01g00700D	BnaA01g00700D	xylosyltransferase activity	GO:0042285	func	xylosyltransferase activity
BnaA01g00700D	BnaA01g00700D	xylan biosynthetic process	GO:0045492	proc	xylan biosynthetic process
BnaA01g00700D	BnaA01g00700D	shoot system development	GO:0048367	proc	shoot system development
BnaA01g00700D	BnaA01g00700D	cell wall organization	GO:0071555	proc	cell wall organization
BnaA01g00700D	BnaA01g00700D	cell wall organization	GO:0071555	proc	cell wall organization
BnaA01g00710D	BnaA01g00710D	DNA binding	GO:0003677	func	DNA binding
BnaA01g00710D	BnaA01g00710D	transcription factor activity, sequence-specific DNA binding	GO:0003700	func	transcription factor activity, sequence-specific DNA binding
BnaA01g00710D	BnaA01g00710D	nucleus	GO:0005634	comp	nucleus
BnaA01g00710D	BnaA01g00710D	transcription, DNA-templated	GO:0006351	proc	transcription, DNA-templated
BnaA01g00710D	BnaA01g00710D	regulation of transcription, DNA-templated	GO:0006355	proc	regulation of transcription, DNA-templated
BnaA01g00710D	BnaA01g00710D	ethylene-activated signaling pathway	GO:0009873	proc	ethylene-activated signaling pathway
BnaA01g00720D	BnaA01g00720D	chloroplast	GO:0009507	comp	chloroplast
BnaA01g00720D	BnaA01g00720D	adenyl nucleotide binding	GO:0030554	func	adenyl nucleotide binding
BnaA01g00720D	BnaA01g00720D	cell redox homeostasis	GO:0045454	proc	cell redox homeostasis
BnaA01g00730D	BnaA01g00730D	DNA binding	GO:0003677	func	DNA binding
BnaA01g00730D	BnaA01g00730D	DNA binding	GO:0003677	func	DNA binding
BnaA01g00730D	BnaA01g00730D	transcription factor activity, sequence-specific DNA binding	GO:0003700	func	transcription factor activity, sequence-specific DNA binding
BnaA01g00730D	BnaA01g00730D	protein binding	GO:0005515	func	protein binding
BnaA01g00730D	BnaA01g00730D	nucleus	GO:0005634	comp	nucleus
BnaA01g00730D	BnaA01g00730D	transcription, DNA-templated	GO:0006351	proc	transcription, DNA-templated
BnaA01g00730D	BnaA01g00730D	regulation of transcription, DNA-templated	GO:0006355	proc	regulation of transcription, DNA-templated
BnaA01g00730D	BnaA01g00730D	circadian rhythm	GO:0007623	proc	circadian rhythm
BnaA01g00730D	BnaA01g00730D	response to cold	GO:0009409	proc	response to cold
BnaA01g00730D	BnaA01g00730D	flower development	GO:0009908	proc	flower development
BnaA01g00730D	BnaA01g00730D	response to red light	GO:0010114	proc	response to red light
BnaA01g00730D	BnaA01g00730D	fruit development	GO:0010154	proc	fruit development
BnaA01g00730D	BnaA01g00730D	negative regulation of seed germination	GO:0010187	proc	negative regulation of seed germination
BnaA01g00730D	BnaA01g00730D	protein dimerization activity	GO:0046983	func	protein dimerization activity
BnaA01g00730D	BnaA01g00730D	carpel development	GO:0048440	proc	carpel development
BnaA01g00740D	BnaA01g00740D	MAP kinase kinase kinase activity	GO:0004709	func	MAP kinase kinase kinase activity
BnaA01g00740D	BnaA01g00740D	plasma membrane	GO:0005886	comp	plasma membrane
BnaA01g00740D	BnaA01g00740D	regulation of mitotic cell cycle	GO:0007346	proc	regulation of mitotic cell cycle
BnaA01g00740D	BnaA01g00740D	activation of protein kinase activity	GO:0032147	proc	activation of protein kinase activity
BnaA01g00740D	BnaA01g00740D	regulation of apoptotic process	GO:0042981	proc	regulation of apoptotic process
BnaA01g00740D	BnaA01g00740D	stress-activated MAPK cascade	GO:0051403	proc	stress-activated MAPK cascade
BnaA01g00750D	BnaA01g00750D	nucleotide binding	GO:0000166	func	nucleotide binding
BnaA01g00750D	BnaA01g00750D	nucleic acid binding	GO:0003676	func	nucleic acid binding
BnaA01g00750D	BnaA01g00750D	RNA binding	GO:0003723	func	RNA binding
BnaA01g00750D	BnaA01g00750D	biological_process	GO:0008150	proc	biological_process
BnaA01g00760D	BnaA01g00760D	DNA binding	GO:0003677	func	DNA binding
BnaA01g00760D	BnaA01g00760D	plasma membrane	GO:0005886	comp	plasma membrane
BnaA01g00760D	BnaA01g00760D	chloroplast	GO:0009507	comp	chloroplast
BnaA01g00770D	BnaA01g00770D	molecular_function	GO:0003674	func	molecular_function
BnaA01g00770D	BnaA01g00770D	nucleus	GO:0005634	comp	nucleus
BnaA01g00770D	BnaA01g00770D	biological_process	GO:0008150	proc	biological_process
BnaA01g00780D	BnaA01g00780D	protein binding	GO:0005515	func	protein binding
BnaA01g00780D	BnaA01g00780D	cytoplasm	GO:0005737	comp	cytoplasm
BnaA01g00780D	BnaA01g00780D	mitochondrion	GO:0005739	comp	mitochondrion
BnaA01g00780D	BnaA01g00780D	cytosol	GO:0005829	comp	cytosol
BnaA01g00780D	BnaA01g00780D	chloroplast	GO:0009507	comp	chloroplast
BnaA01g00780D	BnaA01g00780D	chloroplast thylakoid membrane	GO:0009535	comp	chloroplast thylakoid membrane
BnaA01g00780D	BnaA01g00780D	chloroplast stroma	GO:0009570	comp	chloroplast stroma
BnaA01g00780D	BnaA01g00780D	defense response, incompatible interaction	GO:0009814	proc	defense response, incompatible interaction
BnaA01g00780D	BnaA01g00780D	chloroplast envelope	GO:0009941	comp	chloroplast envelope
BnaA01g00780D	BnaA01g00780D	regulation of plant-type hypersensitive response	GO:0010363	proc	regulation of plant-type hypersensitive response
BnaA01g00780D	BnaA01g00780D	regulation of plant-type hypersensitive response	GO:0010363	proc	regulation of plant-type hypersensitive response
BnaA01g00780D	BnaA01g00780D	chlorophyll catabolic process	GO:0015996	proc	chlorophyll catabolic process
BnaA01g00780D	BnaA01g00780D	regulation of programmed cell death	GO:0043067	proc	regulation of programmed cell death
BnaA01g00780D	BnaA01g00780D	red chlorophyll catabolite reductase activity	GO:0051743	func	red chlorophyll catabolite reductase activity
BnaA01g00780D	BnaA01g00780D	red chlorophyll catabolite reductase activity	GO:0051743	func	red chlorophyll catabolite reductase activity
BnaA01g00780D	BnaA01g00780D	oxidation-reduction process	GO:0055114	proc	oxidation-reduction process
BnaA01g00790D	BnaA01g00790D	calcium ion binding	GO:0005509	func	calcium ion binding
BnaA01g00790D	BnaA01g00790D	nucleus	GO:0005634	comp	nucleus
BnaA01g00790D	BnaA01g00790D	cytoplasm	GO:0005737	comp	cytoplasm
BnaA01g00790D	BnaA01g00790D	plasma membrane	GO:0005886	comp	plasma membrane
BnaA01g00790D	BnaA01g00790D	DNA repair	GO:0006281	proc	DNA repair
BnaA01g00800D	BnaA01g00800D	aminopeptidase activity	GO:0004177	func	aminopeptidase activity
BnaA01g00800D	BnaA01g00800D	mitochondrion	GO:0005739	comp	mitochondrion
BnaA01g00800D	BnaA01g00800D	proteolysis	GO:0006508	proc	proteolysis
BnaA01g00800D	BnaA01g00800D	metalloexopeptidase activity	GO:0008235	func	metalloexopeptidase activity
BnaA01g00800D	BnaA01g00800D	chloroplast	GO:0009507	comp	chloroplast
BnaA01g00800D	BnaA01g00800D	response to abscisic acid	GO:0009737	proc	response to abscisic acid
BnaA01g00800D	BnaA01g00800D	N-terminal protein amino acid modification	GO:0031365	proc	N-terminal protein amino acid modification
BnaA01g00800D	BnaA01g00800D	metal ion binding	GO:0046872	func	metal ion binding
BnaA01g00810D	BnaA01g00810D	phospholipase activity	GO:0004620	func	phospholipase activity
BnaA01g00810D	BnaA01g00810D	cytoplasm	GO:0005737	comp	cytoplasm
BnaA01g00810D	BnaA01g00810D	defense response	GO:0006952	proc	defense response
BnaA01g00810D	BnaA01g00810D	response to abscisic acid	GO:0009737	proc	response to abscisic acid
BnaA01g00810D	BnaA01g00810D	membrane	GO:0016020	comp	membrane
BnaA01g00810D	BnaA01g00810D	lipid catabolic process	GO:0016042	proc	lipid catabolic process
BnaA01g00810D	BnaA01g00810D	nutrient reservoir activity	GO:0045735	func	nutrient reservoir activity
BnaA01g00810D	BnaA01g00810D	acylglycerol lipase activity	GO:0047372	func	acylglycerol lipase activity
BnaA01g00820D	BnaA01g00820D	phospholipase activity	GO:0004620	func	phospholipase activity
BnaA01g00820D	BnaA01g00820D	cytoplasm	GO:0005737	comp	cytoplasm
BnaA01g00820D	BnaA01g00820D	lipid metabolic process	GO:0006629	proc	lipid metabolic process
BnaA01g00820D	BnaA01g00820D	defense response	GO:0006952	proc	defense response
BnaA01g00820D	BnaA01g00820D	chloroplast	GO:0009507	comp	chloroplast
BnaA01g00820D	BnaA01g00820D	lateral root formation	GO:0010311	proc	lateral root formation
BnaA01g00820D	BnaA01g00820D	membrane	GO:0016020	comp	membrane
BnaA01g00820D	BnaA01g00820D	lipid catabolic process	GO:0016042	proc	lipid catabolic process
BnaA01g00820D	BnaA01g00820D	hydrolase activity	GO:0016787	func	hydrolase activity
BnaA01g00820D	BnaA01g00820D	nutrient reservoir activity	GO:0045735	func	nutrient reservoir activity
BnaA01g00820D	BnaA01g00820D	acylglycerol lipase activity	GO:0047372	func	acylglycerol lipase activity
BnaA01g00830D	BnaA01g00830D	phospholipase activity	GO:0004620	func	phospholipase activity
BnaA01g00830D	BnaA01g00830D	cytoplasm	GO:0005737	comp	cytoplasm
BnaA01g00830D	BnaA01g00830D	lipid metabolic process	GO:0006629	proc	lipid metabolic process
BnaA01g00830D	BnaA01g00830D	defense response	GO:0006952	proc	defense response
BnaA01g00830D	BnaA01g00830D	chloroplast	GO:0009507	comp	chloroplast
BnaA01g00830D	BnaA01g00830D	lateral root formation	GO:0010311	proc	lateral root formation
BnaA01g00830D	BnaA01g00830D	membrane	GO:0016020	comp	membrane
BnaA01g00830D	BnaA01g00830D	lipid catabolic process	GO:0016042	proc	lipid catabolic process
BnaA01g00830D	BnaA01g00830D	hydrolase activity	GO:0016787	func	hydrolase activity
BnaA01g00830D	BnaA01g00830D	nutrient reservoir activity	GO:0045735	func	nutrient reservoir activity
BnaA01g00830D	BnaA01g00830D	acylglycerol lipase activity	GO:0047372	func	acylglycerol lipase activity
BnaA01g00850D	BnaA01g00850D	molecular_function	GO:0003674	func	molecular_function
BnaA01g00850D	BnaA01g00850D	nucleus	GO:0005634	comp	nucleus
BnaA01g00850D	BnaA01g00850D	biological_process	GO:0008150	proc	biological_process
BnaA01g00860D	BnaA01g00860D	molecular_function	GO:0003674	func	molecular_function
BnaA01g00860D	BnaA01g00860D	nucleus	GO:0005634	comp	nucleus
BnaA01g00860D	BnaA01g00860D	biological_process	GO:0008150	proc	biological_process
BnaA01g00870D	BnaA01g00870D	plasma membrane	GO:0005886	comp	plasma membrane
BnaA01g00870D	BnaA01g00870D	transferase activity	GO:0016740	func	transferase activity
BnaA01g00870D	BnaA01g00870D	pyridoxal phosphate binding	GO:0030170	func	pyridoxal phosphate binding
BnaA01g00880D	BnaA01g00880D	nucleus	GO:0005634	comp	nucleus
BnaA01g00880D	BnaA01g00880D	zinc ion binding	GO:0008270	func	zinc ion binding
BnaA01g00890D	BnaA01g00890D	protein binding	GO:0005515	func	protein binding
BnaA01g00890D	BnaA01g00890D	nucleus	GO:0005634	comp	nucleus
BnaA01g00890D	BnaA01g00890D	nuclear envelope	GO:0005635	comp	nuclear envelope
BnaA01g00890D	BnaA01g00890D	nuclear pore	GO:0005643	comp	nuclear pore
BnaA01g00890D	BnaA01g00890D	nucleocytoplasmic transport	GO:0006913	proc	nucleocytoplasmic transport
BnaA01g00890D	BnaA01g00890D	protein transport	GO:0015031	proc	protein transport
BnaA01g00890D	BnaA01g00890D	mRNA transport	GO:0051028	proc	mRNA transport
BnaA01g00900D	BnaA01g00900D	protein binding	GO:0005515	func	protein binding
BnaA01g00900D	BnaA01g00900D	cytoplasm	GO:0005737	comp	cytoplasm
BnaA01g00900D	BnaA01g00900D	systemic acquired resistance	GO:0009627	proc	systemic acquired resistance
BnaA01g00900D	BnaA01g00900D	jasmonic acid metabolic process	GO:0009694	proc	jasmonic acid metabolic process
BnaA01g00900D	BnaA01g00900D	salicylic acid metabolic process	GO:0009696	proc	salicylic acid metabolic process
BnaA01g00900D	BnaA01g00900D	defense response to fungus, incompatible interaction	GO:0009817	proc	defense response to fungus, incompatible interaction
BnaA01g00900D	BnaA01g00900D	hydrolase activity, acting on ester bonds	GO:0016788	func	hydrolase activity, acting on ester bonds
BnaA01g00900D	BnaA01g00900D	indoleacetic acid conjugate metabolic process	GO:0033473	proc	indoleacetic acid conjugate metabolic process
BnaA01g00900D	BnaA01g00900D	methyl indole-3-acetate esterase activity	GO:0080030	func	methyl indole-3-acetate esterase activity
BnaA01g00900D	BnaA01g00900D	methyl salicylate esterase activity	GO:0080031	func	methyl salicylate esterase activity
BnaA01g00900D	BnaA01g00900D	methyl jasmonate esterase activity	GO:0080032	func	methyl jasmonate esterase activity
BnaA01g00910D	BnaA01g00910D	copper ion binding	GO:0005507	func	copper ion binding
BnaA01g00910D	BnaA01g00910D	extracellular region	GO:0005576	comp	extracellular region
BnaA01g00910D	BnaA01g00910D	oxidoreductase activity	GO:0016491	func	oxidoreductase activity
BnaA01g00910D	BnaA01g00910D	pectinesterase activity	GO:0030599	func	pectinesterase activity
BnaA01g00910D	BnaA01g00910D	oxidation-reduction process	GO:0055114	proc	oxidation-reduction process
BnaA01g00920D	BnaA01g00920D	DNA binding	GO:0003677	func	DNA binding
BnaA01g00920D	BnaA01g00920D	chromatin binding	GO:0003682	func	chromatin binding
BnaA01g00920D	BnaA01g00920D	transcription factor activity, sequence-specific DNA binding	GO:0003700	func	transcription factor activity, sequence-specific DNA binding
BnaA01g00920D	BnaA01g00920D	nucleus	GO:0005634	comp	nucleus
BnaA01g00920D	BnaA01g00920D	regulation of transcription, DNA-templated	GO:0006355	proc	regulation of transcription, DNA-templated
BnaA01g00930D	BnaA01g00930D	cytoplasm	GO:0005737	comp	cytoplasm
BnaA01g00930D	BnaA01g00930D	chloroplast	GO:0009507	comp	chloroplast
BnaA01g00930D	BnaA01g00930D	chloroplast thylakoid	GO:0009534	comp	chloroplast thylakoid
BnaA01g00930D	BnaA01g00930D	chloroplast thylakoid membrane	GO:0009535	comp	chloroplast thylakoid membrane
BnaA01g00930D	BnaA01g00930D	cytochrome b6f complex assembly	GO:0010190	proc	cytochrome b6f complex assembly
BnaA01g00930D	BnaA01g00930D	oxidoreductase activity, acting on a sulfur group of donors, disulfide as acceptor	GO:0016671	func	oxidoreductase activity, acting on a sulfur group of donors, disulfide as acceptor
BnaA01g00930D	BnaA01g00930D	thylakoid lumen	GO:0031977	comp	thylakoid lumen
BnaA01g00940D	BnaA01g00940D	nucleus	GO:0005634	comp	nucleus
BnaA01g00940D	BnaA01g00940D	biological_process	GO:0008150	proc	biological_process
BnaA01g00950D	BnaA01g00950D	molecular_function	GO:0003674	func	molecular_function
BnaA01g00950D	BnaA01g00950D	plasma membrane	GO:0005886	comp	plasma membrane
BnaA01g00950D	BnaA01g00950D	biological_process	GO:0008150	proc	biological_process
BnaA01g00950D	BnaA01g00950D	integral component of membrane	GO:0016021	comp	integral component of membrane
BnaA01g00960D	BnaA01g00960D	molecular_function	GO:0003674	func	molecular_function
BnaA01g00960D	BnaA01g00960D	cellular_component	GO:0005575	comp	cellular_component
BnaA01g00970D	BnaA01g00970D	cytoplasm	GO:0005737	comp	cytoplasm
BnaA01g00970D	BnaA01g00970D	lateral root formation	GO:0010311	proc	lateral root formation
BnaA01g00970D	BnaA01g00970D	sulfurtransferase activity	GO:0016783	func	sulfurtransferase activity
BnaA01g00970D	BnaA01g00970D	tRNA thio-modification	GO:0034227	proc	tRNA thio-modification
BnaA01g00980D	BnaA01g00980D	DNA binding	GO:0003677	func	DNA binding
BnaA01g00980D	BnaA01g00980D	transcription factor activity, sequence-specific DNA binding	GO:0003700	func	transcription factor activity, sequence-specific DNA binding
BnaA01g00980D	BnaA01g00980D	nucleus	GO:0005634	comp	nucleus
BnaA01g00980D	BnaA01g00980D	transcription, DNA-templated	GO:0006351	proc	transcription, DNA-templated
BnaA01g00980D	BnaA01g00980D	regulation of transcription, DNA-templated	GO:0006355	proc	regulation of transcription, DNA-templated
BnaA01g00980D	BnaA01g00980D	leaf morphogenesis	GO:0009965	proc	leaf morphogenesis
BnaA01g00990D	BnaA01g00990D	plasma membrane	GO:0005886	comp	plasma membrane
BnaA01g00990D	BnaA01g00990D	zinc ion binding	GO:0008270	func	zinc ion binding
BnaA01g01000D	BnaA01g01000D	biological_process	GO:0008150	proc	biological_process
BnaA01g01000D	BnaA01g01000D	membrane	GO:0016020	comp	membrane
BnaA01g01000D	BnaA01g01000D	integral component of membrane	GO:0016021	comp	integral component of membrane
BnaA01g01010D	BnaA01g01010D	mitochondrion	GO:0005739	comp	mitochondrion
BnaA01g01010D	BnaA01g01010D	mitochondrial inner membrane	GO:0005743	comp	mitochondrial inner membrane
BnaA01g01010D	BnaA01g01010D	uniporter activity	GO:0015292	func	uniporter activity
BnaA01g01010D	BnaA01g01010D	integral component of membrane	GO:0016021	comp	integral component of membrane
BnaA01g01010D	BnaA01g01010D	calcium ion transmembrane transport	GO:0070588	proc	calcium ion transmembrane transport
BnaA01g01020D	BnaA01g01020D	dimethylallyltranstransferase activity	GO:0004161	func	dimethylallyltranstransferase activity
BnaA01g01020D	BnaA01g01020D	farnesyltranstransferase activity	GO:0004311	func	farnesyltranstransferase activity
BnaA01g01020D	BnaA01g01020D	geranyltranstransferase activity	GO:0004337	func	geranyltranstransferase activity
BnaA01g01020D	BnaA01g01020D	protein binding	GO:0005515	func	protein binding
BnaA01g01020D	BnaA01g01020D	isoprenoid biosynthetic process	GO:0008299	proc	isoprenoid biosynthetic process
BnaA01g01020D	BnaA01g01020D	chloroplast	GO:0009507	comp	chloroplast
BnaA01g01020D	BnaA01g01020D	etioplast	GO:0009513	comp	etioplast
BnaA01g01020D	BnaA01g01020D	monoterpene biosynthetic process	GO:0043693	proc	monoterpene biosynthetic process
BnaA01g01020D	BnaA01g01020D	metal ion binding	GO:0046872	func	metal ion binding
BnaA01g01030D	BnaA01g01030D	sugar:proton symporter activity	GO:0005351	func	sugar:proton symporter activity
BnaA01g01030D	BnaA01g01030D	mitochondrion	GO:0005739	comp	mitochondrion
BnaA01g01030D	BnaA01g01030D	carbohydrate transmembrane transporter activity	GO:0015144	func	carbohydrate transmembrane transporter activity
BnaA01g01030D	BnaA01g01030D	membrane	GO:0016020	comp	membrane
BnaA01g01030D	BnaA01g01030D	integral component of membrane	GO:0016021	comp	integral component of membrane
BnaA01g01030D	BnaA01g01030D	substrate-specific transmembrane transporter activity	GO:0022891	func	substrate-specific transmembrane transporter activity
BnaA01g01030D	BnaA01g01030D	transmembrane transport	GO:0055085	proc	transmembrane transport
BnaA01g01030D	BnaA01g01030D	cation transmembrane transport	GO:0098655	proc	cation transmembrane transport
BnaA01g01040D	BnaA01g01040D	nucleus	GO:0005634	comp	nucleus
BnaA01g01040D	BnaA01g01040D	regulation of transcription, DNA-templated	GO:0006355	proc	regulation of transcription, DNA-templated
BnaA01g01040D	BnaA01g01040D	biological_process	GO:0008150	proc	biological_process
BnaA01g01050D	BnaA01g01050D	metabolic process	GO:0008152	proc	metabolic process
BnaA01g01050D	BnaA01g01050D	UDP-glycosyltransferase activity	GO:0008194	func	UDP-glycosyltransferase activity
BnaA01g01050D	BnaA01g01050D	transferase activity, transferring glycosyl groups	GO:0016757	func	transferase activity, transferring glycosyl groups
BnaA01g01050D	BnaA01g01050D	transferase activity, transferring hexosyl groups	GO:0016758	func	transferase activity, transferring hexosyl groups
BnaA01g01060D	BnaA01g01060D	protein C-terminal S-isoprenylcysteine carboxyl O-methyltransferase activity	GO:0004671	func	protein C-terminal S-isoprenylcysteine carboxyl O-methyltransferase activity
BnaA01g01060D	BnaA01g01060D	endoplasmic reticulum	GO:0005783	comp	endoplasmic reticulum
BnaA01g01060D	BnaA01g01060D	endoplasmic reticulum membrane	GO:0005789	comp	endoplasmic reticulum membrane
BnaA01g01060D	BnaA01g01060D	C-terminal protein methylation	GO:0006481	proc	C-terminal protein methylation
BnaA01g01060D	BnaA01g01060D	negative regulation of abscisic acid-activated signaling pathway	GO:0009788	proc	negative regulation of abscisic acid-activated signaling pathway
BnaA01g01060D	BnaA01g01060D	flower development	GO:0009908	proc	flower development
BnaA01g01060D	BnaA01g01060D	integral component of membrane	GO:0016021	comp	integral component of membrane
BnaA01g01060D	BnaA01g01060D	shoot system development	GO:0048367	proc	shoot system development
BnaA01g01070D	BnaA01g01070D	aminopeptidase activity	GO:0004177	func	aminopeptidase activity
BnaA01g01070D	BnaA01g01070D	cytosol	GO:0005829	comp	cytosol
BnaA01g01070D	BnaA01g01070D	plasma membrane	GO:0005886	comp	plasma membrane
BnaA01g01070D	BnaA01g01070D	proteolysis	GO:0006508	proc	proteolysis
BnaA01g01070D	BnaA01g01070D	auxin polar transport	GO:0009926	proc	auxin polar transport
BnaA01g01070D	BnaA01g01070D	N-1-naphthylphthalamic acid binding	GO:0010013	func	N-1-naphthylphthalamic acid binding
BnaA01g01070D	BnaA01g01070D	metal ion binding	GO:0046872	func	metal ion binding
BnaA01g01080D	BnaA01g01080D	NAD(P)H dehydrogenase (quinone) activity	GO:0003955	func	NAD(P)H dehydrogenase (quinone) activity
BnaA01g01080D	BnaA01g01080D	cytoplasm	GO:0005737	comp	cytoplasm
BnaA01g01080D	BnaA01g01080D	plasma membrane	GO:0005886	comp	plasma membrane
BnaA01g01080D	BnaA01g01080D	FMN binding	GO:0010181	func	FMN binding
BnaA01g01080D	BnaA01g01080D	negative regulation of transcription, DNA-templated	GO:0045892	proc	negative regulation of transcription, DNA-templated
BnaA01g01080D	BnaA01g01080D	oxidation-reduction process	GO:0055114	proc	oxidation-reduction process
BnaA01g01090D	BnaA01g01090D	DNA binding	GO:0003677	func	DNA binding
BnaA01g01090D	BnaA01g01090D	transcription factor activity, sequence-specific DNA binding	GO:0003700	func	transcription factor activity, sequence-specific DNA binding
BnaA01g01090D	BnaA01g01090D	nucleus	GO:0005634	comp	nucleus
BnaA01g01090D	BnaA01g01090D	transcription, DNA-templated	GO:0006351	proc	transcription, DNA-templated
BnaA01g01090D	BnaA01g01090D	regulation of transcription, DNA-templated	GO:0006355	proc	regulation of transcription, DNA-templated
BnaA01g01090D	BnaA01g01090D	response to auxin	GO:0009733	proc	response to auxin
BnaA01g01090D	BnaA01g01090D	sequence-specific DNA binding	GO:0043565	func	sequence-specific DNA binding
BnaA01g01100D	BnaA01g01100D	DNA binding	GO:0003677	func	DNA binding
BnaA01g01100D	BnaA01g01100D	transcription factor activity, sequence-specific DNA binding	GO:0003700	func	transcription factor activity, sequence-specific DNA binding
BnaA01g01100D	BnaA01g01100D	nucleus	GO:0005634	comp	nucleus
BnaA01g01100D	BnaA01g01100D	cytoplasm	GO:0005737	comp	cytoplasm
BnaA01g01100D	BnaA01g01100D	transcription, DNA-templated	GO:0006351	proc	transcription, DNA-templated
BnaA01g01100D	BnaA01g01100D	regulation of transcription, DNA-templated	GO:0006355	proc	regulation of transcription, DNA-templated
BnaA01g01100D	BnaA01g01100D	regulation of hydrogen peroxide metabolic process	GO:0010310	proc	regulation of hydrogen peroxide metabolic process
BnaA01g01100D	BnaA01g01100D	negative regulation of gene expression	GO:0010629	proc	negative regulation of gene expression
BnaA01g01100D	BnaA01g01100D	sequence-specific DNA binding	GO:0043565	func	sequence-specific DNA binding
BnaA01g01100D	BnaA01g01100D	transcription regulatory region DNA binding	GO:0044212	func	transcription regulatory region DNA binding
BnaA01g01100D	BnaA01g01100D	regulation of cell aging	GO:0090342	proc	regulation of cell aging
BnaA01g01110D	BnaA01g01110D	molecular_function	GO:0003674	func	molecular_function
BnaA01g01110D	BnaA01g01110D	cellular_component	GO:0005575	comp	cellular_component
BnaA01g01110D	BnaA01g01110D	biological_process	GO:0008150	proc	biological_process
BnaA01g01120D	BnaA01g01120D	transcription factor activity, sequence-specific DNA binding	GO:0003700	func	transcription factor activity, sequence-specific DNA binding
BnaA01g01120D	BnaA01g01120D	nucleus	GO:0005634	comp	nucleus
BnaA01g01120D	BnaA01g01120D	transcription, DNA-templated	GO:0006351	proc	transcription, DNA-templated
BnaA01g01120D	BnaA01g01120D	regulation of transcription, DNA-templated	GO:0006355	proc	regulation of transcription, DNA-templated
BnaA01g01120D	BnaA01g01120D	cell differentiation	GO:0030154	proc	cell differentiation
BnaA01g01120D	BnaA01g01120D	regulation of shoot system development	GO:0048831	proc	regulation of shoot system development
BnaA01g01130D	BnaA01g01130D	mRNA splicing, via spliceosome	GO:0000398	proc	mRNA splicing, via spliceosome
BnaA01g01130D	BnaA01g01130D	RNA binding	GO:0003723	func	RNA binding
BnaA01g01130D	BnaA01g01130D	protein binding	GO:0005515	func	protein binding
BnaA01g01130D	BnaA01g01130D	nucleus	GO:0005634	comp	nucleus
BnaA01g01130D	BnaA01g01130D	mRNA processing	GO:0006397	proc	mRNA processing
BnaA01g01130D	BnaA01g01130D	defense response to bacterium	GO:0042742	proc	defense response to bacterium
BnaA01g01140D	BnaA01g01140D	sugar:proton symporter activity	GO:0005351	func	sugar:proton symporter activity
BnaA01g01140D	BnaA01g01140D	glucose transmembrane transporter activity	GO:0005355	func	glucose transmembrane transporter activity
BnaA01g01140D	BnaA01g01140D	plasma membrane	GO:0005886	comp	plasma membrane
BnaA01g01140D	BnaA01g01140D	integral component of plasma membrane	GO:0005887	comp	integral component of plasma membrane
BnaA01g01140D	BnaA01g01140D	carbohydrate transmembrane transporter activity	GO:0015144	func	carbohydrate transmembrane transporter activity
BnaA01g01140D	BnaA01g01140D	membrane	GO:0016020	comp	membrane
BnaA01g01140D	BnaA01g01140D	hexose transmembrane transport	GO:0035428	proc	hexose transmembrane transport
BnaA01g01140D	BnaA01g01140D	glucose import	GO:0046323	proc	glucose import
BnaA01g01140D	BnaA01g01140D	cation transmembrane transport	GO:0098655	proc	cation transmembrane transport
BnaA01g01150D	BnaA01g01150D	molecular_function	GO:0003674	func	molecular_function
BnaA01g01150D	BnaA01g01150D	nucleus	GO:0005634	comp	nucleus
BnaA01g01150D	BnaA01g01150D	Golgi apparatus	GO:0005794	comp	Golgi apparatus
BnaA01g01150D	BnaA01g01150D	biological_process	GO:0008150	proc	biological_process
BnaA01g01150D	BnaA01g01150D	integral component of membrane	GO:0016021	comp	integral component of membrane
BnaA01g01160D	BnaA01g01160D	rDNA binding	GO:0000182	func	rDNA binding
BnaA01g01160D	BnaA01g01160D	translation initiation factor activity	GO:0003743	func	translation initiation factor activity
BnaA01g01160D	BnaA01g01160D	nucleus	GO:0005634	comp	nucleus
BnaA01g01160D	BnaA01g01160D	DNA-templated transcription, initiation	GO:0006352	proc	DNA-templated transcription, initiation
BnaA01g01160D	BnaA01g01160D	regulation of transcription, DNA-templated	GO:0006355	proc	regulation of transcription, DNA-templated
BnaA01g01160D	BnaA01g01160D	translational initiation	GO:0006413	proc	translational initiation
BnaA01g01160D	BnaA01g01160D	zinc ion binding	GO:0008270	func	zinc ion binding
BnaA01g01160D	BnaA01g01160D	plastid outer membrane	GO:0009527	comp	plastid outer membrane
BnaA01g01160D	BnaA01g01160D	TBP-class protein binding	GO:0017025	func	TBP-class protein binding
BnaA01g01170D	BnaA01g01170D	nucleus	GO:0005634	comp	nucleus
BnaA01g01170D	BnaA01g01170D	biological_process	GO:0008150	proc	biological_process
BnaA01g01190D	BnaA01g01190D	transporter activity	GO:0005215	func	transporter activity
BnaA01g01190D	BnaA01g01190D	intracellular	GO:0005622	comp	intracellular
BnaA01g01190D	BnaA01g01190D	Golgi apparatus	GO:0005794	comp	Golgi apparatus
BnaA01g01190D	BnaA01g01190D	transport	GO:0006810	proc	transport
BnaA01g01200D	BnaA01g01200D	transporter activity	GO:0005215	func	transporter activity
BnaA01g01200D	BnaA01g01200D	intracellular	GO:0005622	comp	intracellular
BnaA01g01200D	BnaA01g01200D	Golgi apparatus	GO:0005794	comp	Golgi apparatus
BnaA01g01200D	BnaA01g01200D	transport	GO:0006810	proc	transport
BnaA01g01220D	BnaA01g01220D	molecular_function	GO:0003674	func	molecular_function
BnaA01g01220D	BnaA01g01220D	mitochondrion	GO:0005739	comp	mitochondrion
BnaA01g01220D	BnaA01g01220D	biological_process	GO:0008150	proc	biological_process
BnaA01g01230D	BnaA01g01230D	molecular_function	GO:0003674	func	molecular_function
BnaA01g01230D	BnaA01g01230D	mitochondrion	GO:0005739	comp	mitochondrion
BnaA01g01230D	BnaA01g01230D	biological_process	GO:0008150	proc	biological_process
BnaA01g01240D	BnaA01g01240D	nucleus	GO:0005634	comp	nucleus
BnaA01g01240D	BnaA01g01240D	S-adenosylmethionine-dependent methyltransferase activity	GO:0008757	func	S-adenosylmethionine-dependent methyltransferase activity
BnaA01g01240D	BnaA01g01240D	methylation	GO:0032259	proc	methylation
BnaA01g01250D	BnaA01g01250D	serine C-palmitoyltransferase activity	GO:0004758	func	serine C-palmitoyltransferase activity
BnaA01g01250D	BnaA01g01250D	protein binding	GO:0005515	func	protein binding
BnaA01g01250D	BnaA01g01250D	endoplasmic reticulum	GO:0005783	comp	endoplasmic reticulum
BnaA01g01250D	BnaA01g01250D	endoplasmic reticulum membrane	GO:0005789	comp	endoplasmic reticulum membrane
BnaA01g01250D	BnaA01g01250D	apoptotic process	GO:0006915	proc	apoptotic process
BnaA01g01250D	BnaA01g01250D	chloroplast	GO:0009507	comp	chloroplast
BnaA01g01250D	BnaA01g01250D	integral component of membrane	GO:0016021	comp	integral component of membrane
BnaA01g01250D	BnaA01g01250D	cell growth	GO:0016049	proc	cell growth
BnaA01g01250D	BnaA01g01250D	sphingolipid biosynthetic process	GO:0030148	proc	sphingolipid biosynthetic process
BnaA01g01250D	BnaA01g01250D	pyridoxal phosphate binding	GO:0030170	func	pyridoxal phosphate binding
BnaA01g01250D	BnaA01g01250D	regulation of programmed cell death	GO:0043067	proc	regulation of programmed cell death
BnaA01g01260D	BnaA01g01260D	Golgi membrane	GO:0000139	comp	Golgi membrane
BnaA01g01260D	BnaA01g01260D	transporter activity	GO:0005215	func	transporter activity
BnaA01g01260D	BnaA01g01260D	plasma membrane	GO:0005886	comp	plasma membrane
BnaA01g01260D	BnaA01g01260D	transport	GO:0006810	proc	transport
BnaA01g01260D	BnaA01g01260D	phosphatidylinositol transporter activity	GO:0008526	func	phosphatidylinositol transporter activity
BnaA01g01260D	BnaA01g01260D	protein transport	GO:0015031	proc	protein transport
BnaA01g01270D	BnaA01g01270D	molecular_function	GO:0003674	func	molecular_function
BnaA01g01270D	BnaA01g01270D	biological_process	GO:0008150	proc	biological_process
BnaA01g01270D	BnaA01g01270D	integral component of membrane	GO:0016021	comp	integral component of membrane
BnaA01g01280D	BnaA01g01280D	peroxidase activity	GO:0004601	func	peroxidase activity
BnaA01g01280D	BnaA01g01280D	extracellular region	GO:0005576	comp	extracellular region
BnaA01g01280D	BnaA01g01280D	cell wall	GO:0005618	comp	cell wall
BnaA01g01280D	BnaA01g01280D	response to oxidative stress	GO:0006979	proc	response to oxidative stress
BnaA01g01280D	BnaA01g01280D	heme binding	GO:0020037	func	heme binding
BnaA01g01280D	BnaA01g01280D	hydrogen peroxide catabolic process	GO:0042744	proc	hydrogen peroxide catabolic process
BnaA01g01280D	BnaA01g01280D	metal ion binding	GO:0046872	func	metal ion binding
BnaA01g01280D	BnaA01g01280D	response to other organism	GO:0051707	proc	response to other organism
BnaA01g01280D	BnaA01g01280D	oxidation-reduction process	GO:0055114	proc	oxidation-reduction process
BnaA01g01300D	BnaA01g01300D	ubiquitin-protein transferase activity	GO:0004842	func	ubiquitin-protein transferase activity
BnaA01g01300D	BnaA01g01300D	ATP binding	GO:0005524	func	ATP binding
BnaA01g01300D	BnaA01g01300D	nucleus	GO:0005634	comp	nucleus
BnaA01g01300D	BnaA01g01300D	ubiquitin-dependent protein catabolic process	GO:0006511	proc	ubiquitin-dependent protein catabolic process
BnaA01g01300D	BnaA01g01300D	response to gibberellin	GO:0009739	proc	response to gibberellin
BnaA01g01310D	BnaA01g01310D	chloroplast	GO:0009507	comp	chloroplast
BnaA01g01310D	BnaA01g01310D	protein kinase regulator activity	GO:0019887	func	protein kinase regulator activity
BnaA01g01310D	BnaA01g01310D	regulation of protein kinase activity	GO:0045859	proc	regulation of protein kinase activity
BnaA01g01320D	BnaA01g01320D	iron ion binding	GO:0005506	func	iron ion binding
BnaA01g01320D	BnaA01g01320D	endoplasmic reticulum membrane	GO:0005789	comp	endoplasmic reticulum membrane
BnaA01g01320D	BnaA01g01320D	steroid hydroxylase activity	GO:0008395	func	steroid hydroxylase activity
BnaA01g01320D	BnaA01g01320D	chloroplast	GO:0009507	comp	chloroplast
BnaA01g01320D	BnaA01g01320D	leaf morphogenesis	GO:0009965	proc	leaf morphogenesis
BnaA01g01320D	BnaA01g01320D	brassinosteroid homeostasis	GO:0010268	proc	brassinosteroid homeostasis
BnaA01g01320D	BnaA01g01320D	integral component of membrane	GO:0016021	comp	integral component of membrane
BnaA01g01320D	BnaA01g01320D	brassinosteroid biosynthetic process	GO:0016132	proc	brassinosteroid biosynthetic process
BnaA01g01320D	BnaA01g01320D	oxidoreductase activity, acting on paired donors, with incorporation or reduction of molecular oxygen, NAD(P)H as one donor, and incorporation of one atom of oxygen	GO:0016709	func	oxidoreductase activity, acting on paired donors, with incorporation or reduction of molecular oxygen, NAD(P)H as one donor, and incorporation of one atom of oxygen
BnaA01g01320D	BnaA01g01320D	oxygen binding	GO:0019825	func	oxygen binding
BnaA01g01320D	BnaA01g01320D	heme binding	GO:0020037	func	heme binding
BnaA01g01320D	BnaA01g01320D	monopolar cell growth	GO:0042814	proc	monopolar cell growth
BnaA01g01320D	BnaA01g01320D	leaf development	GO:0048366	proc	leaf development
BnaA01g01320D	BnaA01g01320D	petal development	GO:0048441	proc	petal development
BnaA01g01320D	BnaA01g01320D	stamen development	GO:0048443	proc	stamen development
BnaA01g01320D	BnaA01g01320D	oxidation-reduction process	GO:0055114	proc	oxidation-reduction process
BnaA01g01330D	BnaA01g01330D	beta-galactosidase activity	GO:0004565	func	beta-galactosidase activity
BnaA01g01330D	BnaA01g01330D	extracellular region	GO:0005576	comp	extracellular region
BnaA01g01330D	BnaA01g01330D	carbohydrate metabolic process	GO:0005975	proc	carbohydrate metabolic process
BnaA01g01330D	BnaA01g01330D	carbohydrate binding	GO:0030246	func	carbohydrate binding
BnaA01g01330D	BnaA01g01330D	apoplast	GO:0048046	comp	apoplast
BnaA01g01340D	BnaA01g01340D	protein binding	GO:0005515	func	protein binding
BnaA01g01340D	BnaA01g01340D	ATP binding	GO:0005524	func	ATP binding
BnaA01g01340D	BnaA01g01340D	nucleus	GO:0005634	comp	nucleus
BnaA01g01340D	BnaA01g01340D	phosphorylation	GO:0016310	proc	phosphorylation
BnaA01g01350D	BnaA01g01350D	DNA binding	GO:0003677	func	DNA binding
BnaA01g01350D	BnaA01g01350D	transcription factor activity, sequence-specific DNA binding	GO:0003700	func	transcription factor activity, sequence-specific DNA binding
BnaA01g01350D	BnaA01g01350D	nucleus	GO:0005634	comp	nucleus
BnaA01g01350D	BnaA01g01350D	multicellular organismal development	GO:0007275	proc	multicellular organismal development
BnaA01g01350D	BnaA01g01350D	auxin-activated signaling pathway	GO:0009734	proc	auxin-activated signaling pathway
BnaA01g01350D	BnaA01g01350D	auxin biosynthetic process	GO:0009851	proc	auxin biosynthetic process
BnaA01g01350D	BnaA01g01350D	negative regulation of gibberellic acid mediated signaling pathway	GO:0009938	proc	negative regulation of gibberellic acid mediated signaling pathway
BnaA01g01350D	BnaA01g01350D	xylem and phloem pattern formation	GO:0010051	proc	xylem and phloem pattern formation
BnaA01g01350D	BnaA01g01350D	auxin homeostasis	GO:0010252	proc	auxin homeostasis
BnaA01g01350D	BnaA01g01350D	metal ion binding	GO:0046872	func	metal ion binding
BnaA01g01350D	BnaA01g01350D	style development	GO:0048479	proc	style development
BnaA01g01350D	BnaA01g01350D	stigma development	GO:0048480	proc	stigma development
BnaA01g01360D	BnaA01g01360D	3-chloroallyl aldehyde dehydrogenase activity	GO:0004028	func	3-chloroallyl aldehyde dehydrogenase activity
BnaA01g01360D	BnaA01g01360D	aldehyde dehydrogenase (NAD) activity	GO:0004029	func	aldehyde dehydrogenase (NAD) activity
BnaA01g01360D	BnaA01g01360D	cytoplasm	GO:0005737	comp	cytoplasm
BnaA01g01360D	BnaA01g01360D	endoplasmic reticulum	GO:0005783	comp	endoplasmic reticulum
BnaA01g01360D	BnaA01g01360D	cellular aldehyde metabolic process	GO:0006081	proc	cellular aldehyde metabolic process
BnaA01g01360D	BnaA01g01360D	membrane	GO:0016020	comp	membrane
BnaA01g01360D	BnaA01g01360D	oxidation-reduction process	GO:0055114	proc	oxidation-reduction process
BnaA01g01370D	BnaA01g01370D	RNA polymerase II regulatory region sequence-specific DNA binding	GO:0000977	func	RNA polymerase II regulatory region sequence-specific DNA binding
BnaA01g01370D	BnaA01g01370D	RNA polymerase II transcription factor binding	GO:0001085	func	RNA polymerase II transcription factor binding
BnaA01g01370D	BnaA01g01370D	transcriptional activator activity, RNA polymerase II transcription regulatory region sequence-specific binding	GO:0001228	func	transcriptional activator activity, RNA polymerase II transcription regulatory region sequence-specific binding
BnaA01g01370D	BnaA01g01370D	chromatin binding	GO:0003682	func	chromatin binding
BnaA01g01370D	BnaA01g01370D	transcription factor activity, sequence-specific DNA binding	GO:0003700	func	transcription factor activity, sequence-specific DNA binding
BnaA01g01370D	BnaA01g01370D	nucleus	GO:0005634	comp	nucleus
BnaA01g01370D	BnaA01g01370D	transcription factor complex	GO:0005667	comp	transcription factor complex
BnaA01g01370D	BnaA01g01370D	regulation of transcription from RNA polymerase II promoter	GO:0006357	proc	regulation of transcription from RNA polymerase II promoter
BnaA01g01370D	BnaA01g01370D	circadian rhythm	GO:0007623	proc	circadian rhythm
BnaA01g01370D	BnaA01g01370D	response to light stimulus	GO:0009416	proc	response to light stimulus
BnaA01g01370D	BnaA01g01370D	cell differentiation	GO:0030154	proc	cell differentiation
BnaA01g01380D	BnaA01g01380D	molecular_function	GO:0003674	func	molecular_function
BnaA01g01380D	BnaA01g01380D	biological_process	GO:0008150	proc	biological_process
BnaA01g01380D	BnaA01g01380D	integral component of membrane	GO:0016021	comp	integral component of membrane
BnaA01g01380D	BnaA01g01380D	apoplast	GO:0048046	comp	apoplast
BnaA01g01400D	BnaA01g01400D	monooxygenase activity	GO:0004497	func	monooxygenase activity
BnaA01g01400D	BnaA01g01400D	protein binding	GO:0005515	func	protein binding
BnaA01g01400D	BnaA01g01400D	endoplasmic reticulum	GO:0005783	comp	endoplasmic reticulum
BnaA01g01400D	BnaA01g01400D	phenylpropanoid biosynthetic process	GO:0009699	proc	phenylpropanoid biosynthetic process
BnaA01g01400D	BnaA01g01400D	lignin biosynthetic process	GO:0009809	proc	lignin biosynthetic process
BnaA01g01400D	BnaA01g01400D	response to UV-B	GO:0010224	proc	response to UV-B
BnaA01g01400D	BnaA01g01400D	integral component of membrane	GO:0016021	comp	integral component of membrane
BnaA01g01400D	BnaA01g01400D	ferulate 5-hydroxylase activity	GO:0046424	func	ferulate 5-hydroxylase activity
BnaA01g01400D	BnaA01g01400D	oxidation-reduction process	GO:0055114	proc	oxidation-reduction process
BnaA01g01410D	BnaA01g01410D	molecular_function	GO:0003674	func	molecular_function
BnaA01g01410D	BnaA01g01410D	biological_process	GO:0008150	proc	biological_process
BnaA01g01410D	BnaA01g01410D	chloroplast	GO:0009507	comp	chloroplast
BnaA01g01410D	BnaA01g01410D	integral component of membrane	GO:0016021	comp	integral component of membrane
BnaA01g01420D	BnaA01g01420D	carboxypeptidase activity	GO:0004180	func	carboxypeptidase activity
BnaA01g01420D	BnaA01g01420D	extracellular region	GO:0005576	comp	extracellular region
BnaA01g01420D	BnaA01g01420D	vacuole	GO:0005773	comp	vacuole
BnaA01g01420D	BnaA01g01420D	vacuolar membrane	GO:0005774	comp	vacuolar membrane
BnaA01g01420D	BnaA01g01420D	proteolysis	GO:0006508	proc	proteolysis
BnaA01g01420D	BnaA01g01420D	serine-type peptidase activity	GO:0008236	func	serine-type peptidase activity
BnaA01g01420D	BnaA01g01420D	plant-type cell wall	GO:0009505	comp	plant-type cell wall
BnaA01g01430D	BnaA01g01430D	protein serine/threonine kinase activity	GO:0004674	func	protein serine/threonine kinase activity
BnaA01g01430D	BnaA01g01430D	ATP binding	GO:0005524	func	ATP binding
BnaA01g01430D	BnaA01g01430D	plasma membrane	GO:0005886	comp	plasma membrane
BnaA01g01430D	BnaA01g01430D	protein phosphorylation	GO:0006468	proc	protein phosphorylation
BnaA01g01430D	BnaA01g01430D	transmembrane receptor protein tyrosine kinase signaling pathway	GO:0007169	proc	transmembrane receptor protein tyrosine kinase signaling pathway
BnaA01g01430D	BnaA01g01430D	kinase activity	GO:0016301	func	kinase activity
BnaA01g01440D	BnaA01g01440D	transcription factor activity, sequence-specific DNA binding	GO:0003700	func	transcription factor activity, sequence-specific DNA binding
BnaA01g01440D	BnaA01g01440D	protein binding	GO:0005515	func	protein binding
BnaA01g01440D	BnaA01g01440D	nucleus	GO:0005634	comp	nucleus
BnaA01g01440D	BnaA01g01440D	transcription, DNA-templated	GO:0006351	proc	transcription, DNA-templated
BnaA01g01440D	BnaA01g01440D	regulation of transcription, DNA-templated	GO:0006355	proc	regulation of transcription, DNA-templated
BnaA01g01440D	BnaA01g01440D	multicellular organismal development	GO:0007275	proc	multicellular organismal development
BnaA01g01440D	BnaA01g01440D	xylem vessel member cell differentiation	GO:0048759	proc	xylem vessel member cell differentiation
BnaA01g01440D	BnaA01g01440D	cell wall organization	GO:0071555	proc	cell wall organization
BnaA01g01440D	BnaA01g01440D	positive regulation of secondary cell wall biogenesis	GO:1901348	proc	positive regulation of secondary cell wall biogenesis
BnaA01g01450D	BnaA01g01450D	defense response	GO:0006952	proc	defense response
BnaA01g01450D	BnaA01g01450D	signal transduction	GO:0007165	proc	signal transduction
BnaA01g01450D	BnaA01g01450D	integral component of membrane	GO:0016021	comp	integral component of membrane
BnaA01g01450D	BnaA01g01450D	ADP binding	GO:0043531	func	ADP binding
BnaA01g01460D	BnaA01g01460D	ATP binding	GO:0005524	func	ATP binding
BnaA01g01460D	BnaA01g01460D	nucleus	GO:0005634	comp	nucleus
BnaA01g01460D	BnaA01g01460D	defense response	GO:0006952	proc	defense response
BnaA01g01460D	BnaA01g01460D	signal transduction	GO:0007165	proc	signal transduction
BnaA01g01460D	BnaA01g01460D	integral component of membrane	GO:0016021	comp	integral component of membrane
BnaA01g01460D	BnaA01g01460D	ADP binding	GO:0043531	func	ADP binding
BnaA01g01470D	BnaA01g01470D	RNA binding	GO:0003723	func	RNA binding
BnaA01g01470D	BnaA01g01470D	structural constituent of ribosome	GO:0003735	func	structural constituent of ribosome
BnaA01g01470D	BnaA01g01470D	cytoplasm	GO:0005737	comp	cytoplasm
BnaA01g01470D	BnaA01g01470D	vacuole	GO:0005773	comp	vacuole
BnaA01g01470D	BnaA01g01470D	ribosome	GO:0005840	comp	ribosome
BnaA01g01470D	BnaA01g01470D	plasma membrane	GO:0005886	comp	plasma membrane
BnaA01g01470D	BnaA01g01470D	translation	GO:0006412	proc	translation
BnaA01g01470D	BnaA01g01470D	cytosolic large ribosomal subunit	GO:0022625	comp	cytosolic large ribosomal subunit
BnaA01g01470D	BnaA01g01470D	cytosolic ribosome	GO:0022626	comp	cytosolic ribosome
BnaA01g01480D	BnaA01g01480D	molecular_function	GO:0003674	func	molecular_function
BnaA01g01480D	BnaA01g01480D	nucleus	GO:0005634	comp	nucleus
BnaA01g01480D	BnaA01g01480D	biological_process	GO:0008150	proc	biological_process
BnaA01g01490D	BnaA01g01490D	molecular_function	GO:0003674	func	molecular_function
BnaA01g01490D	BnaA01g01490D	response to auxin	GO:0009733	proc	response to auxin
BnaA01g01500D	BnaA01g01500D	molecular_function	GO:0003674	func	molecular_function
BnaA01g01500D	BnaA01g01500D	nucleus	GO:0005634	comp	nucleus
BnaA01g01500D	BnaA01g01500D	biological_process	GO:0008150	proc	biological_process
BnaA01g01510D	BnaA01g01510D	nucleus	GO:0005634	comp	nucleus
BnaA01g01510D	BnaA01g01510D	oxidoreductase activity	GO:0016491	func	oxidoreductase activity
BnaA01g01510D	BnaA01g01510D	oxidoreductase activity, acting on paired donors, with incorporation or reduction of molecular oxygen, 2-oxoglutarate as one donor, and incorporation of one atom each of oxygen into both donors	GO:0016706	func	oxidoreductase activity, acting on paired donors, with incorporation or reduction of molecular oxygen, 2-oxoglutarate as one donor, and incorporation of one atom each of oxygen into both donors
BnaA01g01510D	BnaA01g01510D	oxidation-reduction process	GO:0055114	proc	oxidation-reduction process
BnaA01g01520D	BnaA01g01520D	nucleus	GO:0005634	comp	nucleus
BnaA01g01520D	BnaA01g01520D	cytosol	GO:0005829	comp	cytosol
BnaA01g01520D	BnaA01g01520D	kinase activity	GO:0016301	func	kinase activity
BnaA01g01520D	BnaA01g01520D	phosphorylation	GO:0016310	proc	phosphorylation
BnaA01g01520D	BnaA01g01520D	phosphotransferase activity, alcohol group as acceptor	GO:0016773	func	phosphotransferase activity, alcohol group as acceptor
BnaA01g01530D	BnaA01g01530D	DNA binding	GO:0003677	func	DNA binding
BnaA01g01530D	BnaA01g01530D	transcription factor activity, sequence-specific DNA binding	GO:0003700	func	transcription factor activity, sequence-specific DNA binding
BnaA01g01530D	BnaA01g01530D	nucleus	GO:0005634	comp	nucleus
BnaA01g01530D	BnaA01g01530D	cytoplasm	GO:0005737	comp	cytoplasm
BnaA01g01530D	BnaA01g01530D	transcription, DNA-templated	GO:0006351	proc	transcription, DNA-templated
BnaA01g01530D	BnaA01g01530D	regulation of transcription, DNA-templated	GO:0006355	proc	regulation of transcription, DNA-templated
BnaA01g01530D	BnaA01g01530D	chloroplast	GO:0009507	comp	chloroplast
BnaA01g01530D	BnaA01g01530D	protein dimerization activity	GO:0046983	func	protein dimerization activity
BnaA01g01540D	BnaA01g01540D	DNA-(apurinic or apyrimidinic site) lyase activity	GO:0003906	func	DNA-(apurinic or apyrimidinic site) lyase activity
BnaA01g01540D	BnaA01g01540D	exonuclease activity	GO:0004527	func	exonuclease activity
BnaA01g01540D	BnaA01g01540D	nucleus	GO:0005634	comp	nucleus
BnaA01g01540D	BnaA01g01540D	DNA repair	GO:0006281	proc	DNA repair
BnaA01g01550D	BnaA01g01550D	nucleus	GO:0005634	comp	nucleus
BnaA01g01550D	BnaA01g01550D	cytoplasm	GO:0005737	comp	cytoplasm
BnaA01g01550D	BnaA01g01550D	protein folding	GO:0006457	proc	protein folding
BnaA01g01550D	BnaA01g01550D	chloroplast	GO:0009507	comp	chloroplast
BnaA01g01550D	BnaA01g01550D	plastid	GO:0009536	comp	plastid
BnaA01g01560D	BnaA01g01560D	nucleic acid binding	GO:0003676	func	nucleic acid binding
BnaA01g01560D	BnaA01g01560D	double-stranded DNA binding	GO:0003690	func	double-stranded DNA binding
BnaA01g01560D	BnaA01g01560D	single-stranded DNA binding	GO:0003697	func	single-stranded DNA binding
BnaA01g01560D	BnaA01g01560D	RNA binding	GO:0003723	func	RNA binding
BnaA01g01560D	BnaA01g01560D	regulation of transcription, DNA-templated	GO:0006355	proc	regulation of transcription, DNA-templated
BnaA01g01560D	BnaA01g01560D	zinc ion binding	GO:0008270	func	zinc ion binding
BnaA01g01560D	BnaA01g01560D	response to cold	GO:0009409	proc	response to cold
BnaA01g01560D	BnaA01g01560D	response to water deprivation	GO:0009414	proc	response to water deprivation
BnaA01g01560D	BnaA01g01560D	response to water deprivation	GO:0009414	proc	response to water deprivation
BnaA01g01560D	BnaA01g01560D	cold acclimation	GO:0009631	proc	cold acclimation
BnaA01g01560D	BnaA01g01560D	response to salt stress	GO:0009651	proc	response to salt stress
BnaA01g01560D	BnaA01g01560D	response to salt stress	GO:0009651	proc	response to salt stress
BnaA01g01560D	BnaA01g01560D	RNA secondary structure unwinding	GO:0010501	proc	RNA secondary structure unwinding
BnaA01g01560D	BnaA01g01560D	DNA duplex unwinding	GO:0032508	proc	DNA duplex unwinding
BnaA01g01570D	BnaA01g01570D	molecular_function	GO:0003674	func	molecular_function
BnaA01g01570D	BnaA01g01570D	extracellular region	GO:0005576	comp	extracellular region
BnaA01g01570D	BnaA01g01570D	anchored component of membrane	GO:0031225	comp	anchored component of membrane
BnaA01g01570D	BnaA01g01570D	response to other organism	GO:0051707	proc	response to other organism
BnaA01g01580D	BnaA01g01580D	methyltransferase activity	GO:0008168	func	methyltransferase activity
BnaA01g01580D	BnaA01g01580D	chloroplast	GO:0009507	comp	chloroplast
BnaA01g01580D	BnaA01g01580D	methylation	GO:0032259	proc	methylation
BnaA01g01590D	BnaA01g01590D	molecular_function	GO:0003674	func	molecular_function
BnaA01g01590D	BnaA01g01590D	nucleus	GO:0005634	comp	nucleus
BnaA01g01590D	BnaA01g01590D	biological_process	GO:0008150	proc	biological_process
BnaA01g01600D	BnaA01g01600D	peroxidase activity	GO:0004601	func	peroxidase activity
BnaA01g01600D	BnaA01g01600D	protein binding	GO:0005515	func	protein binding
BnaA01g01600D	BnaA01g01600D	peroxisomal membrane	GO:0005778	comp	peroxisomal membrane
BnaA01g01600D	BnaA01g01600D	response to oxidative stress	GO:0006979	proc	response to oxidative stress
BnaA01g01600D	BnaA01g01600D	integral component of membrane	GO:0016021	comp	integral component of membrane
BnaA01g01600D	BnaA01g01600D	L-ascorbate peroxidase activity	GO:0016688	func	L-ascorbate peroxidase activity
BnaA01g01600D	BnaA01g01600D	hydrogen peroxide catabolic process	GO:0042744	proc	hydrogen peroxide catabolic process
BnaA01g01600D	BnaA01g01600D	oxidation-reduction process	GO:0055114	proc	oxidation-reduction process
BnaA01g01610D	BnaA01g01610D	protein binding	GO:0005515	func	protein binding
BnaA01g01610D	BnaA01g01610D	GTP binding	GO:0005525	func	GTP binding
BnaA01g01610D	BnaA01g01610D	nucleus	GO:0005634	comp	nucleus
BnaA01g01610D	BnaA01g01610D	cytoplasm	GO:0005737	comp	cytoplasm
BnaA01g01610D	BnaA01g01610D	spindle	GO:0005819	comp	spindle
BnaA01g01610D	BnaA01g01610D	plasma membrane	GO:0005886	comp	plasma membrane
BnaA01g01610D	BnaA01g01610D	small GTPase mediated signal transduction	GO:0007264	proc	small GTPase mediated signal transduction
BnaA01g01610D	BnaA01g01610D	phragmoplast	GO:0009524	comp	phragmoplast
BnaA01g01610D	BnaA01g01610D	auxin-activated signaling pathway	GO:0009734	proc	auxin-activated signaling pathway
BnaA01g01610D	BnaA01g01610D	abscisic acid-activated signaling pathway	GO:0009738	proc	abscisic acid-activated signaling pathway
BnaA01g01620D	BnaA01g01620D	molecular_function	GO:0003674	func	molecular_function
BnaA01g01620D	BnaA01g01620D	nucleus	GO:0005634	comp	nucleus
BnaA01g01620D	BnaA01g01620D	biological_process	GO:0008150	proc	biological_process
BnaA01g01630D	BnaA01g01630D	calcium channel activity	GO:0005262	func	calcium channel activity
BnaA01g01630D	BnaA01g01630D	plasma membrane	GO:0005886	comp	plasma membrane
BnaA01g01630D	BnaA01g01630D	integral component of plasma membrane	GO:0005887	comp	integral component of plasma membrane
BnaA01g01630D	BnaA01g01630D	calcium ion transport	GO:0006816	proc	calcium ion transport
BnaA01g01630D	BnaA01g01630D	osmosensory signaling pathway	GO:0007231	proc	osmosensory signaling pathway
BnaA01g01630D	BnaA01g01630D	mechanosensory behavior	GO:0007638	proc	mechanosensory behavior
BnaA01g01630D	BnaA01g01630D	carbohydrate homeostasis	GO:0033500	proc	carbohydrate homeostasis
BnaA01g01640D	BnaA01g01640D	DNA binding	GO:0003677	func	DNA binding
BnaA01g01640D	BnaA01g01640D	transcription factor activity, sequence-specific DNA binding	GO:0003700	func	transcription factor activity, sequence-specific DNA binding
BnaA01g01640D	BnaA01g01640D	protein binding	GO:0005515	func	protein binding
BnaA01g01640D	BnaA01g01640D	nucleus	GO:0005634	comp	nucleus
BnaA01g01640D	BnaA01g01640D	regulation of transcription, DNA-templated	GO:0006355	proc	regulation of transcription, DNA-templated
BnaA01g01640D	BnaA01g01640D	photoperiodism	GO:0009648	proc	photoperiodism
BnaA01g01640D	BnaA01g01640D	regulation of flower development	GO:0009909	proc	regulation of flower development
BnaA01g01640D	BnaA01g01640D	positive regulation of flower development	GO:0009911	proc	positive regulation of flower development
BnaA01g01640D	BnaA01g01640D	protein self-association	GO:0043621	func	protein self-association
BnaA01g01640D	BnaA01g01640D	positive regulation of transcription, DNA-templated	GO:0045893	proc	positive regulation of transcription, DNA-templated
BnaA01g01640D	BnaA01g01640D	regulation of photoperiodism, flowering	GO:2000028	proc	regulation of photoperiodism, flowering
BnaA01g01650D	BnaA01g01650D	RNA binding	GO:0003723	func	RNA binding
BnaA01g01650D	BnaA01g01650D	cytoplasm	GO:0005737	comp	cytoplasm
BnaA01g01650D	BnaA01g01650D	chloroplast	GO:0009507	comp	chloroplast
BnaA01g01650D	BnaA01g01650D	response to abscisic acid	GO:0009737	proc	response to abscisic acid
BnaA01g01650D	BnaA01g01650D	abscisic acid-activated signaling pathway	GO:0009738	proc	abscisic acid-activated signaling pathway
BnaA01g01650D	BnaA01g01650D	response to salicylic acid	GO:0009751	proc	response to salicylic acid
BnaA01g01650D	BnaA01g01650D	response to jasmonic acid	GO:0009753	proc	response to jasmonic acid
BnaA01g01650D	BnaA01g01650D	leaf senescence	GO:0010150	proc	leaf senescence
BnaA01g01660D	BnaA01g01660D	extracellular region	GO:0005576	comp	extracellular region
BnaA01g01660D	BnaA01g01660D	proteolysis	GO:0006508	proc	proteolysis
BnaA01g01660D	BnaA01g01660D	anchored component of membrane	GO:0031225	comp	anchored component of membrane
BnaA01g01670D	BnaA01g01670D	GTP binding	GO:0005525	func	GTP binding
BnaA01g01670D	BnaA01g01670D	Golgi apparatus	GO:0005794	comp	Golgi apparatus
BnaA01g01670D	BnaA01g01670D	plasma membrane	GO:0005886	comp	plasma membrane
BnaA01g01670D	BnaA01g01670D	chloroplast	GO:0009507	comp	chloroplast
BnaA01g01680D	BnaA01g01680D	molecular_function	GO:0003674	func	molecular_function
BnaA01g01680D	BnaA01g01680D	mitochondrion	GO:0005739	comp	mitochondrion
BnaA01g01690D	BnaA01g01690D	zinc ion binding	GO:0008270	func	zinc ion binding
BnaA01g01690D	BnaA01g01690D	chloroplast thylakoid membrane	GO:0009535	comp	chloroplast thylakoid membrane
BnaA01g01690D	BnaA01g01690D	integral component of membrane	GO:0016021	comp	integral component of membrane
BnaA01g01700D	BnaA01g01700D	aconitate hydratase activity	GO:0003994	func	aconitate hydratase activity
BnaA01g01700D	BnaA01g01700D	aconitate hydratase activity	GO:0003994	func	aconitate hydratase activity
BnaA01g01700D	BnaA01g01700D	aconitate hydratase activity	GO:0003994	func	aconitate hydratase activity
BnaA01g01700D	BnaA01g01700D	copper ion binding	GO:0005507	func	copper ion binding
BnaA01g01700D	BnaA01g01700D	cytoplasm	GO:0005737	comp	cytoplasm
BnaA01g01700D	BnaA01g01700D	mitochondrion	GO:0005739	comp	mitochondrion
BnaA01g01700D	BnaA01g01700D	vacuole	GO:0005773	comp	vacuole
BnaA01g01700D	BnaA01g01700D	cytosol	GO:0005829	comp	cytosol
BnaA01g01700D	BnaA01g01700D	plasma membrane	GO:0005886	comp	plasma membrane
BnaA01g01700D	BnaA01g01700D	tricarboxylic acid cycle	GO:0006099	proc	tricarboxylic acid cycle
BnaA01g01700D	BnaA01g01700D	citrate metabolic process	GO:0006101	proc	citrate metabolic process
BnaA01g01700D	BnaA01g01700D	citrate metabolic process	GO:0006101	proc	citrate metabolic process
BnaA01g01700D	BnaA01g01700D	isocitrate metabolic process	GO:0006102	proc	isocitrate metabolic process
BnaA01g01700D	BnaA01g01700D	metabolic process	GO:0008152	proc	metabolic process
BnaA01g01700D	BnaA01g01700D	plasmodesma	GO:0009506	comp	plasmodesma
BnaA01g01700D	BnaA01g01700D	response to salt stress	GO:0009651	proc	response to salt stress
BnaA01g01700D	BnaA01g01700D	response to salt stress	GO:0009651	proc	response to salt stress
BnaA01g01700D	BnaA01g01700D	response to salt stress	GO:0009651	proc	response to salt stress
BnaA01g01700D	BnaA01g01700D	response to salt stress	GO:0009651	proc	response to salt stress
BnaA01g01700D	BnaA01g01700D	mRNA 5'-UTR binding	GO:0048027	func	mRNA 5'-UTR binding
BnaA01g01700D	BnaA01g01700D	apoplast	GO:0048046	comp	apoplast
BnaA01g01700D	BnaA01g01700D	4 iron, 4 sulfur cluster binding	GO:0051539	func	4 iron, 4 sulfur cluster binding
BnaA01g01710D	BnaA01g01710D	procollagen-proline 4-dioxygenase activity	GO:0004656	func	procollagen-proline 4-dioxygenase activity
BnaA01g01710D	BnaA01g01710D	iron ion binding	GO:0005506	func	iron ion binding
BnaA01g01710D	BnaA01g01710D	endoplasmic reticulum membrane	GO:0005789	comp	endoplasmic reticulum membrane
BnaA01g01710D	BnaA01g01710D	integral component of membrane	GO:0016021	comp	integral component of membrane
BnaA01g01710D	BnaA01g01710D	oxidoreductase activity, acting on paired donors, with incorporation or reduction of molecular oxygen, 2-oxoglutarate as one donor, and incorporation of one atom each of oxygen into both donors	GO:0016706	func	oxidoreductase activity, acting on paired donors, with incorporation or reduction of molecular oxygen, 2-oxoglutarate as one donor, and incorporation of one atom each of oxygen into both donors
BnaA01g01710D	BnaA01g01710D	peptidyl-proline hydroxylation to 4-hydroxy-L-proline	GO:0018401	proc	peptidyl-proline hydroxylation to 4-hydroxy-L-proline
BnaA01g01710D	BnaA01g01710D	L-ascorbic acid binding	GO:0031418	func	L-ascorbic acid binding
BnaA01g01710D	BnaA01g01710D	oxidation-reduction process	GO:0055114	proc	oxidation-reduction process
BnaA01g01730D	BnaA01g01730D	procollagen-proline 4-dioxygenase activity	GO:0004656	func	procollagen-proline 4-dioxygenase activity
BnaA01g01730D	BnaA01g01730D	iron ion binding	GO:0005506	func	iron ion binding
BnaA01g01730D	BnaA01g01730D	endoplasmic reticulum membrane	GO:0005789	comp	endoplasmic reticulum membrane
BnaA01g01730D	BnaA01g01730D	integral component of membrane	GO:0016021	comp	integral component of membrane
BnaA01g01730D	BnaA01g01730D	oxidoreductase activity, acting on paired donors, with incorporation or reduction of molecular oxygen, 2-oxoglutarate as one donor, and incorporation of one atom each of oxygen into both donors	GO:0016706	func	oxidoreductase activity, acting on paired donors, with incorporation or reduction of molecular oxygen, 2-oxoglutarate as one donor, and incorporation of one atom each of oxygen into both donors
BnaA01g01730D	BnaA01g01730D	peptidyl-proline hydroxylation to 4-hydroxy-L-proline	GO:0018401	proc	peptidyl-proline hydroxylation to 4-hydroxy-L-proline
BnaA01g01730D	BnaA01g01730D	L-ascorbic acid binding	GO:0031418	func	L-ascorbic acid binding
BnaA01g01730D	BnaA01g01730D	oxidation-reduction process	GO:0055114	proc	oxidation-reduction process
BnaA01g01740D	BnaA01g01740D	procollagen-proline 4-dioxygenase activity	GO:0004656	func	procollagen-proline 4-dioxygenase activity
BnaA01g01740D	BnaA01g01740D	iron ion binding	GO:0005506	func	iron ion binding
BnaA01g01740D	BnaA01g01740D	nucleus	GO:0005634	comp	nucleus
BnaA01g01740D	BnaA01g01740D	endoplasmic reticulum membrane	GO:0005789	comp	endoplasmic reticulum membrane
BnaA01g01740D	BnaA01g01740D	integral component of membrane	GO:0016021	comp	integral component of membrane
BnaA01g01740D	BnaA01g01740D	oxidoreductase activity, acting on paired donors, with incorporation or reduction of molecular oxygen, 2-oxoglutarate as one donor, and incorporation of one atom each of oxygen into both donors	GO:0016706	func	oxidoreductase activity, acting on paired donors, with incorporation or reduction of molecular oxygen, 2-oxoglutarate as one donor, and incorporation of one atom each of oxygen into both donors
BnaA01g01740D	BnaA01g01740D	peptidyl-proline hydroxylation to 4-hydroxy-L-proline	GO:0018401	proc	peptidyl-proline hydroxylation to 4-hydroxy-L-proline
BnaA01g01740D	BnaA01g01740D	L-ascorbic acid binding	GO:0031418	func	L-ascorbic acid binding
BnaA01g01740D	BnaA01g01740D	oxidation-reduction process	GO:0055114	proc	oxidation-reduction process
BnaA01g01750D	BnaA01g01750D	RNA polymerase II activity	GO:0001055	func	RNA polymerase II activity
BnaA01g01750D	BnaA01g01750D	DNA binding	GO:0003677	func	DNA binding
BnaA01g01750D	BnaA01g01750D	DNA-directed RNA polymerase activity	GO:0003899	func	DNA-directed RNA polymerase activity
BnaA01g01750D	BnaA01g01750D	protein binding	GO:0005515	func	protein binding
BnaA01g01750D	BnaA01g01750D	nucleus	GO:0005634	comp	nucleus
BnaA01g01750D	BnaA01g01750D	DNA-directed RNA polymerase II, core complex	GO:0005665	comp	DNA-directed RNA polymerase II, core complex
BnaA01g01750D	BnaA01g01750D	vacuole	GO:0005773	comp	vacuole
BnaA01g01750D	BnaA01g01750D	transcription, DNA-templated	GO:0006351	proc	transcription, DNA-templated
BnaA01g01750D	BnaA01g01750D	transcription from RNA polymerase II promoter	GO:0006366	proc	transcription from RNA polymerase II promoter
BnaA01g01750D	BnaA01g01750D	plasmodesma	GO:0009506	comp	plasmodesma
BnaA01g01750D	BnaA01g01750D	chloroplast	GO:0009507	comp	chloroplast
BnaA01g01760D	BnaA01g01760D	nucleotide binding	GO:0000166	func	nucleotide binding
BnaA01g01760D	BnaA01g01760D	nucleic acid binding	GO:0003676	func	nucleic acid binding
BnaA01g01760D	BnaA01g01760D	nucleus	GO:0005634	comp	nucleus
BnaA01g01760D	BnaA01g01760D	biological_process	GO:0008150	proc	biological_process
BnaA01g01760D	BnaA01g01760D	ribonucleoprotein complex	GO:0030529	comp	ribonucleoprotein complex
BnaA01g01770D	BnaA01g01770D	molecular_function	GO:0003674	func	molecular_function
BnaA01g01770D	BnaA01g01770D	mitochondrion	GO:0005739	comp	mitochondrion
BnaA01g01770D	BnaA01g01770D	shoot system development	GO:0048367	proc	shoot system development
BnaA01g01780D	BnaA01g01780D	molecular_function	GO:0003674	func	molecular_function
BnaA01g01780D	BnaA01g01780D	response to oxidative stress	GO:0006979	proc	response to oxidative stress
BnaA01g01780D	BnaA01g01780D	aging	GO:0007568	proc	aging
BnaA01g01780D	BnaA01g01780D	response to light stimulus	GO:0009416	proc	response to light stimulus
BnaA01g01780D	BnaA01g01780D	chloroplast	GO:0009507	comp	chloroplast
BnaA01g01780D	BnaA01g01780D	thylakoid	GO:0009579	comp	thylakoid
BnaA01g01780D	BnaA01g01780D	response to wounding	GO:0009611	proc	response to wounding
BnaA01g01780D	BnaA01g01780D	response to sucrose	GO:0009744	proc	response to sucrose
BnaA01g01780D	BnaA01g01780D	response to jasmonic acid	GO:0009753	proc	response to jasmonic acid
BnaA01g01790D	BnaA01g01790D	NAD(P)H dehydrogenase (quinone) activity	GO:0003955	func	NAD(P)H dehydrogenase (quinone) activity
BnaA01g01790D	BnaA01g01790D	protein binding	GO:0005515	func	protein binding
BnaA01g01790D	BnaA01g01790D	chloroplast	GO:0009507	comp	chloroplast
BnaA01g01790D	BnaA01g01790D	chloroplast thylakoid membrane	GO:0009535	comp	chloroplast thylakoid membrane
BnaA01g01790D	BnaA01g01790D	plastid	GO:0009536	comp	plastid
BnaA01g01790D	BnaA01g01790D	photosystem II assembly	GO:0010207	proc	photosystem II assembly
BnaA01g01790D	BnaA01g01790D	integral component of membrane	GO:0016021	comp	integral component of membrane
BnaA01g01790D	BnaA01g01790D	quinone binding	GO:0048038	func	quinone binding
BnaA01g01790D	BnaA01g01790D	oxidation-reduction process	GO:0055114	proc	oxidation-reduction process
BnaA01g01800D	BnaA01g01800D	molecular_function	GO:0003674	func	molecular_function
BnaA01g01800D	BnaA01g01800D	cytoplasm	GO:0005737	comp	cytoplasm
BnaA01g01800D	BnaA01g01800D	biological_process	GO:0008150	proc	biological_process
BnaA01g01810D	BnaA01g01810D	mitochondrion	GO:0005739	comp	mitochondrion
BnaA01g01810D	BnaA01g01810D	biological_process	GO:0008150	proc	biological_process
BnaA01g01820D	BnaA01g01820D	molecular_function	GO:0003674	func	molecular_function
BnaA01g01820D	BnaA01g01820D	biological_process	GO:0008150	proc	biological_process
BnaA01g01820D	BnaA01g01820D	chloroplast	GO:0009507	comp	chloroplast
BnaA01g01830D	BnaA01g01830D	nucleic acid binding	GO:0003676	func	nucleic acid binding
BnaA01g01830D	BnaA01g01830D	transcription factor activity, sequence-specific DNA binding	GO:0003700	func	transcription factor activity, sequence-specific DNA binding
BnaA01g01830D	BnaA01g01830D	nucleus	GO:0005634	comp	nucleus
BnaA01g01830D	BnaA01g01830D	regulation of transcription, DNA-templated	GO:0006355	proc	regulation of transcription, DNA-templated
BnaA01g01830D	BnaA01g01830D	zinc ion binding	GO:0008270	func	zinc ion binding
BnaA01g01830D	BnaA01g01830D	metal ion binding	GO:0046872	func	metal ion binding
BnaA01g01830D	BnaA01g01830D	pollen sperm cell differentiation	GO:0048235	proc	pollen sperm cell differentiation
BnaA01g01840D	BnaA01g01840D	molecular_function	GO:0003674	func	molecular_function
BnaA01g01840D	BnaA01g01840D	biological_process	GO:0008150	proc	biological_process
BnaA01g01840D	BnaA01g01840D	chloroplast	GO:0009507	comp	chloroplast
BnaA01g01850D	BnaA01g01850D	regulation of transcription from RNA polymerase III promoter	GO:0006359	proc	regulation of transcription from RNA polymerase III promoter
BnaA01g01850D	BnaA01g01850D	chloroplast	GO:0009507	comp	chloroplast
BnaA01g01860D	BnaA01g01860D	transcription factor activity, sequence-specific DNA binding	GO:0003700	func	transcription factor activity, sequence-specific DNA binding
BnaA01g01860D	BnaA01g01860D	nucleus	GO:0005634	comp	nucleus
BnaA01g01860D	BnaA01g01860D	regulation of transcription, DNA-templated	GO:0006355	proc	regulation of transcription, DNA-templated
BnaA01g01860D	BnaA01g01860D	metal ion binding	GO:0046872	func	metal ion binding
BnaA01g01870D	BnaA01g01870D	peptide receptor activity	GO:0001653	func	peptide receptor activity
BnaA01g01870D	BnaA01g01870D	protein kinase activity	GO:0004672	func	protein kinase activity
BnaA01g01870D	BnaA01g01870D	transmembrane receptor protein serine/threonine kinase activity	GO:0004675	func	transmembrane receptor protein serine/threonine kinase activity
BnaA01g01870D	BnaA01g01870D	protein binding	GO:0005515	func	protein binding
BnaA01g01870D	BnaA01g01870D	plasma membrane	GO:0005886	comp	plasma membrane
BnaA01g01870D	BnaA01g01870D	plasmodesma	GO:0009506	comp	plasmodesma
BnaA01g01870D	BnaA01g01870D	chloroplast	GO:0009507	comp	chloroplast
BnaA01g01870D	BnaA01g01870D	hormone-mediated signaling pathway	GO:0009755	proc	hormone-mediated signaling pathway
BnaA01g01870D	BnaA01g01870D	abscission	GO:0009838	proc	abscission
BnaA01g01870D	BnaA01g01870D	kinase activity	GO:0016301	func	kinase activity
BnaA01g01870D	BnaA01g01870D	ubiquitin protein ligase binding	GO:0031625	func	ubiquitin protein ligase binding
BnaA01g01870D	BnaA01g01870D	protein autophosphorylation	GO:0046777	proc	protein autophosphorylation
BnaA01g01880D	BnaA01g01880D	DNA binding	GO:0003677	func	DNA binding
BnaA01g01880D	BnaA01g01880D	transcription factor activity, sequence-specific DNA binding	GO:0003700	func	transcription factor activity, sequence-specific DNA binding
BnaA01g01880D	BnaA01g01880D	nucleus	GO:0005634	comp	nucleus
BnaA01g01880D	BnaA01g01880D	transcription, DNA-templated	GO:0006351	proc	transcription, DNA-templated
BnaA01g01880D	BnaA01g01880D	regulation of transcription, DNA-templated	GO:0006355	proc	regulation of transcription, DNA-templated
BnaA01g01900D	BnaA01g01900D	chromatin	GO:0000785	comp	chromatin
BnaA01g01900D	BnaA01g01900D	DNA binding	GO:0003677	func	DNA binding
BnaA01g01900D	BnaA01g01900D	chromatin binding	GO:0003682	func	chromatin binding
BnaA01g01900D	BnaA01g01900D	transcription factor activity, sequence-specific DNA binding	GO:0003700	func	transcription factor activity, sequence-specific DNA binding
BnaA01g01900D	BnaA01g01900D	nucleus	GO:0005634	comp	nucleus
BnaA01g01900D	BnaA01g01900D	cytoplasm	GO:0005737	comp	cytoplasm
BnaA01g01900D	BnaA01g01900D	cytosol	GO:0005829	comp	cytosol
BnaA01g01900D	BnaA01g01900D	chromatin assembly or disassembly	GO:0006333	proc	chromatin assembly or disassembly
BnaA01g01900D	BnaA01g01900D	structural constituent of chromatin	GO:0030527	func	structural constituent of chromatin
BnaA01g01910D	BnaA01g01910D	DNA binding	GO:0003677	func	DNA binding
BnaA01g01910D	BnaA01g01910D	transcription factor activity, sequence-specific DNA binding	GO:0003700	func	transcription factor activity, sequence-specific DNA binding
BnaA01g01910D	BnaA01g01910D	nucleus	GO:0005634	comp	nucleus
BnaA01g01910D	BnaA01g01910D	transcription, DNA-templated	GO:0006351	proc	transcription, DNA-templated
BnaA01g01910D	BnaA01g01910D	regulation of transcription, DNA-templated	GO:0006355	proc	regulation of transcription, DNA-templated
BnaA01g01910D	BnaA01g01910D	multicellular organismal development	GO:0007275	proc	multicellular organismal development
BnaA01g01920D	BnaA01g01920D	TFIIB-class transcription factor binding	GO:0001093	func	TFIIB-class transcription factor binding
BnaA01g01920D	BnaA01g01920D	double-stranded DNA binding	GO:0003690	func	double-stranded DNA binding
BnaA01g01920D	BnaA01g01920D	nucleus	GO:0005634	comp	nucleus
BnaA01g01920D	BnaA01g01920D	DNA-templated transcription, initiation	GO:0006352	proc	DNA-templated transcription, initiation
BnaA01g01920D	BnaA01g01920D	regulation of transcription, DNA-templated	GO:0006355	proc	regulation of transcription, DNA-templated
BnaA01g01920D	BnaA01g01920D	zinc ion binding	GO:0008270	func	zinc ion binding
BnaA01g01920D	BnaA01g01920D	embryo development ending in seed dormancy	GO:0009793	proc	embryo development ending in seed dormancy
BnaA01g01920D	BnaA01g01920D	pollen germination	GO:0009846	proc	pollen germination
BnaA01g01920D	BnaA01g01920D	RNA polymerase binding	GO:0070063	func	RNA polymerase binding
BnaA01g01930D	BnaA01g01930D	cytoplasm	GO:0005737	comp	cytoplasm
BnaA01g01930D	BnaA01g01930D	integral component of membrane	GO:0016021	comp	integral component of membrane
BnaA01g01930D	BnaA01g01930D	phosphatidylinositol N-acetylglucosaminyltransferase activity	GO:0017176	func	phosphatidylinositol N-acetylglucosaminyltransferase activity
BnaA01g01940D	BnaA01g01940D	nucleus	GO:0005634	comp	nucleus
BnaA01g01950D	BnaA01g01950D	protein kinase activity	GO:0004672	func	protein kinase activity
BnaA01g01950D	BnaA01g01950D	protein serine/threonine kinase activity	GO:0004674	func	protein serine/threonine kinase activity
BnaA01g01950D	BnaA01g01950D	ATP binding	GO:0005524	func	ATP binding
BnaA01g01950D	BnaA01g01950D	protein phosphorylation	GO:0006468	proc	protein phosphorylation
BnaA01g01950D	BnaA01g01950D	kinase activity	GO:0016301	func	kinase activity
BnaA01g01960D	BnaA01g01960D	nucleus	GO:0005634	comp	nucleus
BnaA01g01960D	BnaA01g01960D	defense response	GO:0006952	proc	defense response
BnaA01g01960D	BnaA01g01960D	zinc ion binding	GO:0008270	func	zinc ion binding
BnaA01g01960D	BnaA01g01960D	response to chitin	GO:0010200	proc	response to chitin
BnaA01g01960D	BnaA01g01960D	integral component of membrane	GO:0016021	comp	integral component of membrane
BnaA01g01960D	BnaA01g01960D	protein ubiquitination	GO:0016567	proc	protein ubiquitination
BnaA01g01970D	BnaA01g01970D	nucleus	GO:0005634	comp	nucleus
BnaA01g01970D	BnaA01g01970D	plasma membrane	GO:0005886	comp	plasma membrane
BnaA01g01970D	BnaA01g01970D	biological_process	GO:0008150	proc	biological_process
BnaA01g01980D	BnaA01g01980D	protein binding	GO:0005515	func	protein binding
BnaA01g01980D	BnaA01g01980D	cell	GO:0005623	comp	cell
BnaA01g01980D	BnaA01g01980D	nucleus	GO:0005634	comp	nucleus
BnaA01g01980D	BnaA01g01980D	cytoplasm	GO:0005737	comp	cytoplasm
BnaA01g01980D	BnaA01g01980D	protein folding	GO:0006457	proc	protein folding
BnaA01g01980D	BnaA01g01980D	chloroplast	GO:0009507	comp	chloroplast
BnaA01g01980D	BnaA01g01980D	post-embryonic development	GO:0009791	proc	post-embryonic development
BnaA01g01980D	BnaA01g01980D	defense response to bacterium, incompatible interaction	GO:0009816	proc	defense response to bacterium, incompatible interaction
BnaA01g01980D	BnaA01g01980D	defense response to bacterium, incompatible interaction	GO:0009816	proc	defense response to bacterium, incompatible interaction
BnaA01g01980D	BnaA01g01980D	vegetative to reproductive phase transition of meristem	GO:0010228	proc	vegetative to reproductive phase transition of meristem
BnaA01g01980D	BnaA01g01980D	chloroplast targeting sequence binding	GO:0030941	func	chloroplast targeting sequence binding
BnaA01g01980D	BnaA01g01980D	integral component of chloroplast outer membrane	GO:0031359	comp	integral component of chloroplast outer membrane
BnaA01g01980D	BnaA01g01980D	protein targeting to chloroplast	GO:0045036	proc	protein targeting to chloroplast
BnaA01g01980D	BnaA01g01980D	response to cadmium ion	GO:0046686	proc	response to cadmium ion
BnaA01g01990D	BnaA01g01990D	voltage-gated chloride channel activity	GO:0005247	func	voltage-gated chloride channel activity
BnaA01g01990D	BnaA01g01990D	chloride transport	GO:0006821	proc	chloride transport
BnaA01g01990D	BnaA01g01990D	chloroplast thylakoid membrane	GO:0009535	comp	chloroplast thylakoid membrane
BnaA01g01990D	BnaA01g01990D	membrane	GO:0016020	comp	membrane
BnaA01g01990D	BnaA01g01990D	integral component of membrane	GO:0016021	comp	integral component of membrane
BnaA01g01990D	BnaA01g01990D	adenyl nucleotide binding	GO:0030554	func	adenyl nucleotide binding
BnaA01g01990D	BnaA01g01990D	chloride channel complex	GO:0034707	comp	chloride channel complex
BnaA01g01990D	BnaA01g01990D	chloride transmembrane transport	GO:1902476	proc	chloride transmembrane transport
BnaA01g01990D	BnaA01g01990D	regulation of anion transmembrane transport	GO:1903959	proc	regulation of anion transmembrane transport
BnaA01g02000D	BnaA01g02000D	protein binding	GO:0005515	func	protein binding
BnaA01g02000D	BnaA01g02000D	endoplasmic reticulum	GO:0005783	comp	endoplasmic reticulum
BnaA01g02000D	BnaA01g02000D	pollen development	GO:0009555	proc	pollen development
BnaA01g02000D	BnaA01g02000D	pollen exine formation	GO:0010584	proc	pollen exine formation
BnaA01g02000D	BnaA01g02000D	seed development	GO:0048316	proc	seed development
BnaA01g02000D	BnaA01g02000D	oxidation-reduction process	GO:0055114	proc	oxidation-reduction process
BnaA01g02000D	BnaA01g02000D	sporopollenin biosynthetic process	GO:0080110	proc	sporopollenin biosynthetic process
BnaA01g02010D	BnaA01g02010D	molecular_function	GO:0003674	func	molecular_function
BnaA01g02010D	BnaA01g02010D	nucleus	GO:0005634	comp	nucleus
BnaA01g02010D	BnaA01g02010D	biological_process	GO:0008150	proc	biological_process
BnaA01g02020D	BnaA01g02020D	Golgi apparatus	GO:0005794	comp	Golgi apparatus
BnaA01g02020D	BnaA01g02020D	intracellular protein transport	GO:0006886	proc	intracellular protein transport
BnaA01g02020D	BnaA01g02020D	protein transporter activity	GO:0008565	func	protein transporter activity
BnaA01g02020D	BnaA01g02020D	vesicle-mediated transport	GO:0016192	proc	vesicle-mediated transport
BnaA01g02020D	BnaA01g02020D	clathrin vesicle coat	GO:0030125	comp	clathrin vesicle coat
BnaA01g02020D	BnaA01g02020D	clathrin-coated vesicle membrane	GO:0030665	comp	clathrin-coated vesicle membrane
BnaA01g02030D	BnaA01g02030D	DNA binding	GO:0003677	func	DNA binding
BnaA01g02030D	BnaA01g02030D	transcription factor activity, sequence-specific DNA binding	GO:0003700	func	transcription factor activity, sequence-specific DNA binding
BnaA01g02030D	BnaA01g02030D	protein binding	GO:0005515	func	protein binding
BnaA01g02030D	BnaA01g02030D	nucleus	GO:0005634	comp	nucleus
BnaA01g02030D	BnaA01g02030D	transcription, DNA-templated	GO:0006351	proc	transcription, DNA-templated
BnaA01g02030D	BnaA01g02030D	regulation of transcription, DNA-templated	GO:0006355	proc	regulation of transcription, DNA-templated
BnaA01g02030D	BnaA01g02030D	negative regulation of gibberellic acid mediated signaling pathway	GO:0009938	proc	negative regulation of gibberellic acid mediated signaling pathway
BnaA01g02030D	BnaA01g02030D	protein self-association	GO:0043621	func	protein self-association
BnaA01g02040D	BnaA01g02040D	guanyl-nucleotide exchange factor activity	GO:0005085	func	guanyl-nucleotide exchange factor activity
BnaA01g02040D	BnaA01g02040D	ARF guanyl-nucleotide exchange factor activity	GO:0005086	func	ARF guanyl-nucleotide exchange factor activity
BnaA01g02040D	BnaA01g02040D	cytoplasm	GO:0005737	comp	cytoplasm
BnaA01g02040D	BnaA01g02040D	protein transport	GO:0015031	proc	protein transport
BnaA01g02040D	BnaA01g02040D	vesicle-mediated transport	GO:0016192	proc	vesicle-mediated transport
BnaA01g02040D	BnaA01g02040D	trans-Golgi network membrane	GO:0032588	comp	trans-Golgi network membrane
BnaA01g02040D	BnaA01g02040D	positive regulation of GTPase activity	GO:0043547	proc	positive regulation of GTPase activity
BnaA01g02040D	BnaA01g02040D	regulation of catalytic activity	GO:0050790	proc	regulation of catalytic activity
BnaA01g02050D	BnaA01g02050D	pantothenate kinase activity	GO:0004594	func	pantothenate kinase activity
BnaA01g02050D	BnaA01g02050D	cytoplasm	GO:0005737	comp	cytoplasm
BnaA01g02060D	BnaA01g02060D	plant-type vacuole	GO:0000325	comp	plant-type vacuole
BnaA01g02060D	BnaA01g02060D	cysteine-type endopeptidase activity	GO:0004197	func	cysteine-type endopeptidase activity
BnaA01g02060D	BnaA01g02060D	extracellular region	GO:0005576	comp	extracellular region
BnaA01g02060D	BnaA01g02060D	extracellular space	GO:0005615	comp	extracellular space
BnaA01g02060D	BnaA01g02060D	nucleus	GO:0005634	comp	nucleus
BnaA01g02060D	BnaA01g02060D	lysosome	GO:0005764	comp	lysosome
BnaA01g02060D	BnaA01g02060D	proteolysis	GO:0006508	proc	proteolysis
BnaA01g02060D	BnaA01g02060D	cysteine-type peptidase activity	GO:0008234	func	cysteine-type peptidase activity
BnaA01g02060D	BnaA01g02060D	developmental programmed cell death	GO:0010623	proc	developmental programmed cell death
BnaA01g02060D	BnaA01g02060D	proteolysis involved in cellular protein catabolic process	GO:0051603	proc	proteolysis involved in cellular protein catabolic process
BnaA01g02070D	BnaA01g02070D	Golgi membrane	GO:0000139	comp	Golgi membrane
BnaA01g02070D	BnaA01g02070D	nucleotide-sugar transmembrane transporter activity	GO:0005338	func	nucleotide-sugar transmembrane transporter activity
BnaA01g02070D	BnaA01g02070D	sugar:proton symporter activity	GO:0005351	func	sugar:proton symporter activity
BnaA01g02070D	BnaA01g02070D	endosome	GO:0005768	comp	endosome
BnaA01g02070D	BnaA01g02070D	Golgi apparatus	GO:0005794	comp	Golgi apparatus
BnaA01g02070D	BnaA01g02070D	Golgi apparatus	GO:0005794	comp	Golgi apparatus
BnaA01g02070D	BnaA01g02070D	trans-Golgi network	GO:0005802	comp	trans-Golgi network
BnaA01g02070D	BnaA01g02070D	plasma membrane	GO:0005886	comp	plasma membrane
BnaA01g02070D	BnaA01g02070D	carbohydrate transport	GO:0008643	proc	carbohydrate transport
BnaA01g02070D	BnaA01g02070D	nucleotide-sugar transport	GO:0015780	proc	nucleotide-sugar transport
BnaA01g02070D	BnaA01g02070D	membrane	GO:0016020	comp	membrane
BnaA01g02070D	BnaA01g02070D	integral component of membrane	GO:0016021	comp	integral component of membrane
BnaA01g02070D	BnaA01g02070D	carbohydrate derivative transport	GO:1901264	proc	carbohydrate derivative transport
BnaA01g02070D	BnaA01g02070D	nucleotide transmembrane transport	GO:1901679	proc	nucleotide transmembrane transport
BnaA01g02080D	BnaA01g02080D	molecular_function	GO:0003674	func	molecular_function
BnaA01g02080D	BnaA01g02080D	nucleus	GO:0005634	comp	nucleus
BnaA01g02080D	BnaA01g02080D	biological_process	GO:0008150	proc	biological_process
BnaA01g02090D	BnaA01g02090D	calmodulin-dependent protein kinase activity	GO:0004683	func	calmodulin-dependent protein kinase activity
BnaA01g02090D	BnaA01g02090D	nucleus	GO:0005634	comp	nucleus
BnaA01g02090D	BnaA01g02090D	cytoplasm	GO:0005737	comp	cytoplasm
BnaA01g02090D	BnaA01g02090D	cytosol	GO:0005829	comp	cytosol
BnaA01g02090D	BnaA01g02090D	plasma membrane	GO:0005886	comp	plasma membrane
BnaA01g02090D	BnaA01g02090D	protein phosphorylation	GO:0006468	proc	protein phosphorylation
BnaA01g02090D	BnaA01g02090D	response to abscisic acid	GO:0009737	proc	response to abscisic acid
BnaA01g02090D	BnaA01g02090D	membrane	GO:0016020	comp	membrane
BnaA01g02090D	BnaA01g02090D	kinase activity	GO:0016301	func	kinase activity
BnaA01g02100D	BnaA01g02100D	nucleoside transmembrane transporter activity	GO:0005337	func	nucleoside transmembrane transporter activity
BnaA01g02100D	BnaA01g02100D	sugar:proton symporter activity	GO:0005351	func	sugar:proton symporter activity
BnaA01g02100D	BnaA01g02100D	glucose transmembrane transporter activity	GO:0005355	func	glucose transmembrane transporter activity
BnaA01g02100D	BnaA01g02100D	vacuole	GO:0005773	comp	vacuole
BnaA01g02100D	BnaA01g02100D	vacuolar membrane	GO:0005774	comp	vacuolar membrane
BnaA01g02100D	BnaA01g02100D	Golgi apparatus	GO:0005794	comp	Golgi apparatus
BnaA01g02100D	BnaA01g02100D	integral component of plasma membrane	GO:0005887	comp	integral component of plasma membrane
BnaA01g02100D	BnaA01g02100D	carbohydrate transmembrane transporter activity	GO:0015144	func	carbohydrate transmembrane transporter activity
BnaA01g02100D	BnaA01g02100D	membrane	GO:0016020	comp	membrane
BnaA01g02100D	BnaA01g02100D	hexose transmembrane transport	GO:0035428	proc	hexose transmembrane transport
BnaA01g02100D	BnaA01g02100D	glucose import	GO:0046323	proc	glucose import
BnaA01g02100D	BnaA01g02100D	cation transmembrane transport	GO:0098655	proc	cation transmembrane transport
BnaA01g02100D	BnaA01g02100D	nucleoside transmembrane transport	GO:1901642	proc	nucleoside transmembrane transport
BnaA01g02110D	BnaA01g02110D	ionotropic glutamate receptor activity	GO:0004970	func	ionotropic glutamate receptor activity
BnaA01g02110D	BnaA01g02110D	intracellular ligand-gated ion channel activity	GO:0005217	func	intracellular ligand-gated ion channel activity
BnaA01g02110D	BnaA01g02110D	extracellular-glutamate-gated ion channel activity	GO:0005234	func	extracellular-glutamate-gated ion channel activity
BnaA01g02110D	BnaA01g02110D	extracellular region	GO:0005576	comp	extracellular region
BnaA01g02110D	BnaA01g02110D	cell	GO:0005623	comp	cell
BnaA01g02110D	BnaA01g02110D	cellular calcium ion homeostasis	GO:0006874	proc	cellular calcium ion homeostasis
BnaA01g02110D	BnaA01g02110D	cellular sodium ion homeostasis	GO:0006883	proc	cellular sodium ion homeostasis
BnaA01g02110D	BnaA01g02110D	response to light stimulus	GO:0009416	proc	response to light stimulus
BnaA01g02110D	BnaA01g02110D	integral component of membrane	GO:0016021	comp	integral component of membrane
BnaA01g02110D	BnaA01g02110D	cellular potassium ion homeostasis	GO:0030007	proc	cellular potassium ion homeostasis
BnaA01g02120D	BnaA01g02120D	ionotropic glutamate receptor activity	GO:0004970	func	ionotropic glutamate receptor activity
BnaA01g02120D	BnaA01g02120D	intracellular ligand-gated ion channel activity	GO:0005217	func	intracellular ligand-gated ion channel activity
BnaA01g02120D	BnaA01g02120D	extracellular-glutamate-gated ion channel activity	GO:0005234	func	extracellular-glutamate-gated ion channel activity
BnaA01g02120D	BnaA01g02120D	extracellular region	GO:0005576	comp	extracellular region
BnaA01g02120D	BnaA01g02120D	cell	GO:0005623	comp	cell
BnaA01g02120D	BnaA01g02120D	cellular calcium ion homeostasis	GO:0006874	proc	cellular calcium ion homeostasis
BnaA01g02120D	BnaA01g02120D	cellular sodium ion homeostasis	GO:0006883	proc	cellular sodium ion homeostasis
BnaA01g02120D	BnaA01g02120D	response to light stimulus	GO:0009416	proc	response to light stimulus
BnaA01g02120D	BnaA01g02120D	integral component of membrane	GO:0016021	comp	integral component of membrane
BnaA01g02120D	BnaA01g02120D	cellular potassium ion homeostasis	GO:0030007	proc	cellular potassium ion homeostasis
BnaA01g02130D	BnaA01g02130D	protein binding	GO:0005515	func	protein binding
BnaA01g02130D	BnaA01g02130D	nucleus	GO:0005634	comp	nucleus
BnaA01g02130D	BnaA01g02130D	cytosol	GO:0005829	comp	cytosol
BnaA01g02130D	BnaA01g02130D	polyubiquitin binding	GO:0031593	func	polyubiquitin binding
BnaA01g02140D	BnaA01g02140D	nucleic acid binding	GO:0003676	func	nucleic acid binding
BnaA01g02140D	BnaA01g02140D	transcription factor activity, sequence-specific DNA binding	GO:0003700	func	transcription factor activity, sequence-specific DNA binding
BnaA01g02140D	BnaA01g02140D	nucleus	GO:0005634	comp	nucleus
BnaA01g02140D	BnaA01g02140D	transcription, DNA-templated	GO:0006351	proc	transcription, DNA-templated
BnaA01g02140D	BnaA01g02140D	regulation of transcription, DNA-templated	GO:0006355	proc	regulation of transcription, DNA-templated
BnaA01g02140D	BnaA01g02140D	zinc ion binding	GO:0008270	func	zinc ion binding
BnaA01g02140D	BnaA01g02140D	metal ion binding	GO:0046872	func	metal ion binding
BnaA01g02140D	BnaA01g02140D	pollen sperm cell differentiation	GO:0048235	proc	pollen sperm cell differentiation
BnaA01g02150D	BnaA01g02150D	DNA binding	GO:0003677	func	DNA binding
BnaA01g02150D	BnaA01g02150D	transcription factor activity, sequence-specific DNA binding	GO:0003700	func	transcription factor activity, sequence-specific DNA binding
BnaA01g02150D	BnaA01g02150D	nucleus	GO:0005634	comp	nucleus
BnaA01g02150D	BnaA01g02150D	transcription, DNA-templated	GO:0006351	proc	transcription, DNA-templated
BnaA01g02150D	BnaA01g02150D	regulation of transcription, DNA-templated	GO:0006355	proc	regulation of transcription, DNA-templated
BnaA01g02160D	BnaA01g02160D	magnesium ion binding	GO:0000287	func	magnesium ion binding
BnaA01g02160D	BnaA01g02160D	isocitrate dehydrogenase (NAD+) activity	GO:0004449	func	isocitrate dehydrogenase (NAD+) activity
BnaA01g02160D	BnaA01g02160D	mitochondrion	GO:0005739	comp	mitochondrion
BnaA01g02160D	BnaA01g02160D	tricarboxylic acid cycle	GO:0006099	proc	tricarboxylic acid cycle
BnaA01g02160D	BnaA01g02160D	isocitrate metabolic process	GO:0006102	proc	isocitrate metabolic process
BnaA01g02160D	BnaA01g02160D	metabolic process	GO:0008152	proc	metabolic process
BnaA01g02160D	BnaA01g02160D	zinc ion binding	GO:0008270	func	zinc ion binding
BnaA01g02160D	BnaA01g02160D	NAD binding	GO:0051287	func	NAD binding
BnaA01g02170D	BnaA01g02170D	glycerol-3-phosphate O-acyltransferase activity	GO:0004366	func	glycerol-3-phosphate O-acyltransferase activity
BnaA01g02170D	BnaA01g02170D	nucleus	GO:0005634	comp	nucleus
BnaA01g02170D	BnaA01g02170D	endoplasmic reticulum	GO:0005783	comp	endoplasmic reticulum
BnaA01g02170D	BnaA01g02170D	plasma membrane	GO:0005886	comp	plasma membrane
BnaA01g02170D	BnaA01g02170D	diacylglycerol biosynthetic process	GO:0006651	proc	diacylglycerol biosynthetic process
BnaA01g02170D	BnaA01g02170D	metabolic process	GO:0008152	proc	metabolic process
BnaA01g02170D	BnaA01g02170D	membrane	GO:0016020	comp	membrane
BnaA01g02170D	BnaA01g02170D	integral component of membrane	GO:0016021	comp	integral component of membrane
BnaA01g02170D	BnaA01g02170D	transferase activity, transferring acyl groups	GO:0016746	func	transferase activity, transferring acyl groups
BnaA01g02170D	BnaA01g02170D	triglyceride biosynthetic process	GO:0019432	proc	triglyceride biosynthetic process
BnaA01g02180D	BnaA01g02180D	nucleus	GO:0005634	comp	nucleus
BnaA01g02180D	BnaA01g02180D	plasma membrane	GO:0005886	comp	plasma membrane
BnaA01g02190D	BnaA01g02190D	protein binding	GO:0005515	func	protein binding
BnaA01g02190D	BnaA01g02190D	vacuole	GO:0005773	comp	vacuole
BnaA01g02190D	BnaA01g02190D	plasma membrane	GO:0005886	comp	plasma membrane
BnaA01g02190D	BnaA01g02190D	protein phosphorylation	GO:0006468	proc	protein phosphorylation
BnaA01g02190D	BnaA01g02190D	plasmodesma	GO:0009506	comp	plasmodesma
BnaA01g02190D	BnaA01g02190D	response to abscisic acid	GO:0009737	proc	response to abscisic acid
BnaA01g02190D	BnaA01g02190D	brassinosteroid mediated signaling pathway	GO:0009742	proc	brassinosteroid mediated signaling pathway
BnaA01g02190D	BnaA01g02190D	membrane	GO:0016020	comp	membrane
BnaA01g02190D	BnaA01g02190D	kinase activity	GO:0016301	func	kinase activity
BnaA01g02200D	BnaA01g02200D	protein kinase activity	GO:0004672	func	protein kinase activity
BnaA01g02200D	BnaA01g02200D	protein serine/threonine kinase activity	GO:0004674	func	protein serine/threonine kinase activity
BnaA01g02200D	BnaA01g02200D	ATP binding	GO:0005524	func	ATP binding
BnaA01g02200D	BnaA01g02200D	nucleus	GO:0005634	comp	nucleus
BnaA01g02200D	BnaA01g02200D	plasma membrane	GO:0005886	comp	plasma membrane
BnaA01g02200D	BnaA01g02200D	protein phosphorylation	GO:0006468	proc	protein phosphorylation
BnaA01g02200D	BnaA01g02200D	kinase activity	GO:0016301	func	kinase activity
BnaA01g02210D	BnaA01g02210D	protein kinase activity	GO:0004672	func	protein kinase activity
BnaA01g02210D	BnaA01g02210D	protein serine/threonine kinase activity	GO:0004674	func	protein serine/threonine kinase activity
BnaA01g02210D	BnaA01g02210D	ATP binding	GO:0005524	func	ATP binding
BnaA01g02210D	BnaA01g02210D	nucleus	GO:0005634	comp	nucleus
BnaA01g02210D	BnaA01g02210D	plasma membrane	GO:0005886	comp	plasma membrane
BnaA01g02210D	BnaA01g02210D	protein phosphorylation	GO:0006468	proc	protein phosphorylation
BnaA01g02210D	BnaA01g02210D	kinase activity	GO:0016301	func	kinase activity
BnaA01g02220D	BnaA01g02220D	GTPase activity	GO:0003924	func	GTPase activity
BnaA01g02220D	BnaA01g02220D	protein binding	GO:0005515	func	protein binding
BnaA01g02220D	BnaA01g02220D	GTP binding	GO:0005525	func	GTP binding
BnaA01g02220D	BnaA01g02220D	nucleus	GO:0005634	comp	nucleus
BnaA01g02220D	BnaA01g02220D	nucleolus	GO:0005730	comp	nucleolus
BnaA01g02220D	BnaA01g02220D	cytoplasm	GO:0005737	comp	cytoplasm
BnaA01g02220D	BnaA01g02220D	spindle	GO:0005819	comp	spindle
BnaA01g02220D	BnaA01g02220D	plasma membrane	GO:0005886	comp	plasma membrane
BnaA01g02220D	BnaA01g02220D	auxin-activated signaling pathway	GO:0009734	proc	auxin-activated signaling pathway
BnaA01g02220D	BnaA01g02220D	positive gravitropism	GO:0009958	proc	positive gravitropism
BnaA01g02220D	BnaA01g02220D	regulation of auxin mediated signaling pathway	GO:0010928	proc	regulation of auxin mediated signaling pathway
BnaA01g02220D	BnaA01g02220D	site of polarized growth	GO:0030427	comp	site of polarized growth
BnaA01g02230D	BnaA01g02230D	beta-galactosidase activity	GO:0004565	func	beta-galactosidase activity
BnaA01g02230D	BnaA01g02230D	extracellular region	GO:0005576	comp	extracellular region
BnaA01g02230D	BnaA01g02230D	carbohydrate metabolic process	GO:0005975	proc	carbohydrate metabolic process
BnaA01g02230D	BnaA01g02230D	carbohydrate binding	GO:0030246	func	carbohydrate binding
BnaA01g02230D	BnaA01g02230D	apoplast	GO:0048046	comp	apoplast
BnaA01g02240D	BnaA01g02240D	DNA binding	GO:0003677	func	DNA binding
BnaA01g02240D	BnaA01g02240D	chromatin binding	GO:0003682	func	chromatin binding
BnaA01g02240D	BnaA01g02240D	transcription factor activity, sequence-specific DNA binding	GO:0003700	func	transcription factor activity, sequence-specific DNA binding
BnaA01g02240D	BnaA01g02240D	nucleus	GO:0005634	comp	nucleus
BnaA01g02240D	BnaA01g02240D	transcription, DNA-templated	GO:0006351	proc	transcription, DNA-templated
BnaA01g02240D	BnaA01g02240D	regulation of transcription, DNA-templated	GO:0006355	proc	regulation of transcription, DNA-templated
BnaA01g02240D	BnaA01g02240D	response to salt stress	GO:0009651	proc	response to salt stress
BnaA01g02240D	BnaA01g02240D	response to ethylene	GO:0009723	proc	response to ethylene
BnaA01g02240D	BnaA01g02240D	response to abscisic acid	GO:0009737	proc	response to abscisic acid
BnaA01g02240D	BnaA01g02240D	response to salicylic acid	GO:0009751	proc	response to salicylic acid
BnaA01g02240D	BnaA01g02240D	response to jasmonic acid	GO:0009753	proc	response to jasmonic acid
BnaA01g02240D	BnaA01g02240D	response to cadmium ion	GO:0046686	proc	response to cadmium ion
BnaA01g02250D	BnaA01g02250D	actin binding	GO:0003779	func	actin binding
BnaA01g02250D	BnaA01g02250D	intracellular	GO:0005622	comp	intracellular
BnaA01g02250D	BnaA01g02250D	cytoplasm	GO:0005737	comp	cytoplasm
BnaA01g02250D	BnaA01g02250D	actin cytoskeleton	GO:0015629	comp	actin cytoskeleton
BnaA01g02250D	BnaA01g02250D	actin filament polymerization	GO:0030041	proc	actin filament polymerization
BnaA01g02250D	BnaA01g02250D	actin filament depolymerization	GO:0030042	proc	actin filament depolymerization
BnaA01g02260D	BnaA01g02260D	protein peptidyl-prolyl isomerization	GO:0000413	proc	protein peptidyl-prolyl isomerization
BnaA01g02260D	BnaA01g02260D	peptidyl-prolyl cis-trans isomerase activity	GO:0003755	func	peptidyl-prolyl cis-trans isomerase activity
BnaA01g02260D	BnaA01g02260D	endosome	GO:0005768	comp	endosome
BnaA01g02260D	BnaA01g02260D	Golgi apparatus	GO:0005794	comp	Golgi apparatus
BnaA01g02260D	BnaA01g02260D	trans-Golgi network	GO:0005802	comp	trans-Golgi network
BnaA01g02260D	BnaA01g02260D	protein folding	GO:0006457	proc	protein folding
BnaA01g02260D	BnaA01g02260D	peptide binding	GO:0042277	func	peptide binding
BnaA01g02270D	BnaA01g02270D	chloroplast	GO:0009507	comp	chloroplast
BnaA01g02270D	BnaA01g02270D	integral component of membrane	GO:0016021	comp	integral component of membrane
BnaA01g02280D	BnaA01g02280D	nucleus	GO:0005634	comp	nucleus
BnaA01g02280D	BnaA01g02280D	cytoplasm	GO:0005737	comp	cytoplasm
BnaA01g02280D	BnaA01g02280D	pollen tube growth	GO:0009860	proc	pollen tube growth
BnaA01g02280D	BnaA01g02280D	actin cytoskeleton organization	GO:0030036	proc	actin cytoskeleton organization
BnaA01g02280D	BnaA01g02280D	pollen tube tip	GO:0090404	comp	pollen tube tip
BnaA01g02290D	BnaA01g02290D	nucleus	GO:0005634	comp	nucleus
BnaA01g02290D	BnaA01g02290D	ATP-dependent helicase activity	GO:0008026	func	ATP-dependent helicase activity
BnaA01g02300D	BnaA01g02300D	response to reactive oxygen species	GO:0000302	proc	response to reactive oxygen species
BnaA01g02300D	BnaA01g02300D	xanthine dehydrogenase activity	GO:0004854	func	xanthine dehydrogenase activity
BnaA01g02300D	BnaA01g02300D	cytosol	GO:0005829	comp	cytosol
BnaA01g02300D	BnaA01g02300D	purine nucleobase catabolic process	GO:0006145	proc	purine nucleobase catabolic process
BnaA01g02300D	BnaA01g02300D	response to water deprivation	GO:0009414	proc	response to water deprivation
BnaA01g02300D	BnaA01g02300D	oxidoreductase activity, acting on CH-OH group of donors	GO:0016614	func	oxidoreductase activity, acting on CH-OH group of donors
BnaA01g02300D	BnaA01g02300D	superoxide anion generation	GO:0042554	proc	superoxide anion generation
BnaA01g02300D	BnaA01g02300D	xanthine metabolic process	GO:0046110	proc	xanthine metabolic process
BnaA01g02300D	BnaA01g02300D	2 iron, 2 sulfur cluster binding	GO:0051537	func	2 iron, 2 sulfur cluster binding
BnaA01g02300D	BnaA01g02300D	oxidation-reduction process	GO:0055114	proc	oxidation-reduction process
BnaA01g02310D	BnaA01g02310D	amidase activity	GO:0004040	func	amidase activity
BnaA01g02310D	BnaA01g02310D	carbon-nitrogen ligase activity, with glutamine as amido-N-donor	GO:0016884	func	carbon-nitrogen ligase activity, with glutamine as amido-N-donor
BnaA01g02320D	BnaA01g02320D	amidase activity	GO:0004040	func	amidase activity
BnaA01g02320D	BnaA01g02320D	carbon-nitrogen ligase activity, with glutamine as amido-N-donor	GO:0016884	func	carbon-nitrogen ligase activity, with glutamine as amido-N-donor
BnaA01g02330D	BnaA01g02330D	plasma membrane	GO:0005886	comp	plasma membrane
BnaA01g02330D	BnaA01g02330D	UDP-glycosyltransferase activity	GO:0008194	func	UDP-glycosyltransferase activity
BnaA01g02330D	BnaA01g02330D	glycolipid biosynthetic process	GO:0009247	proc	glycolipid biosynthetic process
BnaA01g02330D	BnaA01g02330D	chloroplast	GO:0009507	comp	chloroplast
BnaA01g02330D	BnaA01g02330D	plastid	GO:0009536	comp	plastid
BnaA01g02330D	BnaA01g02330D	chloroplast envelope	GO:0009941	comp	chloroplast envelope
BnaA01g02330D	BnaA01g02330D	integral component of membrane	GO:0016021	comp	integral component of membrane
BnaA01g02330D	BnaA01g02330D	cellular response to phosphate starvation	GO:0016036	proc	cellular response to phosphate starvation
BnaA01g02330D	BnaA01g02330D	transferase activity, transferring glycosyl groups	GO:0016757	func	transferase activity, transferring glycosyl groups
BnaA01g02330D	BnaA01g02330D	chloroplast membrane	GO:0031969	comp	chloroplast membrane
BnaA01g02330D	BnaA01g02330D	sulfolipid biosynthetic process	GO:0046506	proc	sulfolipid biosynthetic process
BnaA01g02330D	BnaA01g02330D	UDP-sulfoquinovose:DAG sulfoquinovosyltransferase activity	GO:0046510	func	UDP-sulfoquinovose:DAG sulfoquinovosyltransferase activity
BnaA01g02340D	BnaA01g02340D	peptidyl-prolyl cis-trans isomerase activity	GO:0003755	func	peptidyl-prolyl cis-trans isomerase activity
BnaA01g02340D	BnaA01g02340D	cytoplasm	GO:0005737	comp	cytoplasm
BnaA01g02340D	BnaA01g02340D	vacuolar membrane	GO:0005774	comp	vacuolar membrane
BnaA01g02340D	BnaA01g02340D	Golgi apparatus	GO:0005794	comp	Golgi apparatus
BnaA01g02340D	BnaA01g02340D	cytosol	GO:0005829	comp	cytosol
BnaA01g02340D	BnaA01g02340D	plasma membrane	GO:0005886	comp	plasma membrane
BnaA01g02340D	BnaA01g02340D	protein folding	GO:0006457	proc	protein folding
BnaA01g02340D	BnaA01g02340D	signal transduction	GO:0007165	proc	signal transduction
BnaA01g02340D	BnaA01g02340D	chloroplast	GO:0009507	comp	chloroplast
BnaA01g02340D	BnaA01g02340D	peptide binding	GO:0042277	func	peptide binding
BnaA01g02340D	BnaA01g02340D	apoplast	GO:0048046	comp	apoplast
BnaA01g02350D	BnaA01g02350D	beta-fructofuranosidase activity	GO:0004564	func	beta-fructofuranosidase activity
BnaA01g02350D	BnaA01g02350D	sucrose alpha-glucosidase activity	GO:0004575	func	sucrose alpha-glucosidase activity
BnaA01g02350D	BnaA01g02350D	nucleus	GO:0005634	comp	nucleus
BnaA01g02350D	BnaA01g02350D	cytosol	GO:0005829	comp	cytosol
BnaA01g02350D	BnaA01g02350D	carbohydrate metabolic process	GO:0005975	proc	carbohydrate metabolic process
BnaA01g02350D	BnaA01g02350D	glycopeptide alpha-N-acetylgalactosaminidase activity	GO:0033926	func	glycopeptide alpha-N-acetylgalactosaminidase activity
BnaA01g02360D	BnaA01g02360D	protein binding	GO:0005515	func	protein binding
BnaA01g02360D	BnaA01g02360D	cytoplasm	GO:0005737	comp	cytoplasm
BnaA01g02360D	BnaA01g02360D	endoplasmic reticulum	GO:0005783	comp	endoplasmic reticulum
BnaA01g02360D	BnaA01g02360D	phenylpropanoid biosynthetic process	GO:0009699	proc	phenylpropanoid biosynthetic process
BnaA01g02360D	BnaA01g02360D	flavonoid biosynthetic process	GO:0009813	proc	flavonoid biosynthetic process
BnaA01g02360D	BnaA01g02360D	pollen exine formation	GO:0010584	proc	pollen exine formation
BnaA01g02360D	BnaA01g02360D	polyketide biosynthetic process	GO:0030639	proc	polyketide biosynthetic process
BnaA01g02360D	BnaA01g02360D	sporopollenin biosynthetic process	GO:0080110	proc	sporopollenin biosynthetic process
BnaA01g02360D	BnaA01g02360D	tetraketide alpha-pyrone synthase activity	GO:0090439	func	tetraketide alpha-pyrone synthase activity
BnaA01g02370D	BnaA01g02370D	chloroplast	GO:0009507	comp	chloroplast
BnaA01g02370D	BnaA01g02370D	mRNA stabilization	GO:0048255	proc	mRNA stabilization
BnaA01g02380D	BnaA01g02380D	molecular_function	GO:0003674	func	molecular_function
BnaA01g02380D	BnaA01g02380D	chloroplast	GO:0009507	comp	chloroplast
BnaA01g02380D	BnaA01g02380D	response to auxin	GO:0009733	proc	response to auxin
BnaA01g02390D	BnaA01g02390D	molecular_function	GO:0003674	func	molecular_function
BnaA01g02390D	BnaA01g02390D	mitochondrion	GO:0005739	comp	mitochondrion
BnaA01g02390D	BnaA01g02390D	response to auxin	GO:0009733	proc	response to auxin
BnaA01g02400D	BnaA01g02400D	molecular_function	GO:0003674	func	molecular_function
BnaA01g02400D	BnaA01g02400D	mitochondrion	GO:0005739	comp	mitochondrion
BnaA01g02400D	BnaA01g02400D	response to auxin	GO:0009733	proc	response to auxin
BnaA01g02410D	BnaA01g02410D	chloroplast	GO:0009507	comp	chloroplast
BnaA01g02410D	BnaA01g02410D	response to auxin	GO:0009733	proc	response to auxin
BnaA01g02420D	BnaA01g02420D	molecular_function	GO:0003674	func	molecular_function
BnaA01g02420D	BnaA01g02420D	mitochondrion	GO:0005739	comp	mitochondrion
BnaA01g02420D	BnaA01g02420D	response to auxin	GO:0009733	proc	response to auxin
BnaA01g02430D	BnaA01g02430D	calmodulin binding	GO:0005516	func	calmodulin binding
BnaA01g02430D	BnaA01g02430D	nucleus	GO:0005634	comp	nucleus
BnaA01g02430D	BnaA01g02430D	response to auxin	GO:0009733	proc	response to auxin
BnaA01g02440D	BnaA01g02440D	amidophosphoribosyltransferase activity	GO:0004044	func	amidophosphoribosyltransferase activity
BnaA01g02440D	BnaA01g02440D	purine nucleotide biosynthetic process	GO:0006164	proc	purine nucleotide biosynthetic process
BnaA01g02440D	BnaA01g02440D	'de novo' IMP biosynthetic process	GO:0006189	proc	'de novo' IMP biosynthetic process
BnaA01g02440D	BnaA01g02440D	glutamine metabolic process	GO:0006541	proc	glutamine metabolic process
BnaA01g02440D	BnaA01g02440D	purine nucleobase biosynthetic process	GO:0009113	proc	purine nucleobase biosynthetic process
BnaA01g02440D	BnaA01g02440D	nucleoside metabolic process	GO:0009116	proc	nucleoside metabolic process
BnaA01g02440D	BnaA01g02440D	chloroplast	GO:0009507	comp	chloroplast
BnaA01g02440D	BnaA01g02440D	plastid stroma	GO:0009532	comp	plastid stroma
BnaA01g02440D	BnaA01g02440D	chloroplast stroma	GO:0009570	comp	chloroplast stroma
BnaA01g02440D	BnaA01g02440D	chloroplast organization	GO:0009658	proc	chloroplast organization
BnaA01g02440D	BnaA01g02440D	leaf morphogenesis	GO:0009965	proc	leaf morphogenesis
BnaA01g02440D	BnaA01g02440D	metal ion binding	GO:0046872	func	metal ion binding
BnaA01g02440D	BnaA01g02440D	iron-sulfur cluster binding	GO:0051536	func	iron-sulfur cluster binding
BnaA01g02450D	BnaA01g02450D	nucleus	GO:0005634	comp	nucleus
BnaA01g02450D	BnaA01g02450D	polyamine biosynthetic process	GO:0006596	proc	polyamine biosynthetic process
BnaA01g02450D	BnaA01g02450D	response to osmotic stress	GO:0006970	proc	response to osmotic stress
BnaA01g02450D	BnaA01g02450D	response to oxidative stress	GO:0006979	proc	response to oxidative stress
BnaA01g02450D	BnaA01g02450D	arginine decarboxylase activity	GO:0008792	func	arginine decarboxylase activity
BnaA01g02450D	BnaA01g02450D	response to cold	GO:0009409	proc	response to cold
BnaA01g02450D	BnaA01g02450D	putrescine biosynthetic process	GO:0009446	proc	putrescine biosynthetic process
BnaA01g02450D	BnaA01g02450D	response to wounding	GO:0009611	proc	response to wounding
BnaA01g02450D	BnaA01g02450D	response to salt stress	GO:0009651	proc	response to salt stress
BnaA01g02450D	BnaA01g02450D	response to abscisic acid	GO:0009737	proc	response to abscisic acid
BnaA01g02450D	BnaA01g02450D	response to jasmonic acid	GO:0009753	proc	response to jasmonic acid
BnaA01g02450D	BnaA01g02450D	embryo development ending in seed dormancy	GO:0009793	proc	embryo development ending in seed dormancy
BnaA01g02450D	BnaA01g02450D	seed development	GO:0048316	proc	seed development
BnaA01g02450D	BnaA01g02450D	response to karrikin	GO:0080167	proc	response to karrikin
BnaA01g02460D	BnaA01g02460D	nucleus	GO:0005634	comp	nucleus
BnaA01g02460D	BnaA01g02460D	polyamine biosynthetic process	GO:0006596	proc	polyamine biosynthetic process
BnaA01g02460D	BnaA01g02460D	response to osmotic stress	GO:0006970	proc	response to osmotic stress
BnaA01g02460D	BnaA01g02460D	response to oxidative stress	GO:0006979	proc	response to oxidative stress
BnaA01g02460D	BnaA01g02460D	arginine decarboxylase activity	GO:0008792	func	arginine decarboxylase activity
BnaA01g02460D	BnaA01g02460D	response to cold	GO:0009409	proc	response to cold
BnaA01g02460D	BnaA01g02460D	putrescine biosynthetic process	GO:0009446	proc	putrescine biosynthetic process
BnaA01g02460D	BnaA01g02460D	response to wounding	GO:0009611	proc	response to wounding
BnaA01g02460D	BnaA01g02460D	response to salt stress	GO:0009651	proc	response to salt stress
BnaA01g02460D	BnaA01g02460D	response to abscisic acid	GO:0009737	proc	response to abscisic acid
BnaA01g02460D	BnaA01g02460D	response to jasmonic acid	GO:0009753	proc	response to jasmonic acid
BnaA01g02460D	BnaA01g02460D	embryo development ending in seed dormancy	GO:0009793	proc	embryo development ending in seed dormancy
BnaA01g02460D	BnaA01g02460D	seed development	GO:0048316	proc	seed development
BnaA01g02460D	BnaA01g02460D	response to karrikin	GO:0080167	proc	response to karrikin
BnaA01g02470D	BnaA01g02470D	catalytic activity	GO:0003824	func	catalytic activity
BnaA01g02470D	BnaA01g02470D	mitochondrion	GO:0005739	comp	mitochondrion
BnaA01g02470D	BnaA01g02470D	mitochondrial respiratory chain complex I	GO:0005747	comp	mitochondrial respiratory chain complex I
BnaA01g02470D	BnaA01g02470D	vacuolar membrane	GO:0005774	comp	vacuolar membrane
BnaA01g02470D	BnaA01g02470D	carbohydrate metabolic process	GO:0005975	proc	carbohydrate metabolic process
BnaA01g02470D	BnaA01g02470D	mitochondrial electron transport, NADH to ubiquinone	GO:0006120	proc	mitochondrial electron transport, NADH to ubiquinone
BnaA01g02470D	BnaA01g02470D	NADH dehydrogenase (ubiquinone) activity	GO:0008137	func	NADH dehydrogenase (ubiquinone) activity
BnaA01g02470D	BnaA01g02470D	photorespiration	GO:0009853	proc	photorespiration
BnaA01g02470D	BnaA01g02470D	mitochondrial membrane	GO:0031966	comp	mitochondrial membrane
BnaA01g02470D	BnaA01g02470D	respiratory chain complex I	GO:0045271	comp	respiratory chain complex I
BnaA01g02480D	BnaA01g02480D	RNA polymerase II regulatory region sequence-specific DNA binding	GO:0000977	func	RNA polymerase II regulatory region sequence-specific DNA binding
BnaA01g02480D	BnaA01g02480D	RNA polymerase II transcription factor binding	GO:0001085	func	RNA polymerase II transcription factor binding
BnaA01g02480D	BnaA01g02480D	transcriptional activator activity, RNA polymerase II transcription regulatory region sequence-specific binding	GO:0001228	func	transcriptional activator activity, RNA polymerase II transcription regulatory region sequence-specific binding
BnaA01g02480D	BnaA01g02480D	chromatin binding	GO:0003682	func	chromatin binding
BnaA01g02480D	BnaA01g02480D	transcription factor activity, sequence-specific DNA binding	GO:0003700	func	transcription factor activity, sequence-specific DNA binding
BnaA01g02480D	BnaA01g02480D	nucleus	GO:0005634	comp	nucleus
BnaA01g02480D	BnaA01g02480D	transcription factor complex	GO:0005667	comp	transcription factor complex
BnaA01g02480D	BnaA01g02480D	nucleolus	GO:0005730	comp	nucleolus
BnaA01g02480D	BnaA01g02480D	regulation of transcription from RNA polymerase II promoter	GO:0006357	proc	regulation of transcription from RNA polymerase II promoter
BnaA01g02480D	BnaA01g02480D	circadian rhythm	GO:0007623	proc	circadian rhythm
BnaA01g02480D	BnaA01g02480D	cell differentiation	GO:0030154	proc	cell differentiation
BnaA01g02490D	BnaA01g02490D	structural constituent of ribosome	GO:0003735	func	structural constituent of ribosome
BnaA01g02490D	BnaA01g02490D	cell wall	GO:0005618	comp	cell wall
BnaA01g02490D	BnaA01g02490D	nucleolus	GO:0005730	comp	nucleolus
BnaA01g02490D	BnaA01g02490D	cytoplasm	GO:0005737	comp	cytoplasm
BnaA01g02490D	BnaA01g02490D	cytosol	GO:0005829	comp	cytosol
BnaA01g02490D	BnaA01g02490D	plasma membrane	GO:0005886	comp	plasma membrane
BnaA01g02490D	BnaA01g02490D	translation	GO:0006412	proc	translation
BnaA01g02490D	BnaA01g02490D	plasmodesma	GO:0009506	comp	plasmodesma
BnaA01g02490D	BnaA01g02490D	membrane	GO:0016020	comp	membrane
BnaA01g02490D	BnaA01g02490D	cytosolic ribosome	GO:0022626	comp	cytosolic ribosome
BnaA01g02490D	BnaA01g02490D	cytosolic small ribosomal subunit	GO:0022627	comp	cytosolic small ribosomal subunit
BnaA01g02500D	BnaA01g02500D	autophagosome membrane	GO:0000421	comp	autophagosome membrane
BnaA01g02500D	BnaA01g02500D	late endosome	GO:0005770	comp	late endosome
BnaA01g02500D	BnaA01g02500D	cytosol	GO:0005829	comp	cytosol
BnaA01g02500D	BnaA01g02500D	plasma membrane	GO:0005886	comp	plasma membrane
BnaA01g02500D	BnaA01g02500D	biological_process	GO:0008150	proc	biological_process
BnaA01g02500D	BnaA01g02500D	clathrin-coated vesicle	GO:0030136	comp	clathrin-coated vesicle
BnaA01g02500D	BnaA01g02500D	clathrin binding	GO:0030276	func	clathrin binding
BnaA01g02510D	BnaA01g02510D	farnesyl-diphosphate farnesyltransferase activity	GO:0004310	func	farnesyl-diphosphate farnesyltransferase activity
BnaA01g02510D	BnaA01g02510D	integral component of membrane	GO:0016021	comp	integral component of membrane
BnaA01g02510D	BnaA01g02510D	sterol biosynthetic process	GO:0016126	proc	sterol biosynthetic process
BnaA01g02520D	BnaA01g02520D	farnesyl-diphosphate farnesyltransferase activity	GO:0004310	func	farnesyl-diphosphate farnesyltransferase activity
BnaA01g02520D	BnaA01g02520D	endoplasmic reticulum	GO:0005783	comp	endoplasmic reticulum
BnaA01g02520D	BnaA01g02520D	endoplasmic reticulum membrane	GO:0005789	comp	endoplasmic reticulum membrane
BnaA01g02520D	BnaA01g02520D	plasma membrane	GO:0005886	comp	plasma membrane
BnaA01g02520D	BnaA01g02520D	isoprenoid biosynthetic process	GO:0008299	proc	isoprenoid biosynthetic process
BnaA01g02520D	BnaA01g02520D	integral component of membrane	GO:0016021	comp	integral component of membrane
BnaA01g02520D	BnaA01g02520D	sterol biosynthetic process	GO:0016126	proc	sterol biosynthetic process
BnaA01g02520D	BnaA01g02520D	oxidoreductase activity	GO:0016491	func	oxidoreductase activity
BnaA01g02520D	BnaA01g02520D	squalene synthase activity	GO:0051996	func	squalene synthase activity
BnaA01g02520D	BnaA01g02520D	oxidation-reduction process	GO:0055114	proc	oxidation-reduction process
BnaA01g02530D	BnaA01g02530D	molecular_function	GO:0003674	func	molecular_function
BnaA01g02530D	BnaA01g02530D	biological_process	GO:0008150	proc	biological_process
BnaA01g02540D	BnaA01g02540D	structural constituent of ribosome	GO:0003735	func	structural constituent of ribosome
BnaA01g02540D	BnaA01g02540D	mitochondrion	GO:0005739	comp	mitochondrion
BnaA01g02540D	BnaA01g02540D	ribosome	GO:0005840	comp	ribosome
BnaA01g02540D	BnaA01g02540D	translation	GO:0006412	proc	translation
BnaA01g02540D	BnaA01g02540D	chloroplast	GO:0009507	comp	chloroplast
BnaA01g02540D	BnaA01g02540D	plastid	GO:0009536	comp	plastid
BnaA01g02540D	BnaA01g02540D	embryo development ending in seed dormancy	GO:0009793	proc	embryo development ending in seed dormancy
BnaA01g02540D	BnaA01g02540D	chloroplast envelope	GO:0009941	comp	chloroplast envelope
BnaA01g02540D	BnaA01g02540D	ribosome biogenesis	GO:0042254	proc	ribosome biogenesis
BnaA01g02550D	BnaA01g02550D	molecular_function	GO:0003674	func	molecular_function
BnaA01g02550D	BnaA01g02550D	extracellular region	GO:0005576	comp	extracellular region
BnaA01g02550D	BnaA01g02550D	pollen tube growth	GO:0009860	proc	pollen tube growth
BnaA01g02570D	BnaA01g02570D	DNA binding	GO:0003677	func	DNA binding
BnaA01g02570D	BnaA01g02570D	transcription factor activity, sequence-specific DNA binding	GO:0003700	func	transcription factor activity, sequence-specific DNA binding
BnaA01g02570D	BnaA01g02570D	protein binding	GO:0005515	func	protein binding
BnaA01g02570D	BnaA01g02570D	nucleus	GO:0005634	comp	nucleus
BnaA01g02570D	BnaA01g02570D	regulation of transcription, DNA-templated	GO:0006355	proc	regulation of transcription, DNA-templated
BnaA01g02570D	BnaA01g02570D	response to sucrose	GO:0009744	proc	response to sucrose
BnaA01g02570D	BnaA01g02570D	negative regulation of translation	GO:0017148	proc	negative regulation of translation
BnaA01g02570D	BnaA01g02570D	sequence-specific DNA binding	GO:0043565	func	sequence-specific DNA binding
BnaA01g02570D	BnaA01g02570D	protein heterodimerization activity	GO:0046982	func	protein heterodimerization activity
BnaA01g02570D	BnaA01g02570D	sucrose induced translational repression	GO:0080149	proc	sucrose induced translational repression
BnaA01g02580D	BnaA01g02580D	Golgi membrane	GO:0000139	comp	Golgi membrane
BnaA01g02580D	BnaA01g02580D	transporter activity	GO:0005215	func	transporter activity
BnaA01g02580D	BnaA01g02580D	mitochondrion	GO:0005739	comp	mitochondrion
BnaA01g02580D	BnaA01g02580D	plasma membrane	GO:0005886	comp	plasma membrane
BnaA01g02580D	BnaA01g02580D	transport	GO:0006810	proc	transport
BnaA01g02580D	BnaA01g02580D	phosphatidylinositol transporter activity	GO:0008526	func	phosphatidylinositol transporter activity
BnaA01g02580D	BnaA01g02580D	cell tip growth	GO:0009932	proc	cell tip growth
BnaA01g02580D	BnaA01g02580D	root epidermal cell differentiation	GO:0010053	proc	root epidermal cell differentiation
BnaA01g02580D	BnaA01g02580D	protein transport	GO:0015031	proc	protein transport
BnaA01g02580D	BnaA01g02580D	root hair tip	GO:0035619	comp	root hair tip
BnaA01g02580D	BnaA01g02580D	root hair elongation	GO:0048767	proc	root hair elongation
BnaA01g02580D	BnaA01g02580D	root hair cell tip growth	GO:0048768	proc	root hair cell tip growth
BnaA01g02590D	BnaA01g02590D	dihydrofolate reductase activity	GO:0004146	func	dihydrofolate reductase activity
BnaA01g02590D	BnaA01g02590D	thymidylate synthase activity	GO:0004799	func	thymidylate synthase activity
BnaA01g02590D	BnaA01g02590D	dTMP biosynthetic process	GO:0006231	proc	dTMP biosynthetic process
BnaA01g02590D	BnaA01g02590D	glycine biosynthetic process	GO:0006545	proc	glycine biosynthetic process
BnaA01g02590D	BnaA01g02590D	one-carbon metabolic process	GO:0006730	proc	one-carbon metabolic process
BnaA01g02590D	BnaA01g02590D	10-formyltetrahydrofolate biosynthetic process	GO:0009257	proc	10-formyltetrahydrofolate biosynthetic process
BnaA01g02590D	BnaA01g02590D	chloroplast	GO:0009507	comp	chloroplast
BnaA01g02590D	BnaA01g02590D	methylation	GO:0032259	proc	methylation
BnaA01g02590D	BnaA01g02590D	oxidation-reduction process	GO:0055114	proc	oxidation-reduction process
BnaA01g02600D	BnaA01g02600D	molecular_function	GO:0003674	func	molecular_function
BnaA01g02600D	BnaA01g02600D	biological_process	GO:0008150	proc	biological_process
BnaA01g02600D	BnaA01g02600D	chloroplast	GO:0009507	comp	chloroplast
BnaA01g02600D	BnaA01g02600D	integral component of membrane	GO:0016021	comp	integral component of membrane
BnaA01g02610D	BnaA01g02610D	cytoplasm	GO:0005737	comp	cytoplasm
BnaA01g02610D	BnaA01g02610D	pinoresinol reductase activity	GO:0010283	func	pinoresinol reductase activity
BnaA01g02610D	BnaA01g02610D	oxidation-reduction process	GO:0055114	proc	oxidation-reduction process
BnaA01g02620D	BnaA01g02620D	DNA binding	GO:0003677	func	DNA binding
BnaA01g02620D	BnaA01g02620D	transcription factor activity, sequence-specific DNA binding	GO:0003700	func	transcription factor activity, sequence-specific DNA binding
BnaA01g02620D	BnaA01g02620D	nucleus	GO:0005634	comp	nucleus
BnaA01g02620D	BnaA01g02620D	transcription, DNA-templated	GO:0006351	proc	transcription, DNA-templated
BnaA01g02620D	BnaA01g02620D	regulation of transcription, DNA-templated	GO:0006355	proc	regulation of transcription, DNA-templated
BnaA01g02620D	BnaA01g02620D	positive regulation of flower development	GO:0009911	proc	positive regulation of flower development
BnaA01g02620D	BnaA01g02620D	protein dimerization activity	GO:0046983	func	protein dimerization activity
BnaA01g02630D	BnaA01g02630D	nucleus	GO:0005634	comp	nucleus
BnaA01g02630D	BnaA01g02630D	kinase activity	GO:0016301	func	kinase activity
BnaA01g02640D	BnaA01g02640D	actin binding	GO:0003779	func	actin binding
BnaA01g02640D	BnaA01g02640D	cytosol	GO:0005829	comp	cytosol
BnaA01g02640D	BnaA01g02640D	plasma membrane	GO:0005886	comp	plasma membrane
BnaA01g02640D	BnaA01g02640D	unidimensional cell growth	GO:0009826	proc	unidimensional cell growth
BnaA01g02640D	BnaA01g02640D	actin cytoskeleton organization	GO:0030036	proc	actin cytoskeleton organization
BnaA01g02650D	BnaA01g02650D	hydrolase activity, hydrolyzing O-glycosyl compounds	GO:0004553	func	hydrolase activity, hydrolyzing O-glycosyl compounds
BnaA01g02650D	BnaA01g02650D	extracellular region	GO:0005576	comp	extracellular region
BnaA01g02650D	BnaA01g02650D	cell wall	GO:0005618	comp	cell wall
BnaA01g02650D	BnaA01g02650D	carbohydrate metabolic process	GO:0005975	proc	carbohydrate metabolic process
BnaA01g02650D	BnaA01g02650D	chloroplast	GO:0009507	comp	chloroplast
BnaA01g02650D	BnaA01g02650D	glucan endo-1,3-beta-D-glucosidase activity	GO:0042973	func	glucan endo-1,3-beta-D-glucosidase activity
BnaA01g02650D	BnaA01g02650D	cell wall organization	GO:0071555	proc	cell wall organization
BnaA01g02660D	BnaA01g02660D	nucleotide binding	GO:0000166	func	nucleotide binding
BnaA01g02660D	BnaA01g02660D	GTPase activity	GO:0003924	func	GTPase activity
BnaA01g02660D	BnaA01g02660D	signal transducer activity	GO:0004871	func	signal transducer activity
BnaA01g02660D	BnaA01g02660D	protein binding	GO:0005515	func	protein binding
BnaA01g02660D	BnaA01g02660D	cytoplasm	GO:0005737	comp	cytoplasm
BnaA01g02660D	BnaA01g02660D	endoplasmic reticulum	GO:0005783	comp	endoplasmic reticulum
BnaA01g02660D	BnaA01g02660D	heterotrimeric G-protein complex	GO:0005834	comp	heterotrimeric G-protein complex
BnaA01g02660D	BnaA01g02660D	plasma membrane	GO:0005886	comp	plasma membrane
BnaA01g02660D	BnaA01g02660D	signal transduction	GO:0007165	proc	signal transduction
BnaA01g02660D	BnaA01g02660D	response to ethylene	GO:0009723	proc	response to ethylene
BnaA01g02660D	BnaA01g02660D	abscisic acid-activated signaling pathway	GO:0009738	proc	abscisic acid-activated signaling pathway
BnaA01g02660D	BnaA01g02660D	negative regulation of abscisic acid-activated signaling pathway	GO:0009788	proc	negative regulation of abscisic acid-activated signaling pathway
BnaA01g02660D	BnaA01g02660D	negative regulation of abscisic acid-activated signaling pathway	GO:0009788	proc	negative regulation of abscisic acid-activated signaling pathway
BnaA01g02660D	BnaA01g02660D	defense response to fungus, incompatible interaction	GO:0009817	proc	defense response to fungus, incompatible interaction
BnaA01g02660D	BnaA01g02660D	seed germination	GO:0009845	proc	seed germination
BnaA01g02660D	BnaA01g02660D	seed germination	GO:0009845	proc	seed germination
BnaA01g02660D	BnaA01g02660D	jasmonic acid mediated signaling pathway	GO:0009867	proc	jasmonic acid mediated signaling pathway
BnaA01g02660D	BnaA01g02660D	jasmonic acid mediated signaling pathway	GO:0009867	proc	jasmonic acid mediated signaling pathway
BnaA01g02660D	BnaA01g02660D	organ morphogenesis	GO:0009887	proc	organ morphogenesis
BnaA01g02660D	BnaA01g02660D	response to extracellular stimulus	GO:0009991	proc	response to extracellular stimulus
BnaA01g02660D	BnaA01g02660D	fruit development	GO:0010154	proc	fruit development
BnaA01g02660D	BnaA01g02660D	endoplasmic reticulum unfolded protein response	GO:0030968	proc	endoplasmic reticulum unfolded protein response
BnaA01g02660D	BnaA01g02660D	root development	GO:0048364	proc	root development
BnaA01g02660D	BnaA01g02660D	lateral root development	GO:0048527	proc	lateral root development
BnaA01g02660D	BnaA01g02660D	defense response to fungus	GO:0050832	proc	defense response to fungus
BnaA01g02660D	BnaA01g02660D	reactive oxygen species metabolic process	GO:0072593	proc	reactive oxygen species metabolic process
BnaA01g02660D	BnaA01g02660D	reactive oxygen species metabolic process	GO:0072593	proc	reactive oxygen species metabolic process
BnaA01g02660D	BnaA01g02660D	Cul4-RING E3 ubiquitin ligase complex	GO:0080008	comp	Cul4-RING E3 ubiquitin ligase complex
BnaA01g02660D	BnaA01g02660D	regulation of root development	GO:2000280	proc	regulation of root development
BnaA01g02670D	BnaA01g02670D	structural molecule activity	GO:0005198	func	structural molecule activity
BnaA01g02670D	BnaA01g02670D	nucleus	GO:0005634	comp	nucleus
BnaA01g02670D	BnaA01g02670D	cytosol	GO:0005829	comp	cytosol
BnaA01g02670D	BnaA01g02670D	plasma membrane	GO:0005886	comp	plasma membrane
BnaA01g02670D	BnaA01g02670D	intracellular protein transport	GO:0006886	proc	intracellular protein transport
BnaA01g02670D	BnaA01g02670D	plasmodesma	GO:0009506	comp	plasmodesma
BnaA01g02670D	BnaA01g02670D	chloroplast	GO:0009507	comp	chloroplast
BnaA01g02670D	BnaA01g02670D	membrane	GO:0016020	comp	membrane
BnaA01g02670D	BnaA01g02670D	vesicle-mediated transport	GO:0016192	proc	vesicle-mediated transport
BnaA01g02670D	BnaA01g02670D	COPI vesicle coat	GO:0030126	comp	COPI vesicle coat
BnaA01g02670D	BnaA01g02670D	clathrin binding	GO:0030276	func	clathrin binding
BnaA01g02680D	BnaA01g02680D	protein serine/threonine kinase activity	GO:0004674	func	protein serine/threonine kinase activity
BnaA01g02680D	BnaA01g02680D	plasma membrane	GO:0005886	comp	plasma membrane
BnaA01g02680D	BnaA01g02680D	kinase activity	GO:0016301	func	kinase activity
BnaA01g02680D	BnaA01g02680D	protein autophosphorylation	GO:0046777	proc	protein autophosphorylation
BnaA01g02690D	BnaA01g02690D	DNA binding	GO:0003677	func	DNA binding
BnaA01g02690D	BnaA01g02690D	chromatin binding	GO:0003682	func	chromatin binding
BnaA01g02690D	BnaA01g02690D	transcription factor activity, sequence-specific DNA binding	GO:0003700	func	transcription factor activity, sequence-specific DNA binding
BnaA01g02690D	BnaA01g02690D	nucleus	GO:0005634	comp	nucleus
BnaA01g02690D	BnaA01g02690D	transcription, DNA-templated	GO:0006351	proc	transcription, DNA-templated
BnaA01g02690D	BnaA01g02690D	regulation of transcription, DNA-templated	GO:0006355	proc	regulation of transcription, DNA-templated
BnaA01g02690D	BnaA01g02690D	multicellular organismal development	GO:0007275	proc	multicellular organismal development
BnaA01g02690D	BnaA01g02690D	zinc ion binding	GO:0008270	func	zinc ion binding
BnaA01g02690D	BnaA01g02690D	chromatin modification	GO:0016568	proc	chromatin modification
BnaA01g02700D	BnaA01g02700D	Golgi apparatus	GO:0005794	comp	Golgi apparatus
BnaA01g02700D	BnaA01g02700D	integral component of membrane	GO:0016021	comp	integral component of membrane
BnaA01g02700D	BnaA01g02700D	hydrolase activity	GO:0016787	func	hydrolase activity
BnaA01g02710D	BnaA01g02710D	molecular_function	GO:0003674	func	molecular_function
BnaA01g02710D	BnaA01g02710D	nucleus	GO:0005634	comp	nucleus
BnaA01g02710D	BnaA01g02710D	cytosol	GO:0005829	comp	cytosol
BnaA01g02710D	BnaA01g02710D	biological_process	GO:0008150	proc	biological_process
BnaA01g02720D	BnaA01g02720D	vasculature development	GO:0001944	proc	vasculature development
BnaA01g02720D	BnaA01g02720D	DNA binding	GO:0003677	func	DNA binding
BnaA01g02720D	BnaA01g02720D	transcription factor activity, sequence-specific DNA binding	GO:0003700	func	transcription factor activity, sequence-specific DNA binding
BnaA01g02720D	BnaA01g02720D	nucleus	GO:0005634	comp	nucleus
BnaA01g02720D	BnaA01g02720D	transcription, DNA-templated	GO:0006351	proc	transcription, DNA-templated
BnaA01g02720D	BnaA01g02720D	regulation of transcription, DNA-templated	GO:0006355	proc	regulation of transcription, DNA-templated
BnaA01g02720D	BnaA01g02720D	ethylene-activated signaling pathway	GO:0009873	proc	ethylene-activated signaling pathway
BnaA01g02720D	BnaA01g02720D	response to chitin	GO:0010200	proc	response to chitin
BnaA01g02720D	BnaA01g02720D	defense response to fungus	GO:0050832	proc	defense response to fungus
BnaA01g02720D	BnaA01g02720D	cell division	GO:0051301	proc	cell division
BnaA01g02730D	BnaA01g02730D	G-protein coupled receptor binding	GO:0001664	func	G-protein coupled receptor binding
BnaA01g02730D	BnaA01g02730D	GTPase activity	GO:0003924	func	GTPase activity
BnaA01g02730D	BnaA01g02730D	GTPase activity	GO:0003924	func	GTPase activity
BnaA01g02730D	BnaA01g02730D	signal transducer activity	GO:0004871	func	signal transducer activity
BnaA01g02730D	BnaA01g02730D	signal transducer activity	GO:0004871	func	signal transducer activity
BnaA01g02730D	BnaA01g02730D	protein binding	GO:0005515	func	protein binding
BnaA01g02730D	BnaA01g02730D	GTP binding	GO:0005525	func	GTP binding
BnaA01g02730D	BnaA01g02730D	GTP binding	GO:0005525	func	GTP binding
BnaA01g02730D	BnaA01g02730D	nucleus	GO:0005634	comp	nucleus
BnaA01g02730D	BnaA01g02730D	heterotrimeric G-protein complex	GO:0005834	comp	heterotrimeric G-protein complex
BnaA01g02730D	BnaA01g02730D	plasma membrane	GO:0005886	comp	plasma membrane
BnaA01g02730D	BnaA01g02730D	G-protein coupled receptor signaling pathway	GO:0007186	proc	G-protein coupled receptor signaling pathway
BnaA01g02730D	BnaA01g02730D	adenylate cyclase-modulating G-protein coupled receptor signaling pathway	GO:0007188	proc	adenylate cyclase-modulating G-protein coupled receptor signaling pathway
BnaA01g02730D	BnaA01g02730D	response to bacterium	GO:0009617	proc	response to bacterium
BnaA01g02730D	BnaA01g02730D	response to abscisic acid	GO:0009737	proc	response to abscisic acid
BnaA01g02730D	BnaA01g02730D	response to sucrose	GO:0009744	proc	response to sucrose
BnaA01g02730D	BnaA01g02730D	response to glucose	GO:0009749	proc	response to glucose
BnaA01g02730D	BnaA01g02730D	response to fructose	GO:0009750	proc	response to fructose
BnaA01g02730D	BnaA01g02730D	response to mannitol	GO:0010555	proc	response to mannitol
BnaA01g02730D	BnaA01g02730D	extrinsic component of cytoplasmic side of plasma membrane	GO:0031234	comp	extrinsic component of cytoplasmic side of plasma membrane
BnaA01g02730D	BnaA01g02730D	G-protein beta/gamma-subunit complex binding	GO:0031683	func	G-protein beta/gamma-subunit complex binding
BnaA01g02730D	BnaA01g02730D	defense response to bacterium	GO:0042742	proc	defense response to bacterium
BnaA01g02730D	BnaA01g02730D	metal ion binding	GO:0046872	func	metal ion binding
BnaA01g02730D	BnaA01g02730D	regulation of root morphogenesis	GO:2000067	proc	regulation of root morphogenesis
BnaA01g02740D	BnaA01g02740D	G-protein coupled receptor binding	GO:0001664	func	G-protein coupled receptor binding
BnaA01g02740D	BnaA01g02740D	GTPase activity	GO:0003924	func	GTPase activity
BnaA01g02740D	BnaA01g02740D	GTPase activity	GO:0003924	func	GTPase activity
BnaA01g02740D	BnaA01g02740D	signal transducer activity	GO:0004871	func	signal transducer activity
BnaA01g02740D	BnaA01g02740D	signal transducer activity	GO:0004871	func	signal transducer activity
BnaA01g02740D	BnaA01g02740D	protein binding	GO:0005515	func	protein binding
BnaA01g02740D	BnaA01g02740D	GTP binding	GO:0005525	func	GTP binding
BnaA01g02740D	BnaA01g02740D	GTP binding	GO:0005525	func	GTP binding
BnaA01g02740D	BnaA01g02740D	nucleus	GO:0005634	comp	nucleus
BnaA01g02740D	BnaA01g02740D	heterotrimeric G-protein complex	GO:0005834	comp	heterotrimeric G-protein complex
BnaA01g02740D	BnaA01g02740D	plasma membrane	GO:0005886	comp	plasma membrane
BnaA01g02740D	BnaA01g02740D	G-protein coupled receptor signaling pathway	GO:0007186	proc	G-protein coupled receptor signaling pathway
BnaA01g02740D	BnaA01g02740D	adenylate cyclase-modulating G-protein coupled receptor signaling pathway	GO:0007188	proc	adenylate cyclase-modulating G-protein coupled receptor signaling pathway
BnaA01g02740D	BnaA01g02740D	response to bacterium	GO:0009617	proc	response to bacterium
BnaA01g02740D	BnaA01g02740D	response to abscisic acid	GO:0009737	proc	response to abscisic acid
BnaA01g02740D	BnaA01g02740D	response to sucrose	GO:0009744	proc	response to sucrose
BnaA01g02740D	BnaA01g02740D	response to glucose	GO:0009749	proc	response to glucose
BnaA01g02740D	BnaA01g02740D	response to fructose	GO:0009750	proc	response to fructose
BnaA01g02740D	BnaA01g02740D	response to mannitol	GO:0010555	proc	response to mannitol
BnaA01g02740D	BnaA01g02740D	extrinsic component of cytoplasmic side of plasma membrane	GO:0031234	comp	extrinsic component of cytoplasmic side of plasma membrane
BnaA01g02740D	BnaA01g02740D	G-protein beta/gamma-subunit complex binding	GO:0031683	func	G-protein beta/gamma-subunit complex binding
BnaA01g02740D	BnaA01g02740D	defense response to bacterium	GO:0042742	proc	defense response to bacterium
BnaA01g02740D	BnaA01g02740D	metal ion binding	GO:0046872	func	metal ion binding
BnaA01g02740D	BnaA01g02740D	regulation of root morphogenesis	GO:2000067	proc	regulation of root morphogenesis
BnaA01g02760D	BnaA01g02760D	nucleotide binding	GO:0000166	func	nucleotide binding
BnaA01g02760D	BnaA01g02760D	nucleus	GO:0005634	comp	nucleus
BnaA01g02760D	BnaA01g02760D	heterotrimeric G-protein complex	GO:0005834	comp	heterotrimeric G-protein complex
BnaA01g02760D	BnaA01g02760D	biological_process	GO:0008150	proc	biological_process
BnaA01g02770D	BnaA01g02770D	ubiquitin ligase complex	GO:0000151	comp	ubiquitin ligase complex
BnaA01g02770D	BnaA01g02770D	protein polyubiquitination	GO:0000209	proc	protein polyubiquitination
BnaA01g02770D	BnaA01g02770D	cytoplasm	GO:0005737	comp	cytoplasm
BnaA01g02770D	BnaA01g02770D	zinc ion binding	GO:0008270	func	zinc ion binding
BnaA01g02770D	BnaA01g02770D	ubiquitin conjugating enzyme binding	GO:0031624	func	ubiquitin conjugating enzyme binding
BnaA01g02770D	BnaA01g02770D	positive regulation of proteasomal ubiquitin-dependent protein catabolic process	GO:0032436	proc	positive regulation of proteasomal ubiquitin-dependent protein catabolic process
BnaA01g02770D	BnaA01g02770D	protein ubiquitination involved in ubiquitin-dependent protein catabolic process	GO:0042787	proc	protein ubiquitination involved in ubiquitin-dependent protein catabolic process
BnaA01g02770D	BnaA01g02770D	metal ion binding	GO:0046872	func	metal ion binding
BnaA01g02770D	BnaA01g02770D	ubiquitin protein ligase activity	GO:0061630	func	ubiquitin protein ligase activity
BnaA01g02780D	BnaA01g02780D	chloroplast	GO:0009507	comp	chloroplast
BnaA01g02780D	BnaA01g02780D	chloroplast stroma	GO:0009570	comp	chloroplast stroma
BnaA01g02780D	BnaA01g02780D	isopentenyl diphosphate biosynthetic process, methylerythritol 4-phosphate pathway	GO:0019288	proc	isopentenyl diphosphate biosynthetic process, methylerythritol 4-phosphate pathway
BnaA01g02780D	BnaA01g02780D	4-hydroxy-3-methylbut-2-en-1-yl diphosphate synthase activity	GO:0046429	func	4-hydroxy-3-methylbut-2-en-1-yl diphosphate synthase activity
BnaA01g02780D	BnaA01g02780D	response to antibiotic	GO:0046677	proc	response to antibiotic
BnaA01g02780D	BnaA01g02780D	metal ion binding	GO:0046872	func	metal ion binding
BnaA01g02780D	BnaA01g02780D	dimethylallyl diphosphate biosynthetic process	GO:0050992	proc	dimethylallyl diphosphate biosynthetic process
BnaA01g02780D	BnaA01g02780D	3 iron, 4 sulfur cluster binding	GO:0051538	func	3 iron, 4 sulfur cluster binding
BnaA01g02780D	BnaA01g02780D	4-hydroxy-3-methylbut-2-en-1-yl diphosphate reductase activity	GO:0051745	func	4-hydroxy-3-methylbut-2-en-1-yl diphosphate reductase activity
BnaA01g02780D	BnaA01g02780D	oxidation-reduction process	GO:0055114	proc	oxidation-reduction process
BnaA01g02790D	BnaA01g02790D	protein binding	GO:0005515	func	protein binding
BnaA01g02790D	BnaA01g02790D	nucleus	GO:0005634	comp	nucleus
BnaA01g02790D	BnaA01g02790D	transcription, DNA-templated	GO:0006351	proc	transcription, DNA-templated
BnaA01g02800D	BnaA01g02800D	GPI anchor metabolic process	GO:0006505	proc	GPI anchor metabolic process
BnaA01g02800D	BnaA01g02800D	intracellular protein transport	GO:0006886	proc	intracellular protein transport
BnaA01g02800D	BnaA01g02800D	hydrolase activity	GO:0016787	func	hydrolase activity
BnaA01g02800D	BnaA01g02800D	hydrolase activity, acting on ester bonds	GO:0016788	func	hydrolase activity, acting on ester bonds
BnaA01g02810D	BnaA01g02810D	molecular_function	GO:0003674	func	molecular_function
BnaA01g02810D	BnaA01g02810D	nucleus	GO:0005634	comp	nucleus
BnaA01g02810D	BnaA01g02810D	biological_process	GO:0008150	proc	biological_process
BnaA01g02820D	BnaA01g02820D	nucleotide binding	GO:0000166	func	nucleotide binding
BnaA01g02820D	BnaA01g02820D	receptor activity	GO:0004872	func	receptor activity
BnaA01g02820D	BnaA01g02820D	protein binding	GO:0005515	func	protein binding
BnaA01g02820D	BnaA01g02820D	mitochondrion	GO:0005739	comp	mitochondrion
BnaA01g02820D	BnaA01g02820D	cellular response to UV-B	GO:0071493	proc	cellular response to UV-B
BnaA01g02820D	BnaA01g02820D	Cul4-RING E3 ubiquitin ligase complex	GO:0080008	comp	Cul4-RING E3 ubiquitin ligase complex
BnaA01g02830D	BnaA01g02830D	cytoplasm	GO:0005737	comp	cytoplasm
BnaA01g02830D	BnaA01g02830D	cell redox homeostasis	GO:0045454	proc	cell redox homeostasis
BnaA01g02840D	BnaA01g02840D	molecular_function	GO:0003674	func	molecular_function
BnaA01g02840D	BnaA01g02840D	cytoplasm	GO:0005737	comp	cytoplasm
BnaA01g02840D	BnaA01g02840D	cytosol	GO:0005829	comp	cytosol
BnaA01g02840D	BnaA01g02840D	biological_process	GO:0008150	proc	biological_process
BnaA01g02850D	BnaA01g02850D	molecular_function	GO:0003674	func	molecular_function
BnaA01g02850D	BnaA01g02850D	mitochondrion	GO:0005739	comp	mitochondrion
BnaA01g02850D	BnaA01g02850D	biological_process	GO:0008150	proc	biological_process
BnaA01g02860D	BnaA01g02860D	extracellular region	GO:0005576	comp	extracellular region
BnaA01g02860D	BnaA01g02860D	metabolic process	GO:0008152	proc	metabolic process
BnaA01g02860D	BnaA01g02860D	1,2-alpha-L-fucosidase activity	GO:0047513	func	1,2-alpha-L-fucosidase activity
BnaA01g02860D	BnaA01g02860D	apoplast	GO:0048046	comp	apoplast
BnaA01g02870D	BnaA01g02870D	very long-chain fatty acid metabolic process	GO:0000038	proc	very long-chain fatty acid metabolic process
BnaA01g02870D	BnaA01g02870D	fatty acid biosynthetic process	GO:0006633	proc	fatty acid biosynthetic process
BnaA01g02870D	BnaA01g02870D	response to light stimulus	GO:0009416	proc	response to light stimulus
BnaA01g02870D	BnaA01g02870D	integral component of membrane	GO:0016021	comp	integral component of membrane
BnaA01g02870D	BnaA01g02870D	transferase activity, transferring acyl groups	GO:0016746	func	transferase activity, transferring acyl groups
BnaA01g02870D	BnaA01g02870D	transferase activity, transferring acyl groups other than amino-acyl groups	GO:0016747	func	transferase activity, transferring acyl groups other than amino-acyl groups
BnaA01g02870D	BnaA01g02870D	fatty acid elongation	GO:0030497	proc	fatty acid elongation
BnaA01g02880D	BnaA01g02880D	3-chloroallyl aldehyde dehydrogenase activity	GO:0004028	func	3-chloroallyl aldehyde dehydrogenase activity
BnaA01g02880D	BnaA01g02880D	aldehyde dehydrogenase (NAD) activity	GO:0004029	func	aldehyde dehydrogenase (NAD) activity
BnaA01g02880D	BnaA01g02880D	cytoplasm	GO:0005737	comp	cytoplasm
BnaA01g02880D	BnaA01g02880D	mitochondrion	GO:0005739	comp	mitochondrion
BnaA01g02880D	BnaA01g02880D	cellular aldehyde metabolic process	GO:0006081	proc	cellular aldehyde metabolic process
BnaA01g02880D	BnaA01g02880D	response to water deprivation	GO:0009414	proc	response to water deprivation
BnaA01g02880D	BnaA01g02880D	chloroplast	GO:0009507	comp	chloroplast
BnaA01g02880D	BnaA01g02880D	plastid	GO:0009536	comp	plastid
BnaA01g02880D	BnaA01g02880D	response to abscisic acid	GO:0009737	proc	response to abscisic acid
BnaA01g02880D	BnaA01g02880D	chloroplast envelope	GO:0009941	comp	chloroplast envelope
BnaA01g02880D	BnaA01g02880D	aldehyde dehydrogenase (NADP+) activity	GO:0033721	func	aldehyde dehydrogenase (NADP+) activity
BnaA01g02880D	BnaA01g02880D	oxidation-reduction process	GO:0055114	proc	oxidation-reduction process
BnaA01g02890D	BnaA01g02890D	cytoplasm	GO:0005737	comp	cytoplasm
BnaA01g02890D	BnaA01g02890D	cytosol	GO:0005829	comp	cytosol
BnaA01g02890D	BnaA01g02890D	zinc ion binding	GO:0008270	func	zinc ion binding
BnaA01g02890D	BnaA01g02890D	lignin biosynthetic process	GO:0009809	proc	lignin biosynthetic process
BnaA01g02890D	BnaA01g02890D	oxidoreductase activity	GO:0016491	func	oxidoreductase activity
BnaA01g02890D	BnaA01g02890D	cinnamyl-alcohol dehydrogenase activity	GO:0045551	func	cinnamyl-alcohol dehydrogenase activity
BnaA01g02890D	BnaA01g02890D	sinapyl alcohol dehydrogenase activity	GO:0052747	func	sinapyl alcohol dehydrogenase activity
BnaA01g02890D	BnaA01g02890D	oxidation-reduction process	GO:0055114	proc	oxidation-reduction process
BnaA01g02900D	BnaA01g02900D	DNA binding	GO:0003677	func	DNA binding
BnaA01g02900D	BnaA01g02900D	transcription factor activity, sequence-specific DNA binding	GO:0003700	func	transcription factor activity, sequence-specific DNA binding
BnaA01g02900D	BnaA01g02900D	protein binding	GO:0005515	func	protein binding
BnaA01g02900D	BnaA01g02900D	nucleus	GO:0005634	comp	nucleus
BnaA01g02900D	BnaA01g02900D	transcription, DNA-templated	GO:0006351	proc	transcription, DNA-templated
BnaA01g02900D	BnaA01g02900D	transcription, DNA-templated	GO:0006351	proc	transcription, DNA-templated
BnaA01g02900D	BnaA01g02900D	regulation of transcription, DNA-templated	GO:0006355	proc	regulation of transcription, DNA-templated
BnaA01g02900D	BnaA01g02900D	transcription factor binding	GO:0008134	func	transcription factor binding
BnaA01g02900D	BnaA01g02900D	stomatal lineage progression	GO:0010440	proc	stomatal lineage progression
BnaA01g02900D	BnaA01g02900D	stomatal lineage progression	GO:0010440	proc	stomatal lineage progression
BnaA01g02900D	BnaA01g02900D	protein homodimerization activity	GO:0042803	func	protein homodimerization activity
BnaA01g02900D	BnaA01g02900D	protein dimerization activity	GO:0046983	func	protein dimerization activity
BnaA01g02900D	BnaA01g02900D	seed development	GO:0048316	proc	seed development
BnaA01g02900D	BnaA01g02900D	ovule development	GO:0048481	proc	ovule development
BnaA01g02900D	BnaA01g02900D	long-day photoperiodism, flowering	GO:0048574	proc	long-day photoperiodism, flowering
BnaA01g02900D	BnaA01g02900D	regulation of proanthocyanidin biosynthetic process	GO:2000029	proc	regulation of proanthocyanidin biosynthetic process
BnaA01g02910D	BnaA01g02910D	protein serine/threonine kinase activity	GO:0004674	func	protein serine/threonine kinase activity
BnaA01g02910D	BnaA01g02910D	ATP binding	GO:0005524	func	ATP binding
BnaA01g02910D	BnaA01g02910D	protein phosphorylation	GO:0006468	proc	protein phosphorylation
BnaA01g02910D	BnaA01g02910D	transmembrane receptor protein tyrosine kinase signaling pathway	GO:0007169	proc	transmembrane receptor protein tyrosine kinase signaling pathway
BnaA01g02920D	BnaA01g02920D	nucleus	GO:0005634	comp	nucleus
BnaA01g02920D	BnaA01g02920D	biological_process	GO:0008150	proc	biological_process
BnaA01g02920D	BnaA01g02920D	hydrolase activity	GO:0016787	func	hydrolase activity
BnaA01g02930D	BnaA01g02930D	phosphoglycerate dehydrogenase activity	GO:0004617	func	phosphoglycerate dehydrogenase activity
BnaA01g02930D	BnaA01g02930D	ATP binding	GO:0005524	func	ATP binding
BnaA01g02930D	BnaA01g02930D	mitochondrion	GO:0005739	comp	mitochondrion
BnaA01g02930D	BnaA01g02930D	mitochondrion	GO:0005739	comp	mitochondrion
BnaA01g02930D	BnaA01g02930D	serine family amino acid biosynthetic process	GO:0009070	proc	serine family amino acid biosynthetic process
BnaA01g02930D	BnaA01g02930D	chloroplast	GO:0009507	comp	chloroplast
BnaA01g02930D	BnaA01g02930D	plastid	GO:0009536	comp	plastid
BnaA01g02930D	BnaA01g02930D	pollen development	GO:0009555	proc	pollen development
BnaA01g02930D	BnaA01g02930D	megagametogenesis	GO:0009561	proc	megagametogenesis
BnaA01g02930D	BnaA01g02930D	chloroplast stroma	GO:0009570	comp	chloroplast stroma
BnaA01g02930D	BnaA01g02930D	embryo development ending in seed dormancy	GO:0009793	proc	embryo development ending in seed dormancy
BnaA01g02930D	BnaA01g02930D	membrane	GO:0016020	comp	membrane
BnaA01g02940D	BnaA01g02940D	photosystem II	GO:0009523	comp	photosystem II
BnaA01g02940D	BnaA01g02940D	chloroplast thylakoid membrane	GO:0009535	comp	chloroplast thylakoid membrane
BnaA01g02940D	BnaA01g02940D	response to wounding	GO:0009611	proc	response to wounding
BnaA01g02940D	BnaA01g02940D	response to high light intensity	GO:0009644	proc	response to high light intensity
BnaA01g02940D	BnaA01g02940D	photosynthesis	GO:0015979	proc	photosynthesis
BnaA01g02940D	BnaA01g02940D	integral component of membrane	GO:0016021	comp	integral component of membrane
BnaA01g02940D	BnaA01g02940D	chlorophyll binding	GO:0016168	func	chlorophyll binding
BnaA01g02940D	BnaA01g02940D	cellular response to high light intensity	GO:0071486	proc	cellular response to high light intensity
BnaA01g02940D	BnaA01g02940D	cellular response to UV-A	GO:0071492	proc	cellular response to UV-A
BnaA01g02950D	BnaA01g02950D	plant-type vacuole	GO:0000325	comp	plant-type vacuole
BnaA01g02950D	BnaA01g02950D	nucleus	GO:0005634	comp	nucleus
BnaA01g02950D	BnaA01g02950D	vacuole	GO:0005773	comp	vacuole
BnaA01g02950D	BnaA01g02950D	vacuolar membrane	GO:0005774	comp	vacuolar membrane
BnaA01g02950D	BnaA01g02950D	Golgi apparatus	GO:0005794	comp	Golgi apparatus
BnaA01g02950D	BnaA01g02950D	plasma membrane	GO:0005886	comp	plasma membrane
BnaA01g02950D	BnaA01g02950D	chloroplast	GO:0009507	comp	chloroplast
BnaA01g02950D	BnaA01g02950D	ATP hydrolysis coupled proton transport	GO:0015991	proc	ATP hydrolysis coupled proton transport
BnaA01g02950D	BnaA01g02950D	proton-transporting ATPase activity, rotational mechanism	GO:0046961	func	proton-transporting ATPase activity, rotational mechanism
BnaA01g02960D	BnaA01g02960D	molecular_function	GO:0003674	func	molecular_function
BnaA01g02960D	BnaA01g02960D	nucleus	GO:0005634	comp	nucleus
BnaA01g02960D	BnaA01g02960D	biological_process	GO:0008150	proc	biological_process
BnaA01g02970D	BnaA01g02970D	G1/S transition of mitotic cell cycle	GO:0000082	proc	G1/S transition of mitotic cell cycle
BnaA01g02970D	BnaA01g02970D	protein binding	GO:0005515	func	protein binding
BnaA01g02970D	BnaA01g02970D	nucleus	GO:0005634	comp	nucleus
BnaA01g02970D	BnaA01g02970D	mitotic nuclear division	GO:0007067	proc	mitotic nuclear division
BnaA01g02970D	BnaA01g02970D	response to cytokinin	GO:0009735	proc	response to cytokinin
BnaA01g02970D	BnaA01g02970D	response to brassinosteroid	GO:0009741	proc	response to brassinosteroid
BnaA01g02970D	BnaA01g02970D	response to sucrose	GO:0009744	proc	response to sucrose
BnaA01g02970D	BnaA01g02970D	response to cyclopentenone	GO:0010583	proc	response to cyclopentenone
BnaA01g02970D	BnaA01g02970D	cyclin-dependent protein serine/threonine kinase regulator activity	GO:0016538	func	cyclin-dependent protein serine/threonine kinase regulator activity
BnaA01g02970D	BnaA01g02970D	regulation of cell proliferation	GO:0042127	proc	regulation of cell proliferation
BnaA01g02970D	BnaA01g02970D	seed development	GO:0048316	proc	seed development
BnaA01g02970D	BnaA01g02970D	cell division	GO:0051301	proc	cell division
BnaA01g02970D	BnaA01g02970D	regulation of cell cycle	GO:0051726	proc	regulation of cell cycle
BnaA01g02980D	BnaA01g02980D	cytosol	GO:0005829	comp	cytosol
BnaA01g02980D	BnaA01g02980D	response to cold	GO:0009409	proc	response to cold
BnaA01g02980D	BnaA01g02980D	plasmodesma	GO:0009506	comp	plasmodesma
BnaA01g02990D	BnaA01g02990D	nucleic acid binding	GO:0003676	func	nucleic acid binding
BnaA01g02990D	BnaA01g02990D	intracellular	GO:0005622	comp	intracellular
BnaA01g02990D	BnaA01g02990D	nucleus	GO:0005634	comp	nucleus
BnaA01g03010D	BnaA01g03010D	UDP-glycosyltransferase activity	GO:0008194	func	UDP-glycosyltransferase activity
BnaA01g03010D	BnaA01g03010D	chloroplast	GO:0009507	comp	chloroplast
BnaA01g03010D	BnaA01g03010D	abscisic acid glucosyltransferase activity	GO:0010294	func	abscisic acid glucosyltransferase activity
BnaA01g03010D	BnaA01g03010D	quercetin 3-O-glucosyltransferase activity	GO:0080043	func	quercetin 3-O-glucosyltransferase activity
BnaA01g03010D	BnaA01g03010D	quercetin 7-O-glucosyltransferase activity	GO:0080044	func	quercetin 7-O-glucosyltransferase activity
BnaA01g03020D	BnaA01g03020D	defense response	GO:0006952	proc	defense response
BnaA01g03020D	BnaA01g03020D	UDP-glycosyltransferase activity	GO:0008194	func	UDP-glycosyltransferase activity
BnaA01g03020D	BnaA01g03020D	transferase activity, transferring hexosyl groups	GO:0016758	func	transferase activity, transferring hexosyl groups
BnaA01g03020D	BnaA01g03020D	UDP-glucosyltransferase activity	GO:0035251	func	UDP-glucosyltransferase activity
BnaA01g03020D	BnaA01g03020D	flavonol 3-O-glucosyltransferase activity	GO:0047893	func	flavonol 3-O-glucosyltransferase activity
BnaA01g03020D	BnaA01g03020D	response to other organism	GO:0051707	proc	response to other organism
BnaA01g03020D	BnaA01g03020D	quercetin 3-O-glucosyltransferase activity	GO:0080043	func	quercetin 3-O-glucosyltransferase activity
BnaA01g03030D	BnaA01g03030D	defense response	GO:0006952	proc	defense response
BnaA01g03030D	BnaA01g03030D	UDP-glycosyltransferase activity	GO:0008194	func	UDP-glycosyltransferase activity
BnaA01g03030D	BnaA01g03030D	transferase activity, transferring hexosyl groups	GO:0016758	func	transferase activity, transferring hexosyl groups
BnaA01g03030D	BnaA01g03030D	UDP-glucosyltransferase activity	GO:0035251	func	UDP-glucosyltransferase activity
BnaA01g03030D	BnaA01g03030D	flavonol 3-O-glucosyltransferase activity	GO:0047893	func	flavonol 3-O-glucosyltransferase activity
BnaA01g03030D	BnaA01g03030D	response to other organism	GO:0051707	proc	response to other organism
BnaA01g03030D	BnaA01g03030D	quercetin 3-O-glucosyltransferase activity	GO:0080043	func	quercetin 3-O-glucosyltransferase activity
BnaA01g03040D	BnaA01g03040D	chloroplast	GO:0009507	comp	chloroplast
BnaA01g03040D	BnaA01g03040D	chloroplast stroma	GO:0009570	comp	chloroplast stroma
BnaA01g03040D	BnaA01g03040D	adenyl nucleotide binding	GO:0030554	func	adenyl nucleotide binding
BnaA01g03040D	BnaA01g03040D	cell redox homeostasis	GO:0045454	proc	cell redox homeostasis
BnaA01g03050D	BnaA01g03050D	nucleotide binding	GO:0000166	func	nucleotide binding
BnaA01g03050D	BnaA01g03050D	nuclear-transcribed mRNA catabolic process, nonsense-mediated decay	GO:0000184	proc	nuclear-transcribed mRNA catabolic process, nonsense-mediated decay
BnaA01g03050D	BnaA01g03050D	RNA binding	GO:0003723	func	RNA binding
BnaA01g03050D	BnaA01g03050D	translation initiation factor activity	GO:0003743	func	translation initiation factor activity
BnaA01g03050D	BnaA01g03050D	protein binding	GO:0005515	func	protein binding
BnaA01g03050D	BnaA01g03050D	nucleus	GO:0005634	comp	nucleus
BnaA01g03050D	BnaA01g03050D	cytosol	GO:0005829	comp	cytosol
BnaA01g03050D	BnaA01g03050D	translational initiation	GO:0006413	proc	translational initiation
BnaA01g03050D	BnaA01g03050D	regulation of translational initiation	GO:0006446	proc	regulation of translational initiation
BnaA01g03050D	BnaA01g03050D	response to salt stress	GO:0009651	proc	response to salt stress
BnaA01g03050D	BnaA01g03050D	viral process	GO:0016032	proc	viral process
BnaA01g03050D	BnaA01g03050D	regulation of nuclear-transcribed mRNA poly(A) tail shortening	GO:0060211	proc	regulation of nuclear-transcribed mRNA poly(A) tail shortening
BnaA01g03050D	BnaA01g03050D	regulation of nuclear-transcribed mRNA catabolic process, deadenylation-dependent decay	GO:1900151	proc	regulation of nuclear-transcribed mRNA catabolic process, deadenylation-dependent decay
BnaA01g03060D	BnaA01g03060D	ubiquitin-protein transferase activity	GO:0004842	func	ubiquitin-protein transferase activity
BnaA01g03060D	BnaA01g03060D	zinc ion binding	GO:0008270	func	zinc ion binding
BnaA01g03060D	BnaA01g03060D	isoprenoid biosynthetic process	GO:0008299	proc	isoprenoid biosynthetic process
BnaA01g03060D	BnaA01g03060D	response to water deprivation	GO:0009414	proc	response to water deprivation
BnaA01g03060D	BnaA01g03060D	wax biosynthetic process	GO:0010025	proc	wax biosynthetic process
BnaA01g03060D	BnaA01g03060D	cutin biosynthetic process	GO:0010143	proc	cutin biosynthetic process
BnaA01g03060D	BnaA01g03060D	suberin biosynthetic process	GO:0010345	proc	suberin biosynthetic process
BnaA01g03060D	BnaA01g03060D	integral component of membrane	GO:0016021	comp	integral component of membrane
BnaA01g03060D	BnaA01g03060D	protein ubiquitination	GO:0016567	proc	protein ubiquitination
BnaA01g03060D	BnaA01g03060D	ligase activity	GO:0016874	func	ligase activity
BnaA01g03060D	BnaA01g03060D	positive regulation of hydroxymethylglutaryl-CoA reductase (NADPH) activity	GO:1900490	proc	positive regulation of hydroxymethylglutaryl-CoA reductase (NADPH) activity
BnaA01g03070D	BnaA01g03070D	nucleus	GO:0005634	comp	nucleus
BnaA01g03070D	BnaA01g03070D	base-excision repair	GO:0006284	proc	base-excision repair
BnaA01g03070D	BnaA01g03070D	transcription, DNA-templated	GO:0006351	proc	transcription, DNA-templated
BnaA01g03070D	BnaA01g03070D	regulation of transcription, DNA-templated	GO:0006355	proc	regulation of transcription, DNA-templated
BnaA01g03070D	BnaA01g03070D	maintenance of DNA methylation	GO:0010216	proc	maintenance of DNA methylation
BnaA01g03070D	BnaA01g03070D	DNA N-glycosylase activity	GO:0019104	func	DNA N-glycosylase activity
BnaA01g03080D	BnaA01g03080D	molecular_function	GO:0003674	func	molecular_function
BnaA01g03080D	BnaA01g03080D	nucleus	GO:0005634	comp	nucleus
BnaA01g03080D	BnaA01g03080D	response to karrikin	GO:0080167	proc	response to karrikin
BnaA01g03090D	BnaA01g03090D	structural constituent of cell wall	GO:0005199	func	structural constituent of cell wall
BnaA01g03090D	BnaA01g03090D	extracellular region	GO:0005576	comp	extracellular region
BnaA01g03090D	BnaA01g03090D	cell wall	GO:0005618	comp	cell wall
[truncated: 565,825 more rows]
