# Supplementary material for: SeqEnrich: A tool to predict transcription factor networks from co-expressed Arabidopsis and Brassica napus gene sets
Source: PLoS One. 2017 Jun 2;12(6):e0178256. doi: 10.1371/journal.pone.0178256 (PMC5456048; doi:10.1371/journal.pone.0178256)
Supplement: S2 File — Updated versions of the SeqEnrich source code will be deposited as they become available at the SourceForge open-source repository (https://sourceforge.net/). (ZIP) [file pone.0178256.s002.zip › seqenrich_src/Database/brassica/BnapusMetabolicPathways.txt]

BnaA05g18920D	&alpha;-amyrin biosynthesis
BnaA05g18980D	&alpha;-amyrin biosynthesis
BnaA06g11130D	&alpha;-amyrin biosynthesis
BnaA07g34530D	&alpha;-amyrin biosynthesis
BnaA07g34540D	&alpha;-amyrin biosynthesis
BnaA07g38460D	&alpha;-amyrin biosynthesis
BnaA09g42350D	&alpha;-amyrin biosynthesis
BnaC04g13210D	&alpha;-amyrin biosynthesis
BnaC05g12670D	&alpha;-amyrin biosynthesis
BnaC05g32010D	&alpha;-amyrin biosynthesis
BnaC06g01360D	&alpha;-amyrin biosynthesis
BnaC06g01370D	&alpha;-amyrin biosynthesis
BnaC06g20260D	&alpha;-amyrin biosynthesis
BnaC06g39370D	&alpha;-amyrin biosynthesis
BnaC06g39380D	&alpha;-amyrin biosynthesis
BnaC07g11670D	&alpha;-amyrin biosynthesis
BnaC08g11080D	&alpha;-amyrin biosynthesis
BnaC08g49140D	&alpha;-amyrin biosynthesis
BnaCnng76020D	&alpha;-amyrin biosynthesis
BnaA01g30980D	&alpha;-linolenate biosynthesis
BnaA01g31150D	&alpha;-linolenate biosynthesis
BnaA03g13590D	&alpha;-linolenate biosynthesis
BnaA03g31600D	&alpha;-linolenate biosynthesis
BnaA04g17150D	&alpha;-linolenate biosynthesis
BnaA05g12360D	&alpha;-linolenate biosynthesis
BnaA05g27820D	&alpha;-linolenate biosynthesis
BnaA05g27840D	&alpha;-linolenate biosynthesis
BnaAnng01400D	&alpha;-linolenate biosynthesis
BnaC02g02240D	&alpha;-linolenate biosynthesis
BnaC03g16520D	&alpha;-linolenate biosynthesis
BnaC03g37090D	&alpha;-linolenate biosynthesis
BnaC04g14820D	&alpha;-linolenate biosynthesis
BnaC04g40760D	&alpha;-linolenate biosynthesis
BnaC05g42010D	&alpha;-linolenate biosynthesis
BnaC09g18650D	&alpha;-linolenate biosynthesis
BnaA04g04870D	&beta;-alanine betaine biosynthesis
BnaC04g27590D	&beta;-alanine betaine biosynthesis
BnaCnng66420D	&beta;-alanine betaine biosynthesis
BnaA02g12290D	&beta;-alanine biosynthesis II
BnaA03g31030D	&beta;-alanine biosynthesis II
BnaA05g23020D	&beta;-alanine biosynthesis II
BnaA06g14470D	&beta;-alanine biosynthesis II
BnaAnng37920D	&beta;-alanine biosynthesis II
BnaC03g36340D	&beta;-alanine biosynthesis II
BnaC03g36350D	&beta;-alanine biosynthesis II
BnaC05g15870D	&beta;-alanine biosynthesis II
BnaC05g36470D	&beta;-alanine biosynthesis II
BnaA05g28540D	&beta;-carotene biosynthesis
BnaC05g42860D	&beta;-carotene biosynthesis
BnaCnng63510D	&beta;-carotene biosynthesis
BnaA03g59500D	&beta;-caryophyllene biosynthesis
BnaA03g59510D	&beta;-caryophyllene biosynthesis
BnaA06g26510D	&beta;-caryophyllene biosynthesis
BnaAnng04260D	&beta;-caryophyllene biosynthesis
BnaAnng04280D	&beta;-caryophyllene biosynthesis
BnaC02g13490D	&beta;-caryophyllene biosynthesis
BnaC02g19300D	&beta;-caryophyllene biosynthesis
BnaC07g16660D	&beta;-caryophyllene biosynthesis
BnaC07g30440D	&beta;-caryophyllene biosynthesis
BnaC07g30450D	&beta;-caryophyllene biosynthesis
BnaCnng27320D	&beta;-caryophyllene biosynthesis
BnaCnng74840D	&beta;-caryophyllene biosynthesis
BnaA01g26060D	&delta;-carotene biosynthesis
BnaA01g26530D	&delta;-carotene biosynthesis
BnaA02g36880D	&delta;-carotene biosynthesis
BnaA03g10470D	&delta;-carotene biosynthesis
BnaA07g05750D	&delta;-carotene biosynthesis
BnaA10g11050D	&delta;-carotene biosynthesis
BnaAnng25740D	&delta;-carotene biosynthesis
BnaC01g27230D	&delta;-carotene biosynthesis
BnaC01g43840D	&delta;-carotene biosynthesis
BnaC03g13170D	&delta;-carotene biosynthesis
BnaC05g38670D	&delta;-carotene biosynthesis
BnaC06g13500D	&delta;-carotene biosynthesis
BnaC09g53690D	&delta;-carotene biosynthesis
BnaCnng50600D	&delta;-carotene biosynthesis
BnaA01g05630D	&gamma;-glutamyl cycle
BnaA01g05660D	&gamma;-glutamyl cycle
BnaA01g07620D	&gamma;-glutamyl cycle
BnaA03g49430D	&gamma;-glutamyl cycle
BnaA03g49440D	&gamma;-glutamyl cycle
BnaA05g33230D	&gamma;-glutamyl cycle
BnaA06g40450D	&gamma;-glutamyl cycle
BnaA06g40460D	&gamma;-glutamyl cycle
BnaA07g14200D	&gamma;-glutamyl cycle
BnaA08g16380D	&gamma;-glutamyl cycle
BnaA08g16390D	&gamma;-glutamyl cycle
BnaA09g02940D	&gamma;-glutamyl cycle
BnaA09g18150D	&gamma;-glutamyl cycle
BnaAnng15300D	&gamma;-glutamyl cycle
BnaC01g00520D	&gamma;-glutamyl cycle
BnaC01g00530D	&gamma;-glutamyl cycle
BnaC01g00540D	&gamma;-glutamyl cycle
BnaC01g09290D	&gamma;-glutamyl cycle
BnaC03g76200D	&gamma;-glutamyl cycle
BnaC03g76380D	&gamma;-glutamyl cycle
BnaC06g12220D	&gamma;-glutamyl cycle
BnaC07g41800D	&gamma;-glutamyl cycle
BnaC07g41810D	&gamma;-glutamyl cycle
BnaC07g41830D	&gamma;-glutamyl cycle
BnaC07g41840D	&gamma;-glutamyl cycle
BnaC07g46990D	&gamma;-glutamyl cycle
BnaC07g47000D	&gamma;-glutamyl cycle
BnaC07g47010D	&gamma;-glutamyl cycle
BnaC07g47020D	&gamma;-glutamyl cycle
BnaC07g47180D	&gamma;-glutamyl cycle
BnaC09g02360D	&gamma;-glutamyl cycle
BnaC09g02370D	&gamma;-glutamyl cycle
BnaC09g19580D	&gamma;-glutamyl cycle
BnaC09g19590D	&gamma;-glutamyl cycle
BnaCnng06060D	&gamma;-glutamyl cycle
BnaCnng19940D	&gamma;-glutamyl cycle
BnaCnng44020D	&gamma;-glutamyl cycle
BnaA01g12900D	&gamma;-glutamyl cycle
BnaA03g45730D	&gamma;-glutamyl cycle
BnaA03g58670D	&gamma;-glutamyl cycle
BnaA06g28850D	&gamma;-glutamyl cycle
BnaA07g14200D	&gamma;-glutamyl cycle
BnaA09g03700D	&gamma;-glutamyl cycle
BnaC01g41470D	&gamma;-glutamyl cycle
BnaC03g65140D	&gamma;-glutamyl cycle
BnaC05g26620D	&gamma;-glutamyl cycle
BnaC06g12220D	&gamma;-glutamyl cycle
BnaC07g27830D	&gamma;-glutamyl cycle
BnaC07g37900D	&gamma;-glutamyl cycle
BnaC07g37950D	&gamma;-glutamyl cycle
BnaC09g03120D	&gamma;-glutamyl cycle
BnaA01g22540D	&gamma;-linolenate biosynthesis I
BnaC01g28730D	&gamma;-linolenate biosynthesis I
BnaC09g14200D	&gamma;-linolenate biosynthesis I
BnaCnng11590D	&gamma;-linolenate biosynthesis I
BnaCnng37950D	&gamma;-linolenate biosynthesis I
BnaA02g16720D	&omega;- hydroxylation of laurate
BnaA04g05090D	&omega;- hydroxylation of laurate
BnaA07g28010D	&omega;- hydroxylation of laurate
BnaA07g31270D	&omega;- hydroxylation of laurate
BnaA10g00600D	&omega;- hydroxylation of laurate
BnaC02g22650D	&omega;- hydroxylation of laurate
BnaC02g22660D	&omega;- hydroxylation of laurate
BnaC02g22670D	&omega;- hydroxylation of laurate
BnaC05g00670D	&omega;- hydroxylation of laurate
BnaC06g30690D	&omega;- hydroxylation of laurate
BnaC06g35010D	&omega;- hydroxylation of laurate
BnaCnng08630D	&omega;- hydroxylation of laurate
BnaCnng32860D	&omega;- hydroxylation of laurate
BnaCnng59890D	&omega;- hydroxylation of laurate
BnaA01g28160D	&omega;-hydroxylation of caprate and laurate
BnaA02g36400D	&omega;-hydroxylation of caprate and laurate
BnaA03g27090D	&omega;-hydroxylation of caprate and laurate
BnaA04g00830D	&omega;-hydroxylation of caprate and laurate
BnaA04g17790D	&omega;-hydroxylation of caprate and laurate
BnaA05g12430D	&omega;-hydroxylation of caprate and laurate
BnaA08g27810D	&omega;-hydroxylation of caprate and laurate
BnaA09g02930D	&omega;-hydroxylation of caprate and laurate
BnaA10g00290D	&omega;-hydroxylation of caprate and laurate
BnaA10g02530D	&omega;-hydroxylation of caprate and laurate
BnaAnng14470D	&omega;-hydroxylation of caprate and laurate
BnaAnng35480D	&omega;-hydroxylation of caprate and laurate
BnaC01g35420D	&omega;-hydroxylation of caprate and laurate
BnaC02g27460D	&omega;-hydroxylation of caprate and laurate
BnaC02g27470D	&omega;-hydroxylation of caprate and laurate
BnaC02g27480D	&omega;-hydroxylation of caprate and laurate
BnaC02g28420D	&omega;-hydroxylation of caprate and laurate
BnaC03g32070D	&omega;-hydroxylation of caprate and laurate
BnaC04g54400D	&omega;-hydroxylation of caprate and laurate
BnaC05g00380D	&omega;-hydroxylation of caprate and laurate
BnaC05g02400D	&omega;-hydroxylation of caprate and laurate
BnaC06g09380D	&omega;-hydroxylation of caprate and laurate
BnaC08g00600D	&omega;-hydroxylation of caprate and laurate
BnaC09g02340D	&omega;-hydroxylation of caprate and laurate
BnaCnng69840D	&omega;-hydroxylation of caprate and laurate
BnaA02g16720D	&omega;-hydroxylation of caprate and laurate
BnaA07g28010D	&omega;-hydroxylation of caprate and laurate
BnaA07g31270D	&omega;-hydroxylation of caprate and laurate
BnaC02g22650D	&omega;-hydroxylation of caprate and laurate
BnaC02g22660D	&omega;-hydroxylation of caprate and laurate
BnaC02g22670D	&omega;-hydroxylation of caprate and laurate
BnaC06g30690D	&omega;-hydroxylation of caprate and laurate
BnaC06g35010D	&omega;-hydroxylation of caprate and laurate
BnaA06g24670D	[2Fe-2S] iron-sulfur cluster biosynthesis
BnaA09g07180D	[2Fe-2S] iron-sulfur cluster biosynthesis
BnaC09g50970D	[2Fe-2S] iron-sulfur cluster biosynthesis
BnaCnng13300D	[2Fe-2S] iron-sulfur cluster biosynthesis
BnaA02g35390D	1,3,5-trimethoxybenzene biosynthesis
BnaA03g59140D	1,3,5-trimethoxybenzene biosynthesis
BnaA04g11160D	1,3,5-trimethoxybenzene biosynthesis
BnaA05g22330D	1,3,5-trimethoxybenzene biosynthesis
BnaA06g19920D	1,3,5-trimethoxybenzene biosynthesis
BnaA07g05240D	1,3,5-trimethoxybenzene biosynthesis
BnaA10g11640D	1,3,5-trimethoxybenzene biosynthesis
BnaA10g23710D	1,3,5-trimethoxybenzene biosynthesis
BnaAnng10770D	1,3,5-trimethoxybenzene biosynthesis
BnaC02g11290D	1,3,5-trimethoxybenzene biosynthesis
BnaC02g35060D	1,3,5-trimethoxybenzene biosynthesis
BnaC02g47040D	1,3,5-trimethoxybenzene biosynthesis
BnaC03g19190D	1,3,5-trimethoxybenzene biosynthesis
BnaC03g64650D	1,3,5-trimethoxybenzene biosynthesis
BnaC03g65490D	1,3,5-trimethoxybenzene biosynthesis
BnaC03g65510D	1,3,5-trimethoxybenzene biosynthesis
BnaC04g28740D	1,3,5-trimethoxybenzene biosynthesis
BnaC04g33930D	1,3,5-trimethoxybenzene biosynthesis
BnaC05g36260D	1,3,5-trimethoxybenzene biosynthesis
BnaC07g07530D	1,3,5-trimethoxybenzene biosynthesis
BnaC08g10360D	1,3,5-trimethoxybenzene biosynthesis
BnaC08g10380D	1,3,5-trimethoxybenzene biosynthesis
BnaC09g32600D	1,3,5-trimethoxybenzene biosynthesis
BnaC09g48440D	1,3,5-trimethoxybenzene biosynthesis
BnaCnng48190D	1,3,5-trimethoxybenzene biosynthesis
BnaCnng50490D	1,3,5-trimethoxybenzene biosynthesis
BnaA01g05120D	1,3,5-trimethoxybenzene biosynthesis
BnaA02g18290D	1,3,5-trimethoxybenzene biosynthesis
BnaA02g18320D	1,3,5-trimethoxybenzene biosynthesis
BnaA07g20940D	1,3,5-trimethoxybenzene biosynthesis
BnaA07g20950D	1,3,5-trimethoxybenzene biosynthesis
BnaA07g20960D	1,3,5-trimethoxybenzene biosynthesis
BnaA07g33600D	1,3,5-trimethoxybenzene biosynthesis
BnaA08g12410D	1,3,5-trimethoxybenzene biosynthesis
BnaA09g12650D	1,3,5-trimethoxybenzene biosynthesis
BnaAnng16070D	1,3,5-trimethoxybenzene biosynthesis
BnaAnng39840D	1,3,5-trimethoxybenzene biosynthesis
BnaC01g06770D	1,3,5-trimethoxybenzene biosynthesis
BnaC04g20200D	1,3,5-trimethoxybenzene biosynthesis
BnaC06g20930D	1,3,5-trimethoxybenzene biosynthesis
BnaC06g20950D	1,3,5-trimethoxybenzene biosynthesis
BnaC06g29400D	1,3,5-trimethoxybenzene biosynthesis
BnaC06g38210D	1,3,5-trimethoxybenzene biosynthesis
BnaC07g17120D	1,3,5-trimethoxybenzene biosynthesis
BnaC07g48680D	1,3,5-trimethoxybenzene biosynthesis
BnaC09g23250D	1,3,5-trimethoxybenzene biosynthesis
BnaC09g51230D	1,3,5-trimethoxybenzene biosynthesis
BnaCnng10690D	1,3,5-trimethoxybenzene biosynthesis
BnaCnng11480D	1,3,5-trimethoxybenzene biosynthesis
BnaCnng31220D	1,3,5-trimethoxybenzene biosynthesis
BnaA02g14110D	1,4-dihydroxy-2-naphthoate biosynthesis II
BnaC02g18740D	1,4-dihydroxy-2-naphthoate biosynthesis II
BnaA02g28740D	1,4-dihydroxy-2-naphthoate biosynthesis II
BnaA05g17470D	1,4-dihydroxy-2-naphthoate biosynthesis II
BnaA06g03870D	1,4-dihydroxy-2-naphthoate biosynthesis II
BnaA06g08060D	1,4-dihydroxy-2-naphthoate biosynthesis II
BnaA06g13060D	1,4-dihydroxy-2-naphthoate biosynthesis II
BnaA06g29800D	1,4-dihydroxy-2-naphthoate biosynthesis II
BnaA07g22090D	1,4-dihydroxy-2-naphthoate biosynthesis II
BnaA08g03370D	1,4-dihydroxy-2-naphthoate biosynthesis II
BnaA08g22340D	1,4-dihydroxy-2-naphthoate biosynthesis II
BnaA08g30500D	1,4-dihydroxy-2-naphthoate biosynthesis II
BnaA09g14100D	1,4-dihydroxy-2-naphthoate biosynthesis II
BnaA09g26010D	1,4-dihydroxy-2-naphthoate biosynthesis II
BnaA09g42360D	1,4-dihydroxy-2-naphthoate biosynthesis II
BnaC02g40220D	1,4-dihydroxy-2-naphthoate biosynthesis II
BnaC03g55900D	1,4-dihydroxy-2-naphthoate biosynthesis II
BnaC05g14570D	1,4-dihydroxy-2-naphthoate biosynthesis II
BnaC05g19790D	1,4-dihydroxy-2-naphthoate biosynthesis II
BnaC05g23530D	1,4-dihydroxy-2-naphthoate biosynthesis II
BnaC05g25660D	1,4-dihydroxy-2-naphthoate biosynthesis II
BnaC06g01920D	1,4-dihydroxy-2-naphthoate biosynthesis II
BnaC06g04430D	1,4-dihydroxy-2-naphthoate biosynthesis II
BnaC06g22820D	1,4-dihydroxy-2-naphthoate biosynthesis II
BnaC06g35540D	1,4-dihydroxy-2-naphthoate biosynthesis II
BnaC07g12250D	1,4-dihydroxy-2-naphthoate biosynthesis II
BnaC07g26940D	1,4-dihydroxy-2-naphthoate biosynthesis II
BnaC08g03640D	1,4-dihydroxy-2-naphthoate biosynthesis II
BnaC08g18420D	1,4-dihydroxy-2-naphthoate biosynthesis II
BnaC08g37000D	1,4-dihydroxy-2-naphthoate biosynthesis II
BnaC08g48240D	1,4-dihydroxy-2-naphthoate biosynthesis II
BnaC09g14630D	1,4-dihydroxy-2-naphthoate biosynthesis II
BnaCnng08300D	1,4-dihydroxy-2-naphthoate biosynthesis II
BnaCnng16100D	1,4-dihydroxy-2-naphthoate biosynthesis II
BnaCnng23220D	1,4-dihydroxy-2-naphthoate biosynthesis II
BnaA01g03220D	1D-myo-inositol hexakisphosphate biosynthesis III
BnaA03g38640D	1D-myo-inositol hexakisphosphate biosynthesis III
BnaA03g50630D	1D-myo-inositol hexakisphosphate biosynthesis III
BnaA05g03660D	1D-myo-inositol hexakisphosphate biosynthesis III
BnaAnng34680D	1D-myo-inositol hexakisphosphate biosynthesis III
BnaC01g04480D	1D-myo-inositol hexakisphosphate biosynthesis III
BnaC03g66400D	1D-myo-inositol hexakisphosphate biosynthesis III
BnaC04g03240D	1D-myo-inositol hexakisphosphate biosynthesis III
BnaC04g03250D	1D-myo-inositol hexakisphosphate biosynthesis III
BnaC07g44490D	1D-myo-inositol hexakisphosphate biosynthesis III
BnaCnng47190D	1D-myo-inositol hexakisphosphate biosynthesis III
BnaA01g34710D	1D-myo-inositol hexakisphosphate biosynthesis III
BnaA02g00400D	1D-myo-inositol hexakisphosphate biosynthesis III
BnaA03g06170D	1D-myo-inositol hexakisphosphate biosynthesis III
BnaA04g12720D	1D-myo-inositol hexakisphosphate biosynthesis III
BnaA08g20960D	1D-myo-inositol hexakisphosphate biosynthesis III
BnaA09g15720D	1D-myo-inositol hexakisphosphate biosynthesis III
BnaA09g42760D	1D-myo-inositol hexakisphosphate biosynthesis III
BnaA10g17710D	1D-myo-inositol hexakisphosphate biosynthesis III
BnaA10g22070D	1D-myo-inositol hexakisphosphate biosynthesis III
BnaA10g29530D	1D-myo-inositol hexakisphosphate biosynthesis III
BnaAnng17330D	1D-myo-inositol hexakisphosphate biosynthesis III
BnaC01g00680D	1D-myo-inositol hexakisphosphate biosynthesis III
BnaC02g00460D	1D-myo-inositol hexakisphosphate biosynthesis III
BnaC03g07940D	1D-myo-inositol hexakisphosphate biosynthesis III
BnaC04g34650D	1D-myo-inositol hexakisphosphate biosynthesis III
BnaC07g14070D	1D-myo-inositol hexakisphosphate biosynthesis III
BnaC08g20180D	1D-myo-inositol hexakisphosphate biosynthesis III
BnaC08g35240D	1D-myo-inositol hexakisphosphate biosynthesis III
BnaC09g17180D	1D-myo-inositol hexakisphosphate biosynthesis III
BnaC09g34030D	1D-myo-inositol hexakisphosphate biosynthesis III
BnaC09g41080D	1D-myo-inositol hexakisphosphate biosynthesis III
BnaC09g46450D	1D-myo-inositol hexakisphosphate biosynthesis III
BnaA01g03220D	1D-myo-inositol hexakisphosphate biosynthesis V
BnaA03g06170D	1D-myo-inositol hexakisphosphate biosynthesis V
BnaA03g38640D	1D-myo-inositol hexakisphosphate biosynthesis V
BnaA03g50630D	1D-myo-inositol hexakisphosphate biosynthesis V
BnaA05g03660D	1D-myo-inositol hexakisphosphate biosynthesis V
BnaA06g31750D	1D-myo-inositol hexakisphosphate biosynthesis V
BnaA09g05790D	1D-myo-inositol hexakisphosphate biosynthesis V
BnaA10g17710D	1D-myo-inositol hexakisphosphate biosynthesis V
BnaA10g23820D	1D-myo-inositol hexakisphosphate biosynthesis V
BnaAnng34680D	1D-myo-inositol hexakisphosphate biosynthesis V
BnaC01g04480D	1D-myo-inositol hexakisphosphate biosynthesis V
BnaC03g07940D	1D-myo-inositol hexakisphosphate biosynthesis V
BnaC03g66400D	1D-myo-inositol hexakisphosphate biosynthesis V
BnaC04g03240D	1D-myo-inositol hexakisphosphate biosynthesis V
BnaC04g03250D	1D-myo-inositol hexakisphosphate biosynthesis V
BnaC07g44490D	1D-myo-inositol hexakisphosphate biosynthesis V
BnaC09g05390D	1D-myo-inositol hexakisphosphate biosynthesis V
BnaC09g41080D	1D-myo-inositol hexakisphosphate biosynthesis V
BnaC09g48570D	1D-myo-inositol hexakisphosphate biosynthesis V
BnaCnng33290D	1D-myo-inositol hexakisphosphate biosynthesis V
BnaCnng47190D	1D-myo-inositol hexakisphosphate biosynthesis V
BnaA08g20960D	1D-myo-inositol hexakisphosphate biosynthesis V
BnaA09g15720D	1D-myo-inositol hexakisphosphate biosynthesis V
BnaC07g14070D	1D-myo-inositol hexakisphosphate biosynthesis V
BnaC08g20180D	1D-myo-inositol hexakisphosphate biosynthesis V
BnaC09g17180D	1D-myo-inositol hexakisphosphate biosynthesis V
BnaA01g36200D	2,3-cis-flavanols biosynthesis
BnaA03g60670D	2,3-cis-flavanols biosynthesis
BnaC01g29820D	2,3-cis-flavanols biosynthesis
BnaC04g18950D	2,3-cis-flavanols biosynthesis
BnaA07g04240D	2,4,6-trinitrotoluene degradation
BnaA08g21370D	2,4,6-trinitrotoluene degradation
BnaA08g28350D	2,4,6-trinitrotoluene degradation
BnaA09g16740D	2,4,6-trinitrotoluene degradation
BnaA09g33440D	2,4,6-trinitrotoluene degradation
BnaA10g03470D	2,4,6-trinitrotoluene degradation
BnaC03g45760D	2,4,6-trinitrotoluene degradation
BnaC04g08470D	2,4,6-trinitrotoluene degradation
BnaC05g03820D	2,4,6-trinitrotoluene degradation
BnaC07g05000D	2,4,6-trinitrotoluene degradation
BnaC08g01410D	2,4,6-trinitrotoluene degradation
BnaC08g24260D	2,4,6-trinitrotoluene degradation
BnaC08g46320D	2,4,6-trinitrotoluene degradation
BnaUnng01010D	2,4,6-trinitrotoluene degradation
CUFF.18879.5	2,4,6-trinitrotoluene degradation
CUFF.5129.6	2,4,6-trinitrotoluene degradation
BnaA07g32310D	26,27-dehydrozymosterol metabolism
BnaC06g36760D	26,27-dehydrozymosterol metabolism
BnaCnng20770D	26,27-dehydrozymosterol metabolism
BnaCnng28360D	26,27-dehydrozymosterol metabolism
BnaCnng74930D	26,27-dehydrozymosterol metabolism
BnaA04g13190D	26,27-dehydrozymosterol metabolism
BnaC04g35290D	26,27-dehydrozymosterol metabolism
BnaA01g17630D	2-oxoglutarate decarboxylation to succinyl-CoA
BnaA02g09300D	2-oxoglutarate decarboxylation to succinyl-CoA
BnaA03g11590D	2-oxoglutarate decarboxylation to succinyl-CoA
BnaA03g34340D	2-oxoglutarate decarboxylation to succinyl-CoA
BnaA03g42400D	2-oxoglutarate decarboxylation to succinyl-CoA
BnaA05g22860D	2-oxoglutarate decarboxylation to succinyl-CoA
BnaA06g04090D	2-oxoglutarate decarboxylation to succinyl-CoA
BnaA06g24700D	2-oxoglutarate decarboxylation to succinyl-CoA
BnaA07g37870D	2-oxoglutarate decarboxylation to succinyl-CoA
BnaA08g25090D	2-oxoglutarate decarboxylation to succinyl-CoA
BnaA09g17390D	2-oxoglutarate decarboxylation to succinyl-CoA
BnaA10g09340D	2-oxoglutarate decarboxylation to succinyl-CoA
BnaC01g21970D	2-oxoglutarate decarboxylation to succinyl-CoA
BnaC02g13370D	2-oxoglutarate decarboxylation to succinyl-CoA
BnaC03g14380D	2-oxoglutarate decarboxylation to succinyl-CoA
BnaC03g39780D	2-oxoglutarate decarboxylation to succinyl-CoA
BnaC05g36150D	2-oxoglutarate decarboxylation to succinyl-CoA
BnaC05g36200D	2-oxoglutarate decarboxylation to succinyl-CoA
BnaC06g01550D	2-oxoglutarate decarboxylation to succinyl-CoA
BnaC06g14740D	2-oxoglutarate decarboxylation to succinyl-CoA
BnaC07g33500D	2-oxoglutarate decarboxylation to succinyl-CoA
BnaC08g15120D	2-oxoglutarate decarboxylation to succinyl-CoA
BnaC09g18140D	2-oxoglutarate decarboxylation to succinyl-CoA
BnaC09g31840D	2-oxoglutarate decarboxylation to succinyl-CoA
BnaCnng13340D	2-oxoglutarate decarboxylation to succinyl-CoA
BnaCnng40150D	2-oxoglutarate decarboxylation to succinyl-CoA
BnaCnng40160D	2-oxoglutarate decarboxylation to succinyl-CoA
BnaA01g32560D	2-oxoisovalerate decarboxylation to isobutanoyl-CoA
BnaA03g02660D	2-oxoisovalerate decarboxylation to isobutanoyl-CoA
BnaA03g29700D	2-oxoisovalerate decarboxylation to isobutanoyl-CoA
BnaA05g22860D	2-oxoisovalerate decarboxylation to isobutanoyl-CoA
BnaA06g04090D	2-oxoisovalerate decarboxylation to isobutanoyl-CoA
BnaC03g03760D	2-oxoisovalerate decarboxylation to isobutanoyl-CoA
BnaC03g34940D	2-oxoisovalerate decarboxylation to isobutanoyl-CoA
BnaC05g36150D	2-oxoisovalerate decarboxylation to isobutanoyl-CoA
BnaC05g36200D	2-oxoisovalerate decarboxylation to isobutanoyl-CoA
BnaC06g01550D	2-oxoisovalerate decarboxylation to isobutanoyl-CoA
BnaA01g17630D	2-oxoisovalerate decarboxylation to isobutanoyl-CoA
BnaA03g34340D	2-oxoisovalerate decarboxylation to isobutanoyl-CoA
BnaA03g42400D	2-oxoisovalerate decarboxylation to isobutanoyl-CoA
BnaA06g15140D	2-oxoisovalerate decarboxylation to isobutanoyl-CoA
BnaA08g00430D	2-oxoisovalerate decarboxylation to isobutanoyl-CoA
BnaA08g21360D	2-oxoisovalerate decarboxylation to isobutanoyl-CoA
BnaC01g21970D	2-oxoisovalerate decarboxylation to isobutanoyl-CoA
BnaC03g39780D	2-oxoisovalerate decarboxylation to isobutanoyl-CoA
BnaC03g70580D	2-oxoisovalerate decarboxylation to isobutanoyl-CoA
BnaC07g33500D	2-oxoisovalerate decarboxylation to isobutanoyl-CoA
BnaCnng47410D	2-oxoisovalerate decarboxylation to isobutanoyl-CoA
BnaUnng01000D	2-oxoisovalerate decarboxylation to isobutanoyl-CoA
BnaA01g03400D	3-dehydroquinate biosynthesis I
BnaA01g34720D	3-dehydroquinate biosynthesis I
BnaA07g34140D	3-dehydroquinate biosynthesis I
BnaA08g20870D	3-dehydroquinate biosynthesis I
BnaA09g08060D	3-dehydroquinate biosynthesis I
BnaA09g30660D	3-dehydroquinate biosynthesis I
BnaC01g00830D	3-dehydroquinate biosynthesis I
BnaC01g04680D	3-dehydroquinate biosynthesis I
BnaC05g17710D	3-dehydroquinate biosynthesis I
BnaC06g38770D	3-dehydroquinate biosynthesis I
BnaC09g08240D	3-dehydroquinate biosynthesis I
BnaCnng59540D	3-dehydroquinate biosynthesis I
BnaA05g16200D	3-phosphoinositide biosynthesis
BnaA06g02600D	3-phosphoinositide biosynthesis
BnaA06g03180D	3-phosphoinositide biosynthesis
BnaC05g27030D	3-phosphoinositide biosynthesis
BnaC06g02580D	3-phosphoinositide biosynthesis
BnaC06g04220D	3-phosphoinositide biosynthesis
BnaCnng44230D	3-phosphoinositide biosynthesis
BnaCnng66380D	3-phosphoinositide biosynthesis
BnaA01g03610D	3-phosphoinositide biosynthesis
BnaA01g13470D	3-phosphoinositide biosynthesis
BnaA01g17830D	3-phosphoinositide biosynthesis
BnaA01g29510D	3-phosphoinositide biosynthesis
BnaA01g37040D	3-phosphoinositide biosynthesis
BnaA02g13510D	3-phosphoinositide biosynthesis
BnaA02g15290D	3-phosphoinositide biosynthesis
BnaA02g18240D	3-phosphoinositide biosynthesis
BnaA02g21860D	3-phosphoinositide biosynthesis
BnaA02g34040D	3-phosphoinositide biosynthesis
BnaA02g36050D	3-phosphoinositide biosynthesis
BnaA03g15080D	3-phosphoinositide biosynthesis
BnaA03g19250D	3-phosphoinositide biosynthesis
BnaA03g19370D	3-phosphoinositide biosynthesis
BnaA03g21450D	3-phosphoinositide biosynthesis
BnaA03g21460D	3-phosphoinositide biosynthesis
BnaA03g30260D	3-phosphoinositide biosynthesis
BnaA03g30270D	3-phosphoinositide biosynthesis
BnaA03g33330D	3-phosphoinositide biosynthesis
BnaA04g02850D	3-phosphoinositide biosynthesis
BnaA04g02860D	3-phosphoinositide biosynthesis
BnaA04g02880D	3-phosphoinositide biosynthesis
BnaA04g23580D	3-phosphoinositide biosynthesis
BnaA04g29680D	3-phosphoinositide biosynthesis
BnaA05g02070D	3-phosphoinositide biosynthesis
BnaA05g15980D	3-phosphoinositide biosynthesis
BnaA05g25260D	3-phosphoinositide biosynthesis
BnaA05g28620D	3-phosphoinositide biosynthesis
BnaA05g35400D	3-phosphoinositide biosynthesis
BnaA06g06710D	3-phosphoinositide biosynthesis
BnaA06g08690D	3-phosphoinositide biosynthesis
BnaA06g11630D	3-phosphoinositide biosynthesis
BnaA06g16810D	3-phosphoinositide biosynthesis
BnaA06g20800D	3-phosphoinositide biosynthesis
BnaA06g23220D	3-phosphoinositide biosynthesis
BnaA06g26610D	3-phosphoinositide biosynthesis
BnaA06g26760D	3-phosphoinositide biosynthesis
BnaA06g33610D	3-phosphoinositide biosynthesis
BnaA07g10360D	3-phosphoinositide biosynthesis
BnaA07g10790D	3-phosphoinositide biosynthesis
BnaA07g17060D	3-phosphoinositide biosynthesis
BnaA07g17070D	3-phosphoinositide biosynthesis
BnaA07g18510D	3-phosphoinositide biosynthesis
BnaA07g24850D	3-phosphoinositide biosynthesis
BnaA07g26760D	3-phosphoinositide biosynthesis
BnaA07g29040D	3-phosphoinositide biosynthesis
BnaA08g08210D	3-phosphoinositide biosynthesis
BnaA08g17030D	3-phosphoinositide biosynthesis
BnaA08g19690D	3-phosphoinositide biosynthesis
BnaA08g20770D	3-phosphoinositide biosynthesis
BnaA08g21050D	3-phosphoinositide biosynthesis
BnaA08g21080D	3-phosphoinositide biosynthesis
BnaA08g29520D	3-phosphoinositide biosynthesis
BnaA09g04970D	3-phosphoinositide biosynthesis
BnaA09g12230D	3-phosphoinositide biosynthesis
BnaA09g14090D	3-phosphoinositide biosynthesis
BnaA09g14140D	3-phosphoinositide biosynthesis
BnaA09g22150D	3-phosphoinositide biosynthesis
BnaA09g23120D	3-phosphoinositide biosynthesis
BnaA09g28830D	3-phosphoinositide biosynthesis
BnaA09g30530D	3-phosphoinositide biosynthesis
BnaA09g36000D	3-phosphoinositide biosynthesis
BnaA09g36300D	3-phosphoinositide biosynthesis
BnaA09g37990D	3-phosphoinositide biosynthesis
BnaA09g40500D	3-phosphoinositide biosynthesis
BnaA09g47830D	3-phosphoinositide biosynthesis
BnaA10g00480D	3-phosphoinositide biosynthesis
BnaA10g00750D	3-phosphoinositide biosynthesis
BnaA10g01050D	3-phosphoinositide biosynthesis
BnaA10g04100D	3-phosphoinositide biosynthesis
BnaA10g05120D	3-phosphoinositide biosynthesis
BnaA10g14700D	3-phosphoinositide biosynthesis
BnaAnng04110D	3-phosphoinositide biosynthesis
BnaAnng13060D	3-phosphoinositide biosynthesis
BnaAnng13070D	3-phosphoinositide biosynthesis
BnaAnng18900D	3-phosphoinositide biosynthesis
BnaAnng19690D	3-phosphoinositide biosynthesis
BnaAnng19710D	3-phosphoinositide biosynthesis
BnaAnng27490D	3-phosphoinositide biosynthesis
BnaAnng32760D	3-phosphoinositide biosynthesis
BnaC01g04950D	3-phosphoinositide biosynthesis
BnaC01g05410D	3-phosphoinositide biosynthesis
BnaC01g15270D	3-phosphoinositide biosynthesis
BnaC01g15670D	3-phosphoinositide biosynthesis
BnaC01g21220D	3-phosphoinositide biosynthesis
BnaC01g36230D	3-phosphoinositide biosynthesis
BnaC01g37100D	3-phosphoinositide biosynthesis
BnaC01g37150D	3-phosphoinositide biosynthesis
BnaC01g39540D	3-phosphoinositide biosynthesis
BnaC02g20500D	3-phosphoinositide biosynthesis
BnaC02g24660D	3-phosphoinositide biosynthesis
BnaC02g28920D	3-phosphoinositide biosynthesis
BnaC02g42900D	3-phosphoinositide biosynthesis
BnaC02g44270D	3-phosphoinositide biosynthesis
BnaC03g10300D	3-phosphoinositide biosynthesis
BnaC03g18100D	3-phosphoinositide biosynthesis
BnaC03g21520D	3-phosphoinositide biosynthesis
BnaC03g22940D	3-phosphoinositide biosynthesis
BnaC03g22960D	3-phosphoinositide biosynthesis
BnaC03g23090D	3-phosphoinositide biosynthesis
BnaC03g23210D	3-phosphoinositide biosynthesis
BnaC03g25840D	3-phosphoinositide biosynthesis
BnaC03g35580D	3-phosphoinositide biosynthesis
BnaC03g35590D	3-phosphoinositide biosynthesis
BnaC03g38450D	3-phosphoinositide biosynthesis
BnaC03g50140D	3-phosphoinositide biosynthesis
BnaC03g53260D	3-phosphoinositide biosynthesis
BnaC03g53270D	3-phosphoinositide biosynthesis
BnaC03g56630D	3-phosphoinositide biosynthesis
BnaC03g60040D	3-phosphoinositide biosynthesis
BnaC04g01710D	3-phosphoinositide biosynthesis
BnaC04g24700D	3-phosphoinositide biosynthesis
BnaC04g24720D	3-phosphoinositide biosynthesis
BnaC04g24730D	3-phosphoinositide biosynthesis
BnaC04g36300D	3-phosphoinositide biosynthesis
BnaC04g43330D	3-phosphoinositide biosynthesis
BnaC04g47440D	3-phosphoinositide biosynthesis
BnaC04g50850D	3-phosphoinositide biosynthesis
BnaC05g00540D	3-phosphoinositide biosynthesis
BnaC05g08390D	3-phosphoinositide biosynthesis
BnaC05g13480D	3-phosphoinositide biosynthesis
BnaC05g17280D	3-phosphoinositide biosynthesis
BnaC05g17900D	3-phosphoinositide biosynthesis
BnaC05g20420D	3-phosphoinositide biosynthesis
BnaC05g42630D	3-phosphoinositide biosynthesis
BnaC05g43070D	3-phosphoinositide biosynthesis
BnaC05g49350D	3-phosphoinositide biosynthesis
BnaC05g52190D	3-phosphoinositide biosynthesis
BnaC06g00050D	3-phosphoinositide biosynthesis
BnaC06g17540D	3-phosphoinositide biosynthesis
BnaC06g20770D	3-phosphoinositide biosynthesis
BnaC06g26180D	3-phosphoinositide biosynthesis
BnaC06g32150D	3-phosphoinositide biosynthesis
BnaC06g38260D	3-phosphoinositide biosynthesis
BnaC06g42680D	3-phosphoinositide biosynthesis
BnaC06g42690D	3-phosphoinositide biosynthesis
BnaC07g05660D	3-phosphoinositide biosynthesis
BnaC07g08800D	3-phosphoinositide biosynthesis
BnaC07g13610D	3-phosphoinositide biosynthesis
BnaC07g14190D	3-phosphoinositide biosynthesis
BnaC07g22660D	3-phosphoinositide biosynthesis
BnaC07g30200D	3-phosphoinositide biosynthesis
BnaC08g00440D	3-phosphoinositide biosynthesis
BnaC08g06030D	3-phosphoinositide biosynthesis
BnaC08g10880D	3-phosphoinositide biosynthesis
BnaC08g20040D	3-phosphoinositide biosynthesis
BnaC08g20070D	3-phosphoinositide biosynthesis
BnaC08g27500D	3-phosphoinositide biosynthesis
BnaC08g27860D	3-phosphoinositide biosynthesis
BnaC08g27870D	3-phosphoinositide biosynthesis
BnaC08g29950D	3-phosphoinositide biosynthesis
BnaC08g32950D	3-phosphoinositide biosynthesis
BnaC08g37810D	3-phosphoinositide biosynthesis
BnaC08g37820D	3-phosphoinositide biosynthesis
BnaC08g37840D	3-phosphoinositide biosynthesis
BnaC08g42290D	3-phosphoinositide biosynthesis
BnaC08g42580D	3-phosphoinositide biosynthesis
BnaC09g04500D	3-phosphoinositide biosynthesis
BnaC09g11010D	3-phosphoinositide biosynthesis
BnaC09g11030D	3-phosphoinositide biosynthesis
BnaC09g12160D	3-phosphoinositide biosynthesis
BnaC09g14450D	3-phosphoinositide biosynthesis
BnaC09g14690D	3-phosphoinositide biosynthesis
BnaC09g26090D	3-phosphoinositide biosynthesis
BnaC09g35720D	3-phosphoinositide biosynthesis
BnaC09g37030D	3-phosphoinositide biosynthesis
BnaC09g52850D	3-phosphoinositide biosynthesis
BnaCnng09290D	3-phosphoinositide biosynthesis
BnaCnng11340D	3-phosphoinositide biosynthesis
BnaCnng11620D	3-phosphoinositide biosynthesis
BnaCnng11640D	3-phosphoinositide biosynthesis
BnaCnng11650D	3-phosphoinositide biosynthesis
BnaCnng23510D	3-phosphoinositide biosynthesis
BnaCnng41790D	3-phosphoinositide biosynthesis
BnaCnng56290D	3-phosphoinositide biosynthesis
BnaCnng58420D	3-phosphoinositide biosynthesis
BnaCnng60250D	3-phosphoinositide biosynthesis
BnaUnng01690D	3-phosphoinositide biosynthesis
BnaA05g12410D	4-amino-2-methyl-5-diphosphomethylpyrimidine biosynthesis
BnaC04g54380D	4-amino-2-methyl-5-diphosphomethylpyrimidine biosynthesis
BnaA09g30250D	4-amino-2-methyl-5-diphosphomethylpyrimidine biosynthesis
BnaC05g18230D	4-amino-2-methyl-5-diphosphomethylpyrimidine biosynthesis
BnaA03g10030D	4-aminobenzoate biosynthesis
BnaA04g16750D	4-aminobenzoate biosynthesis
BnaA07g14330D	4-aminobenzoate biosynthesis
BnaA09g55000D	4-aminobenzoate biosynthesis
BnaC03g12700D	4-aminobenzoate biosynthesis
BnaC04g40110D	4-aminobenzoate biosynthesis
BnaC08g07520D	4-aminobenzoate biosynthesis
BnaC08g07530D	4-aminobenzoate biosynthesis
BnaC08g25820D	4-aminobenzoate biosynthesis
BnaCnng46040D	4-aminobenzoate biosynthesis
BnaCnng71860D	4-aminobenzoate biosynthesis
BnaCnng73110D	4-aminobenzoate biosynthesis
BnaA01g24820D	4-aminobutyrate degradation
BnaA02g36110D	4-aminobutyrate degradation
BnaA05g17400D	4-aminobutyrate degradation
BnaA05g17410D	4-aminobutyrate degradation
BnaA05g17430D	4-aminobutyrate degradation
BnaA07g34930D	4-aminobutyrate degradation
BnaC02g40020D	4-aminobutyrate degradation
BnaC03g46060D	4-aminobutyrate degradation
BnaC05g30410D	4-aminobutyrate degradation
BnaC06g39860D	4-aminobutyrate degradation
BnaCnng33690D	4-aminobutyrate degradation
BnaA01g24820D	4-aminobutyrate degradation IV
BnaA02g36110D	4-aminobutyrate degradation IV
BnaA05g17400D	4-aminobutyrate degradation IV
BnaA05g17410D	4-aminobutyrate degradation IV
BnaA05g17430D	4-aminobutyrate degradation IV
BnaA07g34930D	4-aminobutyrate degradation IV
BnaC02g40020D	4-aminobutyrate degradation IV
BnaC03g46060D	4-aminobutyrate degradation IV
BnaC05g30410D	4-aminobutyrate degradation IV
BnaC06g39860D	4-aminobutyrate degradation IV
BnaCnng33690D	4-aminobutyrate degradation IV
BnaA02g09960D	4-hydroxyphenylpyruvate biosynthesis
BnaA02g14990D	4-hydroxyphenylpyruvate biosynthesis
BnaA05g12790D	4-hydroxyphenylpyruvate biosynthesis
BnaA09g43670D	4-hydroxyphenylpyruvate biosynthesis
BnaAnng08090D	4-hydroxyphenylpyruvate biosynthesis
BnaAnng22030D	4-hydroxyphenylpyruvate biosynthesis
BnaAnng22040D	4-hydroxyphenylpyruvate biosynthesis
BnaC02g13860D	4-hydroxyphenylpyruvate biosynthesis
BnaC02g15560D	4-hydroxyphenylpyruvate biosynthesis
BnaC02g19980D	4-hydroxyphenylpyruvate biosynthesis
BnaC06g11940D	4-hydroxyphenylpyruvate biosynthesis
BnaC06g43720D	4-hydroxyphenylpyruvate biosynthesis
BnaC08g36300D	4-hydroxyphenylpyruvate biosynthesis
BnaA06g14890D	4-methyl-5(&beta;-hydroxyethyl)thiazole salvage
BnaA07g05920D	4-methyl-5(&beta;-hydroxyethyl)thiazole salvage
BnaA08g21500D	4-methyl-5(&beta;-hydroxyethyl)thiazole salvage
BnaA09g30250D	4-methyl-5(&beta;-hydroxyethyl)thiazole salvage
BnaC05g18230D	4-methyl-5(&beta;-hydroxyethyl)thiazole salvage
BnaC07g07260D	4-methyl-5(&beta;-hydroxyethyl)thiazole salvage
BnaC08g19650D	4-methyl-5(&beta;-hydroxyethyl)thiazole salvage
BnaA01g02440D	5-aminoimidazole ribonucleotide biosynthesis I
BnaA01g05210D	5-aminoimidazole ribonucleotide biosynthesis I
BnaA03g27160D	5-aminoimidazole ribonucleotide biosynthesis I
BnaA03g53030D	5-aminoimidazole ribonucleotide biosynthesis I
BnaA06g05760D	5-aminoimidazole ribonucleotide biosynthesis I
BnaA07g00820D	5-aminoimidazole ribonucleotide biosynthesis I
BnaA07g03650D	5-aminoimidazole ribonucleotide biosynthesis I
BnaA07g03700D	5-aminoimidazole ribonucleotide biosynthesis I
BnaA07g03720D	5-aminoimidazole ribonucleotide biosynthesis I
BnaA07g16600D	5-aminoimidazole ribonucleotide biosynthesis I
BnaA07g22320D	5-aminoimidazole ribonucleotide biosynthesis I
BnaA07g31390D	5-aminoimidazole ribonucleotide biosynthesis I
BnaA08g26110D	5-aminoimidazole ribonucleotide biosynthesis I
BnaA09g25330D	5-aminoimidazole ribonucleotide biosynthesis I
BnaA09g54810D	5-aminoimidazole ribonucleotide biosynthesis I
BnaAnng34070D	5-aminoimidazole ribonucleotide biosynthesis I
BnaC01g00030D	5-aminoimidazole ribonucleotide biosynthesis I
BnaC01g03690D	5-aminoimidazole ribonucleotide biosynthesis I
BnaC02g18370D	5-aminoimidazole ribonucleotide biosynthesis I
BnaC02g22850D	5-aminoimidazole ribonucleotide biosynthesis I
BnaC03g50420D	5-aminoimidazole ribonucleotide biosynthesis I
BnaC03g57930D	5-aminoimidazole ribonucleotide biosynthesis I
BnaC05g07310D	5-aminoimidazole ribonucleotide biosynthesis I
BnaC06g15570D	5-aminoimidazole ribonucleotide biosynthesis I
BnaC06g23160D	5-aminoimidazole ribonucleotide biosynthesis I
BnaC08g13890D	5-aminoimidazole ribonucleotide biosynthesis I
BnaC08g14960D	5-aminoimidazole ribonucleotide biosynthesis I
BnaC08g25860D	5-aminoimidazole ribonucleotide biosynthesis I
BnaCnng21150D	5-aminoimidazole ribonucleotide biosynthesis I
BnaCnng21160D	5-aminoimidazole ribonucleotide biosynthesis I
BnaCnng38460D	5-aminoimidazole ribonucleotide biosynthesis I
BnaA01g02440D	5-aminoimidazole ribonucleotide biosynthesis II
BnaA01g05210D	5-aminoimidazole ribonucleotide biosynthesis II
BnaA03g27160D	5-aminoimidazole ribonucleotide biosynthesis II
BnaA03g53030D	5-aminoimidazole ribonucleotide biosynthesis II
BnaA06g05760D	5-aminoimidazole ribonucleotide biosynthesis II
BnaA07g00820D	5-aminoimidazole ribonucleotide biosynthesis II
BnaA07g03650D	5-aminoimidazole ribonucleotide biosynthesis II
BnaA07g03700D	5-aminoimidazole ribonucleotide biosynthesis II
BnaA07g03720D	5-aminoimidazole ribonucleotide biosynthesis II
BnaA07g16600D	5-aminoimidazole ribonucleotide biosynthesis II
BnaA07g22320D	5-aminoimidazole ribonucleotide biosynthesis II
BnaA07g31390D	5-aminoimidazole ribonucleotide biosynthesis II
BnaA08g26110D	5-aminoimidazole ribonucleotide biosynthesis II
BnaA09g25330D	5-aminoimidazole ribonucleotide biosynthesis II
BnaA09g54810D	5-aminoimidazole ribonucleotide biosynthesis II
BnaAnng34070D	5-aminoimidazole ribonucleotide biosynthesis II
BnaC01g00030D	5-aminoimidazole ribonucleotide biosynthesis II
BnaC01g03690D	5-aminoimidazole ribonucleotide biosynthesis II
BnaC02g18370D	5-aminoimidazole ribonucleotide biosynthesis II
BnaC02g22850D	5-aminoimidazole ribonucleotide biosynthesis II
BnaC03g50420D	5-aminoimidazole ribonucleotide biosynthesis II
BnaC03g57930D	5-aminoimidazole ribonucleotide biosynthesis II
BnaC05g07310D	5-aminoimidazole ribonucleotide biosynthesis II
BnaC06g15570D	5-aminoimidazole ribonucleotide biosynthesis II
BnaC06g23160D	5-aminoimidazole ribonucleotide biosynthesis II
BnaC08g13890D	5-aminoimidazole ribonucleotide biosynthesis II
BnaC08g14960D	5-aminoimidazole ribonucleotide biosynthesis II
BnaC08g25860D	5-aminoimidazole ribonucleotide biosynthesis II
BnaCnng21150D	5-aminoimidazole ribonucleotide biosynthesis II
BnaCnng21160D	5-aminoimidazole ribonucleotide biosynthesis II
BnaCnng38460D	5-aminoimidazole ribonucleotide biosynthesis II
BnaA01g04140D	5-deoxystrigol biosynthesis
BnaA03g26410D	5-deoxystrigol biosynthesis
BnaA04g26000D	5-deoxystrigol biosynthesis
BnaA09g11220D	5-deoxystrigol biosynthesis
BnaA09g11690D	5-deoxystrigol biosynthesis
BnaA09g51010D	5-deoxystrigol biosynthesis
BnaC01g05420D	5-deoxystrigol biosynthesis
BnaC01g05600D	5-deoxystrigol biosynthesis
BnaC03g31230D	5-deoxystrigol biosynthesis
BnaC04g50070D	5-deoxystrigol biosynthesis
BnaC08g45810D	5-deoxystrigol biosynthesis
BnaC09g11560D	5-deoxystrigol biosynthesis
BnaC09g12720D	5-deoxystrigol biosynthesis
BnaC09g12730D	5-deoxystrigol biosynthesis
BnaA01g06970D	6-hydroxymethyl-dihydropterin diphosphate biosynthesis I
BnaA01g32400D	6-hydroxymethyl-dihydropterin diphosphate biosynthesis I
BnaA02g30310D	6-hydroxymethyl-dihydropterin diphosphate biosynthesis I
BnaA05g30330D	6-hydroxymethyl-dihydropterin diphosphate biosynthesis I
BnaAnng33680D	6-hydroxymethyl-dihydropterin diphosphate biosynthesis I
BnaC01g08380D	6-hydroxymethyl-dihydropterin diphosphate biosynthesis I
BnaC02g18440D	6-hydroxymethyl-dihydropterin diphosphate biosynthesis I
BnaC02g38700D	6-hydroxymethyl-dihydropterin diphosphate biosynthesis I
BnaC05g44740D	6-hydroxymethyl-dihydropterin diphosphate biosynthesis I
BnaC05g44750D	6-hydroxymethyl-dihydropterin diphosphate biosynthesis I
BnaA01g09090D	abscisic acid biosynthesis
BnaA01g09900D	abscisic acid biosynthesis
BnaA01g23670D	abscisic acid biosynthesis
BnaA01g29390D	abscisic acid biosynthesis
BnaA02g12820D	abscisic acid biosynthesis
BnaA02g28240D	abscisic acid biosynthesis
BnaA02g28260D	abscisic acid biosynthesis
BnaA03g33390D	abscisic acid biosynthesis
BnaA03g33400D	abscisic acid biosynthesis
BnaA03g41450D	abscisic acid biosynthesis
BnaA03g58230D	abscisic acid biosynthesis
BnaA04g15640D	abscisic acid biosynthesis
BnaA05g25030D	abscisic acid biosynthesis
BnaA06g01590D	abscisic acid biosynthesis
BnaA06g32670D	abscisic acid biosynthesis
BnaA07g06050D	abscisic acid biosynthesis
BnaA07g39250D	abscisic acid biosynthesis
BnaA08g01500D	abscisic acid biosynthesis
BnaA08g09110D	abscisic acid biosynthesis
BnaA09g26450D	abscisic acid biosynthesis
BnaA09g32220D	abscisic acid biosynthesis
BnaAnng14580D	abscisic acid biosynthesis
BnaC01g10770D	abscisic acid biosynthesis
BnaC01g11550D	abscisic acid biosynthesis
BnaC01g36910D	abscisic acid biosynthesis
BnaC02g17160D	abscisic acid biosynthesis
BnaC02g36330D	abscisic acid biosynthesis
BnaC03g69290D	abscisic acid biosynthesis
BnaC04g38650D	abscisic acid biosynthesis
BnaC05g39180D	abscisic acid biosynthesis
BnaC05g39190D	abscisic acid biosynthesis
BnaC05g39200D	abscisic acid biosynthesis
BnaC06g38870D	abscisic acid biosynthesis
BnaC06g41140D	abscisic acid biosynthesis
BnaC07g07580D	abscisic acid biosynthesis
BnaC07g23830D	abscisic acid biosynthesis
BnaC07g32450D	abscisic acid biosynthesis
BnaC07g35240D	abscisic acid biosynthesis
BnaC08g22990D	abscisic acid biosynthesis
BnaCnng32080D	abscisic acid biosynthesis
BnaCnng32090D	abscisic acid biosynthesis
BnaCnng38510D	abscisic acid biosynthesis
BnaCnng69400D	abscisic acid biosynthesis
BnaA01g03010D	abscisic acid glucose ester biosynthesis
BnaA01g18400D	abscisic acid glucose ester biosynthesis
BnaA01g23020D	abscisic acid glucose ester biosynthesis
BnaA01g36530D	abscisic acid glucose ester biosynthesis
BnaA03g36440D	abscisic acid glucose ester biosynthesis
BnaA03g36450D	abscisic acid glucose ester biosynthesis
BnaA03g36460D	abscisic acid glucose ester biosynthesis
BnaA03g41970D	abscisic acid glucose ester biosynthesis
BnaA03g54500D	abscisic acid glucose ester biosynthesis
BnaA05g19440D	abscisic acid glucose ester biosynthesis
BnaA05g19450D	abscisic acid glucose ester biosynthesis
BnaA05g19470D	abscisic acid glucose ester biosynthesis
BnaA08g05710D	abscisic acid glucose ester biosynthesis
BnaA08g05720D	abscisic acid glucose ester biosynthesis
BnaA08g11370D	abscisic acid glucose ester biosynthesis
BnaA09g42060D	abscisic acid glucose ester biosynthesis
BnaA09g42070D	abscisic acid glucose ester biosynthesis
BnaA10g03720D	abscisic acid glucose ester biosynthesis
BnaAnng39390D	abscisic acid glucose ester biosynthesis
BnaC01g04240D	abscisic acid glucose ester biosynthesis
BnaC01g06480D	abscisic acid glucose ester biosynthesis
BnaC01g31820D	abscisic acid glucose ester biosynthesis
BnaC01g41850D	abscisic acid glucose ester biosynthesis
BnaC03g33240D	abscisic acid glucose ester biosynthesis
BnaC03g42350D	abscisic acid glucose ester biosynthesis
BnaC03g42360D	abscisic acid glucose ester biosynthesis
BnaC03g42410D	abscisic acid glucose ester biosynthesis
BnaC04g39760D	abscisic acid glucose ester biosynthesis
BnaC05g03640D	abscisic acid glucose ester biosynthesis
BnaC05g03660D	abscisic acid glucose ester biosynthesis
BnaC05g03670D	abscisic acid glucose ester biosynthesis
BnaC07g33070D	abscisic acid glucose ester biosynthesis
BnaC07g50550D	abscisic acid glucose ester biosynthesis
BnaC08g10220D	abscisic acid glucose ester biosynthesis
BnaC08g10230D	abscisic acid glucose ester biosynthesis
BnaC08g10240D	abscisic acid glucose ester biosynthesis
BnaC08g10250D	abscisic acid glucose ester biosynthesis
BnaC08g34490D	abscisic acid glucose ester biosynthesis
BnaC08g34500D	abscisic acid glucose ester biosynthesis
BnaC09g00850D	abscisic acid glucose ester biosynthesis
BnaCnng07130D	abscisic acid glucose ester biosynthesis
BnaCnng26320D	abscisic acid glucose ester biosynthesis
BnaCnng47320D	abscisic acid glucose ester biosynthesis
BnaCnng55250D	abscisic acid glucose ester biosynthesis
BnaCnng63730D	abscisic acid glucose ester biosynthesis
BnaCnng73680D	abscisic acid glucose ester biosynthesis
BnaA01g11910D	acetaldehyde biosynthesis I
BnaA01g37380D	acetaldehyde biosynthesis I
BnaA02g32360D	acetaldehyde biosynthesis I
BnaA04g17120D	acetaldehyde biosynthesis I
BnaA04g28660D	acetaldehyde biosynthesis I
BnaA05g17940D	acetaldehyde biosynthesis I
BnaA06g07210D	acetaldehyde biosynthesis I
BnaA06g36450D	acetaldehyde biosynthesis I
BnaA07g10480D	acetaldehyde biosynthesis I
BnaA07g21050D	acetaldehyde biosynthesis I
BnaA07g33310D	acetaldehyde biosynthesis I
BnaA08g20830D	acetaldehyde biosynthesis I
BnaA09g16810D	acetaldehyde biosynthesis I
BnaA09g24180D	acetaldehyde biosynthesis I
BnaA09g30650D	acetaldehyde biosynthesis I
BnaA09g43000D	acetaldehyde biosynthesis I
BnaA10g09270D	acetaldehyde biosynthesis I
BnaAnng05540D	acetaldehyde biosynthesis I
BnaAnng13920D	acetaldehyde biosynthesis I
BnaAnng36660D	acetaldehyde biosynthesis I
BnaC01g13540D	acetaldehyde biosynthesis I
BnaC01g39270D	acetaldehyde biosynthesis I
BnaC02g41070D	acetaldehyde biosynthesis I
BnaC04g40460D	acetaldehyde biosynthesis I
BnaC04g40490D	acetaldehyde biosynthesis I
BnaC05g17730D	acetaldehyde biosynthesis I
BnaC05g24910D	acetaldehyde biosynthesis I
BnaC05g28370D	acetaldehyde biosynthesis I
BnaC05g28380D	acetaldehyde biosynthesis I
BnaC06g21150D	acetaldehyde biosynthesis I
BnaC06g37860D	acetaldehyde biosynthesis I
BnaC07g13740D	acetaldehyde biosynthesis I
BnaC07g17470D	acetaldehyde biosynthesis I
BnaC08g05970D	acetaldehyde biosynthesis I
BnaC08g49310D	acetaldehyde biosynthesis I
BnaC09g17760D	acetaldehyde biosynthesis I
BnaC09g31460D	acetaldehyde biosynthesis I
BnaC09g43370D	acetaldehyde biosynthesis I
BnaC09g43380D	acetaldehyde biosynthesis I
BnaCnng03960D	acetaldehyde biosynthesis I
BnaCnng09230D	acetaldehyde biosynthesis I
BnaCnng45600D	acetaldehyde biosynthesis I
BnaCnng52860D	acetaldehyde biosynthesis I
BnaA03g39660D	acetate conversion to acetyl-CoA
BnaA04g12320D	acetate conversion to acetyl-CoA
BnaA04g12330D	acetate conversion to acetyl-CoA
BnaA05g23020D	acetate conversion to acetyl-CoA
BnaA06g00400D	acetate conversion to acetyl-CoA
BnaA06g14470D	acetate conversion to acetyl-CoA
BnaC01g24110D	acetate conversion to acetyl-CoA
BnaC04g33330D	acetate conversion to acetyl-CoA
BnaC05g15870D	acetate conversion to acetyl-CoA
BnaC05g36470D	acetate conversion to acetyl-CoA
BnaC06g07200D	acetate conversion to acetyl-CoA
BnaCnng40810D	acetate conversion to acetyl-CoA
BnaA02g30820D	acetyl-CoA biosynthesis III (from citrate)
BnaA09g03340D	acetyl-CoA biosynthesis III (from citrate)
BnaAnng28310D	acetyl-CoA biosynthesis III (from citrate)
BnaC02g39080D	acetyl-CoA biosynthesis III (from citrate)
BnaC09g02690D	acetyl-CoA biosynthesis III (from citrate)
BnaA08g25600D	acetyl-CoA biosynthesis III (from citrate)
BnaA08g26390D	acetyl-CoA biosynthesis III (from citrate)
BnaA08g26420D	acetyl-CoA biosynthesis III (from citrate)
BnaA09g53260D	acetyl-CoA biosynthesis III (from citrate)
BnaC07g27210D	acetyl-CoA biosynthesis III (from citrate)
BnaC08g14500D	acetyl-CoA biosynthesis III (from citrate)
BnaC09g14580D	acetyl-CoA biosynthesis III (from citrate)
BnaCnng06880D	acetyl-CoA biosynthesis III (from citrate)
BnaCnng53790D	acetyl-CoA biosynthesis III (from citrate)
BnaCnng67080D	acetyl-CoA biosynthesis III (from citrate)
BnaA05g24210D	acyl carrier protein metabolism I
BnaA05g27590D	acyl carrier protein metabolism I
BnaC05g38250D	acyl carrier protein metabolism I
BnaCnng31290D	acyl carrier protein metabolism I
BnaA07g24690D	acyl-ACP thioesterase pathway
BnaA09g14890D	acyl-ACP thioesterase pathway
BnaC06g29420D	acyl-ACP thioesterase pathway
BnaC09g15500D	acyl-ACP thioesterase pathway
BnaA03g37700D	acyl-ACP thioesterase pathway
BnaA03g47660D	acyl-ACP thioesterase pathway
BnaA05g23790D	acyl-ACP thioesterase pathway
BnaA06g04900D	acyl-ACP thioesterase pathway
BnaA07g05070D	acyl-ACP thioesterase pathway
BnaA07g08340D	acyl-ACP thioesterase pathway
BnaA08g26890D	acyl-ACP thioesterase pathway
BnaA10g09300D	acyl-ACP thioesterase pathway
BnaA10g29890D	acyl-ACP thioesterase pathway
BnaAnng26510D	acyl-ACP thioesterase pathway
BnaC03g74210D	acyl-ACP thioesterase pathway
BnaC04g37660D	acyl-ACP thioesterase pathway
BnaC05g06160D	acyl-ACP thioesterase pathway
BnaC06g08830D	acyl-ACP thioesterase pathway
BnaC06g43550D	acyl-ACP thioesterase pathway
BnaC08g13600D	acyl-ACP thioesterase pathway
BnaC08g43130D	acyl-ACP thioesterase pathway
BnaC09g30860D	acyl-ACP thioesterase pathway
BnaCnng00070D	acyl-ACP thioesterase pathway
BnaA01g28160D	acyl-CoA hydrolysis
BnaA02g36400D	acyl-CoA hydrolysis
BnaA03g27090D	acyl-CoA hydrolysis
BnaA04g00830D	acyl-CoA hydrolysis
BnaA04g17790D	acyl-CoA hydrolysis
BnaA05g12430D	acyl-CoA hydrolysis
BnaA08g27810D	acyl-CoA hydrolysis
BnaA09g02930D	acyl-CoA hydrolysis
BnaA10g00290D	acyl-CoA hydrolysis
BnaA10g02530D	acyl-CoA hydrolysis
BnaAnng14470D	acyl-CoA hydrolysis
BnaAnng35480D	acyl-CoA hydrolysis
BnaC01g35420D	acyl-CoA hydrolysis
BnaC02g27460D	acyl-CoA hydrolysis
BnaC02g27470D	acyl-CoA hydrolysis
BnaC02g27480D	acyl-CoA hydrolysis
BnaC02g28420D	acyl-CoA hydrolysis
BnaC03g32070D	acyl-CoA hydrolysis
BnaC04g54400D	acyl-CoA hydrolysis
BnaC05g00380D	acyl-CoA hydrolysis
BnaC05g02400D	acyl-CoA hydrolysis
BnaC06g09380D	acyl-CoA hydrolysis
BnaC08g00600D	acyl-CoA hydrolysis
BnaC09g02340D	acyl-CoA hydrolysis
BnaCnng69840D	acyl-CoA hydrolysis
BnaA01g32050D	adenine and adenosine salvage II
BnaA02g00860D	adenine and adenosine salvage II
BnaA03g00830D	adenine and adenosine salvage II
BnaA03g16640D	adenine and adenosine salvage II
BnaA03g45390D	adenine and adenosine salvage II
BnaA03g59620D	adenine and adenosine salvage II
BnaA05g07980D	adenine and adenosine salvage II
BnaA06g18200D	adenine and adenosine salvage II
BnaA07g19820D	adenine and adenosine salvage II
BnaA07g35830D	adenine and adenosine salvage II
BnaA08g18960D	adenine and adenosine salvage II
BnaA09g27900D	adenine and adenosine salvage II
BnaA10g16150D	adenine and adenosine salvage II
BnaA10g21290D	adenine and adenosine salvage II
BnaA10g26640D	adenine and adenosine salvage II
BnaAnng08560D	adenine and adenosine salvage II
BnaC01g38960D	adenine and adenosine salvage II
BnaC02g03230D	adenine and adenosine salvage II
BnaC02g08360D	adenine and adenosine salvage II
BnaC03g01140D	adenine and adenosine salvage II
BnaC03g20050D	adenine and adenosine salvage II
BnaC03g57700D	adenine and adenosine salvage II
BnaC03g65030D	adenine and adenosine salvage II
BnaC04g07590D	adenine and adenosine salvage II
BnaC04g08990D	adenine and adenosine salvage II
BnaC04g36080D	adenine and adenosine salvage II
BnaC04g41280D	adenine and adenosine salvage II
BnaC05g35980D	adenine and adenosine salvage II
BnaC05g51080D	adenine and adenosine salvage II
BnaC07g21600D	adenine and adenosine salvage II
BnaC07g37320D	adenine and adenosine salvage II
BnaC08g08190D	adenine and adenosine salvage II
BnaC09g38990D	adenine and adenosine salvage II
BnaC09g45400D	adenine and adenosine salvage II
BnaCnng02900D	adenine and adenosine salvage II
BnaCnng20130D	adenine and adenosine salvage II
BnaCnng33750D	adenine and adenosine salvage II
BnaCnng53700D	adenine and adenosine salvage II
BnaA01g13520D	adenosine deoxyribonucleotides de novo biosynthesis
BnaA02g21890D	adenosine deoxyribonucleotides de novo biosynthesis
BnaA03g38830D	adenosine deoxyribonucleotides de novo biosynthesis
BnaA03g46350D	adenosine deoxyribonucleotides de novo biosynthesis
BnaA06g22660D	adenosine deoxyribonucleotides de novo biosynthesis
BnaA07g06360D	adenosine deoxyribonucleotides de novo biosynthesis
BnaA08g00390D	adenosine deoxyribonucleotides de novo biosynthesis
BnaA08g16560D	adenosine deoxyribonucleotides de novo biosynthesis
BnaA08g23130D	adenosine deoxyribonucleotides de novo biosynthesis
BnaA09g17360D	adenosine deoxyribonucleotides de novo biosynthesis
BnaA09g22160D	adenosine deoxyribonucleotides de novo biosynthesis
BnaAnng05810D	adenosine deoxyribonucleotides de novo biosynthesis
BnaC01g15730D	adenosine deoxyribonucleotides de novo biosynthesis
BnaC01g15740D	adenosine deoxyribonucleotides de novo biosynthesis
BnaC01g30580D	adenosine deoxyribonucleotides de novo biosynthesis
BnaC02g28980D	adenosine deoxyribonucleotides de novo biosynthesis
BnaC03g51050D	adenosine deoxyribonucleotides de novo biosynthesis
BnaC03g60540D	adenosine deoxyribonucleotides de novo biosynthesis
BnaC03g62070D	adenosine deoxyribonucleotides de novo biosynthesis
BnaC03g70690D	adenosine deoxyribonucleotides de novo biosynthesis
BnaC07g07940D	adenosine deoxyribonucleotides de novo biosynthesis
BnaC07g18690D	adenosine deoxyribonucleotides de novo biosynthesis
BnaC08g48350D	adenosine deoxyribonucleotides de novo biosynthesis
BnaC09g26080D	adenosine deoxyribonucleotides de novo biosynthesis
BnaC09g51980D	adenosine deoxyribonucleotides de novo biosynthesis
BnaCnng15800D	adenosine deoxyribonucleotides de novo biosynthesis
BnaCnng69550D	adenosine deoxyribonucleotides de novo biosynthesis
BnaCnng73880D	adenosine deoxyribonucleotides de novo biosynthesis
BnaCnng75380D	adenosine deoxyribonucleotides de novo biosynthesis
BnaCnng78700D	adenosine deoxyribonucleotides de novo biosynthesis
BnaA01g02300D	adenosine nucleotides degradation I
BnaA01g18840D	adenosine nucleotides degradation I
BnaA02g30520D	adenosine nucleotides degradation I
BnaA03g16640D	adenosine nucleotides degradation I
BnaA03g18020D	adenosine nucleotides degradation I
BnaA04g13940D	adenosine nucleotides degradation I
BnaA05g07980D	adenosine nucleotides degradation I
BnaA06g18200D	adenosine nucleotides degradation I
BnaA06g18670D	adenosine nucleotides degradation I
BnaA06g23120D	adenosine nucleotides degradation I
BnaA06g29790D	adenosine nucleotides degradation I
BnaA07g21800D	adenosine nucleotides degradation I
BnaA07g21810D	adenosine nucleotides degradation I
BnaA07g22920D	adenosine nucleotides degradation I
BnaA07g30470D	adenosine nucleotides degradation I
BnaA07g31970D	adenosine nucleotides degradation I
BnaA08g05520D	adenosine nucleotides degradation I
BnaA09g00610D	adenosine nucleotides degradation I
BnaA09g06680D	adenosine nucleotides degradation I
BnaC01g03570D	adenosine nucleotides degradation I
BnaC01g22660D	adenosine nucleotides degradation I
BnaC02g21670D	adenosine nucleotides degradation I
BnaC02g38890D	adenosine nucleotides degradation I
BnaC03g20050D	adenosine nucleotides degradation I
BnaC03g21540D	adenosine nucleotides degradation I
BnaC03g50280D	adenosine nucleotides degradation I
BnaC04g07590D	adenosine nucleotides degradation I
BnaC04g08990D	adenosine nucleotides degradation I
BnaC04g25480D	adenosine nucleotides degradation I
BnaC04g36980D	adenosine nucleotides degradation I
BnaC04g41280D	adenosine nucleotides degradation I
BnaC05g26830D	adenosine nucleotides degradation I
BnaC06g22510D	adenosine nucleotides degradation I
BnaC06g22520D	adenosine nucleotides degradation I
BnaC06g34050D	adenosine nucleotides degradation I
BnaC06g35980D	adenosine nucleotides degradation I
BnaC07g26950D	adenosine nucleotides degradation I
BnaC08g08190D	adenosine nucleotides degradation I
BnaC08g09940D	adenosine nucleotides degradation I
BnaC09g06200D	adenosine nucleotides degradation I
BnaCnng17840D	adenosine nucleotides degradation I
BnaCnng24750D	adenosine nucleotides degradation I
BnaCnng46690D	adenosine nucleotides degradation I
BnaA03g49740D	adenosine nucleotides degradation I
BnaA04g21890D	adenosine nucleotides degradation I
BnaA05g06460D	adenosine nucleotides degradation I
BnaA06g10940D	adenosine nucleotides degradation I
BnaA07g34950D	adenosine nucleotides degradation I
BnaA08g28310D	adenosine nucleotides degradation I
BnaA09g50270D	adenosine nucleotides degradation I
BnaA10g16150D	adenosine nucleotides degradation I
BnaAnng08560D	adenosine nucleotides degradation I
BnaC01g08750D	adenosine nucleotides degradation I
BnaC02g08360D	adenosine nucleotides degradation I
BnaC04g07110D	adenosine nucleotides degradation I
BnaC04g56640D	adenosine nucleotides degradation I
BnaC05g12460D	adenosine nucleotides degradation I
BnaC06g37040D	adenosine nucleotides degradation I
BnaC06g39880D	adenosine nucleotides degradation I
BnaC07g42110D	adenosine nucleotides degradation I
BnaC08g01330D	adenosine nucleotides degradation I
BnaC08g01350D	adenosine nucleotides degradation I
BnaC08g44350D	adenosine nucleotides degradation I
BnaC09g38990D	adenosine nucleotides degradation I
BnaA01g02950D	adenosine ribonucleotides de novo biosynthesis
BnaA01g09220D	adenosine ribonucleotides de novo biosynthesis
BnaA01g13370D	adenosine ribonucleotides de novo biosynthesis
BnaA01g15120D	adenosine ribonucleotides de novo biosynthesis
BnaA01g25280D	adenosine ribonucleotides de novo biosynthesis
BnaA01g34170D	adenosine ribonucleotides de novo biosynthesis
BnaA01g34200D	adenosine ribonucleotides de novo biosynthesis
BnaA01g34290D	adenosine ribonucleotides de novo biosynthesis
BnaA02g01640D	adenosine ribonucleotides de novo biosynthesis
BnaA02g21070D	adenosine ribonucleotides de novo biosynthesis
BnaA02g21820D	adenosine ribonucleotides de novo biosynthesis
BnaA03g02620D	adenosine ribonucleotides de novo biosynthesis
BnaA03g02630D	adenosine ribonucleotides de novo biosynthesis
BnaA03g04340D	adenosine ribonucleotides de novo biosynthesis
BnaA03g08950D	adenosine ribonucleotides de novo biosynthesis
BnaA03g15140D	adenosine ribonucleotides de novo biosynthesis
BnaA03g17110D	adenosine ribonucleotides de novo biosynthesis
BnaA03g23470D	adenosine ribonucleotides de novo biosynthesis
BnaA03g24090D	adenosine ribonucleotides de novo biosynthesis
BnaA03g24530D	adenosine ribonucleotides de novo biosynthesis
BnaA03g25540D	adenosine ribonucleotides de novo biosynthesis
BnaA03g26090D	adenosine ribonucleotides de novo biosynthesis
BnaA03g27260D	adenosine ribonucleotides de novo biosynthesis
BnaA03g27500D	adenosine ribonucleotides de novo biosynthesis
BnaA03g36100D	adenosine ribonucleotides de novo biosynthesis
BnaA03g47680D	adenosine ribonucleotides de novo biosynthesis
BnaA03g50930D	adenosine ribonucleotides de novo biosynthesis
BnaA03g58310D	adenosine ribonucleotides de novo biosynthesis
BnaA03g58730D	adenosine ribonucleotides de novo biosynthesis
BnaA04g01850D	adenosine ribonucleotides de novo biosynthesis
BnaA04g02300D	adenosine ribonucleotides de novo biosynthesis
BnaA04g19150D	adenosine ribonucleotides de novo biosynthesis
BnaA04g21280D	adenosine ribonucleotides de novo biosynthesis
BnaA04g29220D	adenosine ribonucleotides de novo biosynthesis
BnaA05g06070D	adenosine ribonucleotides de novo biosynthesis
BnaA05g10580D	adenosine ribonucleotides de novo biosynthesis
BnaA05g12040D	adenosine ribonucleotides de novo biosynthesis
BnaA05g12090D	adenosine ribonucleotides de novo biosynthesis
BnaA05g15290D	adenosine ribonucleotides de novo biosynthesis
BnaA05g33890D	adenosine ribonucleotides de novo biosynthesis
BnaA06g09670D	adenosine ribonucleotides de novo biosynthesis
BnaA06g22680D	adenosine ribonucleotides de novo biosynthesis
BnaA06g30580D	adenosine ribonucleotides de novo biosynthesis
BnaA07g07230D	adenosine ribonucleotides de novo biosynthesis
BnaA07g10310D	adenosine ribonucleotides de novo biosynthesis
BnaA07g17380D	adenosine ribonucleotides de novo biosynthesis
BnaA07g18020D	adenosine ribonucleotides de novo biosynthesis
BnaA07g34490D	adenosine ribonucleotides de novo biosynthesis
BnaA07g38430D	adenosine ribonucleotides de novo biosynthesis
BnaA08g01880D	adenosine ribonucleotides de novo biosynthesis
BnaA08g07200D	adenosine ribonucleotides de novo biosynthesis
BnaA08g08790D	adenosine ribonucleotides de novo biosynthesis
BnaA08g11340D	adenosine ribonucleotides de novo biosynthesis
BnaA08g23770D	adenosine ribonucleotides de novo biosynthesis
BnaA08g31200D	adenosine ribonucleotides de novo biosynthesis
BnaA09g00960D	adenosine ribonucleotides de novo biosynthesis
BnaA09g02790D	adenosine ribonucleotides de novo biosynthesis
BnaA09g06550D	adenosine ribonucleotides de novo biosynthesis
BnaA09g12020D	adenosine ribonucleotides de novo biosynthesis
BnaA09g20320D	adenosine ribonucleotides de novo biosynthesis
BnaA09g22030D	adenosine ribonucleotides de novo biosynthesis
BnaA09g23090D	adenosine ribonucleotides de novo biosynthesis
BnaA09g25960D	adenosine ribonucleotides de novo biosynthesis
BnaA09g36930D	adenosine ribonucleotides de novo biosynthesis
BnaA09g55270D	adenosine ribonucleotides de novo biosynthesis
BnaA10g05490D	adenosine ribonucleotides de novo biosynthesis
BnaA10g19900D	adenosine ribonucleotides de novo biosynthesis
BnaA10g22770D	adenosine ribonucleotides de novo biosynthesis
BnaA10g22780D	adenosine ribonucleotides de novo biosynthesis
BnaAnng05990D	adenosine ribonucleotides de novo biosynthesis
BnaAnng06000D	adenosine ribonucleotides de novo biosynthesis
BnaAnng32580D	adenosine ribonucleotides de novo biosynthesis
BnaAnng39740D	adenosine ribonucleotides de novo biosynthesis
BnaC01g04210D	adenosine ribonucleotides de novo biosynthesis
BnaC01g15530D	adenosine ribonucleotides de novo biosynthesis
BnaC01g17860D	adenosine ribonucleotides de novo biosynthesis
BnaC01g27040D	adenosine ribonucleotides de novo biosynthesis
BnaC01g27960D	adenosine ribonucleotides de novo biosynthesis
BnaC01g32170D	adenosine ribonucleotides de novo biosynthesis
BnaC01g40920D	adenosine ribonucleotides de novo biosynthesis
BnaC02g01030D	adenosine ribonucleotides de novo biosynthesis
BnaC02g01040D	adenosine ribonucleotides de novo biosynthesis
BnaC02g04760D	adenosine ribonucleotides de novo biosynthesis
BnaC02g05560D	adenosine ribonucleotides de novo biosynthesis
BnaC02g08480D	adenosine ribonucleotides de novo biosynthesis
BnaC02g21910D	adenosine ribonucleotides de novo biosynthesis
BnaC02g27060D	adenosine ribonucleotides de novo biosynthesis
BnaC02g28880D	adenosine ribonucleotides de novo biosynthesis
BnaC02g31970D	adenosine ribonucleotides de novo biosynthesis
BnaC03g03720D	adenosine ribonucleotides de novo biosynthesis
BnaC03g03730D	adenosine ribonucleotides de novo biosynthesis
BnaC03g05880D	adenosine ribonucleotides de novo biosynthesis
BnaC03g11200D	adenosine ribonucleotides de novo biosynthesis
BnaC03g18200D	adenosine ribonucleotides de novo biosynthesis
BnaC03g18230D	adenosine ribonucleotides de novo biosynthesis
BnaC03g20630D	adenosine ribonucleotides de novo biosynthesis
BnaC03g27800D	adenosine ribonucleotides de novo biosynthesis
BnaC03g28690D	adenosine ribonucleotides de novo biosynthesis
BnaC03g29960D	adenosine ribonucleotides de novo biosynthesis
BnaC03g30820D	adenosine ribonucleotides de novo biosynthesis
BnaC03g32260D	adenosine ribonucleotides de novo biosynthesis
BnaC03g32500D	adenosine ribonucleotides de novo biosynthesis
BnaC03g41970D	adenosine ribonucleotides de novo biosynthesis
BnaC03g50940D	adenosine ribonucleotides de novo biosynthesis
BnaC03g53370D	adenosine ribonucleotides de novo biosynthesis
BnaC03g72900D	adenosine ribonucleotides de novo biosynthesis
BnaC03g76830D	adenosine ribonucleotides de novo biosynthesis
BnaC03g77060D	adenosine ribonucleotides de novo biosynthesis
BnaC04g03000D	adenosine ribonucleotides de novo biosynthesis
BnaC04g03010D	adenosine ribonucleotides de novo biosynthesis
BnaC04g06280D	adenosine ribonucleotides de novo biosynthesis
BnaC04g11660D	adenosine ribonucleotides de novo biosynthesis
BnaC04g23410D	adenosine ribonucleotides de novo biosynthesis
BnaC04g43510D	adenosine ribonucleotides de novo biosynthesis
BnaC04g55430D	adenosine ribonucleotides de novo biosynthesis
BnaC05g23590D	adenosine ribonucleotides de novo biosynthesis
BnaC05g37960D	adenosine ribonucleotides de novo biosynthesis
BnaC05g48790D	adenosine ribonucleotides de novo biosynthesis
BnaC06g08900D	adenosine ribonucleotides de novo biosynthesis
BnaC06g16530D	adenosine ribonucleotides de novo biosynthesis
BnaC06g16860D	adenosine ribonucleotides de novo biosynthesis
BnaC06g20290D	adenosine ribonucleotides de novo biosynthesis
BnaC06g37030D	adenosine ribonucleotides de novo biosynthesis
BnaC06g39330D	adenosine ribonucleotides de novo biosynthesis
BnaC06g41270D	adenosine ribonucleotides de novo biosynthesis
BnaC07g01020D	adenosine ribonucleotides de novo biosynthesis
BnaC07g13560D	adenosine ribonucleotides de novo biosynthesis
BnaC07g26210D	adenosine ribonucleotides de novo biosynthesis
BnaC07g35310D	adenosine ribonucleotides de novo biosynthesis
BnaC07g38430D	adenosine ribonucleotides de novo biosynthesis
BnaC07g39960D	adenosine ribonucleotides de novo biosynthesis
BnaC07g44770D	adenosine ribonucleotides de novo biosynthesis
BnaC07g48060D	adenosine ribonucleotides de novo biosynthesis
BnaC08g16740D	adenosine ribonucleotides de novo biosynthesis
BnaC08g28630D	adenosine ribonucleotides de novo biosynthesis
BnaC08g29450D	adenosine ribonucleotides de novo biosynthesis
BnaC08g43480D	adenosine ribonucleotides de novo biosynthesis
BnaC08g47170D	adenosine ribonucleotides de novo biosynthesis
BnaC08g47180D	adenosine ribonucleotides de novo biosynthesis
BnaC09g00070D	adenosine ribonucleotides de novo biosynthesis
BnaC09g12310D	adenosine ribonucleotides de novo biosynthesis
BnaC09g17890D	adenosine ribonucleotides de novo biosynthesis
BnaC09g22670D	adenosine ribonucleotides de novo biosynthesis
BnaC09g25660D	adenosine ribonucleotides de novo biosynthesis
BnaC09g27590D	adenosine ribonucleotides de novo biosynthesis
BnaC09g32110D	adenosine ribonucleotides de novo biosynthesis
BnaC09g43620D	adenosine ribonucleotides de novo biosynthesis
BnaC09g47330D	adenosine ribonucleotides de novo biosynthesis
BnaC09g47340D	adenosine ribonucleotides de novo biosynthesis
BnaCnng05660D	adenosine ribonucleotides de novo biosynthesis
BnaCnng07310D	adenosine ribonucleotides de novo biosynthesis
BnaCnng12600D	adenosine ribonucleotides de novo biosynthesis
BnaCnng12620D	adenosine ribonucleotides de novo biosynthesis
BnaCnng15820D	adenosine ribonucleotides de novo biosynthesis
BnaCnng41710D	adenosine ribonucleotides de novo biosynthesis
BnaCnng53190D	adenosine ribonucleotides de novo biosynthesis
BnaCnng57990D	adenosine ribonucleotides de novo biosynthesis
BnaCnng66500D	adenosine ribonucleotides de novo biosynthesis
BnaA01g10440D	aerobic respiration I (cytochrome c)
BnaA01g17350D	aerobic respiration I (cytochrome c)
BnaA01g30740D	aerobic respiration I (cytochrome c)
BnaA01g30750D	aerobic respiration I (cytochrome c)
BnaA02g10640D	aerobic respiration I (cytochrome c)
BnaA02g19890D	aerobic respiration I (cytochrome c)
BnaA02g26170D	aerobic respiration I (cytochrome c)
BnaA02g33720D	aerobic respiration I (cytochrome c)
BnaA02g34680D	aerobic respiration I (cytochrome c)
BnaA02g34770D	aerobic respiration I (cytochrome c)
BnaA02g34960D	aerobic respiration I (cytochrome c)
BnaA03g03560D	aerobic respiration I (cytochrome c)
BnaA03g12510D	aerobic respiration I (cytochrome c)
BnaA03g14470D	aerobic respiration I (cytochrome c)
BnaA03g15340D	aerobic respiration I (cytochrome c)
BnaA03g19790D	aerobic respiration I (cytochrome c)
BnaA03g21380D	aerobic respiration I (cytochrome c)
BnaA03g21470D	aerobic respiration I (cytochrome c)
BnaA03g26110D	aerobic respiration I (cytochrome c)
BnaA03g31120D	aerobic respiration I (cytochrome c)
BnaA03g32180D	aerobic respiration I (cytochrome c)
BnaA03g42600D	aerobic respiration I (cytochrome c)
BnaA03g44420D	aerobic respiration I (cytochrome c)
BnaA03g55790D	aerobic respiration I (cytochrome c)
BnaA03g55800D	aerobic respiration I (cytochrome c)
BnaA03g58890D	aerobic respiration I (cytochrome c)
BnaA04g08090D	aerobic respiration I (cytochrome c)
BnaA04g15990D	aerobic respiration I (cytochrome c)
BnaA04g18250D	aerobic respiration I (cytochrome c)
BnaA04g24410D	aerobic respiration I (cytochrome c)
BnaA05g01340D	aerobic respiration I (cytochrome c)
BnaA05g01420D	aerobic respiration I (cytochrome c)
BnaA05g02740D	aerobic respiration I (cytochrome c)
BnaA05g11280D	aerobic respiration I (cytochrome c)
BnaA05g11290D	aerobic respiration I (cytochrome c)
BnaA05g17800D	aerobic respiration I (cytochrome c)
BnaA05g26780D	aerobic respiration I (cytochrome c)
BnaA05g29620D	aerobic respiration I (cytochrome c)
BnaA05g32350D	aerobic respiration I (cytochrome c)
BnaA06g04890D	aerobic respiration I (cytochrome c)
BnaA06g16370D	aerobic respiration I (cytochrome c)
BnaA06g17070D	aerobic respiration I (cytochrome c)
BnaA06g24940D	aerobic respiration I (cytochrome c)
BnaA06g32140D	aerobic respiration I (cytochrome c)
BnaA06g34370D	aerobic respiration I (cytochrome c)
BnaA06g39160D	aerobic respiration I (cytochrome c)
BnaA07g12560D	aerobic respiration I (cytochrome c)
BnaA07g13350D	aerobic respiration I (cytochrome c)
BnaA07g15100D	aerobic respiration I (cytochrome c)
BnaA07g33140D	aerobic respiration I (cytochrome c)
BnaA07g34580D	aerobic respiration I (cytochrome c)
BnaA07g37420D	aerobic respiration I (cytochrome c)
BnaA07g38480D	aerobic respiration I (cytochrome c)
BnaA08g03800D	aerobic respiration I (cytochrome c)
BnaA08g03970D	aerobic respiration I (cytochrome c)
BnaA08g03980D	aerobic respiration I (cytochrome c)
BnaA08g26910D	aerobic respiration I (cytochrome c)
BnaA08g27970D	aerobic respiration I (cytochrome c)
BnaA08g30400D	aerobic respiration I (cytochrome c)
BnaA09g00900D	aerobic respiration I (cytochrome c)
BnaA09g02000D	aerobic respiration I (cytochrome c)
BnaA09g06620D	aerobic respiration I (cytochrome c)
BnaA09g07280D	aerobic respiration I (cytochrome c)
BnaA09g52600D	aerobic respiration I (cytochrome c)
BnaA10g02770D	aerobic respiration I (cytochrome c)
BnaA10g05140D	aerobic respiration I (cytochrome c)
BnaA10g06250D	aerobic respiration I (cytochrome c)
BnaA10g20810D	aerobic respiration I (cytochrome c)
BnaA10g22920D	aerobic respiration I (cytochrome c)
BnaAnng12260D	aerobic respiration I (cytochrome c)
BnaAnng38880D	aerobic respiration I (cytochrome c)
BnaC01g26880D	aerobic respiration I (cytochrome c)
BnaC01g26980D	aerobic respiration I (cytochrome c)
BnaC01g39460D	aerobic respiration I (cytochrome c)
BnaC02g01080D	aerobic respiration I (cytochrome c)
BnaC02g14930D	aerobic respiration I (cytochrome c)
BnaC02g27030D	aerobic respiration I (cytochrome c)
BnaC02g34290D	aerobic respiration I (cytochrome c)
BnaC02g42540D	aerobic respiration I (cytochrome c)
BnaC02g43980D	aerobic respiration I (cytochrome c)
BnaC02g48920D	aerobic respiration I (cytochrome c)
BnaC03g03630D	aerobic respiration I (cytochrome c)
BnaC03g03640D	aerobic respiration I (cytochrome c)
BnaC03g05050D	aerobic respiration I (cytochrome c)
BnaC03g15390D	aerobic respiration I (cytochrome c)
BnaC03g17510D	aerobic respiration I (cytochrome c)
BnaC03g18550D	aerobic respiration I (cytochrome c)
BnaC03g25770D	aerobic respiration I (cytochrome c)
BnaC03g25850D	aerobic respiration I (cytochrome c)
BnaC03g30840D	aerobic respiration I (cytochrome c)
BnaC03g36460D	aerobic respiration I (cytochrome c)
BnaC03g37470D	aerobic respiration I (cytochrome c)
BnaC03g48640D	aerobic respiration I (cytochrome c)
BnaC03g50760D	aerobic respiration I (cytochrome c)
BnaC03g53440D	aerobic respiration I (cytochrome c)
BnaC03g57270D	aerobic respiration I (cytochrome c)
BnaC03g63730D	aerobic respiration I (cytochrome c)
BnaC04g01200D	aerobic respiration I (cytochrome c)
BnaC04g02600D	aerobic respiration I (cytochrome c)
BnaC04g13110D	aerobic respiration I (cytochrome c)
BnaC04g16640D	aerobic respiration I (cytochrome c)
BnaC04g39270D	aerobic respiration I (cytochrome c)
BnaC04g42330D	aerobic respiration I (cytochrome c)
BnaC04g48210D	aerobic respiration I (cytochrome c)
BnaC04g49930D	aerobic respiration I (cytochrome c)
BnaC04g51340D	aerobic respiration I (cytochrome c)
BnaC04g55940D	aerobic respiration I (cytochrome c)
BnaC05g06140D	aerobic respiration I (cytochrome c)
BnaC05g37700D	aerobic respiration I (cytochrome c)
BnaC05g40800D	aerobic respiration I (cytochrome c)
BnaC05g43940D	aerobic respiration I (cytochrome c)
BnaC05g49030D	aerobic respiration I (cytochrome c)
BnaC06g00070D	aerobic respiration I (cytochrome c)
BnaC06g13130D	aerobic respiration I (cytochrome c)
BnaC06g39420D	aerobic respiration I (cytochrome c)
BnaC07g16540D	aerobic respiration I (cytochrome c)
BnaC07g16720D	aerobic respiration I (cytochrome c)
BnaC07g21440D	aerobic respiration I (cytochrome c)
BnaC07g33700D	aerobic respiration I (cytochrome c)
BnaC07g36260D	aerobic respiration I (cytochrome c)
BnaC08g00780D	aerobic respiration I (cytochrome c)
BnaC08g04470D	aerobic respiration I (cytochrome c)
BnaC08g04620D	aerobic respiration I (cytochrome c)
BnaC08g05530D	aerobic respiration I (cytochrome c)
BnaC08g13570D	aerobic respiration I (cytochrome c)
BnaC08g20390D	aerobic respiration I (cytochrome c)
BnaC09g00030D	aerobic respiration I (cytochrome c)
BnaC09g01430D	aerobic respiration I (cytochrome c)
BnaC09g07160D	aerobic respiration I (cytochrome c)
BnaC09g07770D	aerobic respiration I (cytochrome c)
BnaC09g07800D	aerobic respiration I (cytochrome c)
BnaC09g20920D	aerobic respiration I (cytochrome c)
BnaC09g28890D	aerobic respiration I (cytochrome c)
BnaC09g44810D	aerobic respiration I (cytochrome c)
BnaC09g47460D	aerobic respiration I (cytochrome c)
BnaCnng06230D	aerobic respiration I (cytochrome c)
BnaCnng12780D	aerobic respiration I (cytochrome c)
BnaCnng12960D	aerobic respiration I (cytochrome c)
BnaCnng13080D	aerobic respiration I (cytochrome c)
BnaCnng13090D	aerobic respiration I (cytochrome c)
BnaCnng16210D	aerobic respiration I (cytochrome c)
BnaCnng18330D	aerobic respiration I (cytochrome c)
BnaCnng22940D	aerobic respiration I (cytochrome c)
BnaCnng25040D	aerobic respiration I (cytochrome c)
BnaCnng40270D	aerobic respiration I (cytochrome c)
BnaCnng48520D	aerobic respiration I (cytochrome c)
BnaCnng48530D	aerobic respiration I (cytochrome c)
BnaCnng50110D	aerobic respiration I (cytochrome c)
BnaCnng51510D	aerobic respiration I (cytochrome c)
BnaCnng55730D	aerobic respiration I (cytochrome c)
BnaCnng60170D	aerobic respiration I (cytochrome c)
BnaCnng70500D	aerobic respiration I (cytochrome c)
BnaUnng03160D	aerobic respiration I (cytochrome c)
BnaA01g16040D	aerobic respiration I (cytochrome c)
BnaA01g16860D	aerobic respiration I (cytochrome c)
BnaA01g33220D	aerobic respiration I (cytochrome c)
BnaA01g34270D	aerobic respiration I (cytochrome c)
BnaA01g34280D	aerobic respiration I (cytochrome c)
BnaA01g37030D	aerobic respiration I (cytochrome c)
BnaA02g01620D	aerobic respiration I (cytochrome c)
BnaA02g01630D	aerobic respiration I (cytochrome c)
BnaA02g13090D	aerobic respiration I (cytochrome c)
BnaA02g15140D	aerobic respiration I (cytochrome c)
BnaA02g18190D	aerobic respiration I (cytochrome c)
BnaA02g28720D	aerobic respiration I (cytochrome c)
BnaA02g28880D	aerobic respiration I (cytochrome c)
BnaA03g01410D	aerobic respiration I (cytochrome c)
BnaA03g04320D	aerobic respiration I (cytochrome c)
BnaA03g04330D	aerobic respiration I (cytochrome c)
BnaA03g48980D	aerobic respiration I (cytochrome c)
BnaA04g28190D	aerobic respiration I (cytochrome c)
BnaA05g00300D	aerobic respiration I (cytochrome c)
BnaA05g15080D	aerobic respiration I (cytochrome c)
BnaA05g23320D	aerobic respiration I (cytochrome c)
BnaA05g23890D	aerobic respiration I (cytochrome c)
BnaA05g23900D	aerobic respiration I (cytochrome c)
BnaA05g23910D	aerobic respiration I (cytochrome c)
BnaA05g34150D	aerobic respiration I (cytochrome c)
BnaA06g02000D	aerobic respiration I (cytochrome c)
BnaA06g11220D	aerobic respiration I (cytochrome c)
BnaA06g13770D	aerobic respiration I (cytochrome c)
BnaA06g17010D	aerobic respiration I (cytochrome c)
BnaA06g25230D	aerobic respiration I (cytochrome c)
BnaA06g31790D	aerobic respiration I (cytochrome c)
BnaA06g32300D	aerobic respiration I (cytochrome c)
BnaA07g00250D	aerobic respiration I (cytochrome c)
BnaA07g10470D	aerobic respiration I (cytochrome c)
BnaA07g15090D	aerobic respiration I (cytochrome c)
BnaA07g19440D	aerobic respiration I (cytochrome c)
BnaA07g26340D	aerobic respiration I (cytochrome c)
BnaA07g28860D	aerobic respiration I (cytochrome c)
BnaA08g01750D	aerobic respiration I (cytochrome c)
BnaA08g02760D	aerobic respiration I (cytochrome c)
BnaA08g06780D	aerobic respiration I (cytochrome c)
BnaA08g14230D	aerobic respiration I (cytochrome c)
BnaA08g15810D	aerobic respiration I (cytochrome c)
BnaA08g20820D	aerobic respiration I (cytochrome c)
BnaA08g22010D	aerobic respiration I (cytochrome c)
BnaA09g01930D	aerobic respiration I (cytochrome c)
BnaA09g10240D	aerobic respiration I (cytochrome c)
BnaA09g40140D	aerobic respiration I (cytochrome c)
BnaA09g43790D	aerobic respiration I (cytochrome c)
BnaA09g50440D	aerobic respiration I (cytochrome c)
BnaA10g19910D	aerobic respiration I (cytochrome c)
BnaA10g22460D	aerobic respiration I (cytochrome c)
BnaAnng04660D	aerobic respiration I (cytochrome c)
BnaAnng22240D	aerobic respiration I (cytochrome c)
BnaAnng24670D	aerobic respiration I (cytochrome c)
BnaAnng26290D	aerobic respiration I (cytochrome c)
BnaAnng31790D	aerobic respiration I (cytochrome c)
BnaAnng38290D	aerobic respiration I (cytochrome c)
BnaC01g01190D	aerobic respiration I (cytochrome c)
BnaC01g19130D	aerobic respiration I (cytochrome c)
BnaC01g20600D	aerobic respiration I (cytochrome c)
BnaC01g26940D	aerobic respiration I (cytochrome c)
BnaC01g27090D	aerobic respiration I (cytochrome c)
BnaC01g27930D	aerobic respiration I (cytochrome c)
BnaC01g27940D	aerobic respiration I (cytochrome c)
BnaC01g27950D	aerobic respiration I (cytochrome c)
BnaC01g35930D	aerobic respiration I (cytochrome c)
BnaC01g35940D	aerobic respiration I (cytochrome c)
BnaC02g00790D	aerobic respiration I (cytochrome c)
BnaC02g04740D	aerobic respiration I (cytochrome c)
BnaC02g04750D	aerobic respiration I (cytochrome c)
BnaC02g18050D	aerobic respiration I (cytochrome c)
BnaC02g20220D	aerobic respiration I (cytochrome c)
BnaC02g31330D	aerobic respiration I (cytochrome c)
BnaC02g36780D	aerobic respiration I (cytochrome c)
BnaC02g43560D	aerobic respiration I (cytochrome c)
BnaC02g45730D	aerobic respiration I (cytochrome c)
BnaC03g01720D	aerobic respiration I (cytochrome c)
BnaC03g05860D	aerobic respiration I (cytochrome c)
BnaC03g05870D	aerobic respiration I (cytochrome c)
BnaC03g39200D	aerobic respiration I (cytochrome c)
BnaC03g39210D	aerobic respiration I (cytochrome c)
BnaC03g48410D	aerobic respiration I (cytochrome c)
BnaC03g53410D	aerobic respiration I (cytochrome c)
BnaC03g57320D	aerobic respiration I (cytochrome c)
BnaC03g61230D	aerobic respiration I (cytochrome c)
BnaC03g78020D	aerobic respiration I (cytochrome c)
BnaC04g00180D	aerobic respiration I (cytochrome c)
BnaC04g21290D	aerobic respiration I (cytochrome c)
BnaC04g21300D	aerobic respiration I (cytochrome c)
BnaC04g22240D	aerobic respiration I (cytochrome c)
BnaC04g42930D	aerobic respiration I (cytochrome c)
BnaC04g48350D	aerobic respiration I (cytochrome c)
BnaC05g12760D	aerobic respiration I (cytochrome c)
BnaC05g15190D	aerobic respiration I (cytochrome c)
BnaC05g17740D	aerobic respiration I (cytochrome c)
BnaC05g31310D	aerobic respiration I (cytochrome c)
BnaC05g36750D	aerobic respiration I (cytochrome c)
BnaC05g37710D	aerobic respiration I (cytochrome c)
BnaC05g37720D	aerobic respiration I (cytochrome c)
BnaC05g37930D	aerobic respiration I (cytochrome c)
BnaC05g37940D	aerobic respiration I (cytochrome c)
BnaC05g37950D	aerobic respiration I (cytochrome c)
BnaC05g48550D	aerobic respiration I (cytochrome c)
BnaC06g05100D	aerobic respiration I (cytochrome c)
BnaC06g09300D	aerobic respiration I (cytochrome c)
BnaC06g13120D	aerobic respiration I (cytochrome c)
BnaC06g18600D	aerobic respiration I (cytochrome c)
BnaC06g28440D	aerobic respiration I (cytochrome c)
BnaC06g31900D	aerobic respiration I (cytochrome c)
BnaC07g00570D	aerobic respiration I (cytochrome c)
BnaC07g13730D	aerobic respiration I (cytochrome c)
BnaC07g21920D	aerobic respiration I (cytochrome c)
BnaC07g21930D	aerobic respiration I (cytochrome c)
BnaC07g24100D	aerobic respiration I (cytochrome c)
BnaC07g24280D	aerobic respiration I (cytochrome c)
BnaC07g24820D	aerobic respiration I (cytochrome c)
BnaC07g33020D	aerobic respiration I (cytochrome c)
BnaC07g41190D	aerobic respiration I (cytochrome c)
BnaC08g05980D	aerobic respiration I (cytochrome c)
BnaC08g18870D	aerobic respiration I (cytochrome c)
BnaC08g32480D	aerobic respiration I (cytochrome c)
BnaC08g36360D	aerobic respiration I (cytochrome c)
BnaC09g01370D	aerobic respiration I (cytochrome c)
BnaC09g10400D	aerobic respiration I (cytochrome c)
BnaC09g16410D	aerobic respiration I (cytochrome c)
BnaC09g16420D	aerobic respiration I (cytochrome c)
BnaC09g16430D	aerobic respiration I (cytochrome c)
BnaC09g16580D	aerobic respiration I (cytochrome c)
BnaC09g26850D	aerobic respiration I (cytochrome c)
BnaC09g27560D	aerobic respiration I (cytochrome c)
BnaC09g27570D	aerobic respiration I (cytochrome c)
BnaC09g27580D	aerobic respiration I (cytochrome c)
BnaC09g29170D	aerobic respiration I (cytochrome c)
BnaC09g29180D	aerobic respiration I (cytochrome c)
BnaC09g29190D	aerobic respiration I (cytochrome c)
BnaC09g29300D	aerobic respiration I (cytochrome c)
BnaC09g43630D	aerobic respiration I (cytochrome c)
BnaC09g43660D	aerobic respiration I (cytochrome c)
BnaC09g47030D	aerobic respiration I (cytochrome c)
BnaCnng12400D	aerobic respiration I (cytochrome c)
BnaCnng12470D	aerobic respiration I (cytochrome c)
BnaCnng12480D	aerobic respiration I (cytochrome c)
BnaCnng12500D	aerobic respiration I (cytochrome c)
BnaCnng12520D	aerobic respiration I (cytochrome c)
BnaCnng12530D	aerobic respiration I (cytochrome c)
BnaCnng12690D	aerobic respiration I (cytochrome c)
BnaCnng12720D	aerobic respiration I (cytochrome c)
BnaCnng12790D	aerobic respiration I (cytochrome c)
BnaCnng12800D	aerobic respiration I (cytochrome c)
BnaCnng12810D	aerobic respiration I (cytochrome c)
BnaCnng12820D	aerobic respiration I (cytochrome c)
BnaCnng12830D	aerobic respiration I (cytochrome c)
BnaCnng12880D	aerobic respiration I (cytochrome c)
BnaCnng12970D	aerobic respiration I (cytochrome c)
BnaCnng13030D	aerobic respiration I (cytochrome c)
BnaCnng13120D	aerobic respiration I (cytochrome c)
BnaCnng23840D	aerobic respiration I (cytochrome c)
BnaCnng29060D	aerobic respiration I (cytochrome c)
BnaCnng37210D	aerobic respiration I (cytochrome c)
BnaCnng69260D	aerobic respiration I (cytochrome c)
BnaUnng00790D	aerobic respiration I (cytochrome c)
BnaUnng00800D	aerobic respiration I (cytochrome c)
BnaUnng01800D	aerobic respiration I (cytochrome c)
BnaUnng02370D	aerobic respiration I (cytochrome c)
BnaUnng03890D	aerobic respiration I (cytochrome c)
BnaUnng04710D	aerobic respiration I (cytochrome c)
BnaA01g10440D	aerobic respiration III (alternative oxidase pathway)
BnaA01g17350D	aerobic respiration III (alternative oxidase pathway)
BnaA01g30740D	aerobic respiration III (alternative oxidase pathway)
BnaA01g30750D	aerobic respiration III (alternative oxidase pathway)
BnaA02g10640D	aerobic respiration III (alternative oxidase pathway)
BnaA02g26170D	aerobic respiration III (alternative oxidase pathway)
BnaA02g33720D	aerobic respiration III (alternative oxidase pathway)
BnaA02g34680D	aerobic respiration III (alternative oxidase pathway)
BnaA02g34770D	aerobic respiration III (alternative oxidase pathway)
BnaA02g34960D	aerobic respiration III (alternative oxidase pathway)
BnaA03g03560D	aerobic respiration III (alternative oxidase pathway)
BnaA03g12510D	aerobic respiration III (alternative oxidase pathway)
BnaA03g14470D	aerobic respiration III (alternative oxidase pathway)
BnaA03g15340D	aerobic respiration III (alternative oxidase pathway)
BnaA03g19790D	aerobic respiration III (alternative oxidase pathway)
BnaA03g21380D	aerobic respiration III (alternative oxidase pathway)
BnaA03g21470D	aerobic respiration III (alternative oxidase pathway)
BnaA03g26110D	aerobic respiration III (alternative oxidase pathway)
BnaA03g31120D	aerobic respiration III (alternative oxidase pathway)
BnaA03g32180D	aerobic respiration III (alternative oxidase pathway)
BnaA03g42600D	aerobic respiration III (alternative oxidase pathway)
BnaA03g44420D	aerobic respiration III (alternative oxidase pathway)
BnaA03g55790D	aerobic respiration III (alternative oxidase pathway)
BnaA03g55800D	aerobic respiration III (alternative oxidase pathway)
BnaA03g58890D	aerobic respiration III (alternative oxidase pathway)
BnaA04g08090D	aerobic respiration III (alternative oxidase pathway)
BnaA04g15990D	aerobic respiration III (alternative oxidase pathway)
BnaA04g18250D	aerobic respiration III (alternative oxidase pathway)
BnaA04g24410D	aerobic respiration III (alternative oxidase pathway)
BnaA05g01340D	aerobic respiration III (alternative oxidase pathway)
BnaA05g01420D	aerobic respiration III (alternative oxidase pathway)
BnaA05g02740D	aerobic respiration III (alternative oxidase pathway)
BnaA05g11280D	aerobic respiration III (alternative oxidase pathway)
BnaA05g11290D	aerobic respiration III (alternative oxidase pathway)
BnaA05g17800D	aerobic respiration III (alternative oxidase pathway)
BnaA05g26780D	aerobic respiration III (alternative oxidase pathway)
BnaA05g29620D	aerobic respiration III (alternative oxidase pathway)
BnaA05g32350D	aerobic respiration III (alternative oxidase pathway)
BnaA06g04890D	aerobic respiration III (alternative oxidase pathway)
BnaA06g16370D	aerobic respiration III (alternative oxidase pathway)
BnaA06g17070D	aerobic respiration III (alternative oxidase pathway)
BnaA06g24940D	aerobic respiration III (alternative oxidase pathway)
BnaA06g32140D	aerobic respiration III (alternative oxidase pathway)
BnaA06g34370D	aerobic respiration III (alternative oxidase pathway)
BnaA06g39160D	aerobic respiration III (alternative oxidase pathway)
BnaA07g12560D	aerobic respiration III (alternative oxidase pathway)
BnaA07g13350D	aerobic respiration III (alternative oxidase pathway)
BnaA07g15100D	aerobic respiration III (alternative oxidase pathway)
BnaA07g33140D	aerobic respiration III (alternative oxidase pathway)
BnaA07g34580D	aerobic respiration III (alternative oxidase pathway)
BnaA07g37420D	aerobic respiration III (alternative oxidase pathway)
BnaA07g38480D	aerobic respiration III (alternative oxidase pathway)
BnaA08g03800D	aerobic respiration III (alternative oxidase pathway)
BnaA08g03970D	aerobic respiration III (alternative oxidase pathway)
BnaA08g03980D	aerobic respiration III (alternative oxidase pathway)
BnaA08g26910D	aerobic respiration III (alternative oxidase pathway)
BnaA08g27970D	aerobic respiration III (alternative oxidase pathway)
BnaA08g30400D	aerobic respiration III (alternative oxidase pathway)
BnaA09g00900D	aerobic respiration III (alternative oxidase pathway)
BnaA09g02000D	aerobic respiration III (alternative oxidase pathway)
BnaA09g06620D	aerobic respiration III (alternative oxidase pathway)
BnaA09g07280D	aerobic respiration III (alternative oxidase pathway)
BnaA09g52600D	aerobic respiration III (alternative oxidase pathway)
BnaA10g02770D	aerobic respiration III (alternative oxidase pathway)
BnaA10g05140D	aerobic respiration III (alternative oxidase pathway)
BnaA10g06250D	aerobic respiration III (alternative oxidase pathway)
BnaA10g20810D	aerobic respiration III (alternative oxidase pathway)
BnaA10g22920D	aerobic respiration III (alternative oxidase pathway)
BnaAnng12260D	aerobic respiration III (alternative oxidase pathway)
BnaAnng38880D	aerobic respiration III (alternative oxidase pathway)
BnaC01g26880D	aerobic respiration III (alternative oxidase pathway)
BnaC01g26980D	aerobic respiration III (alternative oxidase pathway)
BnaC01g39460D	aerobic respiration III (alternative oxidase pathway)
BnaC02g01080D	aerobic respiration III (alternative oxidase pathway)
BnaC02g14930D	aerobic respiration III (alternative oxidase pathway)
BnaC02g27030D	aerobic respiration III (alternative oxidase pathway)
BnaC02g34290D	aerobic respiration III (alternative oxidase pathway)
BnaC02g42540D	aerobic respiration III (alternative oxidase pathway)
BnaC02g43980D	aerobic respiration III (alternative oxidase pathway)
BnaC02g48920D	aerobic respiration III (alternative oxidase pathway)
BnaC03g03630D	aerobic respiration III (alternative oxidase pathway)
BnaC03g03640D	aerobic respiration III (alternative oxidase pathway)
BnaC03g05050D	aerobic respiration III (alternative oxidase pathway)
BnaC03g15390D	aerobic respiration III (alternative oxidase pathway)
BnaC03g17510D	aerobic respiration III (alternative oxidase pathway)
BnaC03g18550D	aerobic respiration III (alternative oxidase pathway)
BnaC03g25770D	aerobic respiration III (alternative oxidase pathway)
BnaC03g25850D	aerobic respiration III (alternative oxidase pathway)
BnaC03g30840D	aerobic respiration III (alternative oxidase pathway)
BnaC03g36460D	aerobic respiration III (alternative oxidase pathway)
BnaC03g37470D	aerobic respiration III (alternative oxidase pathway)
BnaC03g48640D	aerobic respiration III (alternative oxidase pathway)
BnaC03g50760D	aerobic respiration III (alternative oxidase pathway)
BnaC03g53440D	aerobic respiration III (alternative oxidase pathway)
BnaC03g57270D	aerobic respiration III (alternative oxidase pathway)
BnaC03g63730D	aerobic respiration III (alternative oxidase pathway)
BnaC04g01200D	aerobic respiration III (alternative oxidase pathway)
BnaC04g02600D	aerobic respiration III (alternative oxidase pathway)
BnaC04g13110D	aerobic respiration III (alternative oxidase pathway)
BnaC04g16640D	aerobic respiration III (alternative oxidase pathway)
BnaC04g39270D	aerobic respiration III (alternative oxidase pathway)
BnaC04g42330D	aerobic respiration III (alternative oxidase pathway)
BnaC04g48210D	aerobic respiration III (alternative oxidase pathway)
BnaC04g49930D	aerobic respiration III (alternative oxidase pathway)
BnaC04g55940D	aerobic respiration III (alternative oxidase pathway)
BnaC05g06140D	aerobic respiration III (alternative oxidase pathway)
BnaC05g40800D	aerobic respiration III (alternative oxidase pathway)
BnaC05g43940D	aerobic respiration III (alternative oxidase pathway)
BnaC05g49030D	aerobic respiration III (alternative oxidase pathway)
BnaC06g00070D	aerobic respiration III (alternative oxidase pathway)
BnaC06g13130D	aerobic respiration III (alternative oxidase pathway)
BnaC06g39420D	aerobic respiration III (alternative oxidase pathway)
BnaC07g16540D	aerobic respiration III (alternative oxidase pathway)
BnaC07g16720D	aerobic respiration III (alternative oxidase pathway)
BnaC07g21440D	aerobic respiration III (alternative oxidase pathway)
BnaC07g33700D	aerobic respiration III (alternative oxidase pathway)
BnaC07g36260D	aerobic respiration III (alternative oxidase pathway)
BnaC08g00780D	aerobic respiration III (alternative oxidase pathway)
BnaC08g04470D	aerobic respiration III (alternative oxidase pathway)
BnaC08g04620D	aerobic respiration III (alternative oxidase pathway)
BnaC08g05530D	aerobic respiration III (alternative oxidase pathway)
BnaC08g13570D	aerobic respiration III (alternative oxidase pathway)
BnaC08g20390D	aerobic respiration III (alternative oxidase pathway)
BnaC09g00030D	aerobic respiration III (alternative oxidase pathway)
BnaC09g01430D	aerobic respiration III (alternative oxidase pathway)
BnaC09g07160D	aerobic respiration III (alternative oxidase pathway)
BnaC09g07770D	aerobic respiration III (alternative oxidase pathway)
BnaC09g07800D	aerobic respiration III (alternative oxidase pathway)
BnaC09g20920D	aerobic respiration III (alternative oxidase pathway)
BnaC09g28890D	aerobic respiration III (alternative oxidase pathway)
BnaC09g44810D	aerobic respiration III (alternative oxidase pathway)
BnaC09g47460D	aerobic respiration III (alternative oxidase pathway)
BnaCnng06230D	aerobic respiration III (alternative oxidase pathway)
BnaCnng12960D	aerobic respiration III (alternative oxidase pathway)
BnaCnng13080D	aerobic respiration III (alternative oxidase pathway)
BnaCnng13090D	aerobic respiration III (alternative oxidase pathway)
BnaCnng16210D	aerobic respiration III (alternative oxidase pathway)
BnaCnng18330D	aerobic respiration III (alternative oxidase pathway)
BnaCnng22940D	aerobic respiration III (alternative oxidase pathway)
BnaCnng25040D	aerobic respiration III (alternative oxidase pathway)
BnaCnng40270D	aerobic respiration III (alternative oxidase pathway)
BnaCnng48520D	aerobic respiration III (alternative oxidase pathway)
BnaCnng48530D	aerobic respiration III (alternative oxidase pathway)
BnaCnng50110D	aerobic respiration III (alternative oxidase pathway)
BnaCnng51510D	aerobic respiration III (alternative oxidase pathway)
BnaCnng55730D	aerobic respiration III (alternative oxidase pathway)
BnaCnng70500D	aerobic respiration III (alternative oxidase pathway)
BnaUnng03160D	aerobic respiration III (alternative oxidase pathway)
BnaA01g12080D	aerobic respiration III (alternative oxidase pathway)
BnaA01g16040D	aerobic respiration III (alternative oxidase pathway)
BnaA01g24740D	aerobic respiration III (alternative oxidase pathway)
BnaA01g34270D	aerobic respiration III (alternative oxidase pathway)
BnaA01g34280D	aerobic respiration III (alternative oxidase pathway)
BnaA02g13090D	aerobic respiration III (alternative oxidase pathway)
BnaA02g15140D	aerobic respiration III (alternative oxidase pathway)
BnaA02g18190D	aerobic respiration III (alternative oxidase pathway)
BnaA02g28880D	aerobic respiration III (alternative oxidase pathway)
BnaA03g01410D	aerobic respiration III (alternative oxidase pathway)
BnaA03g36620D	aerobic respiration III (alternative oxidase pathway)
BnaA03g45220D	aerobic respiration III (alternative oxidase pathway)
BnaA05g00300D	aerobic respiration III (alternative oxidase pathway)
BnaA05g17260D	aerobic respiration III (alternative oxidase pathway)
BnaA05g35970D	aerobic respiration III (alternative oxidase pathway)
BnaA06g11220D	aerobic respiration III (alternative oxidase pathway)
BnaA06g13770D	aerobic respiration III (alternative oxidase pathway)
BnaA06g17010D	aerobic respiration III (alternative oxidase pathway)
BnaA06g25230D	aerobic respiration III (alternative oxidase pathway)
BnaA06g31790D	aerobic respiration III (alternative oxidase pathway)
BnaA07g00250D	aerobic respiration III (alternative oxidase pathway)
BnaA07g15090D	aerobic respiration III (alternative oxidase pathway)
BnaA07g19440D	aerobic respiration III (alternative oxidase pathway)
BnaA07g26340D	aerobic respiration III (alternative oxidase pathway)
BnaA07g28860D	aerobic respiration III (alternative oxidase pathway)
BnaA08g14230D	aerobic respiration III (alternative oxidase pathway)
BnaA08g22010D	aerobic respiration III (alternative oxidase pathway)
BnaA09g06750D	aerobic respiration III (alternative oxidase pathway)
BnaA09g10240D	aerobic respiration III (alternative oxidase pathway)
BnaA09g40140D	aerobic respiration III (alternative oxidase pathway)
BnaA09g43790D	aerobic respiration III (alternative oxidase pathway)
BnaA09g50440D	aerobic respiration III (alternative oxidase pathway)
BnaA10g22460D	aerobic respiration III (alternative oxidase pathway)
BnaAnng04660D	aerobic respiration III (alternative oxidase pathway)
BnaAnng22240D	aerobic respiration III (alternative oxidase pathway)
BnaAnng24670D	aerobic respiration III (alternative oxidase pathway)
BnaC01g13770D	aerobic respiration III (alternative oxidase pathway)
BnaC01g19130D	aerobic respiration III (alternative oxidase pathway)
BnaC01g26940D	aerobic respiration III (alternative oxidase pathway)
BnaC01g27930D	aerobic respiration III (alternative oxidase pathway)
BnaC01g27940D	aerobic respiration III (alternative oxidase pathway)
BnaC01g27950D	aerobic respiration III (alternative oxidase pathway)
BnaC01g31620D	aerobic respiration III (alternative oxidase pathway)
BnaC02g00790D	aerobic respiration III (alternative oxidase pathway)
BnaC02g18050D	aerobic respiration III (alternative oxidase pathway)
BnaC02g20220D	aerobic respiration III (alternative oxidase pathway)
BnaC02g31330D	aerobic respiration III (alternative oxidase pathway)
BnaC02g43560D	aerobic respiration III (alternative oxidase pathway)
BnaC02g45730D	aerobic respiration III (alternative oxidase pathway)
BnaC03g01720D	aerobic respiration III (alternative oxidase pathway)
BnaC03g48410D	aerobic respiration III (alternative oxidase pathway)
BnaC03g53410D	aerobic respiration III (alternative oxidase pathway)
BnaC03g57320D	aerobic respiration III (alternative oxidase pathway)
BnaC04g00180D	aerobic respiration III (alternative oxidase pathway)
BnaC04g42930D	aerobic respiration III (alternative oxidase pathway)
BnaC04g48350D	aerobic respiration III (alternative oxidase pathway)
BnaC05g12760D	aerobic respiration III (alternative oxidase pathway)
BnaC05g15190D	aerobic respiration III (alternative oxidase pathway)
BnaC05g30210D	aerobic respiration III (alternative oxidase pathway)
BnaC05g37930D	aerobic respiration III (alternative oxidase pathway)
BnaC05g37940D	aerobic respiration III (alternative oxidase pathway)
BnaC05g37950D	aerobic respiration III (alternative oxidase pathway)
BnaC06g13120D	aerobic respiration III (alternative oxidase pathway)
BnaC06g18600D	aerobic respiration III (alternative oxidase pathway)
BnaC06g28440D	aerobic respiration III (alternative oxidase pathway)
BnaC06g31900D	aerobic respiration III (alternative oxidase pathway)
BnaC07g00570D	aerobic respiration III (alternative oxidase pathway)
BnaC07g21920D	aerobic respiration III (alternative oxidase pathway)
BnaC07g21930D	aerobic respiration III (alternative oxidase pathway)
BnaC07g24280D	aerobic respiration III (alternative oxidase pathway)
BnaC07g24820D	aerobic respiration III (alternative oxidase pathway)
BnaC07g33020D	aerobic respiration III (alternative oxidase pathway)
BnaC07g37180D	aerobic respiration III (alternative oxidase pathway)
BnaC08g18870D	aerobic respiration III (alternative oxidase pathway)
BnaC08g32480D	aerobic respiration III (alternative oxidase pathway)
BnaC08g36360D	aerobic respiration III (alternative oxidase pathway)
BnaC09g06270D	aerobic respiration III (alternative oxidase pathway)
BnaC09g10400D	aerobic respiration III (alternative oxidase pathway)
BnaC09g16410D	aerobic respiration III (alternative oxidase pathway)
BnaC09g16420D	aerobic respiration III (alternative oxidase pathway)
BnaC09g16430D	aerobic respiration III (alternative oxidase pathway)
BnaC09g16580D	aerobic respiration III (alternative oxidase pathway)
BnaC09g26850D	aerobic respiration III (alternative oxidase pathway)
BnaC09g27560D	aerobic respiration III (alternative oxidase pathway)
BnaC09g27570D	aerobic respiration III (alternative oxidase pathway)
BnaC09g27580D	aerobic respiration III (alternative oxidase pathway)
BnaC09g29170D	aerobic respiration III (alternative oxidase pathway)
BnaC09g29180D	aerobic respiration III (alternative oxidase pathway)
BnaC09g29190D	aerobic respiration III (alternative oxidase pathway)
BnaC09g29300D	aerobic respiration III (alternative oxidase pathway)
BnaC09g47030D	aerobic respiration III (alternative oxidase pathway)
BnaCnng12400D	aerobic respiration III (alternative oxidase pathway)
BnaCnng12470D	aerobic respiration III (alternative oxidase pathway)
BnaCnng12500D	aerobic respiration III (alternative oxidase pathway)
BnaCnng12520D	aerobic respiration III (alternative oxidase pathway)
BnaCnng12530D	aerobic respiration III (alternative oxidase pathway)
BnaCnng12690D	aerobic respiration III (alternative oxidase pathway)
BnaCnng12800D	aerobic respiration III (alternative oxidase pathway)
BnaCnng12810D	aerobic respiration III (alternative oxidase pathway)
BnaCnng12820D	aerobic respiration III (alternative oxidase pathway)
BnaCnng12830D	aerobic respiration III (alternative oxidase pathway)
BnaCnng12880D	aerobic respiration III (alternative oxidase pathway)
BnaCnng12970D	aerobic respiration III (alternative oxidase pathway)
BnaCnng13030D	aerobic respiration III (alternative oxidase pathway)
BnaCnng13120D	aerobic respiration III (alternative oxidase pathway)
BnaCnng23840D	aerobic respiration III (alternative oxidase pathway)
BnaCnng37210D	aerobic respiration III (alternative oxidase pathway)
BnaCnng60000D	aerobic respiration III (alternative oxidase pathway)
BnaCnng63430D	aerobic respiration III (alternative oxidase pathway)
BnaUnng00790D	aerobic respiration III (alternative oxidase pathway)
BnaUnng00800D	aerobic respiration III (alternative oxidase pathway)
BnaUnng01800D	aerobic respiration III (alternative oxidase pathway)
BnaUnng02370D	aerobic respiration III (alternative oxidase pathway)
BnaA04g10260D	ajugose biosynthesis I (galactinol-dependent)
BnaC04g56100D	ajugose biosynthesis I (galactinol-dependent)
BnaAnng06130D	ajugose biosynthesis II (galactinol-independent)
BnaC02g01150D	ajugose biosynthesis II (galactinol-independent)
BnaC03g03530D	ajugose biosynthesis II (galactinol-independent)
BnaCnng62740D	ajugose biosynthesis II (galactinol-independent)
BnaA02g14990D	alanine biosynthesis II
BnaA06g11610D	alanine biosynthesis II
BnaA06g28760D	alanine biosynthesis II
BnaA07g10010D	alanine biosynthesis II
BnaA07g10020D	alanine biosynthesis II
BnaA07g23110D	alanine biosynthesis II
BnaA07g23120D	alanine biosynthesis II
BnaA08g20540D	alanine biosynthesis II
BnaA08g23190D	alanine biosynthesis II
BnaA09g31220D	alanine biosynthesis II
BnaA09g45030D	alanine biosynthesis II
BnaAnng22030D	alanine biosynthesis II
BnaAnng22040D	alanine biosynthesis II
BnaAnng22050D	alanine biosynthesis II
BnaC01g29390D	alanine biosynthesis II
BnaC02g15710D	alanine biosynthesis II
BnaC02g19980D	alanine biosynthesis II
BnaC03g61900D	alanine biosynthesis II
BnaC05g13450D	alanine biosynthesis II
BnaC05g18600D	alanine biosynthesis II
BnaC06g24380D	alanine biosynthesis II
BnaC06g38550D	alanine biosynthesis II
BnaC06g43710D	alanine biosynthesis II
BnaC06g43720D	alanine biosynthesis II
BnaC07g13140D	alanine biosynthesis II
BnaC08g06270D	alanine biosynthesis II
BnaC08g17310D	alanine biosynthesis II
BnaC08g17320D	alanine biosynthesis II
BnaC08g37860D	alanine biosynthesis II
BnaC09g17360D	alanine biosynthesis II
BnaCnng40560D	alanine biosynthesis II
BnaA05g15440D	alanine biosynthesis III
BnaA06g24670D	alanine biosynthesis III
BnaA08g29550D	alanine biosynthesis III
BnaA09g07180D	alanine biosynthesis III
BnaC01g10410D	alanine biosynthesis III
BnaC02g09430D	alanine biosynthesis III
BnaC03g68890D	alanine biosynthesis III
BnaC03g68910D	alanine biosynthesis III
BnaC03g68920D	alanine biosynthesis III
BnaC05g06150D	alanine biosynthesis III
BnaC05g27190D	alanine biosynthesis III
BnaC09g50970D	alanine biosynthesis III
BnaCnng13300D	alanine biosynthesis III
BnaA03g02040D	alanine degradation II (to D-lactate)
BnaA10g16660D	alanine degradation II (to D-lactate)
BnaA10g23880D	alanine degradation II (to D-lactate)
BnaAnng13720D	alanine degradation II (to D-lactate)
BnaC02g01610D	alanine degradation II (to D-lactate)
BnaC03g03050D	alanine degradation II (to D-lactate)
BnaC05g31580D	alanine degradation II (to D-lactate)
BnaC09g03800D	alanine degradation II (to D-lactate)
BnaC09g39680D	alanine degradation II (to D-lactate)
BnaC09g47860D	alanine degradation II (to D-lactate)
BnaA01g33880D	alanine degradation II (to D-lactate)
BnaA02g14990D	alanine degradation II (to D-lactate)
BnaA05g37230D	alanine degradation II (to D-lactate)
BnaA06g11610D	alanine degradation II (to D-lactate)
BnaA06g28760D	alanine degradation II (to D-lactate)
BnaA07g10010D	alanine degradation II (to D-lactate)
BnaA07g10020D	alanine degradation II (to D-lactate)
BnaA07g23110D	alanine degradation II (to D-lactate)
BnaA07g23120D	alanine degradation II (to D-lactate)
BnaA08g20540D	alanine degradation II (to D-lactate)
BnaA08g23190D	alanine degradation II (to D-lactate)
BnaA09g31220D	alanine degradation II (to D-lactate)
BnaA09g45030D	alanine degradation II (to D-lactate)
BnaAnng22030D	alanine degradation II (to D-lactate)
BnaAnng22040D	alanine degradation II (to D-lactate)
BnaAnng22050D	alanine degradation II (to D-lactate)
BnaC01g29390D	alanine degradation II (to D-lactate)
BnaC01g40390D	alanine degradation II (to D-lactate)
BnaC02g15710D	alanine degradation II (to D-lactate)
BnaC02g19980D	alanine degradation II (to D-lactate)
BnaC03g61900D	alanine degradation II (to D-lactate)
BnaC05g13450D	alanine degradation II (to D-lactate)
BnaC05g18600D	alanine degradation II (to D-lactate)
BnaC05g47630D	alanine degradation II (to D-lactate)
BnaC05g47670D	alanine degradation II (to D-lactate)
BnaC06g24380D	alanine degradation II (to D-lactate)
BnaC06g38550D	alanine degradation II (to D-lactate)
BnaC06g43710D	alanine degradation II (to D-lactate)
BnaC06g43720D	alanine degradation II (to D-lactate)
BnaC07g13140D	alanine degradation II (to D-lactate)
BnaC08g06270D	alanine degradation II (to D-lactate)
BnaC08g17310D	alanine degradation II (to D-lactate)
BnaC08g17320D	alanine degradation II (to D-lactate)
BnaC08g37860D	alanine degradation II (to D-lactate)
BnaC09g17360D	alanine degradation II (to D-lactate)
BnaCnng40560D	alanine degradation II (to D-lactate)
BnaA02g14990D	alanine degradation III
BnaA06g11610D	alanine degradation III
BnaA06g28760D	alanine degradation III
BnaA07g10010D	alanine degradation III
BnaA07g10020D	alanine degradation III
BnaA07g23110D	alanine degradation III
BnaA07g23120D	alanine degradation III
BnaA08g20540D	alanine degradation III
BnaA08g23190D	alanine degradation III
BnaA09g31220D	alanine degradation III
BnaA09g45030D	alanine degradation III
BnaAnng22030D	alanine degradation III
BnaAnng22040D	alanine degradation III
BnaAnng22050D	alanine degradation III
BnaC01g29390D	alanine degradation III
BnaC02g15710D	alanine degradation III
BnaC02g19980D	alanine degradation III
BnaC03g61900D	alanine degradation III
BnaC05g13450D	alanine degradation III
BnaC05g18600D	alanine degradation III
BnaC06g24380D	alanine degradation III
BnaC06g38550D	alanine degradation III
BnaC06g43710D	alanine degradation III
BnaC06g43720D	alanine degradation III
BnaC07g13140D	alanine degradation III
BnaC08g06270D	alanine degradation III
BnaC08g17310D	alanine degradation III
BnaC08g17320D	alanine degradation III
BnaC08g37860D	alanine degradation III
BnaC09g17360D	alanine degradation III
BnaCnng40560D	alanine degradation III
BnaA02g02020D	aliphatic glucosinolate biosynthesis, side chain elongation cycle
BnaA02g19640D	aliphatic glucosinolate biosynthesis, side chain elongation cycle
BnaA02g19650D	aliphatic glucosinolate biosynthesis, side chain elongation cycle
BnaA02g19670D	aliphatic glucosinolate biosynthesis, side chain elongation cycle
BnaA02g20830D	aliphatic glucosinolate biosynthesis, side chain elongation cycle
BnaA04g06890D	aliphatic glucosinolate biosynthesis, side chain elongation cycle
BnaA05g34460D	aliphatic glucosinolate biosynthesis, side chain elongation cycle
BnaA07g35490D	aliphatic glucosinolate biosynthesis, side chain elongation cycle
BnaA08g05070D	aliphatic glucosinolate biosynthesis, side chain elongation cycle
BnaC01g24070D	aliphatic glucosinolate biosynthesis, side chain elongation cycle
BnaC02g22980D	aliphatic glucosinolate biosynthesis, side chain elongation cycle
BnaC02g22990D	aliphatic glucosinolate biosynthesis, side chain elongation cycle
BnaC02g23010D	aliphatic glucosinolate biosynthesis, side chain elongation cycle
BnaC02g26810D	aliphatic glucosinolate biosynthesis, side chain elongation cycle
BnaC04g52970D	aliphatic glucosinolate biosynthesis, side chain elongation cycle
BnaC06g15430D	aliphatic glucosinolate biosynthesis, side chain elongation cycle
BnaC06g40420D	aliphatic glucosinolate biosynthesis, side chain elongation cycle
BnaC08g47120D	aliphatic glucosinolate biosynthesis, side chain elongation cycle
BnaC09g05620D	aliphatic glucosinolate biosynthesis, side chain elongation cycle
BnaC09g08140D	aliphatic glucosinolate biosynthesis, side chain elongation cycle
BnaCnng15040D	aliphatic glucosinolate biosynthesis, side chain elongation cycle
BnaCnng52770D	aliphatic glucosinolate biosynthesis, side chain elongation cycle
BnaCnng64850D	aliphatic glucosinolate biosynthesis, side chain elongation cycle
BnaA02g20840D	aliphatic glucosinolate biosynthesis, side chain elongation cycle
BnaA02g33040D	aliphatic glucosinolate biosynthesis, side chain elongation cycle
BnaA02g36320D	aliphatic glucosinolate biosynthesis, side chain elongation cycle
BnaA02g36350D	aliphatic glucosinolate biosynthesis, side chain elongation cycle
BnaA03g39680D	aliphatic glucosinolate biosynthesis, side chain elongation cycle
BnaA03g39700D	aliphatic glucosinolate biosynthesis, side chain elongation cycle
BnaA03g39710D	aliphatic glucosinolate biosynthesis, side chain elongation cycle
BnaA03g39720D	aliphatic glucosinolate biosynthesis, side chain elongation cycle
BnaA04g20510D	aliphatic glucosinolate biosynthesis, side chain elongation cycle
BnaAnng06570D	aliphatic glucosinolate biosynthesis, side chain elongation cycle
BnaAnng23360D	aliphatic glucosinolate biosynthesis, side chain elongation cycle
BnaC01g24060D	aliphatic glucosinolate biosynthesis, side chain elongation cycle
BnaC01g24080D	aliphatic glucosinolate biosynthesis, side chain elongation cycle
BnaC01g24090D	aliphatic glucosinolate biosynthesis, side chain elongation cycle
BnaC02g27590D	aliphatic glucosinolate biosynthesis, side chain elongation cycle
BnaC02g41790D	aliphatic glucosinolate biosynthesis, side chain elongation cycle
BnaCnng21190D	aliphatic glucosinolate biosynthesis, side chain elongation cycle
BnaA01g01360D	alkane oxidation
BnaA01g02880D	alkane oxidation
BnaA03g37390D	alkane oxidation
BnaA03g50730D	alkane oxidation
BnaA03g59170D	alkane oxidation
BnaA05g30730D	alkane oxidation
[truncated: 21,202 more rows]
