# Supplementary material for: SeqEnrich: A tool to predict transcription factor networks from co-expressed Arabidopsis and Brassica napus gene sets
Source: PLoS One. 2017 Jun 2;12(6):e0178256. doi: 10.1371/journal.pone.0178256 (PMC5456048; doi:10.1371/journal.pone.0178256)
Supplement: S2 File — Updated versions of the SeqEnrich source code will be deposited as they become available at the SourceForge open-source repository (https://sourceforge.net/). (ZIP) [file pone.0178256.s002.zip › seqenrich_src/Database/brassica/BnapusMotifArray.txt]

	CACMTRAH	WGATATTW	ABYWTAKDWTA	MMAGCTGKCA	HNRSCTGKMW	HVVTGAYRTVD	TTTTCA	RYCGACW	WHWHTGTTK	WHNNDAKATTCY	AVYDNCAGTT	RRYYRYRGTTW	VCRSCRMV	WAACSGT	VCCGACMD	CAGCA	YCACCGHC	MHGTCW	YRWHDD	MCAMAARWRG	BRCCTAAC	RGAATMTWNND	YWBHNHYAST	YMATCATTRYHW	VDHVCGSV	YKMCACGTSDNH	RMCKNMMYYRR	CMACTTGCH	HYAGCTGKMR	YGMCACGTSDBM	DDDRKMGCCAAA	DNCMACTTG	HRCCYNSAKHDNRW	CATCATCATCWT	DDNRYRATSATKR	DYACGBMWBY	HKGCGGCKVHD	ATGTCGRYRD	CKBNDHHNHCGSCR	SCGANAAWNYCGS	BRCCWAAY	RDWYHNNAKATWC	CAAGTCAT	WDVCGTR	HTCACCA	DYYDCCRHC	WYHWCHTYHWC	DCATTWAWTRH	YGKCYWGRTWCA
BNAA01G00020D	0	0	0	0	0	0	1	0	1	0	0	0	0	1	0	0	0	1	66	0	0	0	2	0	1	0	0	0	0	0	0	0	0	0	1	0	0	0	0	0	1	0	0	0	0	1	2	0	0
BNAA01G00030D	0	0	1	0	0	0	1	0	2	0	0	0	2	0	0	0	1	2	103	0	0	0	3	0	3	0	1	0	0	0	0	0	0	0	0	1	0	0	0	0	0	0	0	0	0	1	0	0	0
BNAA01G00040D	1	0	0	0	0	0	0	0	1	0	0	0	1	0	0	0	0	2	110	0	0	0	2	0	1	0	0	0	0	0	0	0	0	0	0	0	0	0	0	0	1	0	0	1	0	0	0	0	0
BNAA01G00050D	0	0	0	0	1	1	1	0	1	1	0	0	0	0	0	0	0	1	84	0	0	0	2	0	0	0	0	0	0	0	0	1	0	0	1	1	0	0	0	0	1	2	0	4	1	0	0	0	0
BNAA01G00060D	0	0	0	0	0	0	0	0	1	0	0	0	1	0	0	1	0	4	91	1	0	0	1	0	1	0	0	0	0	0	0	0	0	0	0	0	0	0	0	0	1	0	0	2	0	0	2	0	0
BNAA01G00070D	0	0	1	0	1	0	1	0	1	0	0	0	2	0	0	0	0	1	97	0	0	0	3	0	0	0	0	0	0	0	0	0	0	0	0	0	0	0	0	0	1	0	0	0	0	3	1	2	0
BNAA01G00080D	0	0	0	0	0	0	0	0	0	0	0	1	1	0	0	1	0	1	84	0	0	0	1	0	2	1	0	0	0	1	0	0	0	0	0	0	0	0	0	0	0	0	0	2	0	0	0	0	0
BNAA01G00090D	0	1	1	0	1	0	1	1	1	0	0	0	0	0	1	0	1	2	105	0	0	0	3	0	0	0	0	0	0	0	0	0	0	0	0	1	0	0	0	0	0	0	0	1	0	1	1	0	0
BNAA01G00100D	0	0	0	0	0	2	2	1	1	2	0	0	1	0	1	1	0	1	101	0	0	1	7	0	1	0	0	1	0	0	0	1	0	0	0	1	0	0	0	0	0	0	0	2	0	0	2	0	0
BNAA01G00110D	0	2	0	0	0	0	3	0	1	0	0	0	0	0	0	1	0	3	121	0	0	0	0	0	1	0	0	0	0	0	0	1	0	0	0	1	0	0	0	0	0	0	0	5	0	0	0	0	0
BNAA01G00120D	2	0	1	0	0	0	0	0	0	0	0	0	0	0	0	1	0	4	113	0	0	0	1	0	1	0	2	0	0	0	0	0	0	0	0	0	0	0	1	0	0	0	0	0	0	0	3	0	0
BNAA01G00130D	1	0	0	0	0	0	1	0	0	0	0	0	0	0	0	0	0	4	94	0	0	0	1	0	1	0	0	0	0	0	0	0	1	0	0	0	0	0	0	0	0	0	0	1	0	1	0	0	0
BNAA01G00140D	0	1	0	0	0	0	1	0	3	0	0	0	1	0	0	0	0	0	111	0	0	0	5	0	1	1	0	0	0	0	0	0	0	0	0	0	0	0	1	0	0	0	0	0	0	1	2	0	0
BNAA01G00150D	0	0	2	0	0	0	2	2	0	0	0	0	1	0	0	0	0	5	102	0	0	0	3	0	0	0	0	0	0	0	0	0	0	0	0	0	0	0	0	0	1	0	0	1	0	0	0	0	0
BNAA01G00160D	1	0	0	0	0	1	1	0	0	0	0	0	0	0	0	0	0	4	90	0	0	0	7	0	1	1	0	0	0	0	0	0	0	0	0	0	0	0	0	0	0	0	0	0	0	0	2	0	0
BNAA01G00170D	0	0	2	0	0	1	0	0	2	0	0	0	1	0	0	1	0	0	97	0	0	0	3	0	3	0	1	0	0	0	0	0	0	0	0	0	0	0	0	0	0	1	0	1	0	0	2	0	0
BNAA01G00180D	0	0	0	0	0	0	1	0	1	0	0	0	1	0	0	1	0	4	73	0	0	0	2	0	0	0	0	0	0	0	0	0	0	0	0	0	0	0	0	0	0	1	0	0	0	0	0	0	0
BNAA01G00190D	0	0	0	0	0	1	0	0	1	1	0	0	2	1	0	1	0	3	67	0	0	0	1	0	2	0	0	0	0	0	0	0	0	0	0	1	0	0	0	0	0	0	0	0	0	1	2	0	0
BNAA01G00200D	0	0	1	0	0	1	3	0	1	0	0	0	0	0	0	1	0	2	108	1	0	0	1	0	1	0	0	0	0	0	0	0	0	0	0	0	0	0	0	0	0	1	0	1	0	1	0	0	0
BNAA01G00210D	0	0	0	0	0	0	2	0	1	0	0	2	1	0	0	1	0	2	98	0	0	0	0	0	2	0	0	0	0	0	0	2	0	0	0	0	0	0	0	0	0	0	0	1	0	0	1	0	0
BNAA01G00220D	0	1	1	0	0	0	1	0	0	0	0	0	0	0	0	0	0	1	96	1	0	0	2	0	1	0	0	0	0	0	0	0	0	0	0	0	0	0	0	0	0	0	0	0	1	0	0	0	0
BNAA01G00230D	0	1	1	0	0	0	0	0	2	1	0	0	0	0	0	0	0	2	86	1	0	1	3	0	1	0	0	0	0	0	0	0	0	0	0	0	0	0	0	0	0	0	0	0	0	1	1	0	0
BNAA01G00240D	0	0	0	0	0	0	0	0	1	0	1	1	0	1	0	0	0	1	99	0	0	0	4	0	4	0	0	0	0	0	0	0	0	0	0	0	0	0	0	0	0	0	0	2	0	0	1	0	0
BNAA01G00250D	0	0	1	0	0	0	2	0	1	1	1	0	0	0	1	0	0	4	106	0	0	1	5	0	1	0	0	0	0	0	0	0	0	0	0	0	0	0	0	0	0	0	1	1	0	1	2	0	0
BNAA01G00260D	0	0	0	0	0	0	1	0	1	0	0	0	0	1	0	0	0	0	106	0	0	0	6	0	0	1	0	0	0	0	0	0	0	0	0	0	0	0	0	0	1	0	0	0	0	0	0	0	0
BNAA01G00270D	0	0	0	0	0	0	2	2	4	0	1	0	0	0	0	1	0	3	98	0	0	0	3	0	1	0	0	0	0	0	0	0	0	0	0	1	0	0	0	0	0	0	0	3	0	0	1	1	0
BNAA01G00280D	0	0	1	0	0	0	1	1	3	0	0	0	0	0	0	0	0	1	105	0	0	0	1	0	3	0	1	0	0	0	0	0	0	0	0	0	0	0	0	0	0	0	0	1	0	0	4	0	0
BNAA01G00290D	0	1	0	0	0	0	1	0	3	0	0	0	0	0	0	0	0	2	103	0	0	1	3	0	0	0	0	0	0	0	0	0	0	0	0	1	0	0	0	0	0	0	0	4	0	0	0	0	0
BNAA01G00300D	0	0	1	0	0	0	2	0	2	0	0	1	0	0	0	0	0	1	84	0	0	0	5	0	2	0	0	0	0	0	0	0	0	0	0	0	0	0	0	0	0	0	1	0	0	1	1	0	0
BNAA01G00310D	0	1	0	0	0	0	1	0	2	2	0	0	1	0	1	0	0	2	97	0	0	0	2	0	0	0	0	0	0	0	0	0	0	0	0	0	0	0	0	0	0	1	0	1	1	1	2	0	0
BNAA01G00320D	1	1	0	0	0	1	1	1	0	0	0	0	2	0	1	0	0	1	95	0	0	0	2	0	1	0	0	0	0	0	0	0	0	0	0	0	0	0	0	0	2	0	0	2	0	1	0	0	0
BNAA01G00340D	0	0	0	0	0	0	1	0	3	0	0	0	3	0	0	0	1	2	84	0	0	2	1	0	3	0	1	0	0	0	0	0	0	0	0	0	0	0	0	0	1	0	0	0	0	8	1	0	0
BNAA01G00330D	0	0	0	0	1	0	1	0	0	1	0	0	1	2	0	1	0	2	62	0	0	0	0	0	2	0	0	0	0	0	0	0	0	0	0	1	2	0	0	0	1	0	0	1	0	2	0	0	0
BNAA01G00350D	0	0	0	0	0	0	0	0	0	1	0	0	0	1	0	0	0	1	31	0	0	0	0	0	0	0	0	0	0	0	0	0	0	0	0	0	0	0	0	0	0	0	0	1	0	0	0	0	0
BNAA01G00360D	0	0	1	0	0	0	3	0	4	0	0	0	0	0	0	1	0	1	107	0	0	1	0	0	0	0	0	0	0	0	0	0	0	0	0	0	0	0	0	0	1	1	0	0	0	2	0	0	0
BNAA01G00370D	0	0	1	0	0	0	1	0	1	0	0	0	0	0	0	0	0	1	94	0	0	0	2	0	1	0	0	0	0	0	0	0	0	0	1	0	0	0	0	0	0	2	0	0	1	1	0	1	0
BNAA01G00380D	0	0	0	0	0	0	4	0	0	1	0	0	0	1	0	1	0	3	81	0	0	0	2	0	5	0	0	0	0	0	0	0	0	0	0	0	0	0	0	0	1	0	0	2	0	1	1	0	0
BNAA01G00390D	1	2	0	0	1	1	3	0	0	1	0	0	0	0	0	0	0	4	105	0	0	1	1	0	1	0	0	0	0	0	0	2	0	0	0	0	0	0	0	0	0	1	0	1	0	0	0	0	0
BNAA01G00400D	0	0	1	0	0	1	1	0	2	1	0	0	1	0	0	1	0	0	89	0	0	1	2	0	2	0	0	0	0	0	0	0	0	0	0	0	0	0	0	0	1	1	0	1	1	1	0	0	0
BNAA01G00410D	0	0	1	0	0	0	0	0	2	0	0	1	0	2	0	0	0	4	105	0	0	0	1	0	0	0	1	0	0	0	0	0	0	0	0	0	0	0	0	0	0	0	0	5	0	1	0	0	0
BNAA01G00420D	0	0	0	0	0	0	1	0	3	1	0	0	3	0	0	1	0	0	84	1	0	1	3	0	2	0	0	0	0	0	0	0	0	0	0	0	0	0	0	0	0	0	0	1	1	0	1	1	0
BNAA01G00430D	0	1	0	0	1	0	1	0	0	0	0	0	1	1	0	2	0	7	70	0	0	0	5	0	0	0	3	0	0	0	0	0	0	0	1	0	0	0	0	0	1	0	0	2	0	1	0	0	0
BNAA01G00440D	1	0	0	0	0	0	4	0	1	0	0	3	1	1	0	0	0	0	64	0	0	0	3	0	0	0	0	0	0	0	0	1	0	0	0	0	0	0	0	0	0	0	0	2	0	1	0	0	0
BNAA01G00450D	0	2	1	0	1	0	1	1	1	0	0	0	0	0	0	0	0	3	123	1	0	0	4	0	1	0	1	0	0	0	0	0	0	0	0	0	0	0	0	0	0	0	0	0	0	1	1	0	0
BNAA01G00460D	1	2	1	0	0	0	1	0	1	0	0	0	0	0	0	0	0	0	138	0	0	0	3	0	0	0	0	0	0	0	0	0	0	0	0	0	0	0	0	0	0	1	0	0	0	0	1	1	0
BNAA01G00470D	2	0	0	0	0	0	4	0	0	0	0	0	0	0	1	1	0	1	62	0	0	0	5	0	3	0	0	0	0	0	0	0	0	0	0	0	0	0	0	0	1	0	0	0	0	0	4	0	0
BNAA01G00480D	1	1	0	0	1	0	0	0	3	1	0	0	3	1	0	0	1	3	85	0	0	1	3	1	0	0	0	0	0	0	0	0	1	2	0	0	0	0	0	0	1	1	0	1	0	1	9	0	0
BNAA01G00490D	0	0	0	0	0	1	1	0	1	2	0	0	1	0	0	0	0	0	106	0	0	0	2	0	0	0	0	0	0	0	0	0	0	0	0	0	0	0	0	0	0	2	0	0	0	0	2	1	0
BNAA01G00500D	0	0	0	0	0	1	2	1	1	1	0	0	0	0	0	0	0	1	94	0	0	0	2	0	2	0	0	0	0	0	0	0	0	0	0	0	0	0	0	0	0	1	0	2	2	1	0	0	0
BNAA01G00510D	0	0	1	0	0	1	1	2	0	0	0	0	3	0	0	2	0	1	108	1	0	1	3	0	1	0	1	0	0	0	0	0	0	0	1	0	0	0	0	0	0	0	0	1	0	1	1	0	0
BNAA01G00520D	1	0	0	0	0	1	1	0	2	0	0	0	1	0	0	0	0	0	81	1	0	0	2	0	3	0	1	0	0	0	0	0	0	0	0	2	0	0	0	0	1	0	0	1	0	0	0	0	0
BNAA01G00530D	0	1	1	0	1	0	2	2	1	0	0	0	1	0	2	1	0	2	85	0	0	1	1	0	2	0	0	0	0	0	0	0	0	0	0	1	0	0	0	0	0	0	0	1	0	1	0	0	0
BNAA01G00550D	0	0	0	0	0	0	2	0	0	0	0	0	4	0	0	1	0	2	88	0	0	1	1	0	5	0	0	0	0	0	0	0	0	0	0	0	0	0	0	0	1	0	0	1	3	4	0	0	0
BNAA01G00540D	0	0	0	0	0	0	0	0	0	0	0	0	0	1	0	0	0	1	81	0	0	0	3	0	1	1	0	0	0	0	0	0	0	0	0	0	0	0	0	0	2	0	0	1	0	0	0	0	0
BNAA01G00560D	1	0	0	0	0	2	2	0	2	0	0	0	0	0	0	1	0	2	115	0	0	0	5	0	0	0	0	0	0	0	0	0	0	0	0	0	0	0	0	0	0	0	0	1	0	0	1	0	0
BNAA01G00570D	1	0	0	0	0	0	1	0	4	0	0	0	0	0	0	0	0	3	95	0	0	0	6	0	0	0	0	0	0	0	0	0	0	0	0	1	0	0	0	0	0	0	0	1	0	0	0	0	0
BNAA01G00580D	0	0	0	0	0	0	1	0	1	0	0	0	1	0	0	0	0	5	86	0	1	0	5	0	2	1	0	0	0	0	0	0	0	0	0	0	0	0	0	0	1	0	0	2	0	0	0	0	0
BNAA01G00590D	0	0	1	0	0	0	2	0	4	0	1	1	0	0	0	0	0	2	110	0	0	0	3	0	1	0	1	0	0	0	0	0	1	0	0	0	0	0	0	0	0	0	0	1	0	1	2	0	0
BNAA01G00600D	0	0	0	0	0	0	0	0	1	0	0	0	0	1	0	0	0	2	122	0	0	0	5	0	0	0	0	0	0	0	0	1	0	0	1	0	0	0	0	0	0	0	0	4	0	0	1	0	0
BNAA01G00620D	0	0	0	0	1	0	1	0	0	0	0	0	1	0	0	2	1	3	53	0	0	0	2	0	1	0	0	0	1	0	0	0	0	0	0	0	0	0	1	0	0	0	0	2	1	5	2	0	0
BNAA01G00610D	1	0	0	0	0	1	2	1	2	0	0	1	1	0	0	1	0	1	73	0	0	0	1	0	4	0	0	0	0	0	0	0	0	0	0	0	0	0	0	0	1	0	0	2	0	3	2	0	0
BNAA01G00630D	1	0	0	0	0	0	0	0	3	1	0	0	0	0	0	0	0	3	96	0	0	1	4	0	0	0	0	0	0	0	0	0	0	0	0	0	0	0	0	0	0	0	0	4	1	1	2	0	0
BNAA01G00640D	0	0	1	0	0	0	1	0	3	0	0	0	1	0	0	2	0	4	103	0	1	0	2	0	1	0	1	0	0	0	0	0	0	0	0	0	0	0	0	0	1	0	0	0	0	2	1	0	0
BNAA01G00650D	0	0	0	0	0	0	0	0	2	0	0	0	0	0	0	0	0	2	85	0	0	0	3	0	3	0	2	0	0	0	0	1	0	0	0	1	0	0	0	0	0	0	0	1	0	0	2	0	0
BNAA01G00660D	0	0	0	0	0	0	1	0	0	0	0	1	3	0	0	2	0	2	77	0	0	0	2	0	2	0	2	0	0	0	0	0	0	0	0	0	0	0	0	0	0	0	0	2	0	1	0	0	0
BNAA01G00670D	0	1	0	0	2	0	1	0	1	0	0	0	0	1	0	0	0	0	85	0	0	0	6	0	5	1	1	0	0	1	0	0	0	0	0	0	0	0	0	0	0	0	0	2	0	0	0	0	0
BNAA01G00680D	1	0	0	0	1	0	0	0	0	0	0	0	0	0	0	2	0	2	86	0	0	0	0	0	1	0	0	0	0	0	0	0	0	0	0	0	0	0	0	0	0	0	0	0	0	0	2	0	0
BNAA01G00690D	0	1	0	0	0	2	0	0	0	0	0	1	1	0	0	0	0	2	107	0	0	0	3	0	1	0	0	0	0	0	0	1	0	0	0	0	0	0	0	0	0	0	0	2	0	1	0	0	0
BNAA01G00700D	0	1	0	0	0	0	0	1	1	0	0	1	2	2	1	1	0	2	92	0	0	0	1	0	3	0	0	0	0	0	0	0	0	0	1	0	0	0	0	0	4	0	0	3	0	0	0	1	0
BNAA01G00710D	0	0	0	0	0	0	0	0	2	0	0	0	2	0	0	0	0	5	138	0	0	0	1	0	0	0	0	0	0	0	0	0	0	0	0	0	0	0	0	0	1	0	0	1	0	1	3	0	0
BNAA01G00720D	0	1	1	0	1	1	3	0	5	0	0	0	1	0	0	0	0	1	88	0	0	0	1	0	0	0	0	0	0	0	0	0	0	0	0	0	0	0	0	0	0	0	0	1	0	0	0	0	0
BNAA01G00730D	0	0	0	0	0	0	2	0	0	0	0	0	0	1	0	0	0	4	102	0	0	0	2	1	0	0	0	0	1	0	0	0	0	0	0	0	0	0	0	0	0	0	0	3	0	0	1	0	0
BNAA01G00740D	0	0	0	0	0	0	0	0	2	0	0	0	0	0	0	0	0	3	81	0	0	0	3	0	3	0	0	0	0	0	0	0	0	0	0	1	0	0	0	0	2	0	0	2	1	0	5	0	0
BNAA01G00750D	0	1	1	0	1	0	0	1	1	0	1	0	1	0	0	1	0	0	71	0	0	0	3	0	4	0	0	0	0	0	0	0	0	0	0	0	0	0	0	0	1	0	0	1	0	0	4	1	0
BNAA01G00760D	1	0	0	0	0	0	1	0	2	0	0	0	3	0	0	0	0	1	65	0	0	0	4	0	5	0	1	0	0	0	0	0	0	0	0	0	0	0	0	0	1	0	0	0	0	1	2	0	0
BNAA01G00770D	2	0	0	0	0	2	0	1	1	0	0	0	1	0	1	2	0	2	90	0	0	0	1	0	1	0	0	0	0	0	0	0	0	0	0	0	0	0	0	0	0	0	0	0	0	0	1	0	0
BNAA01G00780D	0	1	0	0	0	0	0	0	0	0	0	0	0	0	0	0	0	0	8	0	0	0	2	0	0	0	0	0	0	0	0	0	0	0	0	0	0	0	0	0	0	0	0	0	0	0	0	0	0
BNAA01G00790D	0	0	0	0	0	0	1	0	1	0	0	0	0	0	0	0	0	8	59	0	0	0	2	0	2	0	0	0	0	0	0	0	0	0	0	0	0	0	0	0	0	0	0	1	0	1	1	0	0
BNAA01G00800D	0	0	0	0	0	0	0	1	0	0	0	0	2	0	0	2	0	2	59	0	0	0	0	0	4	0	0	0	0	0	0	0	0	0	1	0	0	0	0	0	0	1	0	1	1	0	1	0	0
BNAA01G00810D	0	1	1	0	0	1	0	0	4	0	0	0	0	2	0	0	0	1	127	1	0	0	1	0	3	0	0	1	0	0	0	1	0	0	0	0	0	0	0	0	0	0	0	3	1	1	0	0	0
BNAA01G00820D	0	0	0	0	0	0	0	0	6	0	0	0	0	0	0	0	0	3	99	1	0	0	2	0	1	0	1	0	0	0	0	0	0	0	0	0	0	0	0	0	0	0	0	1	0	0	0	0	0
BNAA01G00830D	0	0	0	0	0	0	1	2	1	0	0	0	0	0	2	1	0	4	97	0	0	1	1	0	2	0	0	0	0	0	0	0	0	0	0	0	0	0	0	0	1	1	0	2	1	0	1	0	0
BNAA01G00840D	0	1	0	0	1	0	0	0	1	1	0	0	2	0	0	1	0	0	99	0	0	0	3	0	1	0	0	0	0	0	0	0	0	0	1	0	0	0	0	0	1	0	0	0	0	0	0	1	0
BNAA01G00850D	0	0	2	0	0	1	0	0	4	0	0	0	3	0	0	3	0	0	98	0	0	1	5	0	2	0	0	0	0	0	0	0	0	0	0	0	0	0	0	0	0	0	0	2	0	0	0	0	0
BNAA01G00860D	0	0	0	0	0	0	1	0	0	0	1	0	1	0	0	2	0	1	78	0	0	1	5	0	0	0	0	0	0	0	0	0	0	0	0	0	0	0	0	0	0	0	0	1	0	2	1	0	0
BNAA01G00870D	0	1	0	0	0	0	2	0	3	1	0	0	0	0	0	0	0	6	110	0	0	0	8	0	0	0	0	0	0	0	0	0	0	0	1	0	0	0	0	0	0	0	0	2	0	0	5	0	0
BNAA01G00880D	0	0	2	0	0	0	1	0	4	0	0	0	0	0	0	0	0	4	110	1	0	0	3	0	0	0	0	0	0	0	0	0	0	0	0	0	0	0	0	0	0	0	0	0	1	0	4	0	0
BNAA01G00890D	0	0	1	0	0	2	2	0	0	0	0	0	0	0	0	0	0	0	119	0	0	0	2	0	0	0	0	0	0	0	0	0	0	0	0	0	0	0	0	0	0	0	0	0	0	0	0	0	0
BNAA01G00900D	0	0	0	0	0	0	2	0	5	0	0	0	0	0	0	1	0	2	91	0	0	0	4	0	0	0	2	0	0	0	0	0	0	0	0	0	0	0	0	0	0	0	0	2	0	0	0	0	0
BNAA01G00910D	0	1	1	0	0	0	0	2	2	0	0	0	2	0	1	0	0	2	74	0	0	0	2	0	6	0	1	0	0	0	0	0	0	0	0	0	0	0	0	0	0	0	0	3	0	0	0	0	0
BNAA01G00920D	0	0	0	0	0	0	0	0	0	0	0	0	0	0	0	0	0	1	203	1	0	1	0	0	0	0	0	0	0	0	0	0	0	0	0	0	0	0	0	0	0	0	0	0	0	0	2	1	0
BNAA01G00940D	0	0	0	0	0	1	1	1	0	0	0	0	3	0	0	1	0	1	75	1	0	0	2	0	3	0	0	0	0	0	0	0	0	0	0	1	0	0	0	0	1	0	0	1	1	3	1	0	0
BNAA01G00930D	1	0	0	0	0	0	0	1	0	0	0	0	2	0	0	0	0	3	58	0	0	0	0	0	3	0	0	0	0	0	0	0	0	0	0	0	0	0	0	0	0	0	0	1	2	0	0	0	0
BNAA01G00950D	0	0	0	0	0	1	1	0	0	0	0	0	2	0	0	1	0	3	79	0	0	0	4	0	1	0	0	0	0	0	0	0	0	0	0	0	0	0	0	0	0	0	0	0	0	1	0	0	0
BNAA01G00960D	0	1	0	1	2	1	2	0	0	0	0	0	2	0	0	0	0	6	136	0	0	0	3	0	1	0	0	0	0	0	0	0	0	51	0	1	0	0	0	0	0	0	0	3	0	0	59	0	0
BNAA01G00970D	0	1	0	0	0	0	0	0	2	1	0	0	0	0	0	0	1	0	99	0	0	0	4	0	2	0	0	0	0	0	0	0	1	0	0	0	0	1	0	0	0	0	0	1	0	1	5	1	0
BNAA01G00980D	0	1	0	0	1	0	1	1	4	0	0	0	1	0	1	0	0	1	120	0	1	1	4	0	1	0	0	0	0	0	0	0	0	0	1	1	0	0	0	0	1	0	0	2	0	0	1	0	0
BNAA01G00990D	0	0	0	0	0	0	0	0	1	0	0	0	0	0	0	0	0	1	105	0	0	0	1	0	0	0	0	0	0	0	0	0	1	0	1	0	0	0	0	0	0	0	0	1	0	1	0	0	0
BNAA01G01000D	0	2	0	0	0	1	0	0	1	0	0	0	0	0	0	1	0	0	102	0	1	1	5	0	2	0	1	0	0	0	0	0	0	0	0	0	0	0	0	0	1	1	0	3	0	1	0	0	0
BNAA01G01010D	0	1	0	0	0	1	2	0	3	0	0	0	1	0	0	0	0	3	93	0	0	0	2	0	2	0	0	0	0	0	0	0	0	0	0	2	0	0	0	0	1	0	0	2	2	1	1	0	0
BNAA01G01020D	1	0	0	0	1	0	0	0	0	0	0	0	3	0	0	0	0	3	108	1	1	0	2	0	4	0	0	0	0	0	0	0	0	0	0	0	0	0	0	0	1	0	0	0	0	2	0	0	0
BNAA01G01030D	0	1	1	0	0	2	0	0	3	0	0	0	0	0	0	2	0	3	85	1	0	0	3	0	1	0	1	0	0	0	0	0	0	0	0	0	0	0	0	0	2	0	0	2	0	0	1	0	0
BNAA01G01040D	0	0	0	0	1	1	1	0	1	0	0	0	1	0	0	0	0	3	103	0	0	1	0	0	3	0	0	0	1	0	0	1	0	0	0	0	0	0	0	0	1	0	0	0	0	0	0	0	0
BNAA01G01050D	0	0	1	0	0	1	3	1	1	0	1	0	0	0	0	0	0	5	97	0	1	0	2	0	1	0	1	0	0	0	0	1	0	0	0	0	0	0	0	0	2	0	0	1	1	0	2	0	0
BNAA01G01060D	0	0	0	0	0	0	4	0	2	0	0	0	0	0	0	1	0	3	83	0	0	1	0	0	0	0	1	0	0	0	0	0	0	0	0	0	0	0	0	0	0	0	0	1	0	0	0	0	0
BNAA01G01070D	0	0	0	0	0	0	1	0	0	0	0	0	1	0	0	1	0	2	76	0	1	1	3	0	1	0	1	0	0	0	0	0	0	0	0	0	0	0	0	0	1	0	0	2	0	0	0	0	0
BNAA01G01080D	0	0	0	0	1	0	0	0	1	0	0	0	5	0	0	1	0	3	110	0	0	0	3	0	2	0	1	0	0	0	0	0	0	0	1	1	0	0	0	0	0	0	0	0	0	2	0	0	0
BNAA01G01090D	0	0	2	0	0	0	3	0	0	0	1	0	2	0	0	1	0	1	87	0	0	0	6	0	0	0	1	0	0	0	0	0	1	0	0	0	0	0	0	0	0	0	0	1	0	0	3	0	0
BNAA01G01100D	0	0	0	0	0	0	2	0	1	0	0	0	1	0	0	0	0	1	84	0	0	1	5	0	0	0	0	0	0	0	0	0	0	0	0	0	0	0	0	0	0	1	0	1	0	0	4	0	0
BNAA01G01110D	0	1	0	0	0	2	0	0	2	0	0	0	1	0	0	1	0	3	58	0	0	0	2	0	11	1	0	0	0	1	0	0	0	0	0	1	2	0	0	0	0	0	0	3	0	0	0	0	0
BNAA01G01120D	0	0	0	0	0	0	0	0	1	1	0	0	1	0	0	0	0	2	84	0	0	1	2	0	1	0	0	0	0	0	0	0	0	0	0	0	0	0	0	0	0	1	0	1	0	0	2	0	0
BNAA01G01130D	0	1	0	0	0	0	2	0	1	0	0	0	0	0	0	0	0	3	105	0	0	0	1	0	2	0	0	0	0	0	0	0	0	0	0	0	0	0	0	0	0	0	0	2	0	2	0	0	0
BNAA01G01140D	2	0	0	0	0	1	1	0	0	1	0	0	0	0	0	0	0	5	93	0	1	0	2	0	2	0	0	0	0	0	0	1	0	0	0	0	0	0	0	0	2	1	0	1	0	0	0	0	0
BNAA01G01150D	0	0	0	0	0	0	1	0	1	0	0	0	2	0	0	1	0	0	59	0	0	0	2	0	4	0	1	0	0	0	0	0	0	0	0	0	0	0	0	0	0	0	0	1	0	0	2	0	0
BNAA01G01160D	0	0	0	0	0	1	1	0	2	2	0	0	4	0	0	2	0	0	64	0	0	0	7	0	5	0	0	0	0	0	0	0	0	0	0	0	0	0	0	0	0	1	0	0	0	0	0	0	0
BNAA01G01170D	0	0	0	0	0	0	1	0	0	0	0	0	2	0	0	2	0	5	62	0	0	0	1	0	4	1	0	0	0	0	0	0	0	0	0	0	0	0	0	0	0	0	0	1	0	1	3	0	0
BNAA01G01180D	0	0	0	0	0	0	0	0	0	0	0	0	2	0	0	0	0	0	67	0	0	0	0	0	8	0	0	0	0	0	0	0	0	0	4	0	0	0	0	0	0	0	0	0	0	0	0	0	0
BNAA01G01190D	2	0	0	0	0	0	2	0	0	0	0	0	2	0	0	0	0	3	93	0	0	0	2	0	2	0	0	0	0	0	0	0	0	0	0	0	0	0	0	0	2	0	0	3	0	0	1	0	0
BNAA01G01200D	1	1	0	0	0	0	3	1	0	0	0	0	0	0	0	3	0	2	78	0	0	0	2	0	1	0	1	0	0	0	0	1	0	0	0	1	0	0	0	0	1	0	0	0	1	0	2	0	0
BNAA01G01210D	0	0	0	0	0	1	6	0	0	0	0	0	3	0	0	1	0	0	109	0	0	0	3	0	0	0	0	0	0	0	0	0	0	0	0	0	0	0	0	0	0	0	0	0	0	1	2	0	0
BNAA01G01220D	0	0	0	0	0	0	1	0	2	0	0	0	2	0	0	2	0	6	75	0	0	0	0	0	0	0	0	0	0	0	0	0	0	0	0	0	0	0	0	0	0	0	0	3	1	0	1	0	0
BNAA01G01230D	0	0	0	0	0	0	2	0	3	0	1	0	0	0	0	1	0	2	98	0	0	0	4	0	1	0	0	0	0	0	0	0	0	0	0	0	0	0	0	0	0	1	0	0	1	1	1	0	0
BNAA01G01240D	1	1	0	0	0	0	1	0	5	1	0	0	1	0	0	0	0	2	107	1	0	0	2	0	0	0	0	0	0	0	0	0	0	0	0	0	0	0	0	0	1	0	0	0	0	0	4	0	0
BNAA01G01250D	0	0	0	0	0	1	2	0	1	0	0	0	0	0	0	1	0	3	103	0	0	0	1	0	2	0	0	0	0	0	0	0	0	0	0	0	0	0	0	0	0	0	0	2	1	1	0	0	0
BNAA01G01260D	0	0	0	0	0	0	2	0	2	2	0	0	0	0	0	0	0	5	65	0	0	0	2	0	1	0	0	0	0	0	0	0	0	0	0	0	0	0	0	0	0	0	1	0	0	3	2	0	0
BNAA01G01270D	0	0	0	0	0	2	2	0	2	0	0	0	5	1	1	1	1	2	71	0	0	0	2	0	5	0	0	0	0	0	0	1	0	0	0	0	0	0	0	0	1	0	0	0	0	2	0	0	0
BNAA01G01280D	0	0	1	0	0	0	0	0	1	1	0	0	0	0	0	1	0	3	96	0	0	0	2	0	0	0	1	0	0	0	0	0	0	0	0	0	0	0	0	0	1	0	0	0	0	1	1	0	0
BNAA01G01290D	0	3	0	0	0	0	1	0	0	0	0	0	1	0	0	0	0	1	80	0	0	0	1	0	1	0	1	0	0	0	0	0	0	0	0	0	0	0	0	0	0	2	0	0	1	2	4	0	0
BNAA01G01300D	1	0	0	0	0	0	1	0	1	0	0	0	0	0	0	0	0	2	92	0	0	0	2	0	1	0	0	0	0	0	0	2	0	0	0	0	0	0	0	0	0	0	0	1	0	1	0	0	0
BNAA01G01310D	0	2	0	0	0	0	1	0	1	1	0	0	0	0	0	0	0	2	84	0	0	0	2	0	0	0	0	0	0	0	0	0	0	0	0	0	0	0	0	0	0	0	0	1	2	0	2	0	0
BNAA01G01320D	0	0	0	0	0	1	0	0	2	0	0	0	0	0	0	0	0	2	137	0	0	0	5	0	0	0	0	0	0	0	0	0	1	0	0	1	0	0	0	0	0	0	0	4	1	0	1	0	0
BNAA01G01330D	0	0	0	0	2	1	1	0	1	0	0	0	0	0	0	0	0	2	105	0	0	0	5	0	0	0	0	0	1	0	0	0	0	0	0	0	0	0	0	0	1	1	0	2	0	1	0	0	0
BNAA01G01340D	1	0	0	0	0	1	1	0	4	0	0	0	0	0	0	0	0	4	108	0	0	0	3	0	3	0	0	0	0	0	0	0	0	0	0	0	0	0	0	0	1	0	0	0	0	0	2	0	0
BNAA01G01350D	0	2	0	0	0	0	2	0	4	0	0	0	0	1	0	0	0	3	56	0	0	2	1	0	0	0	0	0	0	0	0	0	0	0	0	0	0	0	0	0	0	0	0	0	0	0	0	0	0
BNAA01G01360D	0	0	0	0	1	0	1	0	1	0	0	0	1	0	0	1	0	3	93	0	0	0	2	0	0	0	0	0	0	0	0	1	0	0	0	0	0	0	0	0	0	0	0	1	0	2	2	1	0
BNAA01G01370D	0	0	0	0	0	0	0	0	0	1	0	0	1	0	0	0	1	4	82	0	0	0	1	0	1	0	0	0	0	0	0	0	0	0	0	0	0	0	0	0	2	1	0	0	0	2	0	0	0
BNAA01G01380D	0	0	0	0	0	0	0	0	0	0	1	1	0	0	0	0	0	1	104	0	0	0	3	0	2	0	0	0	0	0	0	0	1	0	0	0	0	0	0	0	0	0	0	2	0	0	0	0	0
BNAA01G01390D	0	0	0	0	0	0	2	1	0	1	0	0	2	0	0	2	0	3	52	0	0	0	2	0	6	1	0	0	0	1	0	1	0	0	0	0	0	0	0	0	0	1	0	0	1	3	0	0	0
BNAA01G01400D	0	0	0	0	0	0	2	0	2	0	0	0	0	0	0	0	0	4	121	0	0	3	2	0	0	0	1	0	0	0	0	0	0	0	0	0	0	0	0	0	0	1	0	0	0	0	1	0	0
BNAA01G01410D	0	0	0	0	0	0	2	0	0	0	1	0	2	0	1	0	0	4	74	0	0	0	1	0	2	0	0	0	0	0	0	0	0	0	0	0	0	0	0	0	0	0	0	2	1	1	1	0	0
BNAA01G01430D	2	0	0	0	0	0	0	0	1	3	0	0	0	0	0	0	0	3	72	0	0	1	3	0	1	0	0	0	0	0	0	0	0	0	0	0	0	0	1	0	0	2	0	1	0	2	0	0	0
BNAA01G01420D	0	0	0	0	0	0	0	0	2	0	0	0	3	1	0	0	0	2	56	0	0	1	1	0	6	0	0	0	0	0	0	0	0	0	1	0	0	0	0	0	0	0	0	1	0	0	0	0	0
BNAA01G01440D	0	1	0	0	0	0	2	0	3	0	0	0	0	0	0	0	0	1	108	0	0	0	6	0	0	0	0	0	0	0	0	0	0	0	0	0	0	0	0	0	0	1	0	1	0	1	0	1	0
BNAA01G01460D	0	1	0	0	0	1	2	0	1	0	1	0	2	1	1	0	0	5	53	0	0	0	2	0	4	0	0	0	0	0	1	0	0	0	1	0	0	0	0	0	1	0	0	0	1	2	1	0	0
BNAA01G01450D	0	0	0	0	0	0	0	0	0	0	0	0	7	1	0	5	0	5	57	1	0	0	2	0	9	0	0	0	0	0	0	0	0	0	0	0	0	0	0	0	0	0	0	6	0	2	0	0	0
BNAA01G01470D	0	0	0	0	1	0	1	0	1	0	1	0	0	0	0	1	0	1	78	0	0	0	2	0	3	0	0	0	0	0	0	0	0	0	0	0	0	0	0	0	0	0	0	0	0	0	2	0	0
BNAA01G01480D	0	1	0	0	0	0	2	0	4	0	0	0	0	0	0	1	0	4	90	0	0	0	0	0	3	0	0	0	0	0	0	0	0	0	0	0	0	0	0	0	0	0	0	0	0	0	0	1	0
BNAA01G01490D	1	2	0	0	0	0	0	0	0	0	0	0	0	0	0	0	0	5	101	0	0	0	4	0	9	0	0	0	0	0	0	0	1	0	0	0	0	0	0	0	0	0	0	0	1	0	0	0	0
BNAA01G01510D	0	1	0	0	0	0	0	0	1	1	0	0	0	1	0	0	0	3	77	1	0	0	2	0	0	0	0	0	0	0	0	0	0	0	1	0	0	0	0	0	1	0	0	2	1	0	1	0	0
BNAA01G01500D	0	0	0	0	0	0	0	1	0	0	0	0	1	0	0	0	0	3	60	0	0	0	1	0	2	0	0	0	0	0	0	0	0	0	0	0	0	0	0	0	0	0	0	1	0	0	4	0	0
BNAA01G01520D	0	0	1	0	0	0	1	1	0	5	0	0	0	0	0	0	0	0	102	0	0	0	1	0	1	0	0	0	0	0	0	0	0	0	0	0	0	0	0	0	0	5	0	0	0	0	0	0	0
BNAA01G01540D	0	0	0	0	0	0	0	0	0	0	0	0	3	0	0	0	0	2	71	0	0	0	4	0	2	0	2	0	0	0	0	0	0	0	0	0	0	0	0	0	0	0	0	1	0	1	3	0	0
BNAA01G01530D	0	0	0	0	1	1	1	0	1	0	0	0	1	0	0	0	0	2	72	0	0	0	2	0	2	0	0	0	0	0	0	0	0	0	0	0	0	0	0	0	0	1	0	1	0	0	5	0	0
BNAA01G01550D	0	0	1	0	0	0	2	1	1	0	0	0	2	1	0	1	0	5	108	0	0	0	1	0	1	0	0	0	0	0	0	0	0	0	0	1	0	0	0	0	0	0	0	4	1	1	2	0	0
BNAA01G01560D	0	1	0	0	0	0	0	0	2	1	0	0	0	0	0	0	0	3	99	0	0	1	4	0	0	0	0	0	0	0	0	1	0	0	0	0	0	0	0	0	1	0	0	0	0	1	0	0	0
BNAA01G01570D	0	0	1	0	0	0	0	2	1	0	0	1	2	0	2	1	2	2	94	0	0	0	2	0	0	0	1	0	0	0	0	0	0	0	0	0	0	0	0	0	0	0	0	2	1	2	1	0	0
BNAA01G01590D	0	0	0	0	0	1	1	0	2	0	0	0	2	0	1	2	0	2	79	0	0	1	1	0	1	0	0	0	0	0	0	0	0	0	1	0	0	0	1	0	1	0	0	1	1	3	0	0	0
BNAA01G01580D	0	0	0	0	0	0	1	0	2	0	0	0	0	0	0	1	0	1	85	0	0	0	1	0	2	0	0	0	0	0	0	0	0	0	0	0	0	1	0	0	0	0	0	1	1	0	2	0	0
BNAA01G01610D	0	0	0	0	0	0	1	0	2	0	0	0	1	1	0	2	0	1	89	0	0	0	2	0	0	0	0	0	0	0	0	0	0	0	0	0	0	0	0	0	0	0	0	4	1	0	5	0	0
BNAA01G01600D	1	0	1	0	0	0	1	2	2	0	0	0	0	0	1	1	0	0	88	0	0	0	1	0	1	0	0	0	0	0	0	0	0	0	1	0	0	0	0	0	2	0	0	3	1	4	0	0	0
BNAA01G01620D	1	0	0	0	0	1	0	0	1	0	0	0	1	0	0	0	0	3	79	1	0	0	2	0	2	0	0	0	0	0	0	0	1	0	0	0	0	0	0	0	1	0	0	2	0	0	1	0	0
BNAA01G01630D	0	0	0	0	1	0	1	1	1	0	0	0	0	0	1	0	0	8	102	0	0	0	1	0	1	0	0	0	0	0	0	0	0	1	0	0	0	0	1	0	0	0	0	0	0	2	1	0	0
BNAA01G01640D	0	0	0	0	0	0	1	0	0	0	0	0	1	0	0	0	0	1	87	0	0	0	2	0	0	0	0	0	0	0	0	2	0	0	0	0	0	0	0	0	0	0	0	3	0	1	0	0	0
BNAA01G01650D	0	0	0	0	0	1	1	0	1	0	0	0	1	0	0	0	0	3	84	0	0	0	2	0	3	0	0	0	0	0	0	0	0	0	0	0	0	0	0	0	0	0	0	0	0	2	2	0	0
BNAA01G01660D	1	0	2	0	1	0	0	0	1	0	0	0	2	0	0	2	0	2	104	0	1	1	2	0	1	0	0	0	0	0	0	0	0	0	0	0	0	0	0	0	1	0	0	1	0	2	0	1	0
BNAA01G01670D	0	1	2	0	0	0	2	0	2	1	0	0	1	1	0	0	0	3	107	0	0	0	1	0	0	0	0	0	0	0	0	0	0	0	0	0	0	0	0	0	1	0	0	2	0	1	0	0	0
BNAA01G01680D	2	1	0	0	1	0	0	0	1	0	0	1	2	0	0	0	0	2	94	0	0	0	4	0	3	1	0	0	0	1	0	1	0	0	0	0	0	0	0	0	1	0	0	0	0	1	3	0	0
BNAA01G01690D	1	0	0	0	0	0	0	0	3	0	0	0	0	0	0	0	0	4	122	1	0	0	4	0	1	0	0	0	0	0	0	0	0	0	0	1	0	0	0	0	0	0	0	2	0	0	1	1	0
BNAA01G01700D	0	0	0	0	0	0	0	0	0	0	0	0	0	0	0	1	0	1	81	1	0	0	3	0	0	0	0	0	1	0	0	0	0	0	0	0	0	0	0	0	0	2	0	1	0	0	0	0	0
BNAA01G01710D	0	0	0	0	1	0	4	1	3	0	0	0	1	0	0	2	1	4	105	0	0	0	4	0	0	0	1	0	0	0	0	0	1	0	0	0	0	0	0	0	0	0	0	1	0	1	0	0	0
BNAA01G01720D	0	0	0	0	1	0	4	0	3	0	0	0	1	0	0	1	0	2	98	0	0	0	4	0	0	0	1	0	0	0	0	0	1	0	0	0	0	0	0	0	0	0	0	0	0	0	0	0	0
BNAA01G01730D	0	0	0	0	0	1	2	0	2	0	0	0	1	0	0	1	0	1	80	0	0	0	1	0	0	0	0	0	0	0	0	0	0	1	1	0	0	0	0	0	0	0	0	0	3	0	0	0	0
BNAA01G01740D	0	0	0	0	0	0	1	0	1	1	0	0	0	0	0	0	0	4	79	0	0	2	4	0	0	0	0	0	0	0	0	0	0	0	0	0	0	0	0	0	0	1	0	0	0	0	0	0	0
BNAA01G01750D	0	0	0	0	0	0	0	1	1	1	0	0	1	0	0	1	0	2	87	0	0	1	4	0	1	0	1	0	0	0	0	0	0	0	0	0	0	0	0	0	0	1	0	1	0	1	1	0	0
BNAA01G01760D	0	0	0	0	0	1	1	0	0	0	0	0	2	0	0	0	0	1	79	0	0	0	2	0	0	0	0	0	0	0	0	0	0	2	0	0	0	0	0	0	0	0	0	2	0	0	4	0	0
BNAA01G01770D	0	0	0	0	0	0	0	1	2	0	0	0	0	0	0	0	0	3	107	1	0	0	5	0	2	0	0	0	0	0	0	0	0	0	0	0	0	0	0	0	0	0	0	6	0	0	0	0	0
BNAA01G01790D	0	0	0	0	1	1	0	0	0	1	0	0	1	0	0	1	0	3	73	0	0	0	0	0	3	1	0	0	0	1	0	1	0	0	0	1	0	0	0	0	0	0	0	0	1	0	0	0	0
BNAA01G01780D	0	0	0	0	2	0	0	0	0	1	0	0	4	0	0	1	0	2	67	0	0	0	0	0	3	0	1	0	0	0	0	0	0	0	0	1	0	0	0	0	0	0	0	2	1	4	0	0	0
BNAA01G01800D	1	1	0	0	0	0	2	0	1	0	0	0	1	0	0	1	0	3	81	0	0	2	5	0	3	0	0	0	0	0	0	0	0	0	0	0	0	0	0	0	1	0	0	3	1	0	2	0	0
BNAA01G01810D	2	0	0	0	0	0	0	0	0	1	0	0	0	0	0	0	0	3	104	0	0	1	6	0	3	0	0	0	0	0	0	0	0	0	0	1	0	0	0	0	0	0	0	0	0	0	1	0	0
BNAA01G01820D	0	1	0	0	1	1	1	0	2	0	0	0	0	0	0	0	0	1	116	1	0	1	6	0	2	0	0	0	0	0	0	0	0	0	0	0	0	0	0	0	0	0	0	0	0	0	0	0	0
BNAA01G01830D	0	1	0	0	0	0	0	0	0	1	0	0	0	2	0	0	0	3	99	1	0	0	1	0	0	0	0	0	0	0	0	0	0	0	0	0	1	0	0	0	0	1	0	1	0	0	1	0	0
BNAA01G01840D	0	0	0	0	0	1	1	0	1	0	0	0	1	0	1	0	0	4	96	1	0	0	1	0	1	1	0	0	0	0	0	0	0	0	0	1	0	0	0	0	1	1	0	1	0	0	0	0	0
BNAA01G01850D	0	0	0	0	0	0	0	0	0	1	0	0	0	1	0	0	0	0	110	0	0	0	3	0	0	0	0	0	0	0	2	0	0	0	0	0	0	0	0	0	0	0	0	0	1	0	2	0	0
BNAA01G01860D	0	0	1	0	1	0	0	0	0	0	0	0	1	0	0	0	0	1	113	0	0	0	2	0	2	0	0	0	0	0	0	0	0	0	0	0	0	0	0	0	0	0	0	3	0	1	1	0	0
BNAA01G01870D	0	0	0	0	0	0	2	0	1	1	0	0	0	0	0	0	0	2	106	0	0	1	2	0	0	0	0	1	0	0	0	1	0	0	0	1	0	0	0	0	0	0	0	3	0	0	1	0	0
BNAA01G01890D	1	0	1	0	1	1	0	0	1	1	0	0	1	0	1	0	0	2	79	0	0	3	4	0	3	0	0	0	0	0	0	0	0	0	0	0	0	0	0	0	0	0	0	3	1	0	1	0	0
BNAA01G01880D	0	0	0	0	0	0	1	0	0	0	0	0	0	0	0	0	0	0	69	0	0	0	4	0	3	0	0	0	0	0	0	0	0	0	0	0	0	0	1	0	0	0	0	1	0	1	2	0	0
BNAA01G01900D	0	0	0	0	1	0	1	0	0	0	0	0	0	0	0	1	0	4	96	0	0	0	3	0	4	0	2	0	1	0	0	0	0	0	0	0	0	0	0	0	1	1	0	2	0	0	1	0	0
BNAA01G01910D	0	0	0	0	1	0	0	0	2	0	0	0	1	0	1	1	0	0	89	0	0	0	4	0	1	0	0	0	0	0	0	0	0	0	1	0	0	0	0	0	0	0	0	0	0	0	0	1	0
BNAA01G01930D	0	0	0	0	0	0	0	0	0	0	0	0	6	1	0	1	0	3	52	0	0	0	2	0	10	0	1	0	0	0	0	0	0	0	0	0	0	0	2	0	0	0	0	1	1	1	3	0	0
BNAA01G01920D	0	0	0	0	0	0	2	0	0	0	0	0	2	1	0	0	1	2	71	0	0	0	4	0	2	0	0	0	0	0	0	1	0	0	0	1	0	0	0	0	0	0	0	2	2	2	3	0	0
BNAA01G01940D	0	0	0	0	0	0	0	0	2	1	0	0	0	0	0	0	0	3	86	0	0	0	0	0	1	0	0	0	0	0	0	0	0	0	0	0	0	0	0	0	1	0	0	1	0	0	0	0	0
BNAA01G01950D	1	0	0	0	0	0	0	0	2	0	0	0	1	0	0	0	0	4	65	0	0	0	4	0	4	0	0	0	0	0	1	0	0	0	0	2	0	0	0	0	1	0	0	1	0	0	0	0	0
BNAA01G01960D	0	3	1	0	0	0	1	0	0	0	0	0	0	0	0	0	0	3	103	0	0	0	1	0	1	0	0	0	0	0	0	0	0	0	0	0	0	0	0	0	0	0	0	0	1	0	0	0	0
BNAA01G01970D	0	0	0	0	1	1	0	1	1	0	0	0	1	1	0	0	1	3	82	0	0	1	1	0	1	1	0	0	0	1	0	0	0	0	0	0	0	0	0	0	0	0	0	3	1	2	1	0	0
BNAA01G01990D	0	1	0	0	1	0	0	0	0	0	0	0	1	0	0	0	0	2	68	0	0	1	2	0	1	0	1	0	1	0	0	0	0	0	0	0	1	0	0	0	1	0	0	1	0	0	1	0	0
BNAA01G01980D	0	0	0	0	0	0	0	0	0	0	0	0	7	0	0	3	0	4	44	0	0	1	0	0	10	0	1	0	0	0	0	0	0	0	0	0	0	0	1	0	0	0	0	2	0	1	1	0	0
BNAA01G02000D	0	0	0	0	0	0	1	0	1	0	1	0	0	0	0	2	0	3	51	0	1	1	1	0	3	0	0	0	0	0	0	0	0	0	0	0	0	0	0	0	2	0	0	0	1	1	1	0	0
BNAA01G02010D	0	0	1	0	0	0	2	0	2	0	0	0	0	0	0	0	0	1	112	0	0	0	3	0	1	0	0	0	0	0	0	0	0	0	0	0	0	0	0	0	0	0	0	2	0	0	0	0	0
BNAA01G02020D	0	0	1	0	1	0	1	0	2	1	0	0	0	0	0	0	0	1	106	0	0	1	0	0	0	0	0	0	0	0	0	0	0	0	0	0	0	0	0	0	0	0	0	0	0	0	0	0	0
BNAA01G02030D	1	0	2	0	0	0	1	2	3	0	1	0	1	0	1	1	2	2	96	0	0	0	8	0	0	0	0	0	0	0	0	0	0	0	0	0	0	0	0	0	0	0	0	3	0	3	3	0	0
BNAA01G02040D	0	0	0	0	0	0	0	0	1	1	1	2	0	0	0	3	0	6	71	0	0	1	1	0	3	0	1	0	0	0	0	0	0	0	0	0	0	0	1	0	0	0	0	2	0	0	0	0	0
BNAA01G02050D	2	0	0	0	0	0	0	0	1	0	0	0	2	1	0	1	0	3	62	2	0	0	0	0	1	0	1	0	0	0	0	0	0	0	0	0	0	0	0	0	0	0	1	1	0	0	1	0	0
BNAA01G02060D	0	1	1	0	0	0	1	0	2	1	1	0	0	0	0	0	0	1	77	0	0	1	7	0	2	0	0	0	0	0	0	1	0	0	0	0	0	0	0	0	0	0	0	1	0	0	6	0	0
BNAA01G02080D	0	0	0	0	0	0	4	0	3	0	0	0	4	0	0	1	0	1	76	0	0	0	3	0	3	0	1	0	0	0	0	0	0	0	0	1	0	0	0	0	1	0	0	1	0	1	9	0	0
BNAA01G02070D	0	0	0	0	0	0	0	0	3	0	0	0	0	0	0	0	0	4	64	0	0	1	7	0	2	0	1	2	0	0	0	2	0	0	0	0	0	0	0	0	0	0	0	0	0	1	0	0	0
BNAA01G02090D	0	0	0	0	0	0	1	0	0	1	0	0	1	0	1	2	0	5	92	0	0	1	2	0	2	0	0	0	0	0	0	0	0	0	0	0	0	0	0	0	0	2	0	1	0	0	0	1	0
BNAA01G02100D	0	2	0	0	0	0	3	1	1	0	0	0	0	1	0	0	0	3	101	0	0	0	3	0	0	0	0	0	0	0	0	0	0	0	0	1	0	0	0	0	0	0	0	1	0	0	1	0	0
BNAA01G02110D	0	0	0	0	0	0	0	0	0	0	0	0	3	1	1	4	0	1	50	0	0	0	4	0	1	0	0	0	0	0	0	1	0	0	0	0	0	0	0	0	1	0	0	1	0	0	1	0	0
BNAA01G02120D	0	0	0	0	2	0	1	0	4	0	0	1	0	0	0	0	0	3	88	0	0	0	3	0	0	0	1	1	0	0	0	1	0	0	0	0	0	0	0	0	0	0	0	0	0	0	4	0	0
BNAA01G02130D	1	0	0	0	0	0	1	0	2	0	0	0	1	1	0	0	0	2	76	0	0	0	2	0	6	0	2	0	0	0	0	0	0	0	0	0	0	0	0	0	0	0	0	2	1	1	0	0	0
BNAA01G02140D	1	0	0	0	1	0	0	0	2	0	0	2	3	1	0	2	0	8	77	0	0	0	5	0	1	0	0	0	0	0	0	0	0	0	0	0	1	0	0	0	0	0	0	1	0	0	1	0	0
BNAA01G02150D	0	0	0	0	0	0	2	0	1	0	0	1	0	0	0	0	0	1	88	0	0	2	3	0	0	0	0	0	0	0	0	0	0	0	0	1	0	0	0	0	1	0	0	1	1	1	2	0	0
BNAA01G02160D	1	0	0	0	0	0	1	0	0	0	0	0	1	0	0	1	0	2	78	1	0	1	4	0	3	0	0	0	0	0	0	0	0	0	0	0	0	0	0	0	0	0	0	0	0	1	0	0	0
BNAA01G02170D	0	0	0	0	0	0	3	0	1	0	0	0	0	0	0	0	0	3	83	0	0	0	5	0	3	0	1	1	0	0	0	1	0	0	0	0	0	0	0	0	0	0	1	0	0	0	1	0	0
BNAA01G02180D	1	0	1	0	0	0	2	1	1	0	0	0	1	0	0	0	0	5	79	1	0	1	1	0	0	0	0	0	0	0	0	0	0	0	0	2	0	0	0	0	0	0	0	1	1	4	2	0	0
BNAA01G02190D	0	0	1	0	1	0	1	0	1	0	0	0	0	0	0	0	0	3	98	1	0	0	5	0	0	0	0	0	0	0	0	0	0	0	0	0	0	0	0	0	0	1	0	0	0	1	1	0	0
BNAA01G02200D	0	0	0	0	1	1	0	0	3	0	0	0	1	0	0	0	0	3	71	0	0	0	2	0	4	0	1	0	1	0	0	1	0	0	0	1	0	0	0	0	0	0	0	1	0	0	1	0	0
BNAA01G02210D	0	0	0	0	0	0	1	1	1	0	0	0	0	0	0	0	1	4	74	0	0	0	4	0	0	0	0	0	0	0	0	0	0	0	0	0	0	0	0	0	1	0	0	3	0	0	1	0	0
BNAA01G02220D	0	0	0	0	0	0	2	0	1	0	0	0	0	0	0	0	0	2	57	0	0	0	0	0	1	1	0	0	0	1	0	0	0	0	0	0	0	0	1	0	0	0	0	0	0	2	2	0	0
BNAA01G02230D	0	0	0	0	0	0	1	0	1	0	0	0	2	1	0	0	0	0	84	0	0	0	3	0	5	0	0	0	0	0	0	0	0	0	0	0	0	0	0	0	0	0	0	1	0	0	2	0	0
BNAA01G02240D	0	1	1	0	0	1	1	0	1	1	0	0	0	0	0	0	0	1	94	0	0	0	1	0	0	0	0	0	0	0	0	0	0	0	0	1	0	0	0	0	1	1	0	3	0	1	0	0	0
BNAA01G02250D	0	0	0	0	1	1	1	0	3	0	0	0	0	1	0	0	0	2	114	0	1	0	5	0	2	0	0	1	0	0	0	1	0	0	0	1	0	0	0	0	1	0	0	1	0	2	0	0	0
BNAA01G02260D	1	1	1	0	0	0	3	0	1	0	0	0	0	0	0	0	0	2	98	1	0	0	3	0	0	0	0	0	0	0	0	0	0	0	0	0	0	0	0	0	0	1	0	2	0	0	1	0	0
BNAA01G02270D	0	0	0	0	0	1	1	0	0	0	0	0	0	1	0	1	0	0	72	0	0	0	2	0	1	0	0	0	0	0	0	0	0	0	0	1	0	0	0	0	1	1	0	1	2	2	0	0	0
BNAA01G02280D	0	1	0	0	0	1	1	1	1	2	0	0	1	0	0	1	0	0	119	0	0	0	4	0	1	0	0	0	0	0	0	0	0	0	0	0	0	0	1	0	1	0	0	0	0	2	1	0	0
BNAA01G02300D	0	0	0	0	0	1	0	0	0	0	1	0	0	0	0	0	0	4	61	0	0	0	3	0	2	0	0	0	0	0	0	1	0	0	0	0	0	0	0	0	0	0	0	0	0	0	13	0	0
BNAA01G02290D	0	0	0	0	1	0	1	0	1	1	0	0	2	0	0	0	0	3	70	2	0	1	0	0	3	0	1	0	0	0	0	0	0	0	0	0	0	0	0	0	0	0	0	2	0	0	2	0	0
BNAA01G02310D	0	1	0	0	0	0	0	1	0	0	0	0	0	1	1	0	0	3	65	0	0	0	3	0	2	0	1	0	0	0	0	0	0	0	0	0	1	0	0	0	1	0	0	3	0	1	0	0	0
BNAA01G02330D	0	0	0	0	0	0	0	0	1	1	0	0	1	0	0	0	0	6	69	0	0	0	1	0	4	2	0	0	0	0	0	0	0	0	0	1	0	0	0	0	0	1	0	0	0	0	3	0	0
BNAA01G02320D	0	0	0	0	0	2	2	0	1	0	0	0	2	0	0	1	0	3	73	0	0	0	1	0	1	0	0	0	0	0	0	0	0	0	0	0	0	0	0	0	2	0	0	1	0	0	0	0	0
BNAA01G02340D	0	0	0	0	0	0	1	1	1	0	0	1	1	0	0	1	0	1	72	0	0	1	2	0	4	1	0	0	0	0	0	0	0	0	1	0	0	0	0	0	1	0	0	0	1	4	1	0	0
BNAA01G02350D	0	0	1	0	0	0	0	0	2	0	1	0	0	0	0	0	0	5	96	0	0	0	2	0	0	0	0	0	0	0	0	0	0	0	0	1	0	0	0	0	0	1	0	0	0	3	3	0	0
BNAA01G02370D	0	1	0	0	0	0	0	0	2	0	0	0	1	0	0	1	0	2	65	0	0	0	1	0	2	0	0	0	0	0	0	0	0	0	0	0	0	0	0	0	0	0	0	1	0	0	0	0	0
BNAA01G02360D	1	0	0	0	0	1	1	1	0	0	0	0	1	0	0	1	0	1	64	0	0	0	1	0	3	0	1	0	0	0	0	0	0	0	1	0	0	0	0	0	2	0	0	1	1	0	1	0	0
BNAA01G02380D	0	1	1	0	2	0	2	0	2	0	0	0	0	0	0	1	0	1	114	0	0	0	1	0	0	0	0	1	0	0	0	2	0	0	0	0	0	0	0	0	0	0	0	0	1	2	0	0	0
BNAA01G02390D	0	1	0	0	0	0	2	0	3	0	0	0	3	0	0	0	0	1	93	0	0	0	3	0	3	0	1	0	0	0	0	0	0	0	0	0	1	0	0	0	0	0	0	0	0	1	1	0	0
BNAA01G02400D	0	0	0	0	1	0	0	0	1	0	0	0	2	1	0	1	0	5	90	0	0	0	6	0	2	0	0	0	0	0	0	0	0	0	0	0	0	0	0	0	0	0	0	3	1	0	1	0	0
BNAA01G02410D	1	0	0	0	0	2	0	0	1	0	0	0	0	0	0	0	0	5	85	0	0	0	6	0	0	0	0	0	0	0	0	0	0	0	0	0	0	0	0	0	0	0	0	0	1	0	2	0	0
BNAA01G02420D	0	0	0	0	0	1	0	0	0	1	0	0	0	0	0	0	0	3	104	0	0	0	3	0	1	0	0	0	0	0	0	0	0	0	0	0	0	0	0	0	0	0	0	3	0	0	1	0	0
BNAA01G02430D	1	0	0	0	0	0	0	0	4	0	0	0	1	1	0	1	0	0	92	1	0	1	0	0	2	0	0	0	0	0	1	0	0	0	1	0	0	0	0	0	0	0	0	0	0	0	2	0	0
BNAA01G02440D	0	0	0	0	1	1	1	0	3	1	0	0	1	0	0	0	0	2	101	0	0	0	3	0	1	0	1	0	0	0	0	1	0	0	0	0	0	0	0	0	0	0	0	1	0	0	0	0	0
BNAA01G02450D	0	0	0	0	0	1	0	0	3	0	0	0	0	1	0	0	0	3	110	0	0	1	1	0	2	0	1	0	0	0	0	0	0	0	0	0	1	0	0	0	0	0	0	0	0	0	3	0	0
BNAA01G02460D	0	1	0	0	0	0	2	0	3	0	0	0	0	0	0	0	0	2	90	0	0	1	5	0	2	2	1	0	0	0	0	0	0	0	0	0	0	0	0	0	0	0	0	0	0	0	1	0	0
BNAA01G02470D	2	0	0	0	0	0	0	0	1	0	0	0	1	0	0	0	0	3	76	0	0	0	2	0	3	0	0	0	0	0	0	0	0	0	0	0	0	0	0	0	1	0	0	3	0	0	0	0	0
BNAA01G02480D	0	0	0	0	0	0	1	0	1	1	0	0	2	0	0	1	0	3	90	1	0	0	2	0	1	0	0	0	0	0	0	0	0	0	0	0	0	0	0	0	0	1	0	0	0	0	1	0	0
BNAA01G02500D	0	0	0	0	0	0	0	0	4	0	0	1	1	0	0	0	0	1	58	0	0	0	5	0	2	0	0	0	0	0	0	0	0	0	0	0	0	0	0	0	1	0	0	0	0	0	1	0	0
BNAA01G02490D	0	0	0	0	0	0	1	0	1	0	0	0	0	0	0	0	0	5	74	0	0	0	1	0	1	0	1	0	0	0	0	0	0	0	0	0	0	0	0	0	1	1	0	1	1	0	2	0	0
BNAA01G02510D	0	0	0	0	0	0	3	0	0	0	0	0	1	0	0	0	0	1	68	0	0	1	1	0	4	0	0	0	0	0	0	0	0	0	0	1	0	1	0	0	1	0	0	1	0	0	1	0	0
BNAA01G02530D	0	1	0	0	0	1	0	1	3	1	2	0	2	0	0	0	0	1	81	0	0	1	2	0	5	0	0	0	0	0	0	0	0	0	0	1	0	0	0	0	1	0	1	1	0	0	1	0	0
BNAA01G02520D	0	0	1	0	0	0	1	0	2	0	0	0	1	0	0	2	1	4	90	0	0	0	1	0	2	1	0	0	0	1	0	0	0	0	0	1	1	0	2	0	0	0	0	3	0	2	2	0	0
BNAA01G02540D	0	0	0	0	0	0	0	0	1	1	0	0	1	0	0	0	0	1	77	0	0	1	2	0	2	0	0	0	0	0	0	0	0	0	0	0	0	0	0	0	0	0	0	0	0	0	1	0	0
BNAA01G02550D	0	1	0	0	0	0	0	0	0	0	0	0	0	0	0	1	0	0	97	0	0	0	6	0	1	0	0	0	0	0	0	0	0	0	0	0	0	0	0	0	0	0	0	0	0	0	3	0	0
BNAA01G02560D	0	0	0	0	0	1	0	0	0	1	1	0	0	0	1	0	1	8	59	0	0	1	6	0	2	0	1	0	0	0	0	0	0	0	0	2	0	0	0	0	0	0	0	2	0	5	1	0	0
BNAA01G02570D	0	0	0	0	0	0	2	0	4	0	1	0	0	0	0	1	0	3	70	0	0	1	5	0	1	0	0	0	0	0	0	0	0	0	0	0	0	0	0	0	0	0	0	1	0	0	3	0	0
BNAA01G02580D	0	0	0	0	0	0	0	0	4	1	0	0	0	0	0	1	0	2	92	0	0	0	3	0	0	0	0	0	0	0	0	0	0	0	1	0	0	0	0	0	2	1	0	1	0	1	3	1	0
BNAA01G02590D	1	0	1	0	0	0	0	0	4	0	0	0	0	1	0	0	0	0	113	0	1	1	1	0	0	0	1	0	0	0	0	0	0	0	0	0	0	0	0	0	2	0	0	1	0	0	0	0	0
BNAA01G02600D	0	0	1	0	0	0	1	0	2	0	0	0	2	0	0	1	0	2	100	0	0	1	2	0	1	0	0	0	0	0	0	0	0	0	0	0	0	0	0	0	0	0	0	0	0	1	0	1	0
BNAA01G02610D	0	1	0	0	0	0	0	0	4	0	0	0	0	0	0	1	0	2	104	1	0	0	2	0	1	0	0	0	0	0	0	0	0	0	0	0	0	0	0	0	1	0	0	0	0	0	1	0	0
BNAA01G02620D	0	0	0	0	0	0	0	0	3	0	0	0	0	0	0	1	0	1	67	0	0	0	7	0	3	0	0	0	0	0	0	0	0	0	0	0	0	0	0	0	1	0	0	2	1	0	1	0	0
BNAA01G02630D	0	1	0	0	0	0	2	0	0	0	0	0	1	0	0	2	0	3	81	0	0	1	1	0	1	0	0	0	0	0	0	0	1	0	0	0	0	0	0	0	2	0	0	2	0	0	1	1	0
BNAA01G02640D	0	0	0	0	0	0	2	0	3	0	0	0	0	1	0	0	0	1	88	0	0	0	0	0	2	1	0	0	0	1	0	1	0	0	0	0	0	0	0	0	0	0	0	1	1	1	1	0	0
BNAA01G02650D	0	1	0	0	0	0	0	0	0	0	0	0	0	0	0	0	0	4	65	0	0	0	3	0	3	0	0	0	0	0	0	0	0	0	0	0	0	0	1	0	0	0	0	1	1	0	1	0	0
BNAA01G02660D	0	0	2	0	0	0	2	0	2	0	0	0	2	0	0	0	0	3	83	0	0	0	3	0	2	0	2	0	0	0	0	0	0	0	0	0	0	0	0	0	0	0	0	0	0	0	1	0	0
BNAA01G02670D	0	0	1	0	0	0	0	0	3	0	0	1	2	0	0	1	0	1	79	0	0	0	3	0	1	0	0	0	0	0	0	0	0	0	0	0	0	0	0	0	1	0	0	1	0	0	0	0	0
BNAA01G02680D	1	0	0	0	0	0	0	0	1	0	0	0	2	0	0	1	0	2	71	0	0	0	0	0	2	1	0	0	0	0	0	0	0	0	0	1	0	0	0	0	0	0	0	0	1	1	2	0	0
BNAA01G02690D	0	0	0	0	0	1	1	0	2	0	0	0	1	0	0	0	0	4	100	0	0	0	4	0	2	0	0	0	0	0	0	0	0	0	0	0	0	0	0	0	0	0	0	1	0	0	0	0	0
BNAA01G02700D	0	0	0	0	0	0	4	0	2	0	0	0	0	0	0	1	0	2	91	0	0	0	5	0	0	0	1	0	0	0	0	0	0	0	0	0	0	0	0	0	1	0	0	1	0	1	1	1	0
BNAA01G02710D	0	0	0	0	0	0	2	0	0	1	0	0	0	0	0	0	0	1	113	0	0	1	1	0	0	0	0	0	0	0	0	0	0	0	0	0	0	0	0	0	0	0	0	0	0	1	1	1	0
BNAA01G02720D	0	0	1	0	0	0	0	1	0	1	1	0	0	0	0	0	0	4	101	0	0	0	4	0	0	0	0	0	0	0	0	0	0	0	1	0	0	0	0	0	0	0	0	0	1	0	4	0	0
BNAA01G02730D	0	0	0	0	0	1	1	0	2	2	0	0	0	0	1	0	0	6	121	0	0	1	3	0	0	0	0	0	0	0	0	0	0	0	0	0	0	0	0	0	0	1	0	0	0	0	1	1	0
BNAA01G02740D	0	0	0	0	0	0	1	1	0	0	0	0	1	1	0	2	0	1	60	0	0	0	4	0	0	0	0	0	0	0	0	0	0	1	1	0	0	0	1	0	0	0	0	1	1	2	2	0	0
BNAA01G02750D	1	0	0	0	0	0	0	1	0	1	0	1	1	0	0	0	0	3	79	1	0	0	3	0	1	0	0	0	0	0	0	0	0	0	0	0	0	0	0	0	0	2	0	0	0	0	1	0	0
BNAA01G02760D	1	1	0	0	0	0	1	1	1	0	0	0	0	0	0	0	0	3	104	0	0	0	4	0	0	0	1	0	0	0	0	0	0	0	0	1	0	0	0	0	1	2	0	1	1	2	1	0	0
BNAA01G02770D	0	0	0	0	0	0	1	0	0	0	0	0	0	1	0	1	0	1	81	0	0	0	0	0	2	0	0	0	0	0	0	0	0	0	0	0	0	0	0	0	0	0	0	2	0	0	1	0	0
BNAA01G02780D	0	0	0	0	0	0	1	0	0	0	0	0	0	0	0	0	0	0	105	0	0	0	1	0	1	0	0	0	0	0	0	0	0	0	0	1	0	0	0	0	0	0	0	1	1	0	1	0	0
BNAA01G02790D	0	1	1	0	0	0	1	0	2	0	0	0	1	0	0	0	0	6	112	0	0	1	3	0	1	0	0	0	0	0	0	0	0	0	0	0	0	0	0	0	0	0	0	1	0	1	1	1	0
BNAA01G02800D	0	0	0	0	0	0	0	0	2	0	0	0	1	0	0	1	0	1	79	0	0	1	0	0	0	0	0	0	0	0	0	0	0	0	0	0	0	0	0	0	0	0	0	1	0	0	0	0	0
BNAA01G02810D	0	0	0	0	0	0	1	0	1	0	0	0	1	0	0	3	0	2	80	0	0	0	4	0	2	0	0	0	0	0	0	0	0	0	1	0	0	0	0	0	0	0	0	0	0	0	1	0	0
BNAA01G02830D	0	0	0	0	0	0	0	0	0	0	0	0	2	1	0	1	0	2	58	0	0	0	2	0	2	0	0	0	0	0	0	0	0	0	0	0	0	0	0	0	0	0	0	0	0	0	1	0	0
BNAA01G02820D	2	0	0	0	0	0	1	0	0	0	0	0	2	0	0	0	1	2	58	1	0	0	1	0	3	0	1	0	0	0	0	0	1	0	0	0	1	0	1	0	1	0	0	1	0	3	2	0	0
BNAA01G02840D	0	1	0	0	0	0	0	0	0	0	0	0	1	0	0	2	0	4	77	0	0	2	2	0	0	0	1	0	0	0	0	0	1	0	0	0	0	0	0	0	0	0	1	0	0	1	1	0	0
BNAA01G02850D	1	0	1	0	0	0	2	0	1	0	0	0	0	0	0	0	0	1	103	1	0	1	4	0	0	0	0	0	0	0	1	0	0	0	0	0	0	0	0	0	0	1	0	0	0	1	1	0	0
BNAA01G02860D	0	0	1	0	0	0	0	0	1	0	0	0	0	0	0	0	0	1	103	0	0	0	2	0	1	0	0	0	0	0	0	0	0	0	0	0	0	0	0	0	0	0	0	0	0	0	2	0	0
BNAA01G02870D	1	0	0	0	0	0	0	0	1	0	0	0	1	0	0	0	0	4	87	0	1	0	1	0	1	0	0	0	0	0	0	0	0	0	0	0	0	0	0	0	2	0	0	1	0	0	2	0	0
BNAA01G02880D	0	0	0	0	0	0	1	0	2	1	0	0	0	0	0	1	0	2	95	0	1	0	3	0	2	0	0	0	0	0	0	0	0	0	0	1	0	0	0	0	1	1	0	0	1	1	2	0	0
BNAA01G02890D	2	0	0	0	1	0	1	1	2	0	0	0	2	0	0	0	1	2	95	0	0	0	3	0	2	0	0	0	0	0	0	0	0	0	0	1	0	0	0	0	0	0	0	1	0	2	2	0	0
BNAA01G02900D	0	0	0	0	0	1	0	0	3	0	0	0	0	0	0	1	0	4	84	0	0	0	2	0	3	0	0	0	0	0	0	0	0	0	0	0	0	0	0	0	0	0	0	3	0	0	0	0	0
BNAA01G02910D	0	0	0	0	0	0	1	0	2	0	0	0	0	0	0	0	0	1	67	0	0	0	4	0	3	0	1	0	0	0	0	0	0	0	0	0	0	0	0	0	1	0	0	0	3	1	1	0	0
BNAA01G02920D	0	0	0	0	0	0	2	0	1	0	0	0	2	0	0	1	0	3	83	0	0	0	3	0	1	0	0	0	0	0	0	0	0	0	0	0	0	0	0	0	2	0	0	0	1	4	1	0	0
BNAA01G02930D	1	0	0	0	1	0	0	0	1	0	0	0	5	0	0	0	0	3	83	0	0	0	0	0	2	0	0	0	0	0	0	0	0	0	1	0	0	0	0	0	2	0	0	0	1	3	0	0	0
BNAA01G02940D	0	2	1	0	0	0	0	0	2	0	0	0	1	0	0	0	0	2	76	0	0	1	0	0	3	0	0	0	0	0	0	0	0	0	1	0	0	0	0	0	0	0	0	1	0	0	0	0	0
BNAA01G02950D	0	1	1	0	0	0	0	0	1	0	0	0	0	0	0	0	0	1	126	0	0	1	5	1	2	0	1	0	0	0	0	0	0	0	1	0	0	0	0	0	0	0	0	0	0	0	0	0	0
BNAA01G02960D	0	0	0	0	1	0	1	0	4	1	1	0	0	0	0	0	0	1	112	0	0	0	3	0	0	0	0	0	0	0	0	0	0	0	1	0	0	0	0	0	0	1	0	0	0	0	2	0	0
BNAA01G02970D	0	1	0	0	0	0	1	1	1	0	0	0	1	0	1	0	0	1	66	0	0	0	1	0	1	0	0	0	0	0	0	0	1	0	0	2	0	0	0	0	0	0	0	1	0	1	2	1	0
BNAA01G02980D	0	1	1	0	0	1	0	0	2	0	0	0	2	1	0	1	0	2	78	0	0	2	4	0	1	0	0	0	0	0	0	0	0	0	0	0	0	0	0	0	0	1	0	2	0	0	1	0	0
BNAA01G03010D	0	1	0	0	0	1	2	0	1	2	0	0	0	0	0	0	0	3	90	0	0	0	0	0	2	0	2	0	0	0	0	0	0	0	0	0	0	0	0	0	0	0	0	3	1	0	1	0	0
BNAA01G02990D	0	1	0	0	0	0	0	0	1	0	0	0	0	0	0	1	0	3	95	0	0	2	3	0	2	0	2	0	0	0	0	0	0	0	0	0	0	0	0	0	0	0	0	1	0	0	1	0	0
BNAA01G03000D	0	1	0	0	0	0	0	0	1	0	0	0	0	0	0	1	0	3	96	0	0	2	1	0	1	0	2	0	0	0	0	0	0	0	0	0	1	0	0	0	0	0	0	1	0	0	1	0	0
BNAA01G03020D	0	0	0	0	0	1	1	1	1	0	0	0	1	0	1	0	0	2	86	0	0	1	3	0	1	0	0	0	0	0	0	0	0	0	1	0	0	0	0	0	0	0	0	3	0	0	0	0	0
BNAA01G03030D	0	0	0	0	0	2	1	0	2	0	0	0	0	0	0	0	0	3	105	2	0	1	4	0	3	0	1	0	0	0	0	0	0	0	0	0	0	0	0	0	0	0	0	0	0	0	0	0	0
BNAA01G03040D	0	3	1	0	0	0	0	0	0	0	0	0	0	0	0	2	0	1	72	0	0	0	1	0	0	0	0	0	0	0	0	0	0	0	0	0	0	0	0	0	0	0	0	0	0	1	2	0	0
BNAA01G03050D	0	0	0	0	0	1	0	0	0	1	2	0	0	0	0	1	0	2	85	0	0	0	4	0	4	0	1	0	0	0	0	0	0	0	0	0	0	0	0	0	0	0	0	0	1	2	1	0	0
BNAA01G03060D	0	0	0	0	0	0	2	1	1	0	0	0	1	1	1	2	0	1	75	0	0	0	1	0	1	0	0	0	0	0	0	1	0	0	0	0	0	0	0	0	0	0	0	1	0	0	0	0	0
BNAA01G03070D	0	0	1	0	0	0	4	1	2	1	0	0	7	0	0	0	1	1	74	1	0	1	3	0	9	0	0	0	0	0	0	0	0	0	0	0	0	0	0	0	0	1	0	0	0	0	1	0	0
BNAA01G03080D	0	0	0	0	0	1	2	1	0	0	1	0	2	0	0	4	0	1	57	0	0	0	2	0	3	0	1	0	0	0	0	0	1	0	0	0	0	0	0	0	0	0	0	1	0	2	0	0	0
BNAA01G03090D	0	0	0	0	1	1	3	0	1	0	0	0	2	1	0	1	0	1	80	0	0	0	5	0	2	0	0	0	0	0	0	0	0	0	1	0	0	0	0	0	0	0	0	3	0	0	1	0	0
BNAA01G03100D	0	1	0	0	0	1	3	0	1	1	0	0	0	0	0	0	0	2	86	0	0	1	2	0	1	0	0	0	0	0	0	0	0	0	0	0	0	0	0	0	0	0	0	0	1	0	2	0	0
BNAA01G03110D	0	0	1	0	0	0	2	0	1	1	0	2	0	0	0	0	0	4	96	1	0	0	3	0	1	0	0	0	0	0	0	1	0	1	0	0	0	0	0	0	0	0	0	0	0	1	4	1	0
BNAA01G03120D	0	0	0	0	0	0	0	0	0	0	0	0	2	1	0	0	0	2	73	0	0	0	2	0	3	0	0	0	0	0	0	0	0	0	0	0	0	0	0	0	0	0	0	0	0	0	0	0	0
BNAA01G03130D	0	0	0	0	0	0	2	0	0	0	0	0	1	0	0	0	0	1	74	0	0	0	3	0	0	0	2	0	0	0	0	0	0	0	0	0	0	0	0	0	0	0	0	1	0	3	0	0	0
BNAA01G03140D	1	0	0	0	0	0	1	0	3	0	0	1	1	1	0	0	0	2	75	0	0	0	3	0	2	0	2	0	0	0	0	0	0	0	0	0	0	0	0	0	0	0	0	2	0	0	0	0	0
BNAA01G03150D	0	0	0	0	0	0	2	0	3	0	0	0	0	0	0	0	0	1	111	0	0	0	3	0	2	0	0	0	0	0	0	0	0	0	0	0	0	0	0	0	0	0	0	0	0	1	1	0	0
BNAA01G03160D	0	0	0	0	0	0	1	0	3	1	0	0	0	0	0	0	0	1	111	0	0	3	4	0	1	0	0	0	1	0	0	0	0	0	0	0	0	0	0	0	0	0	0	1	0	0	0	0	0
BNAA01G03170D	0	1	0	0	0	0	0	0	1	1	1	0	1	0	0	0	0	3	97	0	0	0	4	0	2	0	0	0	0	0	0	1	1	0	0	0	0	0	0	0	1	1	0	0	0	0	3	0	0
BNAA01G03180D	0	1	0	0	0	0	0	0	1	1	1	0	1	0	0	0	0	3	97	0	0	0	4	0	2	0	0	0	0	0	0	1	1	0	0	0	0	0	0	0	1	1	0	0	0	0	3	0	0
BNAA01G03190D	1	0	0	0	0	0	3	1	1	0	0	0	0	0	0	1	0	2	86	0	0	0	2	0	0	0	0	0	0	0	0	0	0	0	0	0	0	0	0	0	0	0	0	0	0	1	0	0	0
BNAA01G03200D	0	0	1	0	0	0	0	0	2	0	2	1	0	0	0	2	0	4	98	0	0	0	4	0	2	0	0	0	0	0	0	0	0	0	0	0	0	0	0	0	0	0	0	0	1	2	0	0	0
BNAA01G03210D	0	0	1	0	0	1	1	0	3	0	0	0	0	0	0	0	0	2	119	0	0	0	5	0	0	0	0	0	0	0	0	1	0	0	0	0	0	0	0	0	0	0	0	0	0	0	0	0	0
BNAA01G03220D	0	0	0	0	1	0	2	1	3	0	0	0	0	1	0	1	0	3	104	0	0	0	4	0	3	1	0	0	0	1	1	0	0	0	0	0	0	1	1	0	1	0	0	3	0	0	1	0	0
BNAA01G03230D	1	0	0	0	0	0	2	0	0	0	0	0	0	0	0	0	0	2	93	0	0	0	3	0	0	0	0	0	0	0	0	0	0	0	0	0	0	0	0	0	0	0	0	0	0	0	0	0	0
BNAA01G03240D	0	0	0	0	0	0	1	0	1	0	0	0	0	0	0	0	0	1	82	0	0	0	1	0	1	0	0	0	0	0	0	0	0	0	0	0	0	0	0	0	0	0	0	2	0	0	0	0	0
BNAA01G03250D	1	1	0	0	0	0	0	1	1	1	1	0	2	2	1	1	0	3	119	0	1	0	4	0	1	0	0	0	0	0	0	0	0	0	0	1	0	0	0	0	1	1	0	3	0	1	0	0	0
BNAA01G03260D	0	1	1	0	0	0	2	0	0	0	0	0	0	0	0	0	0	3	99	0	0	1	3	0	1	0	0	0	0	0	0	0	0	0	0	0	0	0	0	0	0	0	0	0	2	1	2	0	0
BNAA01G03270D	1	0	0	0	0	0	0	0	1	0	0	0	1	0	1	1	0	1	96	0	0	0	3	0	2	0	1	0	0	0	0	0	0	0	0	0	0	0	0	0	2	0	0	1	0	1	0	0	0
BNAA01G03290D	0	0	0	0	0	0	1	0	0	0	0	0	2	0	0	2	0	2	49	0	0	0	1	0	2	0	0	0	0	0	0	0	0	0	1	0	0	0	0	0	1	0	0	0	0	0	1	0	0
BNAA01G03280D	1	0	0	0	0	0	1	0	2	0	0	2	1	0	0	0	0	2	71	0	1	0	3	0	1	0	0	0	0	0	0	0	0	0	0	0	0	0	0	0	1	0	0	1	0	2	2	0	0
BNAA01G03310D	0	0	0	0	1	1	1	1	2	0	0	0	1	0	0	0	0	4	72	0	0	0	3	0	1	0	0	0	0	0	0	1	0	0	0	0	0	0	0	0	0	0	0	2	0	1	0	0	0
BNAA01G03300D	0	0	0	0	0	0	2	0	2	0	0	0	5	0	0	0	0	3	71	0	0	0	2	0	6	0	0	0	0	0	0	0	0	0	0	1	1	0	0	0	0	0	0	1	0	4	0	1	0
BNAA01G03320D	0	3	0	0	0	0	1	0	0	0	0	0	0	0	0	0	0	0	98	0	0	0	2	0	0	0	1	0	0	0	1	0	0	0	0	0	0	0	0	0	0	0	0	0	0	0	1	0	0
BNAA01G03330D	0	0	0	0	0	0	2	0	2	0	0	0	0	0	0	0	0	1	97	0	0	0	3	0	3	0	0	0	0	0	0	0	0	0	0	0	0	0	0	0	0	0	0	1	0	0	1	0	0
BNAA01G03340D	0	0	0	0	0	1	1	0	1	0	0	0	3	0	0	1	0	1	68	0	0	1	1	0	4	0	0	0	0	0	0	0	0	0	0	0	0	0	0	0	0	1	0	3	0	4	1	0	0
BNAA01G03350D	0	0	0	0	0	0	0	0	6	0	0	0	1	1	0	1	0	3	96	0	0	0	4	0	7	0	0	0	0	0	0	0	0	0	1	0	0	0	0	0	0	0	0	0	0	0	0	0	0
BNAA01G03360D	0	0	0	0	2	1	0	0	4	0	0	0	0	0	0	1	0	5	68	1	0	0	2	0	1	0	1	0	0	0	0	1	0	0	0	0	0	0	0	0	0	0	0	0	0	2	0	0	0
BNAA01G03380D	0	0	0	0	0	0	0	0	0	0	0	0	0	0	0	0	0	0	74	0	0	0	2	0	2	2	1	0	0	0	0	0	0	0	0	0	0	0	0	0	0	1	0	1	0	1	1	0	0
BNAA01G03370D	0	1	0	0	0	0	0	0	2	0	0	0	0	0	0	0	0	2	73	0	0	0	1	0	3	0	0	0	0	0	0	0	0	0	0	0	0	0	0	0	1	0	0	1	1	1	0	0	0
BNAA01G03390D	0	0	1	0	2	1	1	1	1	0	0	0	0	0	0	0	0	1	92	1	0	0	2	0	2	0	2	0	0	0	0	0	0	0	0	0	0	0	0	0	0	0	0	0	0	0	0	0	0
BNAA01G03400D	0	0	0	0	0	0	0	0	1	1	0	0	0	0	0	0	0	0	43	0	0	1	0	0	0	0	1	0	0	0	0	0	1	0	0	0	0	0	0	0	0	0	0	0	0	0	1	0	0
BNAA01G03410D	0	0	1	0	0	2	2	0	0	0	0	0	0	0	0	0	0	1	126	0	0	1	0	0	3	0	0	0	0	0	0	0	0	0	0	0	0	0	0	0	0	0	0	0	0	0	0	1	0
BNAA01G03420D	0	0	0	0	2	0	2	0	4	0	0	0	1	0	0	1	0	2	77	0	0	0	3	0	2	0	1	0	0	0	0	0	0	0	0	0	0	0	0	0	0	0	0	0	0	0	0	0	0
BNAA01G03430D	0	0	0	0	2	1	0	0	2	2	0	0	0	0	0	2	0	3	53	0	0	2	1	0	1	0	0	0	0	0	0	0	0	0	2	0	0	0	0	0	1	0	0	2	0	0	1	0	0
BNAA01G03440D	0	0	0	0	0	0	1	0	1	0	0	0	1	0	0	0	0	0	95	1	0	1	2	0	0	0	0	0	0	0	0	0	0	0	0	0	0	0	0	0	2	0	0	0	0	0	0	0	0
BNAA01G03450D	0	0	0	0	1	0	1	0	1	0	0	0	0	0	0	0	0	2	68	0	0	0	4	0	0	0	0	0	1	0	0	0	0	0	3	0	0	0	0	0	0	0	0	1	0	1	1	0	0
BNAA01G03460D	0	0	0	0	0	1	3	0	3	0	0	0	1	0	0	0	0	0	74	0	0	0	2	0	2	0	1	0	0	0	0	0	0	0	0	1	2	0	0	0	0	0	0	2	0	0	0	0	0
BNAA01G03470D	0	0	0	0	0	1	0	1	2	0	0	0	1	1	1	1	1	3	88	0	0	1	3	0	1	1	0	0	0	0	1	0	0	0	0	0	0	0	0	0	0	0	0	3	0	2	0	0	0
BNAA01G03480D	0	1	0	0	0	0	3	1	3	0	0	0	0	0	0	0	1	1	92	0	0	0	5	0	1	0	0	0	0	0	0	0	0	0	1	0	0	0	0	0	0	0	0	1	0	1	1	0	0
BNAA01G03490D	0	0	0	0	1	0	1	0	3	0	0	0	0	0	0	0	0	0	123	1	0	0	2	0	2	0	0	0	0	0	0	0	0	0	0	1	0	0	0	0	0	0	0	2	0	0	0	0	0
BNAA01G03500D	0	0	0	0	1	0	1	0	1	0	0	0	1	0	0	0	0	5	101	0	0	0	4	0	2	0	1	0	0	0	0	1	0	0	2	0	0	0	0	0	0	0	0	1	0	5	1	0	0
BNAA01G03510D	0	1	0	0	0	0	0	2	1	0	1	0	1	0	0	0	0	3	102	0	0	0	0	0	3	1	0	0	0	1	0	0	0	1	1	1	0	0	0	0	0	1	0	1	0	0	4	1	0
BNAA01G03520D	0	0	0	0	0	0	1	0	0	0	0	0	0	0	0	1	0	2	94	0	0	1	2	0	0	0	0	0	0	0	0	0	0	0	0	0	0	0	0	0	0	0	0	1	3	2	0	0	0
BNAA01G03530D	0	0	0	0	0	1	0	0	3	0	0	0	0	0	0	0	0	4	92	0	0	0	0	0	0	0	0	0	0	0	0	0	0	0	0	0	0	0	0	0	0	1	0	0	0	1	0	0	0
BNAA01G03540D	0	2	0	0	0	0	1	0	0	0	1	0	0	0	0	0	0	3	85	0	0	0	5	0	2	0	2	0	0	0	0	0	1	0	0	0	0	0	0	0	0	0	0	2	0	0	2	0	0
BNAA01G03560D	0	0	0	0	0	0	1	0	2	0	0	0	4	1	0	0	0	1	79	0	0	0	1	0	3	0	1	0	0	0	0	0	0	0	0	0	0	0	0	0	0	0	0	1	1	4	1	0	0
BNAA01G03550D	0	0	0	0	0	0	0	0	0	0	1	0	1	0	0	0	0	1	77	0	0	0	1	0	1	0	0	0	0	0	0	0	0	0	0	0	0	0	0	0	0	0	0	0	0	0	0	0	0
BNAA01G03570D	0	0	0	0	0	0	2	0	2	0	0	0	0	0	0	0	0	1	98	1	0	0	3	0	0	0	0	0	0	0	0	0	0	0	0	1	0	0	0	0	0	0	0	1	0	0	1	0	0
BNAA01G03580D	0	1	0	0	0	0	0	0	3	0	1	0	0	0	0	0	0	4	120	0	0	0	6	0	0	0	0	0	0	0	0	0	0	0	0	0	0	0	0	0	0	0	0	0	0	0	3	1	0
BNAA01G03590D	1	0	0	0	1	0	0	2	1	0	0	0	0	0	0	1	0	3	76	0	1	0	3	0	2	0	1	0	0	0	0	0	0	0	0	0	0	0	0	0	1	0	0	0	0	0	0	0	0
BNAA01G03600D	0	0	0	0	0	0	0	1	2	0	0	0	2	0	1	1	1	4	80	0	0	0	3	0	1	0	0	0	0	0	0	0	0	0	0	0	0	0	0	0	0	0	0	4	0	1	0	0	0
BNAA01G03610D	0	0	0	0	0	0	2	1	2	0	0	0	0	0	0	0	0	2	97	0	0	0	3	0	2	0	0	0	0	0	0	0	0	0	0	0	0	0	0	0	0	1	0	4	0	1	0	0	0
BNAA01G03620D	0	0	0	0	0	1	1	0	5	0	0	1	0	0	0	0	0	1	113	0	0	0	1	0	0	0	0	0	0	0	0	0	0	0	0	1	0	0	0	0	1	0	0	2	0	0	0	0	0
BNAA01G03630D	0	1	0	0	1	0	1	0	0	0	1	0	0	1	0	0	0	5	88	1	0	0	0	0	0	0	0	0	0	0	0	0	0	0	0	0	0	0	0	0	1	0	0	1	0	0	1	0	0
BNAA01G03640D	0	1	0	0	0	0	1	0	3	0	0	0	0	0	0	1	0	3	88	0	0	0	4	0	3	0	0	0	0	0	0	0	0	0	0	0	0	0	0	0	1	0	0	0	0	1	1	1	0
BNAA01G03660D	0	0	0	0	1	0	1	1	1	0	0	0	0	0	0	0	0	4	86	1	0	1	5	0	0	0	0	0	0	0	0	0	0	0	0	0	0	0	0	0	0	0	0	2	0	0	1	0	0
BNAA01G03650D	0	0	0	0	0	0	0	0	0	0	0	0	0	0	0	0	0	2	61	0	0	0	2	0	5	0	1	0	0	0	0	0	0	0	0	0	0	0	0	0	1	0	0	2	0	0	1	0	0
BNAA01G03670D	0	0	0	0	0	0	2	0	1	0	0	1	0	0	0	0	0	1	79	1	0	0	3	0	0	0	0	0	0	0	0	0	0	0	0	0	0	0	0	0	0	0	0	0	1	0	0	0	0
BNAA01G03680D	1	0	0	0	0	0	1	0	0	0	0	0	0	2	0	1	0	5	99	1	0	1	2	0	4	0	0	0	0	0	0	0	0	0	0	2	0	0	0	0	0	1	0	4	1	2	1	0	0
BNAA01G03690D	0	0	1	0	0	2	3	0	3	0	0	0	0	0	0	1	0	1	83	0	0	0	4	0	3	0	2	0	0	0	0	0	0	0	0	0	0	0	0	0	0	0	0	0	1	0	1	0	0
BNAA01G03700D	0	0	1	0	0	0	3	0	0	0	0	0	0	1	0	1	0	0	106	0	0	0	3	0	1	0	4	0	0	0	0	0	0	0	0	0	0	0	0	0	1	0	0	0	0	0	1	0	0
BNAA01G03710D	0	0	1	0	0	0	1	1	2	0	0	0	0	0	0	0	0	2	108	0	0	0	3	0	0	0	1	0	0	0	0	0	0	0	0	0	0	0	0	0	1	0	0	0	0	0	3	0	0
BNAA01G03720D	0	0	0	0	0	0	0	1	2	0	0	0	1	0	0	0	0	1	82	0	0	0	3	0	1	0	1	0	0	0	0	0	1	0	0	0	0	0	0	0	0	0	0	0	0	0	2	0	0
BNAA01G03740D	0	1	0	0	0	0	3	0	1	0	0	1	2	0	0	0	0	2	113	0	0	1	2	0	1	0	0	0	0	0	0	0	0	1	0	0	0	0	0	0	0	0	0	0	0	1	3	0	0
BNAA01G03730D	1	0	0	0	0	1	1	0	1	1	0	0	0	0	1	0	0	4	103	0	0	0	2	0	2	0	1	0	0	0	0	0	0	0	2	0	0	0	1	0	0	0	0	0	0	0	0	0	0
BNAA01G03750D	0	0	0	0	0	0	2	0	4	0	0	0	0	2	0	0	0	1	88	0	0	0	7	0	3	0	4	0	0	0	0	0	0	0	0	0	0	0	0	0	0	0	0	1	0	1	3	0	0
BNAA01G03760D	0	0	0	0	0	0	2	1	2	0	0	0	1	1	0	1	0	4	78	0	0	0	3	0	1	0	0	0	0	0	0	0	0	0	0	0	0	0	0	0	0	0	0	2	0	0	1	0	0
BNAA01G03770D	0	0	1	0	0	0	0	0	1	0	0	1	0	0	0	0	0	1	90	0	0	1	1	0	0	0	0	0	0	0	0	0	0	0	0	1	0	0	0	0	0	0	0	2	0	0	0	1	0
BNAA01G03790D	0	0	0	0	0	0	0	0	1	0	0	0	1	0	0	2	0	3	67	0	0	0	2	0	1	0	0	0	0	0	0	0	0	0	0	0	0	0	0	0	0	1	0	4	0	0	4	0	0
BNAA01G03780D	0	0	1	0	0	0	1	0	0	0	0	0	2	1	0	1	0	0	59	0	0	0	1	0	3	1	1	0	0	0	0	0	0	0	1	0	0	0	0	0	0	0	0	2	0	0	2	0	0
BNAA01G03800D	1	0	0	0	0	0	0	0	1	0	0	0	0	1	0	0	0	4	60	0	0	0	1	0	4	0	0	0	0	0	0	0	0	0	0	0	0	0	0	0	2	0	1	2	0	1	0	0	0
BNAA01G03810D	0	1	0	0	0	0	1	0	1	0	0	0	2	0	0	1	0	5	96	0	0	0	0	0	3	0	1	0	0	0	0	0	0	0	0	0	0	0	0	0	0	0	0	1	0	1	0	0	0
BNAA01G03820D	0	0	0	0	0	0	1	0	1	0	2	1	2	0	0	2	0	7	85	0	0	0	4	0	3	0	0	0	0	0	0	0	0	0	0	0	0	0	0	0	0	0	0	0	0	1	2	1	0
BNAA01G03830D	0	0	0	0	0	1	1	0	3	0	1	0	0	0	0	0	1	2	80	0	0	0	2	0	1	0	0	1	0	0	0	1	0	0	0	0	0	0	0	0	0	0	0	0	0	1	3	0	0
BNAA01G03850D	0	0	0	0	0	0	2	0	1	0	0	0	1	1	0	0	0	3	76	0	0	1	0	1	1	0	1	0	0	0	0	0	0	0	0	0	0	0	0	0	0	1	0	3	0	0	0	0	0
BNAA01G03840D	0	0	0	0	1	0	0	0	4	1	0	0	1	1	0	2	0	1	95	0	0	0	4	0	1	0	0	0	0	0	0	0	0	0	2	1	0	0	0	0	1	0	0	1	0	0	0	0	0
BNAA01G03860D	1	0	0	0	1	0	4	0	0	0	0	0	2	0	0	1	0	1	98	0	0	0	3	0	1	0	0	0	0	0	0	1	0	0	0	1	0	0	0	0	2	0	0	0	1	1	0	0	0
BNAA01G03870D	1	0	1	0	0	0	2	1	0	0	0	0	3	0	0	0	0	3	61	0	0	0	4	0	2	0	0	0	0	0	0	0	0	0	0	0	0	0	0	0	0	0	1	1	0	1	2	0	0
BNAA01G03880D	0	1	0	0	0	0	0	1	2	1	0	0	1	0	0	2	0	2	100	0	0	0	2	0	0	0	1	0	0	0	0	0	0	0	0	1	0	1	0	0	1	1	0	4	0	0	0	0	0
BNAA01G03890D	0	0	0	0	0	1	0	0	3	0	0	0	0	0	0	0	0	4	85	0	0	0	3	0	0	0	0	0	0	0	0	0	0	0	0	0	0	0	0	0	0	0	0	0	0	0	5	0	0
BNAA01G03900D	0	0	0	0	0	1	2	0	2	0	0	0	0	0	0	0	0	2	87	0	0	0	1	0	2	0	0	0	0	0	0	0	0	0	1	0	0	0	0	0	0	1	0	1	0	1	1	0	0
BNAA01G03910D	1	0	0	0	0	0	1	0	0	0	0	0	1	0	0	1	0	2	81	0	0	1	2	0	3	0	0	0	0	0	0	0	0	0	0	0	0	0	0	0	0	1	0	0	0	0	1	0	0
BNAA01G03920D	0	0	1	0	0	0	1	0	0	0	0	0	0	0	0	0	0	2	91	1	0	0	2	0	0	0	0	0	0	0	0	0	0	0	0	0	0	0	0	0	0	0	0	2	0	1	1	0	0
BNAA01G03930D	0	0	0	0	0	0	0	1	1	0	0	0	0	0	0	0	0	4	62	0	0	0	1	0	4	0	0	0	0	0	0	0	0	0	0	0	0	0	0	0	0	0	0	0	0	2	0	0	0
BNAA01G03950D	0	1	0	0	0	0	2	0	2	1	0	0	1	0	1	2	0	5	70	0	0	0	3	0	2	0	0	0	0	0	0	0	0	1	0	0	0	0	0	0	0	1	0	2	0	0	2	0	0
BNAA01G03940D	0	0	0	0	0	0	1	0	0	0	0	0	1	0	0	2	0	1	67	0	0	1	1	0	1	0	0	0	0	0	0	0	0	0	0	0	0	0	0	0	0	0	0	1	0	1	0	0	0
BNAA01G03960D	0	0	0	0	0	1	0	0	0	0	0	0	1	1	0	0	0	6	68	0	0	0	4	0	1	0	0	0	0	0	0	0	0	0	0	0	0	0	0	0	0	0	0	1	0	3	1	0	0
BNAA01G03970D	0	0	0	0	0	0	0	0	4	0	0	0	0	1	0	2	0	8	92	0	0	0	0	0	1	0	0	0	0	0	0	0	0	0	0	0	0	0	0	0	0	0	0	0	1	1	1	0	0
BNAA01G03980D	3	1	0	0	0	0	0	0	0	0	0	0	0	0	0	1	0	2	103	1	0	0	1	0	1	0	0	0	0	0	0	0	0	0	0	0	0	0	0	0	0	0	0	1	0	0	0	0	0
BNAA01G03990D	0	0	0	0	1	1	0	0	0	0	0	0	2	0	0	1	0	5	115	1	0	0	4	0	1	0	0	0	0	0	0	1	0	0	0	0	0	0	0	0	0	0	0	0	1	0	0	0	0
BNAA01G04000D	0	2	0	0	0	0	2	0	1	0	0	0	0	0	0	0	0	4	96	0	0	1	2	0	1	0	1	0	0	0	0	0	0	0	0	1	0	0	0	0	0	1	0	2	1	0	1	0	0
BNAA01G04010D	0	1	0	0	0	1	1	2	1	0	0	0	1	0	0	0	0	4	97	1	0	1	2	0	0	0	0	0	0	0	0	0	0	0	0	0	0	0	0	0	1	0	0	4	0	0	0	0	0
BNAA01G04020D	0	0	0	0	0	0	0	0	2	2	0	0	1	0	0	1	0	3	98	0	0	0	1	0	4	0	0	0	0	0	0	0	0	0	0	0	0	0	0	0	0	0	0	0	0	0	0	0	0
BNAA01G04040D	0	1	0	0	1	0	0	0	2	0	0	0	1	1	0	0	0	3	55	0	0	0	4	0	8	0	1	0	0	0	0	0	0	0	0	0	0	0	2	0	1	0	0	3	2	4	0	0	0
BNAA01G04030D	0	0	0	0	0	0	1	1	0	0	0	0	1	1	0	0	0	0	68	0	0	0	2	0	2	0	0	0	0	0	0	0	1	0	0	0	0	0	0	0	0	0	0	1	0	0	0	0	0
BNAA01G04050D	1	1	1	0	1	0	1	1	4	0	0	0	0	0	0	0	0	3	82	2	0	1	3	0	2	0	0	0	0	0	0	0	0	0	0	0	0	0	0	0	0	0	0	1	0	0	2	1	0
BNAA01G04060D	1	0	0	0	0	0	1	0	0	0	1	0	1	1	0	0	0	5	90	0	0	0	2	0	2	0	0	0	0	0	0	0	0	1	0	1	0	0	0	0	2	0	0	1	2	1	6	0	0
BNAA01G04070D	0	0	0	0	0	0	0	0	2	0	0	0	1	0	1	1	0	2	97	0	0	0	6	0	1	0	0	0	0	0	0	0	0	0	0	1	0	0	0	0	1	0	0	1	0	0	0	0	0
BNAA01G04080D	1	1	0	0	0	0	1	0	3	1	0	1	0	1	0	0	0	0	94	0	0	1	5	0	2	0	0	0	0	0	0	0	0	0	0	0	0	0	0	0	0	0	0	2	0	0	1	0	0
BNAA01G04090D	0	0	0	0	0	1	1	0	3	0	0	0	1	0	0	1	0	2	73	0	0	0	2	0	0	0	0	0	0	0	0	1	0	0	0	0	0	0	0	0	0	0	0	3	0	0	1	0	0
BNAA01G04100D	0	0	2	0	0	0	2	0	0	0	0	0	0	0	0	0	0	1	103	0	0	2	4	0	1	0	0	0	0	0	0	0	0	0	0	0	0	0	0	0	0	0	0	2	0	0	0	0	0
BNAA01G04110D	0	1	0	0	0	1	1	0	0	0	0	0	0	0	0	0	0	8	88	0	0	0	1	0	2	0	0	0	0	0	0	0	0	0	0	0	0	0	0	0	0	0	0	0	0	0	0	0	0
BNAA01G04130D	2	0	0	0	0	0	2	0	0	0	0	0	0	2	0	0	0	1	99	0	0	0	3	0	3	0	1	1	0	0	0	1	0	1	0	0	0	0	0	0	1	1	0	0	0	0	0	0	0
BNAA01G04120D	0	0	0	0	0	0	0	0	1	0	0	0	0	1	0	1	0	3	106	0	0	0	3	1	1	0	0	0	0	0	0	0	0	0	3	0	0	0	0	1	1	0	0	0	0	0	2	0	0
BNAA01G04140D	0	0	0	0	0	0	3	0	2	1	0	0	0	0	0	0	0	1	86	0	0	2	4	0	0	0	0	0	0	0	0	0	0	0	0	0	0	0	0	0	1	0	0	0	1	1	0	0	0
BNAA01G04150D	0	1	1	0	1	2	0	2	0	0	0	1	4	0	0	0	0	3	98	0	0	0	3	0	3	0	1	0	0	0	0	0	0	0	0	0	0	0	0	0	1	0	0	2	0	1	1	2	0
BNAA01G04160D	0	0	0	0	0	0	0	0	3	0	0	0	0	0	0	1	0	2	93	0	0	0	2	0	0	0	0	0	0	0	0	0	0	0	0	0	0	0	0	0	1	0	0	0	1	0	1	0	0
BNAA01G04170D	0	0	0	0	0	0	1	0	1	1	0	0	1	1	1	2	0	2	61	0	0	1	4	0	2	0	1	0	0	0	0	0	0	0	0	0	0	0	0	0	0	0	0	3	0	0	0	0	0
BNAA01G04180D	0	0	0	0	0	0	0	0	0	0	0	1	0	0	0	0	0	3	87	0	0	0	2	0	1	0	0	0	0	0	0	0	0	0	0	0	0	0	0	0	0	0	0	2	0	0	0	0	0
BNAA01G04190D	0	1	0	0	0	0	0	0	3	1	0	1	5	0	0	7	0	0	94	0	0	0	2	0	1	0	0	0	0	0	0	0	0	0	0	0	0	0	0	0	1	0	0	1	0	1	1	0	0
BNAA01G04200D	1	1	2	0	1	1	1	0	3	1	0	0	0	0	0	0	0	1	120	1	0	0	5	0	4	0	0	0	0	0	0	0	0	0	0	1	0	0	0	0	0	1	0	0	0	0	1	0	0
BNAA01G04210D	0	0	0	0	0	0	1	0	0	0	0	0	0	0	0	0	0	1	66	0	0	0	1	0	1	0	0	0	0	0	0	0	0	0	0	0	0	0	0	0	0	0	0	2	0	1	1	0	0
BNAA01G04220D	1	0	0	0	0	0	1	0	4	0	0	0	1	0	0	1	0	1	78	0	0	0	1	0	1	0	1	0	0	0	0	0	0	0	0	0	0	0	0	0	0	1	0	2	0	0	1	0	0
BNAA01G04230D	0	0	1	0	0	1	2	0	0	0	0	0	0	0	0	0	0	3	64	0	0	0	4	0	0	0	0	0	0	0	0	0	0	0	0	0	0	0	0	0	0	0	0	1	1	0	0	0	0
BNAA01G04240D	0	3	0	0	0	0	0	0	0	1	1	1	0	0	0	0	0	2	100	0	0	0	4	0	0	0	0	0	0	0	0	0	0	0	0	0	0	0	0	0	0	1	0	2	1	1	0	0	0
BNAA01G04250D	0	0	1	0	0	0	0	0	1	0	1	0	0	0	0	0	0	0	98	0	0	0	2	0	2	0	0	0	0	0	0	0	0	0	0	1	0	0	0	0	1	0	0	5	1	0	0	0	0
BNAA01G04260D	0	0	0	0	0	0	1	0	2	0	0	0	0	0	0	0	0	2	77	0	0	1	1	0	1	0	0	0	0	0	0	0	0	0	0	0	0	0	0	0	0	1	0	5	1	1	1	0	0
BNAA01G04280D	0	0	1	0	1	0	0	0	2	0	0	0	2	0	0	2	0	1	91	0	0	0	1	0	2	0	0	0	0	0	0	0	0	0	0	0	0	0	0	0	0	0	0	0	0	1	0	0	0
BNAA01G04270D	2	0	0	0	0	0	1	0	2	0	0	0	8	0	0	3	0	2	80	1	1	0	3	0	1	0	1	0	0	0	0	1	0	0	0	0	0	0	0	0	1	0	0	0	1	2	3	0	0
BNAA01G04290D	0	0	0	0	0	0	0	1	0	1	0	0	0	1	0	2	0	2	63	0	0	0	2	0	1	0	0	0	0	0	0	0	0	0	0	0	0	0	0	0	0	1	0	1	1	0	5	0	0
BNAA01G04310D	1	0	0	0	0	0	1	0	2	0	0	0	1	1	0	0	0	4	66	1	0	0	3	0	1	0	0	0	0	0	0	0	0	0	0	0	0	0	0	0	0	0	0	0	0	0	1	0	0
BNAA01G04300D	0	0	0	0	0	0	0	0	2	1	0	0	4	0	0	1	0	2	71	0	0	0	3	0	5	0	1	0	0	0	0	1	0	0	0	0	0	0	0	0	1	0	0	2	0	1	0	0	0
BNAA01G04320D	0	0	1	0	0	0	1	0	2	1	0	0	1	0	0	2	0	5	52	0	0	0	6	0	1	1	0	0	0	0	0	1	0	0	0	1	0	0	1	0	0	0	0	0	0	0	1	0	0
BNAA01G04330D	0	0	0	0	0	0	1	0	1	0	0	0	7	1	0	0	0	3	71	0	0	0	1	0	10	0	0	0	0	0	0	0	0	0	0	0	0	0	1	0	1	0	0	4	0	2	0	0	0
BNAA01G04340D	1	0	0	0	0	1	0	0	4	0	0	0	4	0	0	0	0	2	97	0	0	0	0	0	7	0	0	0	0	0	0	0	0	0	0	1	0	0	0	0	0	0	0	1	0	1	0	0	0
BNAA01G04350D	0	0	0	0	0	0	0	0	1	0	0	0	1	0	0	1	0	3	103	0	0	0	8	0	2	0	0	0	0	0	0	0	0	0	0	0	0	0	0	0	0	0	0	4	0	2	2	0	0
BNAA01G04360D	0	0	0	0	0	0	0	0	2	0	0	0	2	0	0	0	0	0	80	0	0	0	2	0	0	0	0	0	0	0	1	0	0	0	0	1	0	0	0	0	0	0	0	2	0	1	0	0	0
BNAA01G04370D	0	0	0	0	0	0	2	0	0	0	0	0	0	0	0	1	0	1	69	0	0	0	0	0	0	0	0	0	0	0	0	0	0	0	1	0	0	0	0	0	0	0	0	2	0	2	0	0	0
BNAA01G04380D	0	1	0	0	0	1	0	0	1	0	0	0	1	0	0	0	0	1	61	0	0	0	1	0	2	1	1	0	0	0	0	0	0	0	0	0	0	0	0	0	0	1	0	0	0	1	0	0	0
BNAA01G04390D	0	0	0	0	1	0	0	0	2	0	0	0	0	0	0	0	0	2	83	0	0	1	0	0	1	0	0	0	0	0	0	0	0	0	0	0	0	0	0	0	0	0	0	0	0	0	0	0	0
BNAA01G04400D	0	0	0	0	0	0	1	0	1	0	0	1	0	1	0	2	0	4	73	0	0	0	6	0	1	0	1	0	0	0	0	0	0	0	0	0	0	0	0	0	1	0	0	2	1	0	1	0	0
BNAA01G04410D	0	0	1	0	0	0	0	1	3	0	0	0	0	0	0	0	0	0	118	0	0	0	3	0	2	0	2	0	0	0	0	0	0	0	0	1	0	0	0	0	0	0	0	3	0	1	1	0	0
BNAA01G04420D	0	0	2	0	0	0	0	0	3	0	0	0	0	0	0	0	0	0	147	0	0	0	3	0	0	0	0	0	0	0	0	0	0	0	0	0	0	0	0	0	0	2	0	1	1	0	0	0	0
BNAA01G04430D	0	0	0	0	1	0	1	0	1	0	0	0	2	0	0	2	0	0	57	0	1	0	0	0	3	0	0	0	0	0	0	0	0	0	0	0	0	0	0	0	1	0	0	1	0	0	0	0	0
BNAA01G04440D	1	0	0	0	0	0	0	0	5	1	0	0	2	0	0	1	0	0	98	0	0	0	1	0	3	0	0	0	0	0	0	0	0	0	0	0	0	0	0	0	3	0	0	0	0	1	3	1	0
BNAA01G04450D	1	0	0	0	0	1	2	0	2	0	2	1	0	0	0	1	0	1	111	0	0	1	1	0	1	0	0	0	0	0	0	0	0	0	0	0	0	0	0	0	0	0	0	0	0	0	0	0	0
BNAA01G04460D	0	0	0	0	0	0	1	0	3	0	0	0	0	0	0	0	0	5	120	0	0	0	4	0	0	0	0	0	0	0	0	0	0	0	0	0	0	0	0	0	0	0	0	0	0	2	1	0	0
BNAA01G04470D	0	0	0	0	0	0	0	1	2	0	0	0	0	0	0	0	0	5	87	0	0	0	3	0	0	0	0	0	0	0	0	0	0	0	0	0	0	0	0	0	1	0	0	0	0	2	1	0	0
BNAA01G04480D	0	0	2	0	0	1	2	0	2	1	0	0	3	0	0	0	0	4	122	0	0	1	1	0	0	0	0	0	0	0	0	0	0	0	0	0	0	0	0	0	0	0	0	3	0	0	1	0	0
BNAA01G04490D	1	0	1	0	0	0	1	0	3	0	1	0	1	0	0	0	0	4	97	0	0	2	3	0	1	0	0	0	0	0	0	0	0	0	1	0	0	0	0	0	0	0	0	1	1	2	0	0	0
BNAA01G04510D	0	0	0	0	0	1	2	0	0	0	1	0	0	0	0	1	0	1	72	0	0	0	4	0	3	0	1	0	0	0	0	0	0	0	0	0	0	0	0	0	0	0	0	3	0	0	1	0	0
BNAA01G04500D	0	0	0	0	0	0	2	0	2	0	0	0	5	0	0	0	0	0	66	0	0	0	0	0	4	0	0	0	0	0	0	0	0	0	0	0	0	0	0	0	1	0	0	1	1	0	3	0	0
BNAA01G04520D	0	1	0	0	1	0	0	0	5	0	0	1	0	0	1	0	0	3	81	0	0	0	1	0	4	0	0	0	0	0	0	0	0	0	0	0	0	0	0	0	1	0	0	0	0	2	2	0	0
BNAA01G04540D	0	0	1	0	0	0	3	0	0	3	0	0	0	0	0	0	0	1	96	1	0	0	0	0	0	0	0	0	0	0	0	0	0	0	0	0	0	0	0	0	0	1	0	2	0	0	2	0	0
BNAA01G04530D	0	0	0	0	0	1	0	0	1	0	0	0	0	1	0	0	0	4	103	0	0	3	0	0	3	0	3	0	0	0	0	0	0	0	0	0	0	0	0	0	0	0	0	1	0	0	0	1	0
BNAA01G04550D	0	0	1	0	0	0	1	0	2	0	0	1	0	1	0	0	0	2	93	0	0	0	3	0	2	0	0	0	0	0	0	0	0	0	0	1	0	0	0	0	0	1	0	2	0	1	0	0	0
BNAA01G04560D	0	0	1	0	0	0	1	0	2	0	0	0	0	0	1	1	0	2	65	0	0	1	1	0	2	0	1	0	0	0	0	0	0	0	0	1	0	0	0	0	0	0	0	0	0	1	3	0	0
BNAA01G04570D	2	0	0	0	1	0	1	0	0	0	0	0	2	1	0	1	0	5	95	0	0	0	1	0	2	0	1	0	0	0	0	0	0	0	0	0	0	0	0	0	0	0	0	2	0	0	0	0	0
BNAA01G04590D	0	0	0	0	0	0	0	0	0	0	0	0	1	0	1	0	0	1	58	0	0	0	0	0	2	0	0	0	1	0	0	1	1	0	0	0	0	0	0	0	0	0	0	0	0	2	2	0	0
BNAA01G04580D	0	0	0	0	2	0	0	0	1	0	0	0	2	0	0	4	0	2	66	0	0	0	1	0	4	0	0	0	0	0	0	0	0	0	0	0	0	0	1	0	0	0	0	0	0	1	1	0	0
BNAA01G04600D	0	1	0	0	0	0	1	0	2	0	1	0	1	0	0	0	0	1	113	0	0	0	1	0	0	0	0	0	0	0	0	0	0	0	1	0	0	0	0	0	0	0	0	0	0	1	0	0	0
BNAA01G04610D	1	0	0	0	1	0	0	0	3	0	0	1	0	0	0	0	0	2	90	0	0	0	1	0	1	0	0	0	0	0	0	0	0	0	0	0	0	1	0	0	0	0	0	2	1	1	0	0	0
BNAA01G04620D	0	0	1	0	0	0	3	0	2	0	0	1	2	0	0	1	0	3	125	0	0	1	2	0	0	0	0	0	0	0	0	0	0	0	0	0	0	0	0	0	0	0	0	2	0	0	3	0	0
BNAA01G04630D	0	0	0	0	0	1	1	0	1	0	0	0	1	0	0	0	0	1	126	0	0	0	4	0	0	0	0	0	0	0	0	0	0	0	0	0	0	0	0	0	0	1	0	0	0	0	3	0	0
BNAA01G04650D	0	2	0	0	0	0	2	0	3	0	0	0	0	0	1	0	1	1	98	0	0	0	5	0	3	0	2	0	0	0	0	1	0	0	0	0	0	0	0	0	0	0	0	1	0	1	2	0	0
BNAA01G04640D	1	1	0	0	0	0	0	0	1	0	0	0	1	0	0	0	0	0	94	0	0	0	1	0	0	0	1	0	0	0	0	0	0	0	0	1	0	0	0	0	0	0	0	1	1	1	0	0	0
BNAA01G04660D	1	0	0	0	0	0	0	0	2	0	0	0	0	1	0	0	0	0	125	0	0	0	4	0	5	0	0	0	0	0	0	0	0	0	0	0	0	0	0	0	1	0	0	2	0	0	1	3	0
BNAA01G04670D	0	0	0	0	0	0	0	0	4	0	0	0	0	0	0	0	0	6	71	0	0	0	3	0	2	0	0	0	0	0	0	0	0	0	1	0	0	0	0	0	0	0	0	0	0	0	0	0	0
BNAA01G04680D	0	0	0	0	0	1	1	0	2	0	0	0	0	2	0	0	0	1	97	0	0	0	2	0	4	1	0	0	0	0	0	0	0	0	0	0	0	0	0	0	0	0	0	2	0	0	1	0	0
BNAA01G04690D	0	0	0	0	0	0	0	1	4	0	0	0	1	0	0	0	0	2	99	0	0	0	3	0	0	0	0	0	0	0	0	0	0	0	0	1	0	1	0	0	2	0	0	1	0	0	1	0	0
BNAA01G04700D	0	1	1	0	2	0	2	0	1	0	0	0	0	0	0	0	0	3	108	0	0	1	1	0	3	0	0	0	1	0	0	0	0	0	0	0	0	0	0	0	0	0	0	1	0	0	1	0	0
BNAA01G04710D	1	0	1	0	0	0	0	1	1	0	0	1	0	0	1	0	0	1	119	0	0	0	3	0	1	0	1	0	0	0	0	0	0	0	0	0	0	0	0	0	0	0	0	0	0	1	0	0	0
BNAA01G04720D	0	0	0	0	2	0	2	0	1	0	0	0	0	1	0	0	0	3	73	0	0	1	2	0	1	0	0	0	0	0	0	0	0	0	0	0	0	0	0	0	0	0	0	0	0	0	1	0	0
BNAA01G04730D	1	0	0	0	0	0	0	0	4	0	0	0	3	0	0	1	0	5	77	0	0	0	4	0	2	0	0	0	0	0	0	0	0	0	1	0	0	0	0	0	0	0	0	0	0	0	1	0	0
BNAA01G04740D	1	0	0	0	0	0	4	0	5	0	0	0	0	1	0	0	0	2	133	0	0	0	0	0	0	0	0	0	0	0	0	0	0	0	0	0	0	0	0	0	0	0	0	1	1	0	2	0	0
BNAA01G04750D	1	0	0	0	0	0	1	1	1	0	0	0	1	0	1	0	0	1	88	0	0	0	3	0	1	1	0	0	0	0	0	0	0	0	0	0	1	0	0	0	2	0	0	1	0	1	0	0	0
BNAA01G04760D	1	0	0	0	0	0	1	0	2	0	0	0	0	0	0	0	0	1	112	0	0	0	3	0	0	0	0	0	0	0	0	1	0	0	0	0	0	0	0	0	1	0	0	0	1	0	0	0	0
BNAA01G04770D	1	0	0	0	0	2	0	0	1	1	0	0	2	0	0	1	0	3	93	0	0	1	2	0	2	0	0	0	0	0	0	0	0	0	0	0	0	0	1	0	1	1	0	2	1	1	1	0	0
BNAA01G04780D	0	1	0	0	0	0	1	1	1	0	0	0	1	0	0	1	0	2	96	2	0	1	1	0	3	0	1	0	0	0	0	0	0	0	0	0	0	0	0	0	0	0	0	0	0	1	0	0	0
BNAA01G04790D	0	1	0	0	1	0	1	0	3	0	0	0	1	0	0	0	0	4	88	0	0	0	2	0	1	0	0	0	0	0	0	0	0	0	0	0	0	0	0	0	0	0	0	2	0	0	2	0	0
BNAA01G04800D	0	0	0	0	0	0	0	1	2	0	1	0	2	1	0	1	0	2	78	1	0	0	4	0	1	0	0	0	0	0	0	0	0	0	0	0	0	0	0	0	0	0	0	0	0	0	2	0	0
BNAA01G04810D	0	1	0	0	1	0	1	0	1	0	0	0	0	2	0	0	0	0	112	1	0	0	1	0	1	0	0	0	1	0	0	0	1	0	0	0	0	0	0	0	0	0	0	2	0	0	2	0	0
BNAA01G04820D	0	2	0	0	0	0	0	0	1	0	1	0	0	1	0	0	0	1	149	0	0	0	0	0	0	0	0	1	0	0	0	1	0	0	0	0	0	0	0	0	1	0	0	0	0	0	0	0	0
BNAA01G04830D	0	0	4	0	0	0	0	0	2	1	0	0	0	0	0	1	0	2	120	0	0	0	4	0	2	0	0	0	0	0	0	0	0	0	0	1	0	0	0	0	0	1	0	1	0	1	1	2	0
BNAA01G04840D	0	0	0	0	0	0	1	0	2	0	0	0	4	0	0	4	0	2	79	0	0	0	0	0	1	0	1	0	0	0	0	0	0	0	1	0	0	1	0	0	0	0	0	1	0	1	2	0	0
BNAA01G04850D	0	0	0	0	0	0	1	0	2	0	0	0	0	0	0	1	0	2	66	0	0	1	6	0	2	0	0	0	0	0	0	0	0	0	2	0	0	0	0	0	0	0	0	1	0	0	0	0	0
BNAA01G04860D	0	0	0	0	0	0	0	1	2	1	0	0	2	1	2	1	0	0	106	0	0	0	2	0	3	1	0	0	0	0	0	1	0	0	0	0	0	0	0	0	1	0	0	1	0	0	2	0	0
BNAA01G04870D	0	0	0	0	0	0	2	0	2	0	0	0	1	0	0	0	0	3	84	0	0	0	1	0	1	0	2	0	0	0	0	0	0	0	0	0	0	0	0	0	1	0	0	0	0	0	0	0	0
BNAA01G04880D	1	0	1	0	0	0	2	0	0	1	0	0	0	0	0	0	0	1	95	0	0	0	5	0	2	0	0	0	0	0	0	0	0	0	0	1	0	0	0	0	1	2	0	0	0	0	0	0	0
BNAA01G04890D	0	0	1	0	0	0	1	0	0	0	1	1	1	1	0	0	0	2	115	0	0	0	1	0	1	0	1	0	0	0	0	0	0	0	0	0	0	0	0	0	0	0	0	1	0	0	0	0	0
BNAA01G04900D	0	1	0	0	1	0	1	0	2	0	0	0	0	0	0	0	0	4	99	0	0	0	2	1	0	0	0	0	0	0	0	1	0	0	0	0	0	0	0	0	0	0	0	0	0	0	0	0	0
BNAA01G04910D	0	0	0	0	0	1	1	0	1	1	0	0	1	1	0	0	0	1	85	0	0	0	2	0	2	0	0	0	0	0	0	0	0	0	0	0	0	0	0	0	0	0	0	2	0	1	3	0	0
BNAA01G04920D	0	0	0	0	1	0	2	0	4	0	1	0	0	0	0	0	0	1	99	0	0	0	2	0	1	0	2	0	0	0	0	0	0	0	0	0	0	0	0	0	0	0	0	0	0	1	0	0	0
BNAA01G04930D	0	1	0	0	0	1	1	0	0	1	0	0	1	0	0	0	0	1	85	0	0	0	1	0	3	0	3	0	0	0	0	0	0	0	0	0	0	0	0	0	1	1	0	0	0	1	0	1	0
BNAA01G04940D	0	0	0	0	0	0	1	1	0	0	0	0	2	0	0	0	0	1	85	0	0	0	0	0	0	0	0	0	0	0	0	0	0	0	0	0	0	0	0	0	0	0	0	0	0	1	0	0	0
BNAA01G04950D	0	1	0	0	0	0	2	1	3	0	1	0	2	0	0	1	1	2	107	0	0	1	5	0	0	0	0	0	0	0	0	1	0	0	0	0	0	0	0	0	0	0	0	0	0	3	1	0	0
BNAA01G04960D	0	0	0	0	0	2	1	1	0	2	0	0	0	0	0	1	0	0	131	0	0	0	2	0	0	0	0	0	0	0	0	0	0	0	0	0	0	0	0	0	0	1	0	1	0	0	1	1	0
BNAA01G04970D	1	0	0	0	0	0	0	0	0	0	0	0	2	0	0	0	0	1	76	0	0	0	1	0	3	0	1	0	0	0	0	0	0	0	0	0	0	0	1	0	0	1	0	0	0	0	0	0	0
BNAA01G04980D	0	0	0	0	0	0	3	0	3	0	0	0	0	0	0	0	0	2	101	0	0	0	1	0	2	0	1	0	0	0	0	0	0	0	0	0	0	0	1	0	0	0	0	0	0	0	0	0	0
BNAA01G04990D	0	0	0	0	0	0	1	1	0	0	0	0	0	0	0	0	0	2	50	0	0	1	3	0	2	0	0	0	0	0	0	0	0	0	0	0	0	0	2	0	2	0	0	3	0	3	2	0	0
BNAA01G05000D	0	0	0	0	0	0	0	0	4	2	0	0	0	0	0	0	0	3	118	0	0	0	3	0	1	0	2	0	0	0	0	0	0	0	0	0	0	0	0	0	0	1	1	1	0	0	0	0	0
BNAA01G05010D	1	1	0	0	0	0	2	1	1	0	0	0	3	0	1	0	0	2	66	0	1	0	3	0	1	0	0	0	0	0	0	0	0	0	0	0	0	0	0	0	1	0	0	1	1	2	0	0	0
BNAA01G05030D	0	0	0	0	1	0	0	0	2	0	0	0	3	0	0	1	1	4	64	0	0	0	3	0	2	0	0	0	0	0	0	0	0	0	0	0	0	0	0	0	1	0	0	1	0	3	0	0	0
BNAA01G05020D	0	0	0	0	0	0	2	0	0	0	0	0	2	1	0	0	0	3	61	0	0	0	2	0	4	0	2	0	0	0	0	0	0	0	0	1	0	0	1	0	0	1	0	1	0	0	2	0	0
BNAA01G05040D	0	0	0	0	1	0	2	0	0	0	0	0	1	0	0	0	0	3	71	0	0	0	2	0	2	0	0	0	0	0	0	0	0	0	0	1	1	0	0	0	0	0	0	3	0	0	1	0	0
BNAA01G05050D	1	0	0	0	0	1	1	0	1	0	0	0	3	0	0	2	0	0	67	0	0	0	2	0	5	0	0	0	0	0	0	0	0	0	0	0	1	0	1	0	1	0	0	0	0	0	0	0	0
BNAA01G05060D	0	1	0	0	0	0	2	0	1	0	0	0	2	0	0	0	0	5	84	0	0	0	3	0	8	1	0	0	0	0	0	1	0	0	0	0	0	0	0	0	0	0	0	2	0	1	2	0	0
BNAA01G05070D	0	0	0	0	0	0	2	1	2	0	0	0	0	1	1	0	0	1	81	0	0	0	0	0	5	0	0	0	0	0	0	0	0	0	2	0	0	0	0	0	0	0	0	1	1	1	0	0	0
BNAA01G05080D	0	0	0	0	0	0	2	0	2	0	0	0	1	1	1	0	0	0	108	0	0	0	2	0	1	0	0	0	0	0	0	0	0	0	0	0	0	0	0	0	0	1	0	2	0	0	0	0	0
BNAA01G05090D	1	1	0	0	0	0	0	2	0	0	0	0	3	0	1	3	0	5	95	0	0	0	1	0	1	1	0	0	0	0	0	0	0	0	0	0	0	0	0	0	0	0	1	0	0	1	0	1	0
BNAA01G05100D	0	0	0	0	1	0	0	0	1	2	0	0	1	0	0	0	0	4	93	0	0	1	3	0	0	0	0	0	0	0	0	0	0	0	0	0	0	0	0	0	0	1	0	3	0	1	0	0	0
BNAA01G05110D	0	0	0	0	0	0	0	0	1	0	0	0	2	0	0	0	0	3	103	2	0	0	1	0	0	0	0	0	0	0	0	0	0	0	0	0	0	0	0	0	1	0	0	0	0	0	0	0	0
BNAA01G05130D	1	0	1	0	0	0	1	0	1	1	0	0	0	1	0	0	0	3	84	0	0	0	1	0	2	1	0	0	0	0	0	0	0	0	0	0	0	0	0	0	0	1	0	1	0	0	0	0	0
BNAA01G05120D	0	0	0	0	0	0	0	0	1	0	0	1	0	0	0	0	0	4	78	0	0	1	3	0	2	0	0	1	0	0	0	1	0	0	0	0	0	0	0	0	1	0	0	0	0	0	1	0	0
BNAA01G05140D	0	0	0	0	0	0	0	0	1	0	0	0	1	0	0	0	0	3	61	1	0	0	4	0	0	0	0	0	0	0	0	0	0	0	1	0	0	0	0	0	0	0	0	0	0	0	0	0	0
BNAA01G05160D	0	0	0	0	0	1	0	1	0	1	0	0	2	0	0	1	1	7	59	1	0	1	5	0	1	0	1	0	0	0	0	0	0	0	0	1	0	0	0	0	0	0	0	1	0	1	0	0	0
BNAA01G05150D	0	2	0	0	0	0	2	0	0	0	1	0	0	0	0	1	0	1	78	0	0	0	3	0	4	0	1	0	0	0	0	0	0	0	0	0	0	0	0	0	0	0	0	2	0	1	4	0	0
BNAA01G05170D	0	0	0	0	0	0	0	0	1	0	0	0	2	0	0	0	0	4	108	0	0	0	4	0	1	0	0	0	0	0	0	0	0	0	0	0	0	0	0	0	1	0	0	1	0	1	1	0	0
BNAA01G05180D	1	0	0	0	0	0	1	1	1	2	0	0	0	0	1	0	0	3	95	0	0	1	4	0	0	0	0	0	0	0	0	0	0	0	0	0	0	0	0	0	0	2	0	0	0	0	1	0	0
BNAA01G05190D	0	1	2	0	0	0	0	0	1	0	0	0	0	0	0	0	0	1	113	0	0	1	3	0	1	0	1	0	0	0	0	0	0	0	0	0	0	0	0	0	0	0	0	0	0	0	2	0	0
BNAA01G05200D	1	2	1	0	0	0	0	2	0	0	0	0	1	0	1	0	0	0	136	0	0	0	3	0	1	0	1	0	0	0	0	0	0	0	0	0	0	0	0	0	0	1	0	0	1	0	0	0	0
BNAA01G05210D	1	2	1	0	0	0	0	2	0	0	0	0	1	0	1	0	0	0	125	0	0	0	4	0	1	0	1	0	0	0	0	0	0	0	0	0	0	0	0	0	1	0	0	0	0	0	0	0	0
BNAA01G05220D	0	0	0	0	0	0	1	0	1	1	1	1	0	0	0	0	0	2	87	0	0	0	2	0	1	0	0	0	0	0	0	0	0	0	0	0	0	0	0	0	1	0	0	1	0	0	3	0	0
BNAA01G05230D	0	0	1	0	0	0	1	0	2	1	0	0	3	0	0	1	0	3	84	0	0	0	4	0	1	0	0	0	0	0	0	0	0	0	0	0	0	0	0	0	0	1	0	2	0	1	6	0	0
BNAA01G05240D	0	0	1	0	0	1	1	1	2	0	0	0	1	0	0	0	0	2	103	0	0	0	1	0	3	0	0	0	0	0	0	0	0	0	0	1	0	0	0	0	0	1	0	0	1	1	0	1	0
BNAA01G05250D	1	0	0	0	0	0	1	0	0	0	0	0	2	0	0	1	0	0	73	0	0	0	3	0	5	1	1	0	0	1	0	0	0	0	0	0	1	0	0	0	1	0	0	1	0	5	2	0	0
BNAA01G05260D	0	0	0	0	0	0	2	1	3	0	0	0	0	0	0	0	0	1	135	0	0	2	3	0	0	0	0	0	0	0	0	1	0	0	1	0	0	0	0	0	1	0	0	1	0	1	2	0	0
BNAA01G05270D	0	0	0	0	0	0	1	0	0	0	0	0	3	0	0	0	1	0	129	0	0	0	4	0	1	0	1	0	0	0	0	0	0	0	0	0	0	0	0	0	0	0	0	0	1	3	0	0	0
BNAA01G05280D	1	1	0	0	0	0	1	0	2	0	0	0	0	0	0	0	0	3	112	0	0	0	5	0	0	0	0	0	0	0	0	0	0	0	0	1	0	0	0	0	0	0	0	2	0	1	0	0	0
BNAA01G05290D	1	0	0	1	1	0	0	0	3	0	0	0	0	0	0	0	0	1	74	0	0	0	2	0	2	0	0	0	0	0	0	0	0	1	0	0	0	0	0	0	2	0	0	0	0	0	2	0	0
BNAA01G05300D	0	0	0	0	0	1	2	0	1	0	0	0	1	0	0	0	0	2	88	0	0	0	4	0	3	0	1	0	0	0	1	0	0	0	0	0	0	0	0	0	1	0	0	1	0	0	0	0	0
BNAA01G05310D	0	0	0	0	0	0	0	0	3	0	0	0	0	0	0	1	0	3	80	1	0	0	4	0	0	0	0	0	0	0	0	0	0	0	0	0	0	0	1	0	0	0	0	0	0	1	2	0	0
BNAA01G05320D	0	0	1	0	1	0	1	0	2	1	0	0	1	0	0	0	0	0	119	0	0	0	0	0	1	0	0	0	0	0	0	0	0	0	0	1	0	0	0	0	0	0	0	0	0	1	1	1	0
BNAA01G05330D	1	1	0	0	0	0	0	0	2	0	0	0	0	0	0	0	0	5	94	0	0	0	2	0	0	0	1	0	0	0	1	0	0	0	1	0	0	0	0	0	0	0	0	0	0	0	2	0	0
BNAA01G05340D	0	0	0	0	0	0	2	0	1	0	0	0	0	1	0	3	0	1	68	0	1	0	5	0	2	0	0	0	0	0	0	0	0	0	0	1	0	0	0	0	2	0	0	0	1	0	1	0	0
BNAA01G05350D	1	0	0	0	0	0	0	0	1	0	0	0	3	0	1	1	2	2	68	0	1	1	6	0	4	0	1	0	0	0	0	0	1	0	0	0	0	0	0	0	1	1	0	1	1	2	1	0	0
BNAA01G05360D	0	0	1	0	0	0	1	0	1	0	0	0	3	0	1	7	0	4	74	0	0	1	1	0	2	0	0	0	0	0	0	0	0	0	0	0	0	0	0	0	1	0	0	0	0	0	1	0	0
BNAA01G05370D	0	1	1	0	0	0	2	0	0	0	0	0	4	1	0	0	0	2	89	0	1	1	1	0	3	0	1	0	0	0	0	0	0	0	0	0	0	0	0	0	1	0	0	3	1	1	0	0	0
BNAA01G05390D	1	0	0	0	1	0	0	0	1	0	0	0	0	0	0	1	0	2	62	1	1	0	0	0	1	0	0	0	0	0	0	0	0	0	0	0	0	0	0	0	1	0	0	1	1	0	0	0	0
BNAA01G05380D	0	0	0	0	0	0	0	0	0	0	0	0	2	0	0	0	0	1	70	0	0	0	3	0	2	0	0	0	0	0	0	0	1	0	0	0	0	0	1	0	0	0	0	0	1	2	1	0	0
BNAA01G05400D	0	1	0	0	0	0	2	0	2	0	0	0	3	0	0	1	0	1	83	0	0	0	4	0	0	0	2	0	0	0	0	0	0	0	0	0	0	0	0	0	1	0	0	1	0	1	3	0	0
BNAA01G05410D	1	1	0	0	0	0	1	0	3	0	0	0	0	1	0	1	0	4	79	0	0	1	1	0	4	0	1	0	0	0	0	0	0	0	0	0	0	0	0	0	0	0	0	0	0	0	0	0	0
BNAA01G05420D	0	0	0	0	0	0	2	0	3	0	0	0	1	1	0	0	0	2	106	0	0	0	3	0	3	0	0	0	0	0	0	0	0	0	0	0	0	0	0	0	0	0	0	1	0	1	1	0	0
BNAA01G05430D	0	0	0	0	1	1	1	0	2	0	0	0	1	0	0	3	0	1	79	0	0	0	0	0	5	0	0	0	0	0	0	1	0	0	0	1	0	0	1	0	0	0	0	0	0	3	0	0	0
BNAA01G05440D	0	0	0	0	0	0	0	0	1	0	0	0	5	1	0	1	0	1	83	0	0	0	4	0	1	0	0	0	0	0	0	0	0	0	0	0	0	0	0	0	2	0	0	1	4	0	0	0	0
BNAA01G05450D	0	1	0	0	0	0	1	0	1	0	0	0	0	0	0	0	0	2	61	0	0	0	2	0	1	0	0	0	0	0	0	0	0	0	0	0	0	0	0	0	0	0	0	1	0	0	0	0	0
BNAA01G05460D	0	0	0	0	0	0	1	1	1	0	0	0	0	0	1	0	0	1	84	0	0	0	0	0	2	0	0	0	0	0	0	0	0	0	0	0	0	0	0	0	0	0	0	5	0	0	1	0	0
BNAA01G05470D	0	1	0	0	0	0	0	0	0	0	0	0	1	0	0	1	0	2	102	0	0	0	2	0	1	0	0	0	0	0	0	0	0	0	0	0	0	0	0	0	0	0	0	4	0	0	1	0	0
BNAA01G05480D	0	0	0	0	1	0	1	0	3	0	0	0	0	0	0	1	0	3	90	0	0	0	4	0	2	0	0	0	0	0	0	0	0	0	0	0	0	0	0	0	1	0	0	0	0	0	1	0	0
BNAA01G05490D	0	1	0	0	0	0	1	0	2	0	0	0	0	0	0	0	0	3	88	0	0	1	5	0	0	0	0	0	0	0	0	0	0	0	0	0	0	0	0	0	0	1	0	0	0	3	2	1	0
BNAA01G05500D	1	0	2	0	0	0	1	0	1	0	0	0	0	0	0	1	0	0	103	0	0	0	3	0	1	0	0	0	0	0	0	0	0	0	0	0	0	0	0	0	0	0	0	2	0	2	1	0	0
BNAA01G05510D	0	0	0	0	0	0	3	0	1	1	0	0	1	0	0	0	0	1	97	0	0	1	1	0	1	0	0	0	0	0	0	0	0	0	0	0	0	0	0	0	0	1	0	2	0	2	2	0	0
BNAA01G05520D	0	0	0	0	0	0	0	0	0	2	0	0	0	0	0	0	0	2	84	0	0	0	1	0	0	0	1	0	0	0	0	1	1	0	0	0	0	0	0	0	0	0	0	1	0	0	1	0	0
BNAA01G05540D	0	0	0	0	0	0	0	1	0	0	0	1	0	0	0	2	0	1	73	0	0	0	0	0	2	0	0	0	0	0	0	0	0	0	0	0	0	0	0	0	0	0	0	0	0	0	2	0	0
BNAA01G05530D	0	0	0	0	1	0	1	0	0	0	0	1	0	1	0	0	0	5	105	0	1	0	3	0	1	0	1	1	1	0	0	1	0	0	0	0	0	0	0	0	1	1	0	1	1	1	0	0	0
BNAA01G05550D	0	0	0	0	0	0	1	0	1	0	0	0	2	0	0	0	0	1	72	0	0	0	2	0	2	0	0	0	0	0	0	0	0	0	0	0	0	0	0	0	1	0	0	0	0	0	1	0	0
BNAA01G05560D	0	0	0	0	0	0	1	1	1	0	0	1	0	1	0	0	0	4	76	1	0	0	2	0	2	0	0	0	0	0	0	0	0	0	0	0	0	0	0	0	0	0	1	1	1	0	0	0	0
BNAA01G05570D	0	0	0	0	0	0	0	0	4	0	1	0	0	0	0	0	0	2	76	0	0	1	3	0	3	0	1	0	0	0	0	0	0	0	0	0	0	0	0	0	0	0	0	0	0	1	0	0	0
BNAA01G05580D	0	0	0	0	0	0	2	1	1	0	0	0	0	0	0	0	0	3	73	0	0	0	2	0	2	0	0	0	0	0	0	0	0	0	0	1	0	0	0	0	0	0	0	2	0	2	2	0	0
BNAA01G05590D	1	0	0	0	0	1	1	0	2	0	0	0	1	0	0	2	0	2	75	0	0	0	4	0	1	0	0	0	0	0	0	0	0	0	0	0	0	0	0	0	1	0	0	2	1	1	0	0	0
BNAA01G05600D	1	0	0	0	0	1	2	0	0	1	0	0	1	0	0	1	0	3	98	0	0	0	1	0	2	0	2	0	0	0	0	0	0	0	0	0	0	0	0	0	1	0	0	0	1	0	2	0	0
BNAA01G05610D	0	0	1	0	0	0	1	0	2	0	0	0	2	0	0	0	0	1	87	1	0	0	2	0	2	0	1	0	0	0	0	0	0	0	0	0	0	0	0	0	1	0	0	1	0	0	1	0	0
BNAA01G05620D	0	0	1	0	0	0	0	0	2	0	0	0	0	0	0	0	0	0	118	0	0	0	1	0	3	0	0	0	0	0	0	0	0	0	0	0	0	0	0	0	0	0	0	3	0	0	1	0	0
BNAA01G05630D	0	0	0	0	0	1	2	0	1	0	0	0	0	0	0	0	0	3	91	0	0	0	0	0	0	0	0	0	0	0	0	0	0	0	1	0	0	0	0	0	0	0	0	0	1	1	1	0	0
BNAA01G05660D	0	1	0	0	0	1	2	1	2	0	0	0	0	1	0	0	0	2	92	0	0	0	7	0	3	0	0	0	0	0	0	0	0	0	0	1	0	0	0	0	1	0	0	0	0	0	0	0	0
BNAA01G05640D	0	0	0	0	0	1	2	0	0	0	1	0	1	0	0	0	0	7	84	0	0	0	2	0	1	0	0	0	0	0	0	0	0	0	0	0	0	0	0	0	1	1	0	1	1	0	1	1	0
BNAA01G05650D	0	0	0	0	0	1	2	0	0	0	0	0	1	0	0	0	0	6	79	0	0	0	2	0	2	0	0	0	0	0	0	0	0	0	0	0	0	0	0	0	1	1	0	1	1	0	1	0	0
BNAA01G05670D	0	0	0	0	0	1	2	1	1	0	0	0	1	0	0	1	0	4	112	0	0	1	0	0	3	0	0	0	0	0	0	0	0	0	0	0	1	0	0	0	0	0	0	1	0	0	1	0	0
BNAA01G05680D	0	0	0	0	0	0	1	0	3	0	0	0	2	0	0	2	0	2	96	0	0	0	4	0	0	0	1	0	0	0	0	1	0	0	0	0	0	0	0	0	1	0	0	0	0	0	0	0	0
BNAA01G05700D	0	0	0	0	0	0	0	1	0	0	1	0	2	0	1	2	0	2	79	0	1	0	0	0	1	0	0	0	0	0	0	1	0	0	0	0	0	0	0	0	1	0	0	2	0	3	1	0	0
BNAA01G05690D	0	0	0	0	0	0	2	0	1	1	0	0	1	0	0	5	0	2	55	0	0	0	6	0	2	0	1	0	0	0	0	0	0	0	0	0	0	0	0	0	0	0	0	1	0	0	0	0	0
BNAA01G05710D	1	1	0	0	0	0	1	1	1	0	0	0	6	0	1	0	0	1	78	0	0	0	0	0	11	0	0	0	0	0	0	0	0	0	0	0	1	0	0	0	2	0	0	0	1	2	2	0	0
BNAA01G05720D	0	0	1	0	0	0	1	0	1	0	0	0	0	0	0	0	0	2	106	0	0	1	5	0	1	0	0	0	0	0	0	0	0	0	3	0	0	0	0	0	0	0	0	1	0	0	2	0	0
BNAA01G05730D	0	0	0	0	0	0	2	0	3	0	1	1	0	0	0	0	0	1	115	0	0	0	2	0	0	0	1	0	0	0	0	0	0	0	1	1	0	0	0	0	2	1	0	1	1	0	1	0	0
BNAA01G05750D	0	1	0	0	1	0	0	0	2	0	0	0	2	0	0	3	0	4	91	0	0	0	5	0	2	0	0	0	0	0	0	0	0	0	0	1	0	0	0	0	0	0	1	3	0	0	0	0	0
BNAA01G05740D	0	0	0	0	0	0	2	0	0	1	0	0	0	0	0	0	0	1	70	0	0	0	1	0	5	0	0	0	0	0	0	0	0	0	0	0	0	0	0	0	1	0	0	4	0	0	0	0	0
BNAA01G05760D	0	0	0	0	0	0	1	0	5	0	0	0	0	0	0	0	0	2	112	0	0	0	1	0	2	0	0	1	0	0	0	1	0	0	0	0	0	0	0	0	1	0	0	0	0	0	1	0	0
BNAA01G05770D	0	0	0	0	1	0	0	0	0	0	0	0	2	0	0	1	0	1	56	0	0	0	3	0	0	0	0	0	0	0	0	0	0	0	0	0	0	0	0	0	0	0	0	0	0	1	0	0	0
BNAA01G05780D	0	2	0	0	0	0	0	0	3	0	0	0	0	0	0	0	0	0	119	0	0	0	2	0	3	0	0	0	0	0	0	0	0	0	0	0	0	0	0	0	0	2	0	0	0	0	0	0	0
BNAA01G05790D	0	1	0	0	0	1	3	0	3	0	0	0	2	0	0	2	0	2	75	0	0	0	1	0	2	0	0	0	0	0	0	1	0	0	0	0	0	0	0	0	0	0	0	2	0	0	1	0	0
BNAA01G05800D	0	0	0	0	1	0	0	0	0	0	0	0	1	0	0	0	0	2	54	0	0	0	3	0	0	0	1	0	1	0	0	0	0	0	0	0	0	0	0	0	0	0	0	0	0	1	1	0	0
BNAA01G05810D	0	0	0	0	0	0	2	0	1	0	0	0	0	1	0	0	0	2	102	0	0	1	2	0	0	0	0	0	0	0	0	0	0	0	1	0	0	0	0	0	0	1	0	1	0	0	0	0	0
BNAA01G05820D	0	0	0	0	0	0	3	0	4	1	0	0	1	0	0	0	0	2	108	1	0	0	2	1	0	0	0	0	0	0	0	0	0	0	0	0	0	0	0	0	1	0	0	0	0	0	2	0	0
BNAA01G05830D	1	0	0	0	0	0	0	0	0	0	0	0	0	0	0	1	0	2	88	0	0	0	1	0	1	0	0	0	0	0	0	0	0	0	0	1	0	0	0	0	0	0	0	1	0	1	0	0	0
BNAA01G05840D	0	1	0	0	0	0	0	1	0	0	0	0	1	0	0	0	0	1	107	2	0	0	3	0	2	0	0	0	0	0	0	0	0	0	0	0	0	0	0	0	1	0	0	1	0	0	0	0	0
BNAA01G05850D	0	0	0	0	0	1	0	0	1	1	0	0	0	0	0	1	0	5	74	0	0	1	1	0	2	0	0	0	0	0	0	0	0	0	0	1	0	0	0	0	0	0	0	2	0	0	0	0	0
BNAA01G05860D	0	0	0	0	1	0	1	0	0	0	0	1	0	1	0	1	0	3	105	0	0	0	2	0	0	0	0	0	0	0	0	0	1	0	0	0	0	0	0	0	0	0	0	0	0	0	1	0	0
BNAA01G05870D	1	1	2	0	0	1	0	0	2	0	0	0	0	0	0	0	0	1	240	0	0	0	1	0	0	0	0	0	0	0	0	0	0	0	0	0	0	0	0	0	0	0	0	0	0	1	1	1	0
BNAA01G05880D	0	0	0	0	0	0	1	1	1	0	0	0	0	0	0	0	0	1	99	0	0	0	6	0	3	0	0	0	0	0	0	0	0	0	1	0	0	0	0	0	1	1	0	4	0	0	1	0	0
BNAA01G05890D	0	0	0	0	1	0	1	0	1	0	0	0	2	1	0	0	0	2	72	0	0	0	1	0	3	0	0	1	0	0	0	1	0	0	0	0	0	0	0	0	0	0	0	0	0	0	1	0	0
BNAA01G05910D	0	0	0	0	0	0	3	0	1	0	0	0	1	1	0	0	0	3	95	0	0	0	0	0	2	1	0	0	0	0	0	0	0	0	0	0	0	0	1	0	0	0	0	0	1	2	1	0	0
BNAA01G05900D	0	0	0	0	0	1	0	0	1	0	0	0	0	0	0	0	0	3	100	0	0	0	0	0	2	0	0	0	0	0	0	0	0	0	0	0	0	0	0	0	0	0	0	0	0	0	0	0	0
BNAA01G05920D	1	0	1	0	0	0	2	0	1	1	0	0	0	0	0	0	0	3	92	0	0	0	3	0	1	1	0	0	0	0	0	0	0	0	0	0	0	0	0	0	0	0	0	1	2	0	0	0	0
BNAA01G05930D	0	0	0	0	0	0	0	0	0	0	0	0	0	0	0	1	0	5	99	0	0	0	5	0	0	0	0	0	0	0	0	0	0	0	0	0	0	0	0	0	0	0	0	2	0	1	0	0	0
BNAA01G05940D	1	0	1	0	0	0	1	1	1	1	0	0	0	0	0	0	0	5	95	0	0	1	3	0	0	0	1	0	0	0	0	0	0	0	0	0	0	0	0	0	0	0	0	1	1	3	0	0	0
BNAA01G05950D	0	1	0	0	0	0	1	0	3	0	0	0	2	1	0	1	0	3	89	0	0	0	3	0	1	0	0	0	0	0	0	0	1	0	0	1	0	0	0	0	0	0	0	2	1	0	1	0	0
BNAA01G05960D	0	0	0	0	0	1	2	0	4	0	0	0	0	0	0	0	0	3	93	0	0	0	2	0	2	0	0	0	0	0	0	0	0	0	0	0	0	0	0	0	0	0	0	0	0	0	0	0	0
BNAA01G05970D	0	1	0	0	0	0	0	0	1	0	0	0	0	1	0	1	0	4	84	0	0	0	5	0	4	0	1	0	0	0	0	0	0	0	0	0	0	0	0	0	0	0	0	0	0	0	2	0	0
BNAA01G05980D	0	0	0	0	0	1	1	0	3	0	0	0	2	0	0	1	0	5	64	0	0	2	2	0	1	0	0	0	0	0	0	1	0	0	0	0	0	0	0	0	0	0	0	2	1	1	4	0	0
BNAA01G06000D	0	0	0	0	0	0	0	1	1	0	0	0	0	0	0	0	0	5	48	0	0	0	1	0	3	0	1	0	0	0	0	1	0	0	0	0	0	0	0	0	0	0	0	0	0	1	4	0	0
BNAA01G05990D	0	0	0	0	0	1	0	0	1	0	0	0	0	0	0	0	0	2	67	0	0	1	1	0	4	0	1	0	1	0	0	0	0	0	0	0	0	0	0	0	0	0	0	0	0	0	2	0	0
BNAA01G06020D	0	0	0	0	1	1	1	0	1	0	0	0	1	0	0	0	0	4	44	0	0	0	0	0	6	0	0	0	0	0	0	0	0	0	0	0	2	0	0	0	0	0	0	2	0	1	2	0	0
BNAA01G06010D	0	0	0	0	2	0	0	0	1	0	0	0	1	0	0	1	0	2	60	0	0	0	0	0	2	0	1	0	0	0	0	1	0	0	0	0	0	0	0	0	1	0	0	1	0	1	1	0	0
BNAA01G06030D	1	0	0	0	0	0	1	0	2	1	0	0	0	0	1	0	0	2	86	0	0	0	3	0	0	0	0	0	0	0	0	0	0	0	0	0	0	0	0	0	0	0	0	1	1	1	1	0	0
BNAA01G06040D	0	1	0	0	0	0	0	0	0	0	0	0	0	0	0	0	0	0	40	0	0	0	0	0	2	0	0	0	0	0	0	0	0	0	0	0	0	0	0	0	0	0	0	0	0	0	1	0	0
BNAA01G06050D	0	0	0	0	0	2	0	2	1	0	0	0	0	0	0	0	0	4	87	0	0	0	2	0	0	0	0	0	0	0	0	0	0	0	0	0	0	0	0	0	1	0	0	1	0	0	0	0	0
BNAA01G06060D	0	1	0	0	0	0	0	0	0	0	1	1	1	1	0	1	0	7	63	0	0	0	1	0	1	0	0	0	0	0	0	0	0	0	0	0	0	0	0	0	1	0	0	0	0	1	1	0	0
BNAA01G06080D	0	0	0	0	0	0	1	1	2	0	0	0	1	0	2	1	0	1	88	0	0	0	1	0	1	0	0	0	0	0	0	0	0	0	0	0	0	0	0	0	1	0	0	0	2	1	1	0	0
BNAA01G06070D	0	0	0	0	0	0	0	0	3	0	0	0	2	0	0	0	0	3	82	0	0	0	5	0	1	0	0	0	0	0	0	0	0	0	0	0	0	0	0	0	0	0	0	1	0	2	1	0	0
BNAA01G06100D	1	0	1	0	0	0	0	0	3	0	1	0	1	0	0	0	0	2	80	0	0	0	0	0	0	0	0	0	0	0	0	1	0	0	1	2	0	0	0	0	0	0	0	2	1	1	1	0	0
BNAA01G06090D	0	0	0	0	0	0	1	0	1	0	0	0	0	0	0	0	0	7	67	0	0	1	1	0	1	0	2	0	0	0	0	0	0	0	0	0	0	0	0	0	1	0	0	0	2	1	9	0	0
BNAA01G06110D	0	0	2	0	0	0	0	0	0	0	0	0	1	0	0	0	0	2	88	0	1	0	1	0	0	0	0	0	0	0	0	2	0	0	0	0	0	0	0	0	1	0	0	0	0	0	9	0	0
BNAA01G06120D	0	0	0	0	2	0	2	0	1	0	0	0	0	0	0	0	0	3	73	1	0	0	2	0	2	0	0	0	0	0	0	0	0	0	0	0	0	0	0	0	0	1	0	1	0	1	1	0	0
BNAA01G06130D	0	0	0	0	0	0	1	1	1	1	0	0	2	1	1	0	1	0	76	0	0	1	2	0	4	0	1	0	0	0	0	0	0	0	0	1	0	0	0	0	1	0	0	2	2	2	0	0	0
BNAA01G06140D	0	0	0	0	0	1	0	0	3	0	0	0	1	0	0	4	0	3	64	0	0	0	3	0	1	0	0	0	0	0	0	0	0	0	0	0	0	0	0	0	0	0	0	0	0	2	0	0	0
BNAA01G06150D	0	0	0	0	0	0	1	0	2	0	0	0	0	0	0	3	0	2	75	0	0	0	6	0	0	0	0	0	0	0	0	1	0	0	0	0	0	0	0	0	1	0	0	2	0	1	3	0	0
BNAA01G06160D	0	1	0	0	0	1	0	0	1	0	0	0	0	0	0	0	0	1	105	0	0	1	3	0	0	0	0	0	0	0	0	0	0	0	0	0	0	0	0	0	1	0	0	0	0	1	0	2	0
BNAA01G06170D	0	0	0	0	0	1	0	0	3	0	0	0	0	0	0	0	0	1	105	1	0	0	2	0	0	0	0	0	0	0	0	0	0	0	0	1	0	0	0	0	0	0	0	3	0	0	1	0	0
BNAA01G06180D	0	1	0	0	2	0	1	0	0	0	0	0	0	1	0	1	0	5	97	0	0	1	3	0	2	0	1	0	0	0	0	0	0	0	0	2	0	0	0	0	0	1	0	4	0	0	0	0	0
BNAA01G06190D	0	0	0	0	0	0	0	0	0	0	0	0	1	1	0	1	0	1	119	0	0	0	3	0	1	0	0	0	0	0	0	0	0	0	0	0	0	0	0	0	0	0	0	0	0	0	0	0	0
BNAA01G06200D	0	0	0	0	0	0	0	0	3	0	0	0	0	0	0	1	0	4	102	0	0	0	3	0	1	0	1	0	0	0	0	0	0	0	0	0	0	0	0	0	0	0	0	0	0	2	0	0	0
BNAA01G06210D	0	0	0	0	0	1	1	0	1	0	0	0	0	0	1	0	0	2	84	0	0	0	2	0	2	0	1	0	0	0	0	0	0	0	0	0	0	0	0	0	0	0	0	4	0	0	0	0	0
BNAA01G06220D	1	0	0	0	0	0	1	1	4	0	0	0	1	0	0	0	0	1	83	0	0	0	5	0	3	0	1	0	0	0	0	0	0	0	0	0	0	0	0	0	0	0	0	1	0	0	0	0	0
BNAA01G06230D	1	0	0	0	0	0	1	0	1	0	0	1	0	0	0	1	0	2	80	0	0	0	4	0	1	0	0	0	0	0	0	0	0	0	1	0	0	0	0	0	0	0	0	1	0	0	0	0	0
BNAA01G06250D	0	0	0	0	0	0	1	0	2	1	0	0	0	2	0	1	0	4	96	0	0	0	2	0	5	0	1	0	0	0	0	0	0	0	0	0	0	0	0	0	2	0	0	1	0	0	1	0	0
BNAA01G06240D	0	1	0	0	0	0	1	0	1	0	0	0	1	0	0	1	0	3	66	2	0	0	0	0	0	0	0	0	0	0	0	0	0	0	0	0	0	0	0	0	1	0	0	2	0	2	0	0	0
BNAA01G06260D	1	0	0	0	1	0	3	0	2	0	0	2	1	0	0	1	0	0	85	0	0	0	2	0	1	0	1	0	0	0	0	0	0	0	0	0	0	0	0	0	0	1	0	1	0	0	1	0	0
BNAA01G06270D	0	0	0	0	1	1	0	0	3	0	0	0	3	0	0	1	0	6	93	0	0	2	1	0	2	0	0	0	0	0	0	0	0	0	0	1	0	0	0	0	1	0	0	1	0	0	0	0	0
BNAA01G06280D	0	0	0	0	0	0	0	0	1	1	0	0	1	0	0	2	0	3	91	0	0	0	1	0	2	0	0	0	0	0	0	0	0	0	0	0	0	0	0	0	0	0	0	4	0	2	1	0	0
BNAA01G06290D	1	0	0	0	0	0	0	0	2	0	0	0	0	0	0	0	0	4	59	0	0	0	0	0	0	0	0	0	0	0	0	0	0	0	1	0	0	0	0	0	0	0	0	0	0	0	2	0	0
BNAA01G06300D	0	0	0	0	1	0	2	0	3	1	0	0	0	0	0	1	0	2	65	1	0	1	2	1	2	0	0	0	0	0	0	0	1	0	0	0	0	0	0	0	0	0	0	1	1	0	3	0	0
BNAA01G06310D	1	0	0	0	0	0	0	0	3	0	0	0	0	0	0	2	0	3	66	0	0	0	4	0	1	0	2	0	0	0	0	0	0	0	0	0	0	0	0	0	0	0	0	0	0	0	0	0	0
BNAA01G06320D	0	0	0	0	0	0	2	0	0	0	0	0	0	0	0	1	0	6	76	0	0	0	3	0	1	0	1	0	0	0	0	0	0	0	0	0	0	0	0	0	2	1	0	2	2	2	0	0	0
BNAA01G06330D	0	0	1	0	0	0	0	0	0	0	3	0	1	0	0	2	0	2	77	0	0	0	1	0	5	0	1	0	0	0	0	0	0	0	0	1	0	0	0	0	0	0	0	3	0	1	0	0	0
BNAA01G06340D	0	0	0	0	0	0	0	0	2	0	0	0	0	0	0	0	0	3	82	0	0	1	1	0	0	0	0	0	0	0	0	0	0	0	0	2	0	0	0	0	0	0	0	3	0	2	1	0	0
BNAA01G06350D	0	0	1	0	0	1	3	0	2	0	0	0	2	1	0	0	0	3	91	0	0	0	1	0	2	0	0	0	0	0	0	0	0	0	0	0	0	0	0	0	0	0	0	5	0	0	2	0	0
BNAA01G06360D	0	0	0	0	0	0	1	0	1	0	0	0	0	0	0	0	0	3	89	0	0	0	3	0	0	1	0	0	0	1	0	0	0	0	0	0	0	0	0	0	1	0	0	1	0	1	2	0	0
BNAA01G06370D	0	0	0	0	0	0	2	0	3	0	0	0	1	0	0	1	0	2	75	0	0	0	5	0	0	0	0	0	0	0	0	0	0	0	0	1	0	0	0	0	0	0	0	1	0	0	1	0	0
BNAA01G06380D	0	0	0	0	0	0	0	0	0	0	0	0	1	0	0	0	0	5	71	0	0	0	1	0	3	0	2	0	0	0	0	0	0	0	0	1	0	0	0	0	0	0	1	2	0	2	1	0	0
BNAA01G06390D	0	0	0	0	0	0	1	0	1	0	0	0	0	0	0	2	0	1	54	0	0	0	1	0	3	0	1	0	0	0	0	0	0	0	0	0	1	0	0	0	1	0	0	3	1	0	0	0	0
BNAA01G06400D	0	0	1	0	1	0	1	0	1	0	0	0	0	0	0	1	1	3	72	0	0	0	0	0	7	0	0	0	0	0	0	0	0	0	0	1	0	0	1	0	0	0	0	1	0	3	2	0	0
BNAA01G06410D	1	1	0	0	0	0	1	1	2	0	0	0	0	1	0	0	0	0	89	0	0	1	4	0	2	0	0	0	0	0	0	0	0	0	0	0	0	0	0	0	0	1	0	2	0	1	4	0	0
BNAA01G06420D	0	0	0	0	0	0	1	0	1	0	0	1	3	0	0	0	0	5	67	0	0	0	3	0	3	0	0	0	0	0	0	0	0	0	0	0	0	0	0	0	1	0	0	2	0	1	1	0	0
BNAA01G06430D	0	0	0	0	1	0	0	1	1	0	0	0	2	0	1	1	0	1	74	0	0	1	1	0	2	0	0	0	1	0	0	0	0	0	0	0	0	0	0	0	0	0	0	2	0	0	1	0	0
BNAA01G06440D	0	0	0	0	0	0	2	0	0	0	0	0	1	0	0	1	0	5	31	0	0	0	1	0	8	0	1	0	0	0	0	0	0	0	0	0	0	0	0	0	0	0	0	0	0	0	0	0	0
BNAA01G06450D	0	0	0	0	0	0	1	1	2	0	0	0	0	0	0	0	0	0	91	0	0	0	2	1	0	0	0	0	0	0	0	0	0	0	0	0	0	0	0	0	1	0	0	0	0	0	1	0	0
BNAA01G06460D	0	0	0	0	0	0	0	0	0	0	0	0	0	0	0	0	0	1	9	0	0	0	1	0	0	0	0	0	0	0	0	0	1	0	0	0	0	0	0	0	0	0	0	0	0	0	0	0	0
BNAA01G06470D	0	0	0	0	0	0	1	1	0	0	0	0	6	0	0	0	0	4	100	0	0	1	1	1	4	0	1	0	0	0	0	1	0	0	0	0	0	0	0	0	0	0	0	1	0	4	2	1	0
BNAA01G06480D	0	0	0	0	0	0	1	0	2	0	0	0	1	0	0	1	0	2	65	0	0	0	2	0	1	0	1	1	0	0	0	1	1	0	0	1	1	0	1	0	1	1	0	0	1	0	0	0	0
BNAA01G06490D	0	1	0	0	0	0	1	0	2	0	0	0	0	0	0	0	0	3	78	0	0	0	2	0	3	0	0	0	0	0	0	0	0	0	0	1	0	1	1	0	1	1	0	0	0	0	1	0	0
BNAA01G06500D	0	1	2	0	0	0	0	0	2	0	0	0	0	0	0	0	0	2	140	1	0	0	2	0	0	0	0	0	0	0	0	0	0	0	0	1	0	0	0	0	0	0	0	1	0	0	1	0	0
BNAA01G06510D	2	0	0	0	0	0	0	0	0	0	0	0	0	0	0	0	0	1	85	0	0	1	4	0	0	0	1	0	0	0	1	0	0	0	0	0	0	0	0	0	0	0	0	2	0	1	0	1	0
BNAA01G06520D	0	0	0	0	0	0	3	0	2	0	0	0	1	0	0	1	0	5	81	0	0	0	2	0	3	0	0	0	0	0	0	0	0	0	0	0	0	0	0	0	0	0	0	0	0	1	2	0	0
BNAA01G06530D	0	0	0	0	0	0	1	0	0	0	0	0	0	0	0	0	0	0	5	0	0	0	0	0	0	0	0	0	0	0	0	0	0	0	0	0	0	0	0	0	0	0	0	0	0	0	0	0	0
BNAA01G06540D	0	0	0	0	0	0	2	0	2	0	1	0	0	1	0	0	0	3	88	0	0	0	0	0	2	0	0	0	1	0	0	0	0	0	0	0	0	0	0	0	1	0	0	2	0	0	1	0	0
BNAA01G06550D	1	0	1	0	1	1	0	2	1	0	0	0	1	0	0	0	0	0	71	1	0	1	1	0	2	0	0	0	0	0	0	0	0	0	0	1	0	0	0	0	0	1	0	2	1	1	0	0	0
BNAA01G06560D	0	0	0	0	0	0	1	1	0	0	0	0	0	0	0	0	0	2	92	0	0	0	0	0	2	0	1	0	0	0	0	0	0	0	0	0	0	0	0	0	0	0	0	1	0	0	0	0	0
BNAA01G06580D	0	0	0	0	0	0	3	0	1	0	0	0	3	0	0	0	0	5	77	0	0	0	3	0	1	0	0	0	0	0	0	0	0	0	0	0	0	0	0	0	0	0	0	2	1	3	0	0	0
BNAA01G06570D	0	0	0	0	1	0	0	0	3	0	0	0	0	0	0	0	0	4	88	0	0	0	1	0	1	0	0	0	0	0	0	0	0	0	0	0	0	0	0	0	0	0	0	1	0	0	0	0	0
BNAA01G06600D	1	1	0	0	0	0	1	0	0	0	0	0	2	0	0	2	0	4	68	0	0	0	3	1	1	0	0	0	0	0	0	0	0	0	0	0	0	0	0	0	1	1	0	3	0	0	2	0	0
BNAA01G06590D	0	0	0	0	0	0	0	0	1	1	0	0	9	0	0	0	1	1	60	0	0	0	4	0	9	0	1	0	0	0	0	0	0	0	0	0	0	0	0	0	0	0	0	0	0	11	9	0	0
BNAA01G06610D	0	3	0	0	0	0	1	0	1	1	0	0	0	0	0	1	0	2	91	0	0	0	4	0	5	0	0	0	0	0	0	0	0	0	0	0	0	0	0	0	0	0	0	0	0	1	3	1	0
BNAA01G06620D	0	1	0	0	0	0	1	0	2	0	0	0	0	0	0	1	0	1	104	0	0	0	4	0	1	0	0	0	0	0	0	0	0	0	0	0	0	0	0	0	2	0	0	0	1	0	3	0	0
BNAA01G06630D	0	1	0	1	1	1	1	0	1	1	0	1	0	0	0	0	0	1	98	0	0	0	0	0	1	0	0	0	0	0	0	0	0	0	0	0	0	0	0	0	1	0	0	1	1	0	1	0	0
BNAA01G06640D	0	0	1	0	0	0	3	1	2	0	0	0	0	0	0	2	0	3	102	0	0	1	2	0	0	0	0	0	0	0	0	0	0	0	0	0	0	0	0	0	0	0	0	1	1	0	1	0	0
BNAA01G06650D	0	2	0	0	1	0	1	2	1	0	0	1	1	1	1	0	0	8	96	0	0	0	2	0	1	0	0	0	0	0	0	0	0	0	0	1	0	0	0	0	0	0	0	1	0	1	0	0	0
BNAA01G06660D	0	1	0	0	1	1	1	0	0	1	0	0	0	0	0	0	0	5	105	0	0	0	2	0	1	0	0	0	0	0	0	0	0	0	0	0	0	0	0	0	0	0	0	5	0	0	0	0	0
BNAA01G06670D	1	0	1	0	0	0	2	0	3	1	0	0	0	0	0	0	0	3	104	0	0	0	1	0	0	0	1	0	0	0	0	0	0	0	0	0	0	0	0	0	0	0	0	2	0	0	1	0	0
BNAA01G06680D	0	0	0	0	0	0	1	0	1	0	0	0	4	0	0	5	0	0	53	0	0	0	3	0	6	1	0	0	0	1	0	0	0	0	0	0	0	0	0	0	0	0	0	0	1	1	3	0	0
BNAA01G06690D	0	0	0	0	0	0	1	0	1	0	0	0	0	0	0	0	0	1	91	1	0	0	5	0	2	0	0	0	0	0	0	0	0	0	0	0	0	0	0	0	0	0	0	2	0	0	0	0	0
BNAA01G06700D	0	0	0	0	0	1	1	0	1	0	3	1	1	0	0	0	0	2	82	0	0	0	3	0	0	0	0	0	0	0	0	0	0	0	0	0	0	0	0	0	0	0	0	2	0	0	1	1	0
BNAA01G06710D	0	1	3	0	0	0	1	0	0	0	1	0	0	0	0	1	0	2	103	0	0	1	5	0	1	0	0	0	0	0	0	0	0	0	0	0	0	0	0	0	0	0	0	0	0	0	0	0	0
BNAA01G06720D	0	1	0	0	0	0	0	1	2	2	1	0	1	0	0	3	0	1	91	0	0	0	4	0	0	0	1	0	1	0	0	0	0	0	0	0	0	0	0	0	0	1	0	0	0	0	0	0	0
BNAA01G06730D	0	0	1	0	0	0	0	0	2	0	0	0	0	0	0	0	0	1	104	0	0	0	1	0	0	0	0	0	0	0	0	0	0	0	0	0	0	0	0	0	0	0	0	1	0	1	0	0	0
BNAA01G06740D	0	0	1	0	0	0	2	0	1	0	1	1	2	0	0	3	0	5	100	0	0	1	3	0	4	0	0	0	0	0	0	0	0	0	0	0	0	0	0	0	0	1	0	2	0	0	1	0	0
BNAA01G06750D	1	1	0	0	1	0	0	0	0	1	0	0	0	0	0	0	0	1	81	0	0	0	3	0	1	0	1	0	1	0	0	0	0	0	0	0	0	0	0	0	2	0	0	1	1	1	0	0	0
BNAA01G06760D	0	0	1	0	0	0	0	0	0	0	0	1	0	0	0	0	0	0	85	0	0	0	4	0	2	0	1	0	0	0	0	0	0	0	0	1	0	0	0	0	0	0	0	1	0	2	1	0	0
BNAA01G06770D	1	0	0	0	1	0	1	0	1	0	0	0	2	0	0	1	0	6	57	0	0	0	4	0	0	0	0	0	0	0	0	0	0	0	0	0	0	0	0	0	0	0	0	1	0	0	0	0	0
BNAA01G06780D	1	0	0	0	1	2	1	0	2	0	0	0	0	0	0	0	0	4	90	0	0	0	2	0	2	0	0	0	0	0	0	0	0	0	0	0	1	0	0	0	2	0	0	0	1	1	0	1	0
BNAA01G06790D	0	0	0	0	0	0	0	0	2	1	0	0	0	0	0	1	0	3	91	0	0	0	3	0	2	0	0	0	0	0	0	0	0	0	0	0	0	0	0	0	0	0	0	2	0	0	0	0	0
BNAA01G06800D	0	0	1	0	2	0	2	1	1	0	0	0	0	0	0	0	0	6	109	0	0	0	3	0	1	0	0	0	0	0	0	0	0	0	0	0	0	0	0	0	0	0	0	0	1	1	1	0	0
BNAA01G06810D	1	1	1	0	0	2	0	0	0	0	0	0	2	0	0	1	0	1	107	0	0	0	2	0	0	0	0	0	0	0	0	0	0	0	1	0	0	0	0	0	0	0	0	2	0	1	6	0	0
BNAA01G06820D	0	0	1	0	0	1	1	0	3	0	0	0	1	1	0	1	0	1	120	0	0	0	3	0	1	1	0	0	0	1	1	0	0	0	0	1	0	0	0	0	0	1	0	1	0	0	0	0	0
BNAA01G06830D	0	0	0	0	0	0	1	0	1	0	0	0	0	0	0	1	0	2	109	0	0	0	2	0	1	0	0	0	0	0	0	0	0	0	0	0	0	0	0	0	0	0	0	1	0	0	1	0	0
BNAA01G06840D	0	0	1	0	0	0	1	0	3	0	0	0	0	0	0	1	0	1	108	0	0	2	0	0	0	0	0	0	0	0	0	0	0	0	0	1	0	0	0	0	1	0	0	1	1	0	0	0	0
BNAA01G06850D	0	1	0	0	1	0	0	0	1	0	0	0	0	0	0	0	0	1	81	0	0	0	2	0	1	0	0	0	0	0	0	0	0	0	0	0	0	0	0	0	1	0	0	1	0	0	0	0	0
BNAA01G06860D	0	0	0	0	0	0	0	0	1	0	0	0	4	1	0	3	0	0	82	1	0	0	0	0	1	0	0	0	0	0	0	1	0	0	0	0	0	0	1	0	0	0	0	3	1	3	1	0	1
BNAA01G06870D	1	0	0	0	0	1	0	1	0	0	0	0	0	0	1	0	0	3	55	0	0	0	2	0	2	0	0	0	0	0	0	0	0	0	0	0	0	0	0	0	0	0	0	0	0	1	0	0	0
BNAA01G06880D	2	0	0	0	0	1	0	0	2	0	0	0	0	0	0	0	0	5	97	0	0	0	3	0	2	0	1	0	0	0	0	0	0	0	0	0	0	0	0	0	1	0	0	1	1	1	4	0	0
BNAA01G06890D	0	0	1	0	0	0	1	0	4	0	0	0	0	0	0	1	0	2	126	0	0	3	1	0	0	0	0	0	0	0	0	0	0	0	0	1	0	0	0	0	0	0	0	0	0	0	0	0	0
BNAA01G06900D	0	0	1	0	0	0	1	0	1	0	0	0	1	0	0	0	0	1	97	0	0	1	4	0	1	0	0	0	0	0	0	0	0	0	0	1	0	0	0	0	0	0	0	1	0	0	1	0	0
BNAA01G06910D	1	1	0	0	1	0	1	0	3	0	0	0	1	0	0	0	0	1	109	0	0	0	2	1	2	0	0	0	0	0	0	0	0	0	0	0	0	0	0	0	0	0	0	0	0	0	1	0	0
BNAA01G06920D	0	0	0	0	1	0	2	0	1	1	0	1	0	1	0	0	0	4	118	0	0	0	2	0	1	0	1	0	0	0	0	0	0	0	0	0	0	0	0	0	0	0	0	1	0	1	2	0	0
BNAA01G06930D	0	0	0	0	0	0	0	0	0	3	0	0	0	1	0	0	0	4	79	1	0	1	2	0	1	0	0	0	0	0	0	0	0	0	0	0	0	0	0	0	1	1	0	1	0	0	0	0	0
BNAA01G06940D	1	1	0	0	0	0	1	0	2	0	0	0	0	0	0	0	0	5	76	0	0	0	3	0	0	0	0	0	0	0	0	0	0	0	0	0	0	0	0	0	0	0	0	0	0	1	1	0	0
BNAA01G06950D	0	0	1	0	0	0	0	0	1	0	0	0	0	0	0	2	0	1	120	0	0	0	3	0	1	0	0	0	0	0	0	0	0	0	0	0	0	0	0	0	0	1	0	0	0	0	0	0	0
BNAA01G06960D	0	0	0	0	0	0	0	0	1	0	0	0	0	0	0	0	0	3	125	0	0	0	2	0	0	0	0	0	0	0	0	0	0	0	0	0	0	0	0	0	0	0	0	0	0	0	0	0	0
BNAA01G06970D	0	0	0	0	0	0	2	0	1	0	1	0	0	0	0	0	0	1	127	0	0	0	2	0	2	0	0	0	0	0	0	0	0	0	0	0	0	0	0	0	0	0	0	0	0	0	1	0	0
BNAA01G06980D	1	0	0	0	2	0	3	0	1	0	0	0	0	0	0	0	0	3	115	0	0	0	2	0	0	0	1	0	1	0	0	1	0	0	0	0	0	0	0	0	0	0	0	1	0	1	0	0	0
BNAA01G06990D	0	0	0	0	0	1	1	0	2	0	0	0	1	1	0	2	0	3	84	0	0	0	3	0	4	0	0	0	0	0	0	0	0	0	0	0	0	0	0	0	0	0	0	2	1	0	3	0	0
BNAA01G07000D	0	1	2	0	0	0	1	1	0	0	0	0	2	0	0	0	0	1	113	1	0	0	4	0	1	0	0	0	0	0	0	0	0	0	1	0	0	0	0	0	0	0	1	2	0	1	0	0	0
BNAA01G07010D	0	0	0	0	0	0	2	0	3	1	0	1	1	0	0	0	0	5	89	0	0	1	2	0	1	0	1	0	1	0	0	0	0	0	0	0	0	0	0	0	1	1	0	3	0	0	0	0	0
BNAA01G07020D	0	2	0	0	1	2	0	0	0	0	0	0	0	0	0	0	0	3	91	0	0	1	1	0	1	0	0	0	0	0	0	0	0	0	0	1	0	0	0	0	0	0	0	1	0	1	0	0	0
BNAA01G07030D	1	0	0	0	0	2	1	0	1	0	0	0	1	0	0	1	0	3	76	0	0	0	4	0	2	0	0	0	0	0	0	0	0	0	0	2	0	0	0	0	0	0	0	2	0	0	1	0	0
BNAA01G07040D	1	0	0	0	0	0	1	0	1	0	0	0	1	0	0	1	0	1	67	0	0	1	2	0	6	0	1	0	0	0	0	0	0	0	0	2	0	0	0	0	0	0	0	2	1	0	1	0	0
BNAA01G07050D	1	0	0	0	0	1	0	1	1	0	1	2	0	0	0	2	0	3	89	0	0	1	2	0	2	0	0	0	0	0	0	0	0	0	1	0	0	0	0	0	0	1	0	1	0	0	1	0	0
BNAA01G07060D	0	0	0	0	1	0	1	0	2	1	0	0	0	0	1	1	0	3	79	0	0	0	0	0	7	0	0	0	0	0	0	0	0	0	0	0	0	0	0	0	0	0	0	2	0	2	0	0	0
BNAA01G07070D	0	0	0	0	0	0	2	0	0	0	0	0	3	1	1	2	0	2	72	0	0	1	1	0	3	0	0	0	0	0	0	0	0	0	0	0	0	0	0	0	1	0	0	3	1	1	1	0	0
BNAA01G07080D	1	2	0	0	0	2	2	0	3	0	0	0	0	1	0	0	0	0	93	0	0	0	2	0	1	0	0	0	0	0	0	0	0	0	0	0	0	0	0	0	1	1	0	1	1	0	1	0	0
BNAA01G07090D	1	1	0	1	1	1	1	1	1	0	0	0	1	0	0	1	0	3	97	0	0	0	1	0	0	0	0	0	0	0	0	0	0	0	0	0	0	0	0	0	0	0	0	0	0	2	0	1	0
BNAA01G07100D	1	0	0	0	0	1	3	0	1	0	0	0	1	1	0	1	0	1	100	0	0	1	2	0	2	0	0	0	0	0	0	0	0	0	0	0	0	0	0	0	0	0	0	0	0	0	0	0	0
BNAA01G07120D	0	0	0	0	0	0	0	1	2	0	0	0	0	0	1	0	0	4	58	0	0	0	2	0	6	0	0	0	0	0	0	0	0	0	0	0	0	0	1	0	1	0	0	0	0	0	0	0	0
BNAA01G07110D	0	0	0	0	0	0	1	0	1	0	0	0	0	0	0	1	0	2	54	0	0	0	3	0	2	0	1	0	0	0	0	0	0	0	0	1	0	0	0	0	0	0	0	0	0	1	1	0	0
BNAA01G07130D	0	0	0	0	0	0	0	0	4	0	0	0	2	0	0	0	0	3	77	0	0	1	5	0	2	0	0	0	0	0	0	0	0	0	0	0	0	0	0	0	2	0	0	0	0	1	2	0	0
BNAA01G07140D	0	0	0	0	0	0	0	0	1	0	0	0	1	0	0	0	0	1	74	0	0	0	2	0	1	0	2	0	0	0	0	0	0	0	0	0	0	0	0	0	0	0	0	1	0	1	2	0	0
BNAA01G07160D	0	0	0	0	0	0	0	0	2	0	0	0	4	0	0	2	1	3	52	0	0	1	5	0	7	0	0	0	0	0	0	0	0	0	0	0	0	0	0	0	0	0	0	0	0	4	1	0	0
BNAA01G07150D	0	0	0	0	0	1	0	0	0	0	0	1	2	1	0	1	0	0	56	0	0	0	2	0	2	0	0	0	0	0	0	0	0	0	0	0	1	0	0	0	0	0	0	1	2	0	0	0	0
BNAA01G07170D	0	0	0	0	0	0	1	0	0	0	0	0	3	2	0	2	1	6	78	0	0	1	0	0	1	0	0	0	0	0	0	1	0	0	0	0	0	0	0	0	0	0	0	1	0	2	1	0	0
BNAA01G07180D	0	1	0	0	0	0	2	0	1	0	1	0	0	0	1	0	0	3	86	0	0	0	2	0	3	0	0	0	0	0	0	1	0	0	0	1	0	0	0	0	1	0	0	1	1	1	3	0	0
BNAA01G07190D	0	0	1	0	0	1	5	0	2	0	0	1	0	0	0	0	0	1	82	0	0	0	2	0	3	0	0	0	0	0	0	0	0	0	0	0	0	0	0	0	0	0	0	0	0	0	3	0	0
BNAA01G07200D	0	1	1	0	0	0	1	0	2	0	0	0	0	0	0	0	0	0	126	0	0	0	4	0	1	0	0	0	0	0	0	0	0	0	0	0	0	0	0	0	0	1	0	2	1	0	0	0	0
BNAA01G07210D	0	1	0	0	0	1	0	0	3	0	0	0	0	2	0	0	0	3	91	0	0	0	4	0	1	1	0	0	0	1	0	0	0	0	0	0	0	0	0	0	0	0	0	1	0	0	0	0	0
BNAA01G07220D	1	0	2	0	0	0	1	0	0	0	0	0	0	0	0	1	0	0	109	0	0	0	3	0	1	0	0	0	0	0	0	0	0	0	0	0	0	0	0	0	0	0	0	0	0	0	0	0	0
BNAA01G07230D	0	0	0	0	0	0	0	0	0	1	0	0	1	0	0	0	0	0	84	2	0	0	5	0	2	0	0	0	0	0	0	0	0	0	0	0	0	0	0	0	0	1	0	0	0	0	0	0	0
BNAA01G07240D	0	0	0	0	0	0	0	0	4	1	0	1	1	0	0	1	0	4	102	0	1	0	5	0	4	0	0	0	0	0	0	0	0	0	0	0	0	0	0	0	1	0	0	3	0	0	1	0	0
BNAA01G07250D	0	0	2	0	0	0	0	0	0	0	0	0	0	0	0	0	0	3	83	0	0	0	6	0	2	0	0	0	0	0	0	0	0	0	0	0	0	0	0	0	0	0	0	1	0	0	0	0	0
BNAA01G07260D	0	0	0	0	0	0	0	0	0	0	0	0	1	0	0	1	0	1	44	0	0	0	1	0	2	0	1	0	0	0	0	0	0	0	0	1	0	0	0	0	0	0	0	0	0	2	0	0	0
BNAA01G07270D	0	0	0	0	0	0	0	1	1	0	0	0	0	0	0	0	0	3	98	0	0	1	2	0	2	0	1	0	0	0	0	0	0	0	0	0	0	0	0	0	0	0	0	4	0	0	0	0	0
BNAA01G07280D	0	1	0	0	0	0	4	0	2	0	0	0	3	1	0	0	0	2	102	0	0	0	1	0	5	0	0	0	0	0	0	0	0	0	0	0	0	0	0	0	0	0	0	1	0	1	0	0	0
BNAA01G07290D	0	0	0	0	1	0	1	0	1	0	0	0	0	0	0	1	0	6	74	0	0	0	2	0	0	0	0	0	0	0	0	0	0	0	0	0	0	0	0	0	0	0	0	3	0	0	1	0	0
BNAA01G07300D	0	1	1	0	1	0	0	0	2	0	0	1	0	1	0	1	0	2	59	0	0	0	3	0	1	0	0	0	0	0	0	0	0	0	0	1	0	0	1	0	0	0	0	0	0	2	0	0	0
BNAA01G07310D	1	0	0	0	0	0	0	1	1	0	0	0	2	0	0	0	0	3	83	0	0	3	2	0	0	0	1	0	0	0	0	0	0	0	0	0	0	0	0	0	0	0	0	5	0	0	1	0	0
BNAA01G07330D	0	0	0	0	0	0	0	0	0	0	0	0	4	0	0	1	0	2	65	0	0	0	3	0	2	0	0	1	0	0	0	1	0	0	0	0	0	0	0	0	0	0	0	0	0	3	1	0	0
BNAA01G07320D	0	0	0	0	0	0	0	0	1	0	0	0	1	0	0	1	0	4	66	0	0	0	5	0	2	0	0	0	0	0	0	0	0	0	0	0	0	0	0	0	0	0	0	1	0	2	2	0	0
BNAA01G07340D	0	0	0	0	0	0	1	1	2	0	0	0	0	1	0	0	0	3	68	0	0	0	1	0	4	0	0	0	0	0	0	0	0	0	0	0	0	1	0	0	0	0	0	2	0	0	1	0	0
BNAA01G07360D	0	0	0	0	0	0	2	0	1	0	0	0	1	0	0	1	0	2	67	0	0	0	1	0	4	0	0	0	0	0	0	0	0	0	1	0	0	0	0	0	1	0	0	0	0	2	0	0	0
BNAA01G07350D	0	0	0	0	1	0	1	0	0	0	0	0	2	1	0	0	0	1	71	1	0	1	0	0	4	0	0	0	0	0	0	0	0	0	0	1	0	0	0	0	0	0	0	3	0	0	1	0	0
BNAA01G07370D	0	0	0	0	0	1	1	0	2	1	0	0	0	0	0	1	0	4	53	0	0	0	1	0	1	0	1	0	0	0	0	0	0	0	0	0	0	0	0	0	0	0	0	2	0	0	1	0	0
BNAA01G07380D	0	0	0	0	0	1	0	0	1	1	0	0	0	0	0	1	0	2	71	0	0	0	3	0	1	0	1	0	0	0	0	0	1	0	0	0	0	0	0	0	0	1	0	1	1	0	1	0	0
BNAA01G07390D	0	0	0	0	0	0	0	1	1	0	1	0	6	0	1	2	0	1	59	0	0	0	1	0	4	0	0	0	0	0	0	0	0	0	0	0	0	0	1	0	1	0	0	0	0	1	0	0	0
BNAA01G07400D	0	0	1	0	1	0	2	0	2	0	0	0	0	0	0	1	0	5	107	0	0	0	3	0	1	0	0	0	0	0	0	0	0	0	0	0	0	0	0	0	0	0	0	3	0	1	0	0	0
BNAA01G07410D	0	0	0	0	0	0	1	0	3	0	0	0	0	0	0	0	0	0	91	0	0	1	5	0	6	0	1	0	0	0	0	0	0	0	0	0	0	0	0	0	0	0	0	1	0	0	1	0	0
BNAA01G07420D	0	1	0	0	0	0	0	0	5	0	0	0	0	1	0	0	0	3	94	0	0	0	3	0	3	0	0	0	0	0	0	0	0	0	0	0	0	0	0	0	0	0	0	1	0	0	1	0	0
BNAA01G07440D	0	0	0	0	0	0	0	1	0	0	0	0	1	0	0	0	0	2	71	0	0	0	3	0	2	0	2	0	0	0	0	1	0	0	0	0	0	0	0	0	0	0	0	2	3	1	3	0	0
BNAA01G07430D	0	0	1	0	1	0	1	1	0	0	0	0	5	0	0	1	0	3	78	0	0	1	3	0	7	0	0	0	0	0	0	0	0	4	0	0	0	0	0	0	0	0	0	1	3	1	5	0	0
BNAA01G07450D	0	0	0	0	0	1	0	0	0	1	0	0	2	0	0	1	0	4	60	0	1	0	1	0	4	0	0	0	0	0	0	0	0	0	0	0	0	0	0	0	2	1	0	1	0	0	0	0	0
BNAA01G07470D	1	0	0	0	0	3	1	0	0	0	0	0	3	0	0	0	0	4	71	0	0	1	2	0	2	0	0	0	0	0	0	0	0	0	0	1	0	0	0	0	1	0	0	2	0	2	9	0	0
BNAA01G07460D	0	1	0	0	0	0	0	0	0	0	0	0	2	0	0	1	0	3	84	1	1	1	3	0	3	0	1	0	0	0	0	0	0	0	0	0	0	0	1	0	1	0	0	2	1	0	2	0	0
BNAA01G07480D	0	0	0	0	0	0	0	0	1	0	0	0	0	0	0	0	0	1	100	1	0	1	0	0	0	0	0	0	0	0	0	0	0	0	0	0	0	0	0	0	2	0	0	1	0	1	0	0	0
BNAA01G07490D	0	0	0	0	0	0	0	0	3	0	0	0	0	0	0	0	0	2	76	0	0	0	3	0	1	0	0	0	0	0	0	0	0	0	0	0	0	0	0	0	0	0	0	3	0	1	0	0	0
BNAA01G07500D	0	0	0	0	0	0	1	0	2	0	0	0	0	0	0	0	0	1	124	1	0	1	0	0	3	0	0	0	0	0	0	0	0	0	0	0	0	0	0	0	0	0	0	3	0	0	0	0	0
BNAA01G07510D	1	0	0	0	0	0	0	0	1	0	0	0	0	0	0	0	1	3	60	1	0	0	4	0	1	0	0	0	0	0	0	0	0	0	0	0	0	0	0	0	0	0	0	2	0	1	0	0	0
BNAA01G07520D	1	0	0	0	0	1	0	0	0	0	0	0	0	0	0	0	1	3	69	1	0	0	4	0	1	0	0	0	0	0	0	0	0	0	0	0	0	0	0	0	0	0	0	2	0	1	0	0	0
BNAA01G07530D	0	0	0	0	0	0	3	2	1	0	0	0	2	0	0	1	1	1	73	1	0	0	2	0	2	0	0	0	0	0	0	0	0	0	1	0	0	0	0	0	0	0	0	2	1	2	0	0	0
BNAA01G07540D	0	0	0	0	0	0	1	0	2	0	0	0	1	0	0	0	0	3	127	0	0	0	0	0	0	0	0	0	0	0	0	0	0	0	0	0	0	0	0	0	0	0	0	2	0	0	0	0	0
BNAA01G07550D	0	0	0	0	1	0	3	0	1	0	0	0	7	0	0	1	0	4	108	1	0	0	3	0	4	1	2	0	1	0	0	0	0	0	0	1	0	0	1	0	1	0	0	0	0	2	1	1	0
BNAA01G07560D	0	0	0	0	0	0	1	0	2	0	0	0	0	0	0	0	0	1	129	0	0	0	8	0	1	0	0	0	0	0	0	0	0	0	0	0	0	0	0	0	0	0	0	2	0	0	1	0	0
BNAA01G07570D	0	0	2	0	0	0	2	0	5	1	0	1	0	0	0	1	0	0	160	0	0	0	1	0	4	0	0	0	0	0	0	0	0	0	0	0	0	0	0	0	0	0	0	0	0	0	1	0	0
BNAA01G07580D	0	0	0	0	0	0	1	0	1	2	0	0	0	0	0	0	0	0	123	0	0	0	9	0	0	0	0	0	0	0	0	0	0	0	0	0	0	0	0	0	0	0	0	0	0	0	0	1	0
BNAA01G07590D	1	0	0	0	0	0	3	0	3	0	0	0	0	0	0	0	0	4	119	0	0	0	4	0	1	0	0	0	0	0	0	0	0	0	0	1	0	0	0	0	1	1	0	2	0	0	1	0	0
BNAA01G07600D	0	0	0	0	0	0	1	0	0	0	0	0	1	0	0	0	0	4	99	0	0	0	4	0	2	0	0	0	0	0	0	0	0	0	0	0	0	0	0	0	0	0	0	0	0	1	1	1	0
BNAA01G07610D	1	0	1	0	0	1	0	0	1	0	0	0	0	0	0	0	0	2	74	0	0	1	2	0	1	0	0	1	0	0	0	1	0	0	0	0	0	0	0	0	1	1	0	1	0	0	0	0	0
BNAA01G07620D	0	2	0	0	1	0	0	0	0	0	0	0	0	0	0	0	0	2	106	0	0	0	1	0	1	0	0	0	0	0	0	0	0	0	1	1	0	0	0	0	2	1	0	2	0	1	0	0	0
BNAA01G07630D	0	0	0	0	0	0	1	1	2	0	0	0	0	1	0	0	0	3	72	0	0	0	6	0	1	0	0	0	0	0	0	0	0	0	0	1	0	0	0	0	0	0	0	1	0	0	2	0	0
BNAA01G07640D	0	1	0	0	0	0	0	0	2	1	1	0	2	0	0	0	0	1	83	0	0	0	3	0	2	0	0	0	0	0	0	0	0	0	0	1	0	0	0	0	0	0	0	3	0	3	1	0	0
BNAA01G07650D	0	0	0	0	0	1	3	0	2	0	0	0	0	0	0	0	0	3	92	0	0	0	5	0	1	0	0	0	0	0	0	0	0	0	0	1	0	0	0	0	0	0	0	3	0	0	2	0	0
BNAA01G07660D	0	0	0	0	0	0	0	0	1	0	0	0	1	1	0	0	0	2	111	0	0	0	1	0	0	0	0	0	0	0	0	0	0	0	0	0	0	0	0	0	1	0	0	2	0	0	0	0	0
BNAA01G07670D	0	0	0	0	0	0	2	0	1	0	0	1	2	0	1	1	1	6	43	0	0	0	1	0	2	0	2	0	0	0	0	1	0	0	0	0	0	0	2	0	0	0	0	1	3	7	5	0	0
BNAA01G07680D	0	0	0	0	1	0	2	0	3	0	0	0	0	0	0	0	0	4	126	0	0	0	0	0	1	0	0	0	0	0	0	1	0	0	0	2	0	1	0	0	3	0	0	1	0	0	0	1	0
BNAA01G07690D	1	0	0	0	0	0	0	1	2	0	0	0	0	1	0	0	0	1	68	0	0	0	1	0	1	0	0	0	0	0	0	0	0	0	0	0	0	0	0	0	0	0	0	2	2	1	1	0	0
BNAA01G07700D	2	0	1	0	0	1	0	0	1	0	0	0	0	0	0	0	0	4	79	1	0	0	1	0	1	0	1	0	0	0	0	0	0	0	0	1	0	0	0	0	0	1	0	0	0	0	0	0	0
BNAA01G07710D	1	0	0	0	0	0	2	0	0	0	0	1	5	1	0	1	0	2	55	0	0	0	2	0	5	0	1	0	0	0	0	0	0	0	0	0	0	0	0	0	1	1	0	4	1	2	1	0	0
BNAA01G07720D	0	0	1	0	0	0	2	0	0	0	1	0	0	0	0	0	0	1	81	0	0	0	3	0	0	0	0	0	0	0	0	0	0	0	0	0	0	0	0	0	0	0	0	2	0	0	0	0	0
BNAA01G07740D	0	0	0	0	0	0	1	2	1	0	0	0	0	1	0	0	0	1	77	0	0	0	1	0	1	0	1	0	0	0	0	0	0	0	0	0	0	0	0	0	0	0	0	6	0	0	0	0	0
BNAA01G07730D	0	0	0	0	0	1	1	0	2	1	0	0	0	0	0	0	0	4	85	0	0	0	5	0	1	0	0	0	0	0	0	0	0	0	0	0	0	0	0	0	0	0	0	1	1	0	1	0	0
BNAA01G07750D	0	0	1	0	1	0	2	0	3	0	0	0	0	0	0	0	0	3	114	0	0	2	4	0	0	0	0	0	0	0	0	0	0	0	0	0	0	0	0	0	1	0	0	0	0	1	0	0	0
BNAA01G07760D	0	0	0	0	0	0	1	1	0	0	0	0	0	0	0	0	1	2	101	0	0	0	1	0	3	0	1	0	0	0	0	0	0	0	0	1	0	0	0	0	0	1	0	1	0	2	0	0	0
BNAA01G07770D	1	2	0	0	0	1	1	0	2	0	0	0	1	0	0	1	0	1	89	1	0	0	0	0	0	0	0	0	0	0	0	0	0	0	0	0	0	0	0	0	0	0	0	0	0	0	0	0	0
BNAA01G07780D	1	2	0	0	1	2	1	0	2	0	0	0	0	0	0	0	0	2	77	0	0	0	4	0	0	0	0	0	0	0	0	0	0	0	0	0	0	0	0	0	0	0	0	2	0	0	0	0	0
BNAA01G07790D	0	2	0	0	0	0	2	0	3	0	0	0	1	0	0	0	0	4	79	1	0	1	0	0	1	0	0	0	0	0	0	0	0	0	0	0	0	0	0	0	0	0	0	0	0	0	1	0	0
BNAA01G07800D	0	1	0	0	0	0	2	0	1	0	0	0	1	0	0	0	0	4	72	0	0	0	1	1	1	0	0	0	0	0	0	0	0	0	1	0	0	0	0	0	0	0	0	1	0	0	0	0	0
BNAA01G07810D	0	0	0	0	0	0	0	0	0	0	0	0	0	0	0	0	0	2	75	0	0	1	7	0	0	0	1	0	0	0	0	0	0	0	2	0	0	0	0	0	0	0	0	0	1	2	0	0	0
BNAA01G07820D	0	1	0	0	1	0	0	0	0	0	0	0	1	1	0	0	0	3	59	0	0	0	2	0	2	0	0	0	0	0	0	0	0	0	0	0	0	0	0	0	0	0	0	1	0	1	0	0	0
BNAA01G07830D	0	1	0	0	0	0	0	0	0	0	0	0	2	0	0	1	0	4	67	0	0	0	1	0	2	0	0	0	0	0	0	0	0	0	0	0	0	0	0	0	0	0	0	1	1	0	1	0	0
BNAA01G07840D	0	0	2	0	0	0	1	0	1	0	0	0	0	0	0	0	0	3	105	0	0	2	2	0	0	0	0	0	0	0	0	0	0	0	0	0	0	0	1	0	0	0	0	1	0	1	0	0	0
BNAA01G07850D	0	0	0	0	0	0	1	0	5	0	0	0	0	0	0	0	0	0	123	0	0	0	2	0	1	0	0	0	0	0	0	0	0	0	0	0	0	0	0	0	0	0	0	1	0	0	4	0	0
BNAA01G07860D	0	0	0	0	0	0	2	1	2	0	0	0	1	0	0	0	0	1	108	0	0	1	0	0	2	0	0	0	0	0	0	0	0	0	0	0	0	0	0	0	0	0	0	3	0	0	1	0	0
BNAA01G07870D	0	1	1	0	0	0	0	0	4	1	0	0	0	0	0	0	0	1	120	0	0	1	5	0	1	0	0	0	0	0	0	0	0	0	0	0	0	0	0	0	0	0	0	0	0	0	1	2	0
BNAA01G07880D	0	1	0	0	0	0	1	0	4	1	0	1	0	0	0	1	0	2	119	0	0	0	2	0	1	0	1	0	0	0	0	0	0	0	0	1	0	0	0	0	0	0	0	0	0	0	0	0	0
BNAA01G07890D	0	0	1	0	0	1	4	0	0	0	0	0	1	0	0	1	0	5	95	0	0	0	3	0	0	0	0	0	0	0	0	0	0	0	0	0	0	0	0	0	0	0	0	2	1	2	1	0	0
BNAA01G07900D	1	1	3	0	0	0	1	0	1	0	0	0	0	0	0	0	0	0	165	0	0	0	2	0	0	0	0	0	0	0	0	0	0	0	1	0	0	0	0	0	0	0	0	1	0	0	0	0	0
BNAA01G07910D	2	0	0	0	0	0	1	2	2	0	2	0	1	1	1	0	0	2	87	0	0	1	2	0	1	0	0	0	0	0	0	0	0	0	0	1	0	0	0	0	0	0	0	1	0	0	1	0	0
BNAA01G07920D	0	0	0	0	0	0	0	0	0	1	0	0	2	3	0	0	1	3	39	0	0	0	4	0	4	1	0	0	0	0	0	0	0	0	0	0	0	0	0	0	0	0	0	1	0	4	3	0	0
BNAA01G07930D	0	0	0	0	0	0	1	1	2	0	1	0	1	0	0	0	0	1	81	0	0	1	1	0	5	0	0	0	0	0	0	0	0	0	0	0	0	0	0	0	0	0	0	0	0	0	0	0	0
BNAA01G07940D	0	0	0	0	0	0	0	0	4	1	0	0	1	0	0	0	0	1	112	0	0	0	1	0	3	0	0	0	0	0	0	0	0	0	0	0	0	0	0	0	0	0	0	1	0	0	1	0	0
BNAA01G07950D	1	0	0	0	1	0	0	0	1	1	0	0	0	1	0	0	0	1	90	1	0	0	1	0	0	0	0	0	0	0	0	0	0	0	0	0	0	0	0	0	1	1	0	3	0	0	0	0	0
BNAA01G07960D	0	0	1	0	1	0	1	0	0	0	0	0	0	0	0	0	0	4	96	0	0	0	1	0	1	0	0	0	0	0	0	0	0	0	0	0	0	0	0	0	0	0	0	0	0	1	1	0	0
BNAA01G07970D	1	0	0	0	0	0	1	0	1	0	0	0	0	0	0	0	0	4	109	0	0	0	2	1	0	0	0	0	0	0	0	1	0	0	1	0	0	0	0	0	0	0	0	1	1	1	0	0	0
BNAA01G07980D	0	0	0	0	0	0	0	0	4	0	0	1	0	0	0	0	0	1	117	0	0	0	1	0	2	0	0	0	0	0	0	0	0	0	0	0	0	0	0	0	0	0	0	0	0	0	1	0	0
BNAA01G07990D	0	0	0	0	0	0	2	0	1	0	0	0	1	0	0	0	0	2	64	0	0	0	5	0	4	0	1	0	0	0	0	1	0	0	0	0	0	0	0	0	0	0	0	2	2	0	1	0	0
BNAA01G08000D	0	0	0	0	0	0	0	0	0	0	0	0	0	0	0	0	0	2	7	0	0	0	0	0	0	0	0	0	0	0	0	0	0	0	0	0	0	0	0	0	0	0	0	0	0	0	0	0	0
BNAA01G08010D	0	0	0	0	0	0	2	0	1	0	0	0	2	0	0	0	0	1	147	0	0	0	2	0	1	0	1	0	0	0	0	0	0	0	0	0	0	0	0	0	0	0	0	0	0	0	0	0	0
BNAA01G08020D	0	1	0	0	0	0	1	0	1	0	0	0	0	0	0	0	1	2	107	0	0	0	3	0	4	0	0	0	0	0	0	0	0	0	0	0	0	0	0	0	0	0	0	0	0	1	0	1	0
BNAA01G08030D	0	0	1	0	1	0	0	0	1	1	0	0	0	0	0	0	0	3	97	0	0	0	2	0	2	0	0	0	1	0	0	0	0	0	0	0	0	0	0	0	1	0	0	3	0	0	1	0	0
BNAA01G08040D	0	0	1	0	0	1	0	0	2	0	0	0	0	0	0	0	0	2	119	0	0	0	2	1	0	0	0	0	0	0	0	0	0	0	0	0	0	0	0	0	0	1	0	0	1	0	1	0	0
BNAA01G08060D	0	0	0	0	0	0	2	0	3	0	0	0	0	0	0	1	0	2	74	0	0	0	3	0	0	0	0	0	0	0	0	0	0	0	0	0	0	0	0	0	0	0	0	0	0	0	0	0	0
BNAA01G08050D	0	0	0	0	0	0	3	0	1	0	0	0	0	0	0	1	0	3	69	1	0	0	5	0	1	0	0	0	0	0	0	0	0	0	0	0	0	0	0	0	0	0	0	0	0	0	0	0	0
BNAA01G08070D	0	0	0	0	0	0	0	1	3	0	1	0	1	0	0	0	0	1	69	0	0	2	5	0	2	0	0	0	0	0	0	0	2	0	0	1	0	0	0	0	0	0	0	0	2	1	0	0	0
BNAA01G08080D	0	0	1	0	0	0	4	0	1	0	0	0	0	0	0	0	0	2	109	0	0	0	2	1	0	0	0	0	0	0	0	0	0	0	0	0	0	0	0	0	0	0	0	0	0	0	0	0	0
BNAA01G08090D	0	0	0	0	0	1	0	0	2	0	0	0	2	1	0	0	0	2	64	0	0	1	2	0	1	0	2	0	0	0	0	0	0	0	0	0	0	0	0	0	1	0	0	1	1	3	4	0	0
BNAA01G08100D	0	0	0	0	0	1	0	0	1	0	0	0	1	0	0	0	0	4	62	0	0	0	1	0	1	0	1	0	0	0	0	0	0	0	0	0	0	0	0	0	1	0	0	0	0	0	1	0	0
BNAA01G08110D	0	0	0	0	0	0	0	1	1	0	0	0	1	0	0	3	0	4	49	0	0	0	2	0	7	0	0	0	0	0	0	0	0	0	0	0	0	0	0	0	0	0	0	2	0	0	2	0	0
BNAA01G08120D	0	0	0	0	0	0	2	1	2	0	0	0	1	0	1	1	0	1	100	1	0	0	3	0	0	0	0	0	0	0	0	0	0	0	0	0	0	0	0	0	0	0	0	0	0	0	0	2	0
BNAA01G08130D	1	1	0	0	0	1	1	0	2	0	1	0	1	0	0	1	0	6	102	0	0	0	3	0	1	0	0	0	0	0	0	0	0	0	0	0	0	0	0	0	0	0	0	1	0	1	2	0	0
BNAA01G08140D	0	0	1	0	0	0	1	0	1	0	0	0	0	0	0	0	0	2	126	0	0	0	3	0	0	0	0	0	0	0	0	0	0	0	0	0	0	0	0	0	2	0	0	0	1	0	1	0	0
BNAA01G08150D	0	0	1	0	0	1	1	0	3	0	0	0	0	0	0	0	0	3	105	0	0	2	1	0	2	0	0	0	0	0	0	0	0	0	0	1	0	0	0	0	0	0	0	2	1	0	1	0	0
BNAA01G08160D	1	0	0	0	0	0	0	0	0	0	0	0	0	0	0	0	0	1	104	0	0	0	1	0	2	0	0	0	0	0	0	0	0	0	0	0	0	0	0	0	0	0	0	0	0	0	1	0	0
BNAA01G08170D	0	0	0	0	0	0	0	0	0	0	0	0	0	0	0	0	0	0	3	0	0	0	0	0	0	0	0	0	0	0	0	0	0	0	0	0	0	0	0	0	0	0	0	0	0	0	0	0	0
BNAA01G08180D	0	0	1	0	0	0	0	1	0	0	0	0	3	0	0	1	0	6	56	0	0	0	1	0	4	0	0	0	0	0	0	0	0	0	0	0	0	0	0	0	0	0	0	1	0	0	0	0	0
BNAA01G08190D	0	1	0	0	1	0	1	0	2	0	0	0	1	1	0	1	0	1	86	0	0	0	1	0	0	0	0	1	0	0	0	0	0	0	0	0	0	0	0	0	0	0	0	0	0	0	1	0	0
BNAA01G08200D	0	0	0	0	0	0	0	1	0	0	0	0	2	0	1	0	0	1	70	0	0	0	1	0	3	0	2	0	0	0	0	0	0	0	0	0	0	0	0	0	0	0	0	2	0	0	0	0	0
BNAA01G08210D	0	1	0	0	0	0	2	0	3	0	0	0	0	0	0	0	0	6	100	1	0	0	4	0	0	0	0	0	0	0	0	0	0	0	0	0	0	1	0	0	0	0	0	0	0	0	1	0	0
BNAA01G08220D	0	0	0	0	0	0	1	0	0	2	0	0	2	1	0	2	0	4	83	0	0	1	3	0	0	0	0	0	0	0	0	0	0	0	0	0	0	0	0	0	0	0	0	2	0	0	0	0	0
BNAA01G08230D	0	0	0	0	1	0	1	0	1	0	0	0	0	1	0	0	0	2	91	0	0	0	0	0	0	0	0	0	0	0	0	1	0	0	0	0	0	0	0	0	1	1	0	1	1	1	1	0	0
BNAA01G08240D	0	1	1	0	0	0	1	0	2	0	0	0	0	0	0	0	0	1	116	0	0	0	3	1	1	0	1	0	0	0	0	0	0	0	0	1	0	0	0	0	1	0	0	1	0	0	1	0	0
BNAA01G08250D	0	0	0	0	0	1	0	0	1	1	0	0	3	2	0	0	1	3	56	0	0	1	5	0	6	0	1	0	0	0	0	0	0	0	0	0	0	0	0	0	0	0	0	0	0	2	1	1	0
BNAA01G08260D	1	0	0	0	0	0	0	0	1	0	0	0	0	0	0	0	0	4	99	1	0	0	3	0	1	1	1	0	0	0	0	0	0	0	0	1	0	0	0	0	0	0	1	0	0	0	0	0	0
BNAA01G08270D	1	0	1	0	0	0	2	0	4	0	0	0	2	1	0	2	0	0	102	0	0	0	3	0	1	0	0	0	0	0	0	0	1	0	0	0	0	0	0	0	1	1	0	1	0	1	3	0	0
BNAA01G08280D	0	0	1	0	0	2	1	0	1	0	0	0	0	0	0	0	1	2	92	0	0	0	2	0	3	0	0	0	0	0	0	1	0	0	0	0	0	0	0	0	0	0	0	1	0	2	0	0	0
BNAA01G08290D	0	0	0	0	0	0	0	1	0	0	0	0	1	2	0	0	0	1	87	0	1	0	6	0	2	0	0	0	0	0	0	0	0	0	0	1	0	0	0	0	2	0	0	1	1	0	5	0	0
BNAA01G08300D	0	0	0	0	0	0	1	0	4	0	0	0	2	0	0	1	0	2	80	0	0	0	0	0	1	0	0	0	0	0	0	0	0	0	1	0	0	0	0	0	1	0	0	1	0	2	0	0	0
BNAA01G08310D	0	0	0	0	0	1	1	0	2	0	0	0	0	1	0	0	0	1	110	0	0	1	3	0	0	0	0	0	0	0	0	0	0	0	0	0	0	0	0	0	0	0	0	1	0	0	0	0	0
BNAA01G08320D	0	2	0	0	0	1	1	0	0	0	0	0	0	1	1	0	0	2	83	1	0	2	1	0	0	0	0	0	0	0	0	0	0	0	0	0	0	0	0	0	0	0	0	0	0	2	0	0	0
BNAA01G08330D	0	0	0	0	0	0	0	0	0	0	0	0	1	0	0	0	0	1	60	0	0	0	0	0	1	0	1	0	0	0	0	0	0	0	0	0	0	0	0	0	1	0	0	0	1	1	4	0	0
BNAA01G08340D	0	1	1	0	0	1	0	0	3	1	0	0	0	0	0	0	1	0	108	0	0	1	5	0	2	0	0	0	0	0	0	0	0	0	0	0	0	0	0	0	0	0	0	4	0	2	2	0	0
BNAA01G08360D	0	0	1	0	0	0	0	1	1	0	0	0	1	0	0	0	0	2	74	0	0	1	2	0	2	1	0	0	0	0	0	0	0	0	0	1	0	0	0	0	0	1	0	2	0	1	0	0	0
BNAA01G08350D	0	1	0	0	1	1	1	0	0	1	0	0	0	0	0	0	0	3	62	0	0	0	2	0	1	0	0	0	0	0	0	0	0	0	0	0	0	0	0	0	1	0	0	3	0	0	0	0	0
BNAA01G08370D	0	0	0	0	0	1	0	0	2	1	0	0	1	0	0	2	0	1	106	0	0	1	7	0	1	0	0	0	0	0	0	0	0	0	0	0	0	0	0	0	0	1	0	1	0	0	2	0	0
BNAA01G08380D	0	0	0	0	1	0	1	0	0	0	0	0	5	0	0	0	0	2	53	0	0	0	2	0	1	2	2	0	0	1	0	0	0	0	0	0	0	0	0	0	0	0	0	0	0	1	0	0	0
BNAA01G08390D	0	0	0	0	0	0	1	0	1	0	0	0	3	0	0	0	0	0	38	0	0	0	2	0	4	1	2	0	0	1	0	0	0	0	0	0	0	0	0	0	0	0	0	2	0	0	1	0	0
BNAA01G08400D	0	0	0	0	1	0	1	0	1	0	0	0	3	0	0	0	0	9	49	0	0	0	4	0	5	1	2	0	0	1	0	0	0	0	0	0	0	0	0	0	0	0	0	1	0	3	2	0	0
BNAA01G08410D	0	0	0	0	0	0	1	0	1	0	0	0	0	0	0	1	0	4	79	0	0	0	2	0	2	0	0	0	0	0	0	0	0	0	0	0	0	0	0	0	2	0	0	1	0	2	0	0	0
BNAA01G08420D	0	0	0	0	0	0	1	1	1	0	0	0	1	0	0	2	0	2	111	0	0	0	2	0	0	0	0	0	0	0	0	0	0	0	0	1	0	0	0	0	0	0	0	2	0	0	1	0	0
BNAA01G08440D	0	0	0	0	0	0	0	2	2	0	0	0	0	0	2	0	0	0	62	1	0	0	2	0	0	0	0	1	0	0	0	1	0	0	0	0	0	0	0	0	0	0	0	0	0	0	5	0	0
BNAA01G08430D	0	0	0	0	0	0	0	1	1	0	0	0	4	0	1	1	0	1	58	1	0	0	3	0	5	0	0	0	0	0	0	1	1	0	0	0	0	0	0	0	0	0	0	0	0	2	0	0	0
BNAA01G08450D	0	0	0	0	0	0	1	0	3	1	0	0	3	0	0	1	1	4	71	1	0	0	1	0	4	1	0	0	0	0	0	1	0	0	0	0	0	0	0	0	0	1	0	1	0	4	0	0	0
BNAA01G08460D	0	1	0	0	0	0	1	0	2	0	1	0	0	0	0	0	0	3	82	0	0	0	3	1	1	0	0	0	0	0	0	0	0	0	0	0	0	0	0	0	0	0	0	1	0	2	1	0	0
BNAA01G08470D	0	0	1	0	0	1	2	0	2	0	1	0	0	1	0	0	0	5	113	0	0	0	2	0	1	0	0	0	0	0	0	1	0	0	0	0	0	0	0	0	0	1	0	1	2	0	0	1	0
BNAA01G08480D	0	2	1	0	1	0	0	1	0	2	0	0	0	0	0	0	0	2	125	0	0	0	4	0	1	0	0	0	0	0	0	0	0	0	0	0	0	0	0	0	0	2	0	0	0	0	1	0	0
BNAA01G08490D	1	0	0	0	0	0	2	0	0	0	0	0	4	0	0	2	0	2	63	0	0	0	6	0	4	0	0	0	0	0	0	0	0	0	0	1	0	0	0	0	2	0	0	0	0	4	0	0	0
BNAA01G08500D	0	0	0	0	0	0	3	0	2	1	0	0	0	0	0	0	0	1	90	0	0	0	4	0	2	0	0	0	0	0	0	0	0	0	0	0	0	0	1	0	0	0	0	1	0	2	1	0	0
BNAA01G08510D	0	0	0	0	0	1	0	0	1	2	0	0	0	0	0	0	0	3	86	0	0	1	2	0	1	0	0	0	0	0	0	0	0	0	0	1	0	0	0	0	0	2	0	2	0	2	1	0	0
BNAA01G08520D	1	0	0	0	0	0	1	0	0	0	0	0	1	0	0	1	0	2	80	1	0	0	1	0	2	0	0	0	0	0	0	0	0	0	0	0	0	0	0	0	0	0	0	1	2	1	2	0	0
BNAA01G08530D	0	0	0	0	0	0	1	0	2	0	0	0	3	1	0	0	0	4	59	0	0	0	1	0	1	1	0	0	0	0	0	0	0	0	0	1	0	0	0	0	1	0	0	0	1	4	1	0	0
BNAA01G08540D	0	0	0	0	1	0	1	0	1	0	0	0	1	0	0	1	0	1	72	1	0	0	1	0	2	0	0	0	0	0	0	0	0	0	0	0	0	0	0	0	0	0	0	2	0	0	1	0	0
BNAA01G08550D	1	0	0	0	0	0	1	0	3	0	0	0	1	0	0	0	0	1	91	0	0	0	8	0	0	0	1	0	0	0	0	0	0	0	0	0	0	0	0	0	1	0	0	0	0	0	0	0	0
BNAA01G08560D	0	0	0	0	0	0	2	0	4	0	0	0	0	1	0	0	0	2	92	0	0	0	2	0	2	0	0	0	0	0	0	0	0	0	0	1	0	0	0	0	0	0	0	1	0	0	1	0	0
BNAA01G08570D	1	0	1	0	0	0	1	0	4	0	0	0	1	0	0	0	0	3	133	1	1	0	2	0	2	0	0	0	0	0	0	0	0	0	0	0	0	0	0	0	2	0	0	0	0	0	0	1	0
BNAA01G08580D	0	0	0	0	2	0	2	0	2	0	0	0	0	0	0	1	0	1	65	0	0	0	3	0	0	0	0	0	0	0	0	0	0	0	0	0	0	0	0	0	1	0	0	1	0	1	0	0	0
BNAA01G08590D	1	0	1	0	0	0	2	0	1	0	0	0	0	0	0	1	0	0	91	0	0	0	5	0	1	0	0	0	0	0	0	0	0	0	0	0	0	0	0	0	0	0	0	0	0	0	0	0	0
BNAA01G08600D	0	0	0	0	0	0	0	0	1	0	0	0	0	0	0	0	0	3	84	0	0	0	3	0	3	0	0	0	0	0	0	0	0	0	1	0	0	0	0	0	0	0	0	1	0	0	2	0	0
BNAA01G08610D	0	0	0	0	0	1	3	1	1	0	0	0	0	0	0	1	0	1	97	0	0	0	2	0	2	0	0	0	0	0	0	0	1	0	0	0	0	0	0	0	0	0	0	0	1	2	3	1	0
BNAA01G08630D	1	0	0	0	0	0	0	0	0	1	0	0	0	0	0	1	0	1	69	1	0	1	2	0	3	0	0	0	0	0	0	0	0	0	0	0	0	0	0	0	0	0	0	1	0	0	2	0	0
BNAA01G08620D	0	0	0	0	1	0	0	0	1	0	0	0	1	0	1	0	0	1	76	0	0	1	1	0	3	0	0	0	0	0	0	0	0	0	0	0	0	0	0	0	0	0	0	4	0	0	1	0	0
BNAA01G08640D	0	0	0	0	0	0	1	0	1	0	0	0	1	0	0	0	0	2	80	1	0	0	1	0	3	1	0	0	0	1	0	0	0	0	0	0	0	0	0	0	0	0	1	0	0	0	2	0	0
BNAA01G08650D	1	0	0	0	0	0	2	0	3	0	0	0	2	0	0	3	0	1	120	0	0	0	1	0	2	0	0	0	0	0	0	0	0	0	0	0	0	0	0	0	0	0	0	0	0	0	1	0	0
BNAA01G08660D	0	0	4	0	0	0	1	0	3	0	0	0	0	0	0	0	0	2	100	0	0	0	3	0	0	0	0	0	0	0	0	0	0	0	0	0	0	0	0	0	2	0	0	1	0	2	0	0	0
BNAA01G08670D	0	0	0	0	0	1	1	0	1	0	0	0	0	0	0	0	0	1	110	0	1	1	1	0	1	0	0	0	0	0	0	0	0	0	0	1	0	0	0	0	1	0	0	0	1	0	0	0	0
BNAA01G08680D	0	1	0	0	0	0	0	0	3	1	0	0	1	0	0	0	0	3	107	0	0	0	4	0	2	0	1	0	0	0	0	0	0	0	0	1	0	0	0	0	0	1	0	4	0	1	0	0	0
BNAA01G08690D	0	0	1	1	2	0	0	0	0	0	0	0	0	0	0	0	0	4	85	1	0	0	1	0	1	0	0	0	0	0	0	0	0	0	0	0	0	0	0	0	0	0	0	1	0	0	1	0	0
BNAA01G08700D	0	0	0	0	1	0	1	0	3	0	0	0	0	1	0	0	0	1	97	0	0	0	3	0	0	0	1	0	0	0	0	0	0	0	0	0	0	0	0	0	0	0	0	2	0	0	0	0	0
BNAA01G08710D	0	1	0	0	0	1	2	0	1	0	0	1	0	1	0	0	0	4	124	0	0	0	4	0	0	0	0	0	0	0	0	0	0	0	0	0	0	0	0	0	0	0	0	3	0	0	0	1	0
BNAA01G08720D	0	0	0	0	0	0	3	0	2	0	0	0	3	0	0	1	0	3	86	0	0	1	0	0	1	0	0	0	0	0	0	0	1	0	0	0	0	0	0	0	0	0	0	1	0	0	0	0	0
BNAA01G08730D	0	0	2	0	0	0	1	0	6	0	0	1	0	0	0	0	0	0	94	0	0	0	4	0	0	0	1	0	0	0	0	0	0	0	0	0	0	0	0	0	0	0	0	1	0	2	0	0	0
BNAA01G08740D	0	0	0	0	0	0	1	0	5	0	0	0	2	0	0	1	0	0	75	0	0	0	3	0	0	0	2	0	0	0	0	0	1	0	0	0	0	0	0	0	0	0	0	1	0	0	0	0	0
BNAA01G08750D	0	1	0	0	0	1	1	1	2	0	0	0	0	0	1	0	0	6	123	0	0	1	3	0	2	0	2	0	0	0	0	0	0	0	0	0	0	0	0	0	0	0	0	0	0	0	1	0	0
BNAA01G08760D	0	0	1	0	0	0	0	1	2	0	0	0	0	1	0	1	0	1	122	0	0	0	2	0	0	0	0	0	0	0	0	0	0	0	0	0	0	0	0	0	0	1	0	1	1	1	0	0	0
BNAA01G08770D	1	0	1	0	0	1	1	0	4	0	0	0	0	0	0	0	0	1	139	0	0	0	6	0	1	0	0	0	0	0	0	0	0	0	0	0	0	0	0	0	0	0	0	2	0	0	0	0	0
BNAA01G08780D	1	0	0	0	0	0	1	0	0	0	0	0	1	0	0	0	0	0	91	0	0	0	3	0	1	0	1	0	0	0	0	0	0	0	0	0	0	0	0	0	1	0	0	0	0	0	1	0	0
BNAA01G08790D	0	1	0	0	1	1	0	0	2	0	1	1	1	1	0	2	0	4	85	0	0	0	3	0	1	0	0	0	1	0	0	0	0	0	0	1	0	0	0	0	1	0	0	3	1	1	1	0	0
BNAA01G08800D	0	1	1	0	0	2	1	0	0	1	0	0	0	1	0	0	0	4	91	0	0	0	1	0	1	1	0	0	0	0	0	0	0	0	0	1	0	0	0	0	0	0	0	3	0	0	0	0	0
BNAA01G08810D	0	0	0	0	0	1	1	0	1	1	0	0	1	0	0	1	0	3	90	0	0	0	3	0	0	0	1	0	0	0	0	0	0	0	0	0	0	0	0	0	2	1	0	0	0	2	5	1	0
BNAA01G08820D	0	0	1	0	0	0	3	0	1	0	0	0	0	0	0	0	0	1	85	0	0	0	1	0	1	0	1	0	0	0	0	0	0	0	0	0	0	0	0	0	1	0	0	4	2	0	0	0	0
BNAA01G08830D	0	1	0	0	0	0	0	0	1	0	0	0	0	0	0	0	0	2	91	0	0	0	2	0	0	0	0	0	0	0	0	0	0	0	0	0	0	0	0	0	0	0	0	1	0	1	2	0	0
BNAA01G08840D	1	0	0	0	0	1	0	0	2	0	0	0	5	0	2	1	0	2	75	0	0	0	1	0	3	0	2	0	0	0	0	0	0	0	0	0	0	0	0	0	1	0	0	1	2	6	1	0	0
BNAA01G08850D	1	0	1	0	0	0	2	0	1	0	0	0	0	0	0	0	0	2	125	1	1	0	0	0	0	0	1	0	0	0	0	0	0	0	0	0	0	0	0	0	1	1	0	2	0	0	2	0	0
BNAA01G08860D	0	1	0	0	0	0	0	0	1	0	0	0	5	0	0	1	0	6	68	0	0	1	2	0	2	0	0	0	0	0	0	0	0	0	0	0	0	0	0	0	0	0	0	2	1	0	1	0	0
BNAA01G08870D	0	0	0	0	0	0	0	0	0	0	0	0	3	0	0	2	0	6	43	0	0	0	5	0	4	0	0	0	0	0	0	0	0	0	0	1	0	0	0	0	0	0	0	1	2	3	5	0	0
BNAA01G08880D	1	0	2	0	0	0	0	0	0	0	0	0	0	0	0	0	0	2	73	0	0	0	1	0	3	0	0	0	0	0	0	0	0	0	1	1	0	0	1	0	0	0	0	0	0	0	1	0	0
BNAA01G08890D	0	2	3	0	0	0	2	0	6	0	0	0	0	0	0	0	0	3	116	0	0	0	3	0	1	0	0	0	0	0	0	0	0	0	0	0	0	0	0	0	0	0	0	2	0	1	0	0	0
BNAA01G08900D	0	1	0	0	1	0	3	1	2	0	0	0	0	0	0	0	0	1	87	0	0	1	2	0	2	0	0	0	0	0	0	2	0	0	0	0	0	0	0	0	0	0	0	0	0	0	2	0	0
BNAA01G08910D	0	0	0	0	0	0	2	0	3	0	0	0	0	0	0	0	0	1	75	0	0	0	0	0	1	0	0	0	0	0	0	0	0	0	0	0	0	0	0	0	1	0	0	1	0	1	1	0	0
BNAA01G08920D	0	1	0	0	0	0	0	0	0	0	0	1	1	1	0	0	0	2	113	0	0	0	3	0	2	0	0	0	0	0	0	0	0	0	0	0	0	0	0	0	1	0	0	1	0	0	1	0	0
BNAA01G08930D	0	0	0	0	0	0	0	1	6	2	0	1	1	1	0	0	0	1	102	1	0	0	3	0	5	0	1	0	0	0	0	0	0	0	0	0	0	0	0	0	1	0	0	0	0	0	0	0	0
BNAA01G08940D	0	0	0	0	0	0	0	1	0	0	0	0	1	0	1	0	0	1	74	0	0	0	4	0	1	0	0	0	0	0	0	0	0	0	1	0	0	0	0	0	1	0	0	2	1	1	9	0	0
BNAA01G08950D	0	0	0	0	0	1	1	1	1	0	0	0	1	0	0	1	0	0	107	0	0	0	2	0	2	0	0	0	0	0	0	1	0	0	0	1	0	0	0	0	0	0	0	1	0	0	1	0	0
BNAA01G08960D	0	1	0	0	0	0	2	0	2	0	0	0	1	0	0	1	0	0	109	0	0	0	2	0	1	0	0	0	0	0	0	0	0	0	0	0	0	0	0	0	1	0	0	0	0	1	1	0	0
BNAA01G08970D	0	0	0	0	0	0	0	0	1	0	0	0	0	0	0	1	0	5	78	0	0	0	4	0	1	0	0	0	0	0	0	0	0	0	0	0	0	0	0	0	2	0	0	0	0	0	0	1	0
BNAA01G08980D	1	0	0	0	1	0	1	2	2	1	0	0	0	1	0	2	0	2	96	0	0	1	3	0	0	0	0	0	0	0	0	0	0	0	0	2	0	0	0	0	0	1	0	1	1	1	2	0	0
BNAA01G08990D	0	0	0	0	0	0	0	0	1	0	0	0	0	0	0	0	0	0	105	0	0	0	3	0	0	0	0	0	0	0	0	0	0	0	0	0	0	0	0	0	0	0	0	0	1	0	0	0	0
BNAA01G09000D	0	0	0	0	0	0	3	0	0	0	0	0	0	0	0	0	0	3	141	0	0	0	1	0	0	0	0	0	0	0	0	0	0	0	0	0	0	0	0	0	1	1	0	1	0	0	0	0	0
BNAA01G09010D	0	0	0	0	0	1	0	0	3	0	0	0	1	0	0	1	0	5	84	2	0	0	4	0	0	0	0	0	0	0	0	1	0	0	0	0	0	0	0	0	0	0	0	1	0	0	0	0	0
BNAA01G09020D	0	1	0	0	0	0	0	1	0	1	1	0	1	0	0	2	1	3	73	1	0	0	5	0	2	0	0	0	0	0	0	0	0	0	0	0	0	0	0	0	0	0	0	2	0	1	1	0	0
BNAA01G09030D	0	1	1	0	0	0	2	1	1	0	0	0	0	0	0	0	0	3	94	0	0	0	2	0	2	0	0	0	0	0	0	0	0	0	0	0	0	0	0	0	0	0	0	1	0	0	0	0	0
BNAA01G09040D	0	0	1	0	0	0	1	0	2	1	0	1	0	0	0	0	0	0	135	0	0	1	1	0	1	0	0	0	0	0	0	0	0	0	0	1	0	0	0	0	0	2	0	1	0	0	0	0	0
BNAA01G09050D	0	0	0	0	0	1	3	0	2	0	0	0	0	0	0	1	0	2	102	1	0	0	1	0	2	0	0	0	0	0	0	0	0	0	0	0	0	0	0	0	0	0	0	0	0	0	1	0	0
BNAA01G09060D	0	0	0	0	0	1	2	0	0	1	0	0	0	1	0	1	0	3	84	0	0	1	4	0	0	0	2	0	0	0	0	1	0	0	0	0	0	0	0	0	0	0	0	1	0	0	4	0	0
BNAA01G09070D	0	0	1	0	1	0	2	0	0	0	0	0	0	0	0	0	0	1	94	0	0	0	1	0	1	0	0	0	0	0	0	1	0	0	0	0	0	0	0	0	0	0	0	0	0	0	1	0	0
BNAA01G09080D	1	0	1	0	0	0	1	0	0	1	0	0	0	0	0	0	0	4	93	0	0	0	3	0	0	0	1	0	0	0	0	0	0	0	0	0	0	0	0	0	1	0	0	1	1	0	2	0	0
BNAA01G09090D	1	1	1	0	0	2	5	0	4	0	1	0	0	0	0	1	0	3	128	0	0	0	5	0	0	0	0	0	0	0	0	0	0	0	0	1	0	0	0	0	0	1	0	2	0	0	1	0	0
BNAA01G09100D	0	0	0	0	0	0	0	0	2	0	0	0	2	0	0	1	0	4	98	0	0	1	5	0	3	0	0	0	0	0	0	0	0	0	0	1	0	0	0	0	1	0	0	0	1	0	0	0	0
BNAA01G09110D	0	0	0	0	0	0	0	0	0	0	0	0	0	0	0	0	0	2	104	0	0	0	0	0	2	0	1	0	0	0	0	0	0	0	1	0	0	0	0	0	1	0	0	0	0	2	0	0	0
BNAA01G09130D	1	0	0	0	0	0	1	0	2	0	0	0	0	0	0	0	0	1	94	0	1	0	1	0	1	0	1	0	0	0	0	0	0	0	0	0	0	0	0	0	1	0	0	0	0	1	1	0	0
BNAA01G09120D	0	0	0	0	0	1	1	0	2	0	0	0	0	0	0	0	0	3	90	0	0	0	1	0	1	0	0	0	0	0	0	0	0	0	1	0	1	0	0	0	0	0	0	1	0	1	0	0	0
BNAA01G09140D	1	1	1	0	0	0	2	0	4	1	0	0	0	0	0	0	0	2	123	0	1	0	3	0	1	0	1	0	0	0	0	0	0	0	0	0	0	0	0	0	1	0	0	1	0	0	0	0	0
BNAA01G09150D	0	0	0	0	0	0	0	1	0	0	0	0	3	0	1	0	1	2	43	0	0	0	0	0	9	0	0	0	0	0	0	0	0	0	0	0	2	0	1	0	0	0	0	1	1	6	3	0	0
BNAA01G09160D	0	0	0	0	1	0	1	1	3	0	0	0	3	0	0	2	0	5	83	0	0	0	0	0	1	0	0	0	0	0	0	0	0	0	0	0	0	0	0	0	0	0	0	1	1	1	0	0	0
BNAA01G09170D	0	0	0	0	0	0	2	0	4	0	0	0	1	0	0	0	0	3	101	0	0	0	2	0	0	0	0	0	0	0	0	0	0	0	0	0	0	0	0	0	0	0	0	0	1	1	1	0	0
BNAA01G09190D	1	1	0	0	0	1	0	0	2	1	0	0	1	1	0	1	0	2	90	0	0	0	1	0	3	0	0	0	0	0	0	0	0	0	0	0	0	0	1	0	0	0	0	1	0	1	3	0	0
BNAA01G09180D	0	1	1	0	0	0	0	0	1	1	0	0	1	0	0	2	0	5	97	0	0	1	2	0	0	0	1	0	0	0	0	0	0	0	0	0	0	0	0	0	1	2	0	0	0	1	0	0	0
BNAA01G09200D	1	0	0	0	0	0	0	0	4	1	0	0	0	1	0	0	0	2	83	0	0	0	1	0	1	0	0	1	0	0	0	1	0	0	0	0	0	0	0	0	3	0	0	1	1	0	0	0	0
BNAA01G09210D	0	0	0	0	0	0	1	0	0	0	0	0	0	0	0	0	0	1	92	0	0	1	0	0	1	0	1	0	0	0	0	0	0	0	0	0	0	0	0	0	0	0	0	9	0	1	2	0	0
BNAA01G09220D	0	0	0	0	0	1	3	0	1	0	1	0	0	2	0	1	0	2	90	0	0	0	4	0	1	0	0	0	0	0	0	0	0	0	0	0	1	0	0	0	0	0	0	3	0	0	0	0	0
BNAA01G09230D	0	0	0	0	0	0	1	0	2	1	0	0	2	0	0	0	0	1	88	0	0	0	2	0	2	0	0	0	0	0	0	0	0	0	0	0	0	0	0	0	0	1	0	1	1	1	0	0	0
BNAA01G09240D	0	1	1	0	0	0	1	0	2	0	0	0	1	0	0	0	0	0	112	0	0	0	3	0	2	0	0	0	0	0	0	0	0	0	0	0	0	0	0	0	0	1	0	0	0	0	0	0	0
BNAA01G09260D	0	0	0	0	0	0	1	0	1	0	0	0	2	0	0	2	0	0	62	0	0	0	2	0	3	0	1	0	0	0	0	0	0	0	0	0	1	0	0	0	0	0	0	1	0	4	1	0	0
BNAA01G09250D	0	0	0	0	0	0	0	0	0	0	0	0	0	0	0	0	0	2	44	0	0	0	2	0	3	0	1	0	0	0	1	0	0	0	0	0	0	0	0	0	0	0	0	1	0	2	1	0	0
BNAA01G09270D	0	0	0	0	0	0	4	0	4	0	0	0	0	0	0	0	0	3	99	1	0	0	2	0	0	0	0	0	0	0	0	0	0	0	0	0	0	0	0	0	0	0	0	0	0	0	0	0	0
BNAA01G09280D	0	1	0	0	0	0	0	1	0	0	0	0	2	0	0	2	0	3	57	0	0	0	4	0	1	0	0	0	0	0	0	0	0	0	0	1	0	0	0	0	0	0	0	1	0	0	1	0	0
BNAA01G09290D	0	0	0	0	0	0	1	0	2	0	0	0	0	0	0	0	0	2	78	0	0	0	2	0	3	0	0	0	0	0	0	0	0	0	0	1	0	0	0	0	0	0	0	0	0	0	1	0	0
BNAA01G09300D	0	0	0	0	0	0	0	0	0	0	0	0	3	0	0	0	0	1	82	0	0	1	1	0	2	0	0	0	0	0	0	0	0	0	0	0	1	0	0	0	2	0	0	0	0	0	0	0	0
BNAA01G09310D	0	0	0	0	0	0	0	0	0	0	0	0	2	0	1	1	0	0	87	0	0	1	0	0	5	0	0	0	0	0	0	0	0	0	0	0	0	0	0	0	1	0	0	0	0	1	0	0	0
BNAA01G09320D	0	1	0	0	1	0	0	0	1	0	0	0	0	1	1	3	0	1	51	0	0	0	6	0	3	0	1	0	0	0	0	0	0	0	0	0	0	0	0	0	0	0	0	2	2	1	0	0	0
BNAA01G09330D	0	2	0	0	2	0	2	0	2	0	0	1	0	0	0	0	0	1	92	0	0	0	1	0	1	0	1	0	0	0	0	0	0	0	0	0	0	0	0	0	0	0	0	2	1	0	0	0	0
BNAA01G09340D	0	0	0	0	0	0	0	0	0	1	0	0	0	0	0	0	0	2	76	0	0	0	3	0	2	0	1	0	0	0	0	0	0	0	0	0	0	0	0	0	0	0	0	0	0	0	0	0	0
BNAA01G09350D	1	0	0	0	0	1	0	0	1	1	0	0	1	0	0	0	0	1	105	0	2	0	8	0	0	0	0	0	0	0	0	0	0	0	0	0	0	0	0	0	2	0	0	1	0	0	0	0	0
BNAA01G09360D	0	0	2	0	0	0	0	0	0	0	0	0	0	0	0	0	0	1	115	1	1	0	2	0	1	0	1	0	0	0	0	0	0	0	0	0	0	0	0	0	1	0	0	0	0	0	2	0	0
BNAA01G09370D	0	1	1	0	0	0	2	0	1	1	1	0	1	0	0	0	0	1	109	0	0	0	3	0	0	0	0	0	0	0	0	0	0	0	0	0	0	0	0	0	1	0	0	2	0	1	4	0	0
BNAA01G09390D	0	0	0	0	1	0	0	0	0	0	0	0	2	0	0	1	0	2	82	0	0	1	0	0	5	0	1	0	0	0	0	0	0	0	0	1	0	0	0	0	0	0	0	1	0	0	2	0	0
BNAA01G09380D	0	0	0	0	0	0	0	1	2	2	0	0	2	1	1	2	0	2	69	0	0	0	0	0	4	0	1	0	0	0	0	0	0	0	0	0	0	0	0	0	0	0	0	2	1	1	0	0	0
BNAA01G09400D	1	1	0	0	1	0	2	2	0	0	0	0	2	0	1	1	0	1	88	0	0	0	3	0	1	0	6	0	1	0	0	0	0	0	0	0	0	0	0	0	0	0	0	1	0	0	0	0	0
BNAA01G09410D	0	0	0	0	2	0	1	0	5	0	0	0	1	0	0	1	0	0	84	0	0	1	0	0	2	0	0	0	0	0	0	0	0	0	0	0	0	0	0	0	0	0	0	0	0	1	1	0	0
BNAA01G09420D	0	0	0	0	0	0	2	0	0	0	1	0	0	0	0	2	0	6	51	0	0	0	1	0	0	0	0	0	0	0	0	0	0	0	0	0	0	0	0	0	1	0	0	0	1	0	0	0	0
BNAA01G09430D	0	1	0	0	0	0	1	0	1	0	0	0	1	0	0	1	0	1	98	0	0	0	4	0	1	0	0	0	0	0	0	0	0	0	0	0	0	0	0	0	0	0	0	0	1	0	0	0	0
BNAA01G09440D	0	0	1	0	0	2	3	1	1	0	0	0	0	0	0	0	0	1	111	0	0	0	4	0	3	0	1	0	0	0	0	0	0	0	1	1	0	0	0	0	0	2	0	3	0	0	0	0	0
BNAA01G09450D	3	2	1	0	0	0	3	0	2	1	0	0	2	0	0	2	0	1	102	0	0	0	4	0	3	0	1	0	0	0	0	0	0	0	0	0	0	0	0	0	0	1	0	2	0	1	1	0	0
BNAA01G09460D	1	0	1	0	0	0	2	1	2	0	0	0	0	0	0	0	0	6	100	0	0	1	3	0	0	0	0	0	0	0	0	1	0	0	0	0	0	1	0	0	0	0	0	4	0	0	2	0	0
BNAA01G09470D	1	0	1	0	0	1	1	1	2	0	0	0	0	0	0	0	0	4	83	1	0	0	4	0	0	0	0	0	0	0	0	0	0	0	0	0	0	0	0	0	0	0	0	0	0	0	0	0	0
BNAA01G09480D	1	0	0	0	0	3	0	0	1	0	0	0	1	0	0	0	0	1	101	0	0	0	2	0	0	0	0	0	0	0	0	0	0	1	1	1	0	0	0	0	0	0	0	2	0	1	2	0	0
BNAA01G09490D	1	0	0	0	0	1	0	1	4	0	0	0	0	0	1	0	0	3	122	0	0	1	4	0	2	0	1	0	0	0	0	0	0	0	0	2	0	0	0	0	0	0	0	1	0	0	0	0	0
BNAA01G09500D	0	0	2	0	0	1	1	0	0	1	0	0	3	1	0	0	0	0	102	0	0	0	0	0	1	0	0	1	0	0	0	1	0	0	0	0	0	0	0	0	2	0	0	2	0	3	0	0	0
BNAA01G09510D	0	0	0	0	0	0	5	0	0	1	1	0	1	0	0	2	0	3	93	0	0	0	2	0	3	0	0	0	0	0	0	0	0	0	0	1	0	0	0	0	1	0	0	3	0	0	1	0	0
BNAA01G09520D	0	0	0	0	0	0	0	1	1	0	0	0	4	0	0	2	1	2	95	0	0	0	4	0	0	0	0	0	0	0	0	0	0	0	0	0	0	0	0	0	0	0	0	0	0	3	7	0	0
BNAA01G09530D	0	1	0	0	1	0	0	1	2	0	0	0	3	0	1	1	0	1	111	0	0	0	2	1	3	0	0	0	0	0	0	0	0	0	0	0	0	0	0	0	2	0	0	0	0	1	0	0	0
BNAA01G09540D	0	0	0	0	0	0	0	0	1	0	0	1	2	0	0	0	0	4	59	0	0	1	7	0	5	0	0	0	0	0	0	0	0	0	0	0	0	0	0	0	3	0	0	1	0	0	3	0	0
BNAA01G09560D	0	0	0	1	1	0	1	0	0	0	1	0	0	0	0	1	0	4	42	0	0	0	4	0	0	0	0	0	1	0	0	0	0	0	0	0	0	0	0	0	0	0	0	1	1	1	1	0	0
BNAA01G09550D	0	0	0	0	1	0	0	1	0	0	0	0	2	0	2	0	0	4	49	0	0	0	0	0	7	0	1	0	0	0	0	0	0	0	0	0	1	0	0	0	0	0	0	2	0	2	1	0	0
BNAA01G09570D	1	1	1	0	0	0	1	1	3	0	0	1	0	0	0	0	0	4	78	0	0	0	3	0	1	0	1	0	0	0	0	0	0	0	0	0	0	0	0	0	0	0	0	0	1	1	5	0	0
BNAA01G09580D	0	1	0	0	0	0	1	0	2	0	0	0	0	0	0	0	0	3	102	0	0	0	5	0	1	0	1	0	0	0	0	0	0	0	0	0	0	0	0	0	0	0	0	0	0	2	0	1	0
BNAA01G09590D	0	0	1	0	0	1	0	0	1	0	0	0	1	0	0	4	0	0	76	0	0	0	3	0	1	0	0	0	0	0	0	0	0	0	0	0	0	0	0	0	0	0	0	1	1	1	0	0	0
BNAA01G09600D	0	2	0	0	0	0	5	0	0	0	0	0	0	0	0	0	0	2	124	0	0	0	3	0	1	0	0	0	0	0	0	0	0	0	0	0	0	0	0	0	0	0	0	3	0	0	0	0	0
BNAA01G09610D	0	1	0	0	0	0	1	0	2	0	0	0	1	0	0	0	0	0	109	0	0	0	3	0	0	0	3	0	0	0	0	0	0	0	0	0	0	0	0	0	1	0	0	1	0	0	0	0	0
BNAA01G09620D	0	0	0	0	1	0	2	1	1	0	0	0	0	0	1	0	0	6	103	1	0	0	2	0	1	0	0	0	0	0	0	0	0	0	0	1	0	0	0	0	0	0	0	0	0	3	0	0	0
BNAA01G09630D	0	0	0	0	0	2	1	0	2	1	0	1	0	0	0	0	0	2	117	0	0	1	1	0	0	0	0	0	0	0	0	0	0	0	0	0	1	0	0	0	2	1	0	0	0	0	0	0	0
BNAA01G09640D	0	0	0	0	1	0	1	0	1	0	0	0	1	1	1	1	0	1	83	0	0	0	2	0	4	0	1	0	1	0	0	0	0	0	0	0	1	0	0	0	0	0	0	1	0	0	2	1	0
BNAA01G09650D	0	0	0	0	0	1	0	1	0	1	0	0	1	0	0	1	0	3	73	0	0	0	1	0	2	0	0	0	0	0	0	0	0	0	0	0	0	0	0	0	0	0	0	0	0	0	0	1	0
BNAA01G09660D	0	0	0	0	0	1	2	0	1	0	0	0	0	0	0	0	0	2	73	1	1	0	1	0	3	0	0	0	0	0	0	0	0	0	0	0	0	0	0	0	1	0	0	0	0	0	1	0	0
BNAA01G09670D	0	0	0	0	0	0	0	0	1	1	0	0	1	0	0	0	0	0	92	0	0	0	1	0	1	0	5	0	0	0	0	0	0	0	1	0	0	0	0	0	1	1	0	1	0	1	0	0	0
BNAA01G09680D	0	0	0	0	0	0	3	0	2	0	0	0	0	0	0	0	0	4	91	0	1	1	1	0	3	0	0	0	0	0	0	0	0	0	0	1	0	0	1	0	1	0	0	2	0	1	1	0	0
BNAA01G09690D	0	0	1	0	0	1	0	1	3	1	0	0	0	0	0	0	0	1	131	0	0	0	1	0	2	0	0	0	0	0	0	0	0	0	0	0	0	0	0	0	0	1	0	1	0	0	0	0	0
BNAA01G09700D	0	1	2	0	1	0	0	0	0	1	0	0	1	1	0	0	0	2	116	0	0	0	4	0	2	0	1	0	0	0	0	0	0	0	0	0	0	0	0	0	1	1	0	0	1	0	0	1	0
BNAA01G09710D	0	1	1	0	0	1	1	0	3	0	0	0	0	0	0	1	0	1	92	0	0	0	3	0	1	0	0	0	0	0	0	0	0	0	0	1	0	0	0	0	0	1	0	0	0	0	0	0	0
BNAA01G09720D	0	0	0	0	0	1	3	0	2	0	0	0	1	0	1	0	0	2	125	0	0	2	1	0	0	0	0	0	0	0	0	0	0	0	0	0	0	0	0	0	1	1	0	1	0	1	0	0	0
BNAA01G09730D	0	0	0	0	0	0	1	0	2	0	0	0	1	0	0	0	0	2	79	0	0	0	1	0	3	0	0	0	0	0	0	0	0	0	0	0	0	0	0	0	0	0	0	0	1	0	1	0	0
BNAA01G09740D	0	0	0	0	0	1	2	0	0	0	0	0	0	1	0	0	0	7	94	1	0	0	0	0	2	0	0	1	0	0	0	2	0	0	0	0	0	0	0	0	0	0	0	2	0	1	0	0	0
BNAA01G09750D	1	2	0	0	0	0	4	0	1	0	0	0	1	1	0	0	0	3	109	0	0	0	4	0	1	0	0	0	0	0	0	0	0	0	0	0	0	0	0	0	0	0	0	1	1	1	0	0	0
BNAA01G09760D	0	1	0	0	0	0	1	0	3	1	0	0	2	0	0	2	0	1	72	0	0	0	6	0	1	0	0	0	0	0	0	0	0	0	0	0	0	0	0	0	1	1	0	1	2	0	1	0	0
BNAA01G09770D	0	0	0	0	0	0	0	0	0	1	0	0	1	1	0	0	0	2	91	0	0	0	1	0	0	0	0	0	0	0	0	0	0	0	0	0	0	0	0	0	0	0	0	2	0	0	1	0	0
BNAA01G09780D	1	1	0	0	1	2	0	1	1	1	0	0	3	0	0	0	0	2	107	0	0	0	3	0	1	0	0	0	0	0	0	0	0	0	2	0	0	0	0	0	2	1	0	5	0	1	1	0	0
BNAA01G09790D	0	0	1	0	0	0	1	0	0	0	0	0	1	0	0	1	0	3	78	0	0	0	3	0	0	0	0	0	0	0	0	0	0	0	0	0	0	0	0	0	0	0	0	1	0	0	0	0	0
BNAA01G09800D	0	0	0	0	0	0	1	0	1	0	0	0	0	0	0	1	0	3	70	0	0	0	1	0	2	0	0	0	0	0	0	0	0	0	1	0	0	0	0	0	1	0	0	0	0	1	0	0	0
BNAA01G09810D	0	0	1	0	2	0	1	2	0	0	0	0	2	0	1	0	1	4	69	0	0	0	3	0	3	0	0	0	1	0	0	1	0	0	0	0	0	0	2	0	0	0	0	0	1	3	1	0	0
BNAA01G09820D	0	0	0	0	1	0	1	0	1	0	0	0	2	0	0	0	0	2	96	0	0	1	2	0	5	0	1	0	0	0	0	0	0	0	0	1	0	0	0	0	2	1	0	1	1	0	2	0	0
BNAA01G09830D	0	3	0	0	0	0	1	0	2	0	0	0	0	0	0	0	0	2	104	0	0	1	1	0	0	0	1	0	0	0	0	1	0	0	0	2	0	0	0	0	0	0	0	2	0	0	1	0	0
BNAA01G09840D	0	0	0	0	1	1	0	0	1	0	0	0	1	1	0	0	0	4	80	0	0	1	6	0	0	0	3	0	0	0	0	0	0	0	0	0	0	0	0	0	0	0	1	0	0	2	0	0	0
BNAA01G09850D	0	0	0	0	1	0	1	1	1	0	0	0	0	0	0	0	0	5	87	0	0	0	3	0	0	1	0	0	0	1	0	0	0	0	0	0	0	0	0	0	0	0	0	2	1	0	2	1	0
BNAA01G09860D	1	0	2	0	0	0	0	1	0	0	0	0	0	0	0	0	0	1	115	0	0	0	3	0	1	0	1	0	0	0	0	0	0	0	0	0	0	0	0	0	1	1	0	1	0	0	1	0	0
BNAA01G09870D	0	1	1	0	0	0	0	0	1	0	0	0	0	0	1	2	0	3	84	0	0	0	3	0	1	0	0	0	0	0	0	0	0	0	0	0	0	0	0	0	2	0	0	1	1	3	0	0	0
BNAA01G09880D	0	0	0	0	0	1	2	0	2	0	0	0	2	1	0	1	0	1	110	0	0	0	1	0	4	0	0	0	0	0	0	0	0	0	0	0	0	0	0	0	1	0	0	1	0	0	0	0	0
BNAA01G09890D	0	0	1	0	0	0	2	0	2	0	0	0	0	0	0	0	0	2	111	1	0	0	2	0	0	0	0	0	0	0	0	0	0	0	0	0	0	0	0	0	1	1	0	0	0	0	0	0	0
BNAA01G09900D	3	0	0	0	1	0	2	0	0	0	0	0	1	1	1	0	0	2	89	0	0	0	3	0	0	0	1	0	0	0	0	0	0	0	0	0	0	0	0	0	1	2	0	1	0	1	0	0	0
BNAA01G09910D	0	0	0	0	0	0	2	1	2	1	0	0	0	0	1	1	0	3	101	0	0	0	1	0	1	0	0	0	0	0	0	0	0	0	0	0	0	0	0	0	0	2	0	0	0	0	0	0	0
BNAA01G09930D	0	0	0	0	0	0	0	0	1	0	0	0	0	0	0	2	0	2	65	0	0	0	2	0	3	0	0	0	0	0	0	0	0	0	0	0	0	0	0	0	0	0	0	1	0	0	0	0	0
BNAA01G09920D	0	0	0	0	0	0	0	0	1	0	0	0	4	0	0	1	0	0	51	0	0	0	0	0	4	0	0	0	0	0	0	1	0	0	0	0	0	0	0	0	0	0	0	1	1	1	0	1	0
BNAA01G09940D	0	2	0	0	0	0	0	0	2	0	0	0	1	0	0	1	0	1	102	0	0	2	2	0	4	0	0	0	0	0	0	0	1	0	1	0	0	0	0	0	0	1	0	1	1	1	0	0	0
BNAA01G09950D	0	0	0	0	0	0	1	0	1	1	0	0	0	0	0	0	0	2	66	1	0	0	0	0	0	0	3	0	0	0	0	0	0	0	0	0	0	0	0	0	0	0	0	3	1	1	0	0	0
BNAA01G09960D	2	0	0	0	0	0	1	0	1	0	0	0	1	1	1	2	0	1	61	0	1	1	2	0	2	0	0	0	0	0	0	0	0	0	0	0	0	0	0	0	1	0	0	1	2	2	0	0	0
BNAA01G09970D	0	0	0	0	0	0	1	0	4	1	1	0	1	0	0	0	0	2	61	0	0	0	1	0	2	0	1	1	0	0	0	1	0	0	0	0	0	0	0	0	0	1	0	5	1	1	1	0	0
BNAA01G09980D	0	0	1	0	0	0	1	0	3	0	0	0	1	0	0	1	0	0	128	0	0	0	1	0	0	0	0	0	0	0	0	0	0	0	0	0	0	0	0	0	0	0	0	0	0	0	0	0	0
BNAA01G09990D	0	0	2	0	0	0	2	0	1	0	0	0	0	1	0	0	0	0	150	0	0	0	3	0	0	0	0	0	0	0	0	0	0	0	0	0	0	0	0	0	0	0	0	1	0	0	0	0	0
BNAA01G10000D	0	0	1	0	0	0	0	0	2	0	0	0	1	0	0	1	0	3	109	0	0	0	3	0	3	0	1	0	0	0	0	0	0	0	0	0	0	0	0	0	0	0	0	1	0	0	0	0	0
BNAA01G10010D	1	0	0	0	0	0	2	1	0	1	0	0	0	0	0	1	0	4	104	0	0	0	2	0	1	0	1	0	0	0	0	0	0	0	0	0	0	0	0	0	0	1	0	4	0	1	1	0	0
BNAA01G10020D	0	0	1	0	0	0	1	0	4	0	0	0	0	1	0	1	0	3	114	0	0	0	4	0	2	0	0	0	0	0	0	0	1	0	0	0	0	0	0	0	0	0	0	0	0	0	2	0	0
BNAA01G10030D	1	1	0	0	0	1	0	0	0	0	0	0	1	0	0	0	0	5	103	0	0	0	2	0	2	0	0	0	0	0	0	0	0	0	0	0	0	0	0	0	2	0	0	0	0	1	2	0	0
BNAA01G10040D	0	0	0	0	0	0	1	0	2	0	0	0	0	0	0	2	0	5	53	0	0	0	2	0	1	0	0	1	0	0	0	2	0	0	0	0	0	0	1	0	0	0	0	0	0	1	1	0	0
BNAA01G10050D	0	0	0	0	1	1	1	0	1	0	0	0	1	1	0	0	0	4	77	0	0	0	5	0	7	0	0	0	0	0	0	0	0	0	0	0	0	0	0	0	0	0	0	3	2	0	0	0	0
BNAA01G10060D	0	0	0	0	0	0	2	0	0	0	0	0	0	0	0	2	0	1	76	0	0	0	2	0	0	0	0	0	0	0	0	0	1	0	0	0	0	0	0	0	0	0	0	1	0	2	0	0	0
BNAA01G10070D	0	1	0	0	0	1	1	0	3	1	1	1	0	0	0	0	0	1	97	0	0	0	5	0	1	0	0	0	0	0	0	0	0	0	0	0	0	0	0	0	0	1	0	1	0	0	2	1	0
BNAA01G10080D	0	0	0	0	0	0	2	0	4	0	0	0	1	0	0	0	0	0	94	0	0	0	2	0	1	0	0	0	0	0	0	1	0	0	0	0	0	0	0	0	0	1	0	0	0	1	2	0	0
BNAA01G10090D	0	0	0	0	1	1	1	0	1	1	0	0	2	0	0	2	0	2	67	0	0	1	6	0	2	0	1	0	1	0	0	0	0	0	0	1	0	0	0	0	0	0	0	0	0	0	2	0	0
BNAA01G10100D	1	1	0	0	0	0	1	0	0	0	0	0	2	0	0	2	0	2	78	2	0	0	1	0	3	0	0	0	0	0	0	0	1	0	0	0	0	0	0	0	1	0	1	0	0	0	0	0	0
BNAA01G10110D	0	0	3	0	0	1	2	0	2	0	1	0	1	0	0	0	0	2	151	0	0	0	2	0	1	0	0	0	0	0	0	0	0	0	0	0	0	0	0	0	0	0	0	0	0	1	0	0	0
BNAA01G10120D	0	0	1	0	0	0	4	0	6	0	0	0	0	0	0	0	0	3	144	0	0	2	5	0	0	0	0	0	0	0	0	0	0	0	0	0	0	0	0	0	0	0	0	0	0	1	0	0	0
BNAA01G10130D	0	1	0	0	0	0	2	0	0	0	1	0	3	0	0	2	0	4	79	0	0	1	3	0	3	0	0	0	0	0	0	0	0	0	0	0	0	0	0	0	0	0	0	1	0	0	2	1	0
BNAA01G10140D	3	0	0	0	0	0	4	0	4	0	0	0	0	0	0	0	0	3	100	0	0	0	4	0	0	0	0	0	0	0	0	0	0	0	0	0	0	0	0	0	0	0	0	0	0	0	0	0	0
BNAA01G10150D	0	0	0	0	0	0	1	0	1	0	1	0	0	0	1	1	0	2	87	0	0	0	0	0	1	0	0	0	0	0	0	1	0	0	0	0	0	0	0	0	0	0	0	1	1	0	0	0	0
BNAA01G10160D	0	2	0	0	0	0	1	0	3	0	0	0	2	0	0	0	0	2	116	0	0	0	3	0	4	0	0	0	0	0	0	0	0	0	0	0	0	0	0	0	0	0	0	0	0	0	1	0	0
BNAA01G10170D	0	0	0	0	0	0	0	0	2	1	0	0	1	0	0	1	0	0	77	0	0	0	3	0	0	0	0	0	0	0	0	0	0	0	0	1	0	0	0	0	1	0	0	0	1	0	2	0	0
BNAA01G10190D	0	0	1	0	0	0	0	0	2	1	0	0	1	0	0	0	0	2	95	0	0	0	2	0	1	0	0	0	0	0	0	0	0	0	0	0	0	0	0	0	0	0	0	0	2	2	3	0	0
BNAA01G10180D	1	2	0	0	0	0	1	0	0	0	0	0	1	0	0	0	0	3	109	0	0	0	1	0	0	0	0	0	0	0	0	0	0	0	0	0	0	0	0	0	1	1	0	0	0	0	0	1	0
BNAA01G10200D	0	0	0	0	0	0	0	0	0	1	0	0	3	0	0	1	0	1	68	0	0	0	1	0	4	0	1	0	0	0	0	0	0	0	0	0	0	0	0	0	0	0	0	0	0	1	1	0	0
BNAA01G10210D	0	0	0	0	0	0	2	1	1	0	0	0	0	0	0	0	0	1	113	0	0	1	3	0	0	0	0	0	0	0	0	0	0	0	0	0	0	0	0	0	1	0	0	0	0	1	0	1	0
BNAA01G10220D	0	0	0	0	0	1	1	1	0	0	0	0	0	0	0	0	0	4	103	0	0	0	0	0	1	0	2	0	0	0	0	0	0	0	0	0	0	0	0	0	0	1	0	0	0	0	0	1	0
BNAA01G10230D	0	0	0	0	0	0	2	0	3	0	0	0	1	1	0	2	0	3	105	0	0	0	1	0	2	0	1	0	0	0	0	0	0	0	0	1	0	0	0	0	0	0	0	1	0	1	0	0	0
BNAA01G10240D	0	1	0	0	0	0	0	1	1	0	0	1	0	0	0	0	0	0	97	0	0	1	3	0	0	0	0	0	0	0	0	0	0	0	0	0	0	2	0	0	0	1	0	0	0	0	3	0	0
BNAA01G10250D	0	0	0	0	0	1	2	0	1	2	0	0	0	0	0	0	1	5	75	0	0	0	4	0	1	0	0	0	0	0	0	0	0	0	0	0	0	0	0	0	0	0	0	1	0	0	4	0	0
BNAA01G10260D	0	2	0	0	0	0	0	0	1	0	0	0	1	0	0	2	0	2	119	0	0	0	4	0	0	0	0	0	0	0	0	0	1	0	1	0	0	0	0	0	0	0	0	0	0	0	0	0	0
BNAA01G10270D	0	1	0	0	0	0	3	0	1	1	0	0	0	0	0	1	0	4	99	0	0	0	3	0	0	0	1	0	0	0	0	0	0	0	0	0	0	0	0	0	2	0	1	1	0	0	1	0	0
BNAA01G10280D	0	1	0	0	0	0	0	0	3	0	0	0	0	0	0	1	0	3	69	0	0	0	2	0	1	0	1	0	0	0	0	0	1	0	0	0	0	0	0	0	0	0	1	0	0	0	0	0	0
BNAA01G10290D	0	0	0	0	1	0	0	0	0	0	0	0	1	0	0	0	0	4	51	0	0	0	1	0	1	0	0	0	0	0	0	0	0	0	0	0	0	0	0	0	0	0	0	0	0	5	1	0	0
BNAA01G10300D	0	0	0	0	0	0	0	0	2	0	0	0	0	0	1	0	0	3	96	0	0	0	0	0	1	0	1	0	0	0	0	0	0	0	0	0	0	0	0	0	0	0	0	1	0	1	0	0	0
BNAA01G10310D	0	0	0	0	0	0	1	0	1	1	0	0	0	1	0	0	0	0	104	0	0	0	1	0	0	0	1	0	0	0	0	0	1	0	0	0	0	0	0	0	0	0	0	1	1	0	2	0	0
BNAA01G10320D	0	0	0	0	0	1	0	0	2	1	0	1	0	0	0	0	0	6	98	0	0	0	4	0	2	0	1	0	0	0	0	0	0	0	0	0	0	0	0	0	0	0	0	1	1	0	1	0	0
BNAA01G10330D	1	1	0	0	0	0	1	0	1	1	0	0	0	0	0	0	0	2	138	0	0	0	4	0	2	0	0	0	0	0	0	0	0	0	0	1	0	0	0	0	0	0	0	1	0	0	1	0	0
BNAA01G10340D	0	0	0	0	0	0	0	0	0	0	0	0	0	0	0	0	0	3	65	0	0	1	2	0	3	0	1	0	0	0	0	0	0	0	0	2	0	0	0	0	0	0	0	3	2	1	10	0	0
BNAA01G10350D	0	0	1	0	0	0	1	0	3	0	0	0	1	1	0	0	0	2	110	0	0	0	3	0	0	0	0	0	0	0	0	0	0	0	1	0	0	0	0	0	0	1	0	1	1	0	3	0	0
BNAA01G10370D	0	0	0	0	1	0	0	0	1	0	1	0	2	0	0	1	0	1	57	0	0	0	2	0	4	0	1	0	0	0	0	0	0	0	0	0	1	0	0	0	0	0	0	2	0	1	0	0	0
BNAA01G10360D	0	0	0	0	0	0	1	0	1	0	1	0	1	1	1	1	0	3	74	0	0	0	1	0	1	0	0	0	0	0	0	0	0	0	0	1	0	0	0	0	0	0	0	0	0	1	0	0	0
BNAA01G10380D	0	0	0	0	0	0	1	0	0	0	0	0	0	0	0	0	0	2	91	1	0	0	2	0	0	0	0	0	0	0	0	0	0	0	0	0	0	0	0	0	0	0	0	0	0	1	1	1	0
BNAA01G10390D	2	1	0	0	0	0	1	0	1	0	0	0	1	0	0	0	0	0	89	0	0	0	4	0	0	0	0	0	0	0	0	0	0	0	0	0	0	0	0	0	1	0	0	1	0	0	1	0	0
BNAA01G10400D	0	0	0	0	0	0	0	0	2	0	0	0	3	0	0	2	0	1	64	0	0	0	6	0	3	0	1	0	0	0	0	0	0	0	0	0	0	0	0	0	0	0	0	0	0	1	0	0	0
BNAA01G10410D	0	0	1	0	1	0	0	0	3	0	0	0	1	0	0	0	0	2	119	0	0	0	1	0	2	0	0	0	0	0	0	0	0	0	0	0	0	0	0	0	1	0	0	1	0	0	0	0	0
BNAA01G10420D	0	1	0	0	1	1	2	0	5	1	0	0	0	0	0	0	0	5	139	0	0	1	2	0	0	0	0	0	0	0	0	0	0	0	0	0	0	0	0	0	1	0	0	1	0	1	0	0	0
BNAA01G10430D	0	0	0	0	0	0	2	0	0	0	0	0	1	0	0	2	0	2	86	0	0	0	1	0	0	0	0	0	0	0	0	0	0	0	0	0	0	0	0	0	0	0	0	0	0	0	2	0	0
BNAA01G10440D	0	0	0	0	1	0	1	0	1	0	0	0	0	0	0	1	0	3	142	0	0	0	4	0	1	0	0	0	0	0	0	0	0	0	0	0	0	0	0	0	0	0	0	0	1	1	1	1	0
BNAA01G10450D	0	0	0	0	0	0	1	0	0	0	0	0	2	0	0	1	0	10	76	0	0	0	2	0	0	0	0	0	0	0	0	0	0	0	0	0	0	0	0	0	0	0	0	1	0	1	1	0	0
BNAA01G10460D	1	0	1	0	1	0	1	0	2	0	0	0	0	0	0	0	0	3	103	0	0	0	0	0	3	0	1	0	0	0	0	0	0	0	0	0	0	0	0	0	0	1	0	0	0	0	0	0	0
BNAA01G10470D	0	1	1	0	0	0	2	0	3	0	0	0	0	0	0	0	0	2	95	0	0	0	1	0	0	0	1	0	0	0	0	1	1	0	0	0	0	0	0	0	1	0	0	1	0	2	0	0	0
BNAA01G10490D	0	0	1	0	0	0	1	1	1	0	0	0	0	0	0	0	0	2	131	0	0	0	5	0	4	0	0	0	0	0	0	0	0	0	0	0	0	0	0	0	0	0	0	0	1	0	0	0	0
BNAA01G10480D	0	0	0	0	0	0	3	1	1	0	0	0	0	0	0	0	0	0	122	0	0	0	1	0	4	0	0	0	0	0	0	0	0	0	0	0	0	0	0	0	0	0	0	1	0	1	0	0	0
BNAA01G10500D	0	1	0	0	1	0	0	0	1	0	1	0	1	0	0	0	0	2	103	0	0	0	0	0	5	0	0	0	0	0	0	0	0	0	0	1	0	0	0	0	0	0	0	4	0	0	0	0	0
BNAA01G10510D	0	0	0	0	0	0	1	1	1	0	0	0	1	0	0	3	0	4	67	0	0	0	1	0	1	0	0	0	0	0	0	0	0	0	0	0	0	0	0	0	0	1	0	1	2	3	1	0	0
BNAA01G10520D	0	0	0	0	0	0	0	0	0	3	0	0	0	0	0	0	0	3	92	0	0	2	2	0	1	0	0	0	0	0	0	0	0	0	0	0	0	0	0	0	0	1	0	1	0	1	0	0	0
BNAA01G10530D	0	0	1	0	0	0	2	0	1	0	1	0	0	0	0	1	0	3	63	0	0	0	4	0	3	0	0	0	0	0	0	0	0	0	0	0	1	0	0	0	0	0	0	0	0	0	1	0	0
BNAA01G10540D	0	0	0	0	0	0	0	1	0	0	0	0	1	0	0	1	0	1	77	0	0	1	2	0	0	0	2	0	0	0	0	0	0	0	0	0	0	0	0	0	0	0	0	1	0	0	0	0	0
BNAA01G10550D	0	0	0	0	0	0	1	0	0	1	0	0	1	2	0	0	0	3	62	0	0	0	5	0	1	0	0	0	0	0	0	0	0	0	0	0	0	0	0	0	2	0	0	1	1	0	3	0	0
BNAA01G10560D	0	1	0	0	0	0	0	0	1	0	0	0	0	0	0	0	0	2	111	0	0	1	2	0	0	0	0	0	0	0	0	0	0	0	0	0	0	0	0	0	0	0	0	2	0	0	0	0	0
BNAA01G10570D	0	0	0	0	0	0	2	0	1	0	0	0	1	1	0	0	0	0	80	0	0	2	5	0	1	0	0	0	0	0	0	0	0	0	0	0	0	0	0	0	0	2	0	1	0	0	1	1	0
BNAA01G10580D	0	0	0	0	0	0	1	0	0	1	0	0	0	0	0	0	0	1	81	0	0	0	4	0	4	0	0	0	0	0	0	0	0	0	0	0	0	0	0	0	0	0	0	1	1	1	0	0	0
BNAA01G10590D	0	0	0	0	1	0	2	0	2	0	0	0	0	0	0	1	0	3	79	0	0	0	0	0	1	0	1	0	0	0	0	0	0	0	0	0	0	0	0	0	0	0	0	0	0	0	1	0	0
BNAA01G10610D	0	0	0	0	0	0	2	0	1	0	1	0	0	0	0	2	0	2	65	0	0	0	2	0	1	0	0	0	0	0	0	0	1	0	0	0	0	0	0	0	0	1	0	1	0	0	2	0	0
BNAA01G10600D	0	0	1	0	0	1	1	0	1	0	0	0	0	1	0	1	0	4	74	0	0	0	4	0	2	0	0	0	0	0	0	0	0	0	0	0	0	0	0	0	0	0	0	1	0	2	1	0	0
BNAA01G10620D	0	0	1	0	0	0	1	1	2	0	0	0	0	1	1	0	0	0	106	0	0	0	3	0	1	0	0	0	0	0	0	0	0	0	0	0	0	0	0	0	0	0	0	1	0	0	0	0	0
BNAA01G10630D	0	0	4	0	0	0	2	0	2	1	0	0	1	0	0	1	0	1	109	0	0	0	2	0	0	0	0	0	0	0	0	0	0	0	0	0	0	0	0	0	0	1	0	2	0	0	1	0	0
BNAA01G10640D	0	0	0	0	0	0	2	0	2	0	1	0	1	0	0	1	0	4	60	1	0	1	3	0	1	0	2	0	0	0	0	0	0	0	0	0	0	0	0	0	0	0	0	2	1	0	0	0	0
BNAA01G10650D	0	0	1	0	1	1	2	1	0	0	0	0	1	0	0	0	0	2	118	0	0	1	3	0	1	0	0	0	0	0	0	0	0	0	0	0	0	0	0	0	0	0	0	1	1	1	0	0	0
BNAA01G10660D	0	0	0	0	0	0	1	0	2	1	0	0	0	0	0	2	0	0	87	0	1	1	3	0	6	0	0	0	0	0	0	0	0	0	0	1	0	0	0	0	1	0	0	2	0	0	0	0	0
BNAA01G10670D	1	0	0	0	0	0	1	0	0	1	1	0	1	0	0	1	0	5	68	0	0	1	2	0	0	0	0	0	0	0	0	0	0	0	0	0	0	0	0	0	0	1	0	2	1	0	1	0	0
BNAA01G10680D	0	0	1	0	0	0	1	0	2	0	0	0	1	0	0	0	0	3	125	0	0	0	1	0	1	0	0	0	0	0	0	0	0	0	0	0	0	0	0	0	0	0	0	0	0	1	0	0	0
BNAA01G10690D	0	0	0	0	0	0	0	0	5	0	0	0	0	0	0	0	0	4	76	0	0	0	4	0	3	0	0	0	0	0	0	0	0	0	0	1	0	0	1	0	1	0	0	1	2	2	4	0	0
BNAA01G10700D	0	0	0	0	0	1	2	0	2	0	0	1	1	0	0	0	0	2	114	1	0	0	3	0	0	0	0	0	0	0	0	0	0	0	0	0	0	0	0	0	0	0	0	0	0	1	2	0	0
BNAA01G10710D	0	3	0	0	0	0	2	0	2	1	1	0	1	0	0	0	0	3	131	0	0	0	3	0	0	0	0	0	0	0	0	0	0	0	0	0	0	0	0	0	0	0	1	0	0	0	1	0	0
BNAA01G10720D	0	0	0	0	0	0	3	0	2	0	0	0	0	0	0	0	0	2	100	2	0	0	2	0	1	0	1	0	0	0	0	0	0	0	0	0	0	0	0	0	0	0	0	0	1	0	1	0	0
BNAA01G10730D	0	0	0	0	0	0	0	0	1	0	0	0	0	0	0	0	0	2	110	0	0	0	4	0	3	0	0	0	0	0	0	0	0	0	0	1	0	0	0	0	0	1	0	1	0	0	0	0	0
BNAA01G10740D	1	0	0	0	0	0	5	0	2	0	0	0	0	0	0	1	0	1	76	0	1	1	6	0	2	0	1	0	0	0	0	0	0	0	0	0	0	0	0	0	1	0	0	4	0	0	1	0	0
BNAA01G10750D	1	0	0	0	1	1	0	1	2	0	0	0	0	0	1	0	0	2	111	0	0	0	3	0	2	0	1	0	1	0	0	0	0	0	2	0	0	0	0	0	0	0	0	1	0	1	1	0	0
BNAA01G10760D	0	0	0	0	0	1	4	1	3	1	0	0	2	0	0	1	0	2	87	0	0	0	1	0	1	0	0	0	0	0	0	0	0	0	0	0	0	0	0	0	1	0	0	2	1	0	0	0	0
BNAA01G10770D	0	0	0	0	0	0	0	0	0	0	0	0	1	0	0	0	0	1	20	0	0	0	0	0	1	0	0	0	0	0	0	0	0	0	0	0	0	0	0	0	0	0	0	0	0	0	0	0	0
BNAA01G10780D	0	1	1	0	0	0	0	0	0	0	0	0	0	0	0	0	0	0	137	1	1	0	2	0	1	0	0	0	0	0	0	0	0	0	0	0	0	0	0	0	1	1	0	3	0	0	0	1	0
BNAA01G10790D	0	1	0	0	0	1	2	0	2	0	0	1	0	2	0	0	0	2	116	0	0	0	0	0	3	0	1	0	0	0	0	0	0	0	0	0	0	0	0	0	0	0	0	3	0	0	2	0	0
BNAA01G10800D	2	1	1	0	1	0	2	0	4	1	0	0	0	0	0	0	0	0	101	0	0	0	1	0	2	0	0	0	0	0	0	0	0	0	0	0	0	0	0	0	1	0	0	1	0	0	0	0	0
BNAA01G10810D	0	0	0	0	0	0	0	0	4	0	0	0	0	0	1	0	0	4	77	1	0	1	1	0	0	0	0	0	0	0	0	0	0	0	0	0	0	0	0	0	0	0	0	0	0	0	1	0	0
BNAA01G10820D	0	0	0	0	0	0	2	0	1	0	0	0	2	0	0	0	0	5	60	0	0	1	5	0	1	0	0	0	0	0	0	0	0	0	0	0	0	0	0	0	1	0	0	0	0	3	2	0	0
BNAA01G10830D	0	0	0	0	0	1	2	0	1	0	0	0	0	0	0	0	0	3	72	0	0	0	2	1	0	0	0	0	0	0	0	0	0	0	0	0	0	0	0	0	0	0	0	0	0	1	1	0	0
BNAA01G10840D	0	0	0	0	0	0	1	0	3	0	0	0	0	0	0	0	0	3	75	1	0	0	0	0	1	0	0	0	0	0	0	0	0	0	0	0	0	0	0	0	0	0	0	0	0	2	2	0	0
BNAA01G10850D	1	0	0	0	0	0	2	1	1	0	0	0	1	0	0	1	0	4	111	0	0	0	2	0	1	0	0	0	0	0	0	0	0	0	0	0	0	0	0	0	0	0	0	0	0	0	3	0	0
BNAA01G10860D	0	1	0	0	0	1	1	0	4	0	0	0	0	0	0	1	0	1	90	1	0	0	1	0	0	0	0	1	0	0	0	1	0	0	0	0	0	0	0	0	0	0	0	0	0	0	0	0	0
BNAA01G10870D	0	1	1	0	0	0	1	0	3	0	0	0	0	0	0	0	0	1	134	0	0	0	0	0	1	0	1	0	0	0	0	0	0	0	0	0	0	0	0	0	0	0	0	0	0	0	0	0	0
BNAA01G10880D	0	0	0	0	0	0	0	0	0	0	0	0	0	1	1	2	0	3	71	0	0	0	1	0	2	0	0	0	0	0	0	0	0	0	0	0	0	0	0	0	1	1	0	2	1	0	3	0	0
BNAA01G10890D	0	0	0	0	0	0	1	0	2	1	0	0	1	0	0	0	0	2	111	0	0	1	3	0	1	0	1	0	0	0	0	0	0	0	0	0	0	0	0	0	0	1	0	0	0	0	3	0	0
BNAA01G10900D	1	0	1	0	0	0	0	0	1	0	1	0	0	1	0	0	0	2	71	0	1	0	2	0	2	0	0	0	0	0	0	0	0	0	0	0	0	0	0	0	1	0	0	2	0	2	2	0	0
BNAA01G10910D	0	1	0	0	0	0	0	0	0	0	0	0	2	0	0	0	0	0	97	0	0	1	3	0	2	0	0	0	0	0	0	0	0	0	0	0	0	0	0	0	0	1	0	0	0	0	2	0	0
BNAA01G10920D	0	0	0	0	0	0	2	0	3	0	0	0	2	0	0	0	0	4	82	0	0	1	3	0	0	0	0	0	0	0	0	0	0	0	0	0	0	0	0	0	0	1	0	0	1	0	3	0	0
BNAA01G10930D	1	0	0	0	0	1	1	0	3	0	1	0	2	0	0	0	0	3	104	0	0	0	1	0	2	0	0	0	0	0	0	0	0	0	0	0	0	0	0	0	0	0	1	1	2	0	0	0	0
BNAA01G10940D	0	0	0	0	1	1	1	0	0	0	0	0	1	0	0	0	0	4	103	0	0	0	2	0	0	0	0	0	0	0	0	0	0	0	2	0	0	0	0	0	0	0	0	1	0	0	3	0	0
BNAA01G10950D	0	0	0	0	1	0	1	0	4	0	0	0	0	0	0	0	0	2	105	0	0	0	3	0	1	0	0	0	0	0	0	0	0	0	1	0	0	0	0	0	0	0	0	1	0	0	1	0	0
BNAA01G10960D	0	0	0	0	0	1	0	0	3	0	0	0	0	0	0	0	0	1	108	0	0	3	1	0	0	1	0	0	0	0	0	0	0	0	0	0	0	1	0	0	0	0	0	6	0	0	1	0	0
BNAA01G10970D	0	0	0	0	0	0	1	0	3	0	0	0	1	0	0	1	0	1	69	0	0	0	3	0	3	0	0	0	0	0	0	0	0	0	0	0	0	0	0	0	0	0	0	0	0	1	1	0	0
BNAA01G10980D	0	0	0	0	0	0	0	0	1	0	0	0	1	0	0	1	0	1	72	0	0	1	0	0	1	0	0	0	0	0	0	0	0	0	0	0	0	0	0	0	0	0	0	1	1	0	0	0	0
BNAA01G11000D	0	0	0	0	0	0	0	0	1	0	0	1	1	2	0	0	0	0	69	0	0	0	2	0	6	0	0	0	0	0	0	0	0	0	0	0	0	0	0	0	0	0	0	3	0	0	3	0	0
BNAA01G10990D	0	0	0	0	0	0	2	0	0	0	1	1	0	0	0	1	0	0	73	0	0	0	3	0	5	0	2	0	0	0	0	0	0	0	0	0	0	0	0	0	0	0	0	0	0	1	0	0	0
BNAA01G11010D	0	1	1	0	0	1	1	0	1	0	0	0	1	1	0	0	0	3	85	0	0	0	4	0	0	0	0	0	1	0	0	1	0	0	0	0	0	0	0	0	0	0	0	0	0	0	2	0	0
BNAA01G11020D	0	0	0	0	0	2	0	1	1	0	0	0	0	0	0	0	0	4	101	0	0	0	1	0	0	0	0	0	0	0	0	0	0	0	0	0	0	0	0	0	0	0	0	2	0	2	0	0	0
BNAA01G11030D	0	1	1	0	0	0	5	0	2	0	0	0	1	0	0	0	0	3	142	1	0	0	2	0	0	0	1	0	0	0	0	0	0	0	1	0	0	0	0	0	0	0	0	0	0	0	1	1	0
BNAA01G11040D	2	1	0	0	0	0	0	0	0	0	0	0	3	1	0	0	0	2	77	0	0	0	1	0	1	0	0	0	0	0	0	0	0	0	0	1	0	0	0	0	0	0	0	2	1	0	0	0	0
BNAA01G11050D	0	0	0	0	1	1	2	0	0	0	0	0	0	1	0	0	0	2	73	0	0	1	5	0	1	0	1	0	0	0	0	0	0	0	0	0	0	0	0	0	0	0	0	2	0	0	1	0	0
BNAA01G11060D	0	0	0	0	0	0	6	0	1	0	0	0	0	0	0	0	0	3	165	0	0	0	3	0	0	0	0	0	1	0	0	0	0	0	0	0	0	0	0	0	0	0	0	0	0	0	1	0	0
BNAA01G11070D	0	0	0	0	0	0	0	0	2	0	1	0	1	0	0	3	0	5	79	0	0	0	2	0	0	0	0	0	0	0	0	0	0	0	0	1	0	0	0	0	0	0	0	0	0	0	1	0	0
BNAA01G11090D	0	0	0	0	0	0	2	0	0	0	0	1	1	0	0	1	0	4	51	0	0	0	2	1	3	0	0	0	0	0	0	0	0	0	0	0	0	0	0	0	2	0	1	0	0	0	1	0	0
BNAA01G11080D	0	0	0	0	0	0	0	0	0	0	0	0	1	0	0	2	0	4	77	0	0	0	1	0	4	0	0	0	0	0	0	0	1	0	0	1	0	0	0	0	0	0	0	0	1	1	1	0	0
BNAA01G11100D	0	1	0	0	0	0	3	0	2	1	0	0	0	1	0	0	0	1	118	0	0	0	4	0	1	0	0	0	0	0	0	0	0	0	0	0	0	0	0	0	0	0	0	1	0	1	0	1	0
BNAA01G11110D	0	0	1	0	0	0	2	0	1	0	0	0	0	1	0	0	0	2	96	0	0	0	4	0	1	1	1	0	0	1	0	0	0	0	1	0	0	0	0	0	0	0	0	1	0	0	2	0	0
BNAA01G11120D	0	0	1	0	0	0	1	0	3	0	0	0	1	0	0	0	0	2	103	0	0	0	2	0	0	0	0	0	0	0	0	0	0	0	0	1	0	0	0	0	1	1	0	2	2	1	1	0	0
BNAA01G11130D	0	0	0	0	0	0	0	0	1	1	0	0	0	0	0	0	0	0	93	0	0	0	0	0	2	0	1	0	0	0	0	1	0	0	0	0	0	0	0	0	0	0	0	0	0	0	0	1	0
BNAA01G11140D	0	0	1	0	0	0	0	0	2	1	0	0	0	1	0	0	0	3	126	0	0	0	1	0	0	0	0	0	0	0	0	0	0	0	0	0	0	0	0	0	0	0	0	0	0	1	0	0	0
BNAA01G11150D	0	0	0	0	0	0	0	0	1	1	0	0	1	0	0	2	0	3	65	1	0	0	2	0	2	0	1	0	0	0	0	0	0	0	0	0	0	0	0	0	1	0	0	0	1	0	2	0	0
BNAA01G11160D	0	0	0	0	0	1	0	0	1	0	0	0	1	1	0	0	0	3	42	0	0	0	3	0	3	0	1	0	0	0	0	0	0	0	0	0	0	0	0	0	0	0	0	1	1	0	3	0	0
BNAA01G11170D	0	0	0	0	0	0	0	0	3	0	0	0	1	1	0	0	0	3	99	0	0	0	2	0	1	0	1	0	0	0	0	0	0	0	0	1	0	0	0	0	0	0	0	1	0	1	1	0	0
BNAA01G11180D	0	0	0	0	0	0	1	0	4	0	0	0	0	0	0	0	0	3	109	0	0	0	5	0	0	0	0	1	0	0	0	1	0	0	0	0	0	0	0	0	0	0	0	2	1	0	2	0	0
BNAA01G11190D	0	0	0	0	1	0	1	1	1	0	0	0	1	0	0	2	0	2	86	0	0	0	1	0	1	1	1	0	0	0	0	0	0	0	0	0	0	0	0	0	0	0	0	1	0	0	1	0	0
BNAA01G11200D	0	0	1	0	0	1	1	0	1	0	0	0	3	0	0	0	0	4	85	0	0	0	1	0	3	0	1	0	0	0	0	0	0	0	0	0	0	0	1	0	2	0	0	1	0	2	3	0	0
BNAA01G11210D	1	1	0	0	1	0	2	0	1	0	0	0	0	0	0	2	0	2	84	0	0	0	2	0	1	0	0	0	0	0	0	0	1	0	1	0	0	0	0	0	1	0	0	2	0	0	1	0	0
BNAA01G11220D	1	0	0	0	2	0	1	0	5	1	0	0	0	0	0	0	0	2	93	0	0	0	1	0	3	0	0	0	0	0	0	0	0	0	0	0	0	0	0	0	1	0	0	1	0	0	0	0	0
BNAA01G11230D	0	0	0	0	0	0	1	0	2	0	0	0	1	0	0	0	1	3	56	0	1	1	4	0	2	0	0	0	0	0	0	0	0	0	0	0	0	0	0	0	2	0	0	0	1	3	2	0	0
BNAA01G11240D	0	0	0	0	1	0	1	0	2	0	1	0	2	0	0	0	1	2	81	0	0	0	4	0	0	0	0	1	0	0	0	2	0	0	0	0	0	0	0	0	1	0	0	1	1	2	1	0	0
BNAA01G11250D	0	0	0	0	0	0	1	0	0	0	1	0	1	0	0	1	0	2	74	0	0	0	5	0	3	0	0	0	0	0	0	1	0	0	0	1	0	0	0	0	0	0	0	0	1	0	1	0	0
BNAA01G11260D	0	0	0	0	0	0	1	0	4	0	0	0	0	1	0	1	0	3	70	0	0	0	3	0	0	0	1	0	0	0	0	0	0	0	1	0	0	0	0	0	0	0	0	3	0	0	0	0	0
BNAA01G11270D	0	0	0	0	0	0	0	0	0	0	0	0	1	0	0	1	0	0	115	0	0	0	3	0	0	0	0	0	0	0	0	1	0	0	0	0	0	0	0	0	0	0	0	1	1	1	0	0	0
BNAA01G11280D	0	0	1	0	0	0	2	1	3	0	0	0	2	0	0	0	0	1	97	0	0	1	3	0	5	0	1	0	0	0	0	0	0	0	1	0	0	0	0	0	0	0	0	1	0	0	1	0	0
BNAA01G11290D	0	0	0	0	0	0	0	0	1	0	0	0	2	0	0	1	0	0	87	0	0	0	1	0	2	0	0	0	0	0	0	0	0	0	0	2	0	0	0	0	1	0	0	0	0	1	4	0	0
BNAA01G11300D	0	0	0	0	0	0	2	0	3	0	0	0	0	0	0	0	0	0	81	0	0	0	1	0	0	0	1	0	0	0	0	0	0	0	0	0	0	0	0	0	1	0	0	0	0	0	0	0	0
BNAA01G11310D	2	0	1	0	0	2	0	0	1	0	0	0	0	0	0	0	0	1	118	0	0	0	4	0	1	0	1	0	0	0	0	0	0	0	0	0	0	0	0	0	0	0	0	0	1	0	1	0	0
BNAA01G11320D	0	1	0	0	0	0	2	0	1	0	0	0	2	1	0	2	0	2	77	0	0	1	5	0	2	0	0	0	0	0	0	0	0	0	0	0	0	0	0	0	0	0	0	2	0	0	0	0	0
BNAA01G11330D	1	0	0	0	0	0	1	0	1	0	0	0	0	0	0	0	0	2	83	0	0	0	0	0	0	0	1	0	0	0	0	0	0	0	0	0	0	0	0	0	0	0	0	1	0	0	2	0	0
BNAA01G11340D	0	0	0	0	1	0	1	0	2	0	0	0	1	0	0	0	0	5	98	0	0	0	4	0	0	0	0	0	0	0	0	0	0	0	0	0	0	0	0	0	0	0	0	0	0	0	0	0	0
BNAA01G11350D	0	0	0	0	0	0	2	0	3	2	0	0	2	0	0	0	0	3	66	0	0	0	0	0	4	1	1	0	0	0	0	0	0	0	0	1	0	0	0	0	1	1	0	1	2	2	0	0	0
BNAA01G11370D	0	0	0	0	1	0	2	0	1	0	0	0	3	1	0	1	0	2	50	0	0	0	2	0	7	0	0	0	0	0	0	0	0	0	0	0	0	0	0	0	1	0	0	1	0	2	0	0	0
BNAA01G11360D	1	0	0	0	0	0	1	0	0	0	0	1	4	0	0	2	0	2	59	0	0	0	4	0	2	0	0	0	0	0	0	0	0	0	0	0	0	0	0	0	1	0	0	0	0	1	1	0	0
BNAA01G11380D	0	2	0	0	0	1	2	0	0	0	0	0	1	0	0	1	0	1	100	0	0	0	6	0	3	0	0	0	0	0	0	0	0	0	0	1	1	0	0	0	1	0	0	3	0	0	3	0	0
BNAA01G11390D	1	0	1	0	0	0	2	0	2	1	0	0	0	0	0	0	0	1	84	0	0	0	3	0	2	0	0	0	0	0	0	0	0	0	0	0	0	0	0	0	0	0	0	0	0	0	0	0	0
BNAA01G11400D	0	0	0	0	0	1	0	1	1	0	0	0	0	0	1	0	0	0	93	1	0	0	0	0	0	0	0	0	0	0	0	0	0	0	0	0	0	0	0	0	2	0	0	2	0	1	1	0	0
BNAA01G11410D	0	1	0	0	0	0	0	0	0	0	0	0	0	0	0	0	0	4	75	0	0	0	3	0	2	0	0	0	0	0	0	0	1	0	0	0	0	0	1	0	0	0	0	2	0	2	0	0	0
BNAA01G11420D	0	1	0	0	1	3	0	0	1	0	0	0	0	0	1	2	0	2	84	0	0	0	1	0	1	0	0	0	0	0	0	1	0	0	0	0	0	0	0	0	0	0	0	0	2	0	3	0	0
BNAA01G11430D	0	0	0	0	0	0	1	0	4	0	0	1	1	0	0	1	0	3	75	0	0	1	3	0	0	0	0	0	0	0	0	0	0	0	0	0	0	0	0	0	0	0	0	2	0	1	1	0	0
BNAA01G11440D	0	1	0	0	0	0	1	0	3	0	0	0	0	0	0	1	0	4	66	0	0	0	1	0	3	0	1	0	0	0	0	0	0	0	0	0	0	0	0	0	0	0	0	1	0	0	1	0	0
BNAA01G11450D	1	0	0	0	1	3	2	1	2	0	0	1	0	0	0	2	0	4	89	0	0	1	1	0	0	0	0	0	0	0	0	0	0	0	0	0	0	0	1	0	0	0	0	0	0	0	1	0	0
BNAA01G11460D	0	0	0	0	0	0	1	0	0	1	0	1	0	0	0	0	0	4	74	0	0	2	7	0	0	0	0	1	0	0	0	1	0	0	0	0	0	0	0	0	0	0	1	1	0	1	1	0	0
BNAA01G11470D	0	0	0	0	0	0	0	0	2	0	0	0	0	1	0	0	0	4	79	0	0	0	1	0	1	0	1	0	0	0	0	0	0	0	0	1	0	1	0	0	0	0	0	1	0	0	0	1	0
BNAA01G11480D	0	0	0	0	0	0	2	0	4	0	0	0	1	0	0	0	0	3	79	0	0	0	6	0	4	0	0	0	0	0	0	0	0	0	1	0	0	0	0	0	0	0	0	0	0	0	0	0	0
BNAA01G11490D	0	0	0	0	0	0	2	1	4	0	1	0	0	0	0	0	0	2	135	0	0	1	4	0	3	0	0	0	0	0	0	0	0	0	0	0	0	0	0	0	1	1	0	1	0	0	0	2	0
BNAA01G11500D	1	0	0	0	0	0	1	0	1	0	1	0	1	0	0	0	0	1	61	0	0	0	2	0	4	0	2	0	0	0	0	0	0	0	0	0	0	0	0	0	0	0	0	1	0	0	2	0	0
BNAA01G11510D	0	1	0	0	0	0	1	0	0	0	0	0	1	0	0	1	0	3	120	0	0	0	5	0	2	0	0	0	0	0	0	0	0	0	0	1	0	0	0	0	0	0	0	1	0	0	2	0	0
BNAA01G11520D	0	1	0	0	0	0	1	0	4	0	0	0	0	0	0	0	0	1	102	0	0	0	2	0	1	0	0	0	0	0	0	0	0	0	0	0	0	0	0	0	0	1	0	0	1	1	4	0	0
BNAA01G11540D	0	0	0	0	0	1	0	0	0	1	0	0	1	0	1	1	0	3	72	0	0	0	2	0	0	0	0	0	0	0	0	0	0	0	0	0	0	0	0	0	1	0	0	0	0	0	1	0	0
BNAA01G11530D	0	0	0	0	0	0	0	0	1	0	0	1	1	0	0	1	0	3	62	0	0	0	2	0	4	0	0	0	0	0	0	0	0	0	0	0	0	0	0	0	0	0	0	0	0	3	1	0	0
BNAA01G11550D	0	0	0	0	0	0	0	0	0	0	0	1	7	1	0	0	1	1	71	0	0	0	4	0	0	0	0	0	0	0	0	0	0	0	0	0	0	0	0	0	0	0	0	2	0	5	3	0	0
BNAA01G11560D	0	0	0	0	0	0	0	0	2	0	0	0	1	0	0	2	0	0	47	0	0	2	3	0	3	0	0	0	0	0	0	0	0	0	0	0	0	0	0	0	0	0	0	3	0	0	0	0	0
BNAA01G11570D	2	1	1	0	0	0	0	0	5	1	0	0	1	0	0	0	0	3	114	0	0	0	4	0	3	0	0	0	0	0	0	0	0	0	1	0	0	0	0	0	0	0	0	0	0	3	0	0	0
BNAA01G11580D	0	0	0	0	1	1	0	0	0	0	0	0	0	1	0	0	0	1	114	1	0	0	1	0	0	0	1	0	0	0	0	0	0	0	0	0	0	0	0	0	1	0	0	1	0	0	0	0	0
BNAA01G11590D	0	1	0	0	0	2	4	0	0	1	0	0	1	1	0	2	0	5	86	0	0	0	3	0	2	0	0	0	0	0	0	0	0	0	0	0	0	0	0	0	0	0	0	3	0	0	2	0	0
BNAA01G11600D	0	1	1	0	0	1	2	0	0	0	0	0	0	0	0	0	0	1	91	0	0	0	3	0	5	0	0	0	0	0	0	0	0	0	0	0	0	0	0	0	0	0	0	0	0	0	0	0	0
BNAA01G11610D	0	0	0	0	0	0	0	0	0	1	0	0	0	0	0	0	0	3	114	2	0	0	2	0	0	0	0	0	0	0	0	1	0	0	1	1	0	0	0	0	0	0	0	0	0	0	0	0	0
BNAA01G11620D	0	1	0	0	0	0	0	0	3	0	0	0	0	0	0	0	0	2	118	0	0	0	3	0	0	0	0	0	0	0	0	0	0	0	0	0	0	0	0	0	0	1	0	0	0	0	0	0	0
BNAA01G11630D	0	0	0	0	0	0	0	0	3	0	0	0	0	0	0	1	0	0	75	0	0	1	1	0	0	0	1	0	0	0	0	0	0	0	0	0	0	0	0	0	0	0	0	2	0	2	1	0	0
BNAA01G11640D	0	0	0	0	0	0	3	0	0	0	0	0	0	0	0	0	0	0	99	0	0	0	1	0	10	0	0	0	0	0	0	0	0	0	0	0	0	0	0	0	0	1	0	0	0	0	0	0	0
BNAA01G11650D	0	2	1	0	0	0	2	0	1	0	0	0	2	0	0	0	0	2	85	0	0	0	4	0	6	0	0	0	0	0	0	0	0	0	0	0	0	0	1	0	0	0	0	0	0	0	0	0	0
BNAA01G11660D	0	0	0	0	0	0	0	0	1	1	0	0	0	0	0	0	0	2	75	0	0	0	1	0	1	0	0	1	0	0	0	3	0	0	0	0	0	0	0	0	0	0	0	0	1	0	2	0	0
BNAA01G11680D	0	2	0	0	0	0	1	0	0	0	0	0	0	0	1	1	0	2	89	0	0	0	4	0	0	0	0	0	0	0	0	2	1	0	0	0	0	0	0	0	1	0	0	0	0	1	0	0	0
BNAA01G11670D	0	0	0	0	0	0	2	0	3	0	0	1	1	0	0	0	0	1	88	0	0	0	4	0	1	0	0	0	0	0	0	1	0	0	0	0	0	0	0	0	0	0	0	1	0	0	3	0	0
BNAA01G11690D	0	0	0	0	1	0	0	1	0	0	0	0	4	0	0	3	0	3	44	0	0	0	0	0	10	0	0	0	0	0	0	0	0	0	0	0	0	0	0	0	0	0	0	2	1	1	0	0	0
BNAA01G11700D	0	1	0	0	0	0	0	0	5	0	0	0	1	0	0	0	0	2	105	0	0	0	2	0	0	0	0	0	0	0	0	0	0	0	0	0	0	0	0	0	1	0	0	0	0	0	0	0	0
BNAA01G11710D	0	1	0	0	0	0	0	0	3	0	0	0	1	0	0	0	0	1	106	0	0	0	3	0	0	0	0	0	0	0	0	0	0	0	0	0	0	0	0	0	0	0	0	0	0	0	0	0	0
BNAA01G11720D	0	0	0	0	0	0	1	0	4	0	0	0	0	0	0	0	0	0	95	0	0	0	2	0	0	0	0	0	0	0	0	0	0	0	0	0	0	0	0	0	0	0	0	0	0	0	0	0	0
BNAA01G11730D	0	3	0	0	0	1	0	0	1	0	1	0	1	0	0	0	0	1	125	0	0	0	5	0	1	0	0	0	0	0	0	0	0	0	0	0	0	0	0	0	1	0	0	1	0	1	0	0	0
BNAA01G11740D	0	0	0	0	0	0	1	1	3	0	0	0	0	0	0	0	0	3	106	0	0	0	3	0	1	0	0	0	0	0	0	0	0	0	0	0	0	0	0	0	0	0	0	1	0	1	0	0	0
BNAA01G11750D	0	0	0	0	0	0	3	1	2	0	0	0	1	0	0	1	0	3	104	1	0	0	4	0	1	0	0	0	0	0	0	1	0	0	0	0	0	0	0	0	0	0	0	2	0	0	2	0	0
BNAA01G11760D	0	1	3	0	0	1	2	1	2	0	0	0	0	0	0	0	0	2	115	0	0	0	1	0	2	0	0	0	0	0	0	0	0	0	0	0	0	0	0	0	0	0	0	2	0	0	1	0	0
BNAA01G11770D	0	0	1	0	0	0	1	0	1	0	0	0	0	0	0	0	0	3	125	1	0	0	6	0	0	0	0	0	0	0	0	0	0	0	0	0	0	0	0	0	0	0	0	2	0	0	0	0	0
BNAA01G11780D	0	1	0	0	0	1	0	1	2	0	0	0	0	1	0	0	0	3	62	0	0	0	1	0	2	1	0	0	0	1	0	0	0	0	1	1	0	0	0	0	0	0	0	5	0	1	2	0	0
BNAA01G11790D	0	0	0	0	0	0	0	0	2	0	0	0	0	1	0	0	0	2	89	0	0	0	2	0	3	0	0	0	0	0	0	0	0	0	0	0	0	0	1	0	0	0	0	1	0	0	1	0	0
BNAA01G11800D	0	0	0	0	0	1	0	0	3	0	0	0	0	0	0	0	0	1	96	0	0	0	6	0	2	0	1	0	0	0	0	0	0	0	0	0	0	0	0	0	0	0	0	0	0	0	2	0	0
BNAA01G11810D	0	0	0	0	0	0	1	0	2	0	0	0	1	0	0	0	0	1	86	0	0	0	3	0	1	0	0	0	0	0	0	0	0	0	0	0	0	0	0	0	0	1	0	1	0	0	3	0	0
BNAA01G11820D	0	0	0	0	0	0	1	0	3	0	0	0	2	0	0	2	0	2	79	0	0	0	3	0	1	0	0	0	0	0	0	0	0	0	1	0	0	0	0	0	0	2	0	0	0	0	2	0	0
BNAA01G11830D	0	0	0	0	0	0	0	1	1	0	0	0	4	0	1	0	0	1	62	0	0	0	2	0	2	0	5	0	0	0	0	0	0	0	0	0	0	0	0	0	2	0	0	1	1	5	2	0	0
BNAA01G11840D	1	0	0	0	0	0	0	0	1	1	0	0	1	0	0	0	0	1	118	0	0	1	2	0	2	0	0	0	0	0	0	0	0	0	0	1	0	0	0	0	0	0	0	2	0	2	1	0	1
BNAA01G11850D	1	0	1	0	0	0	2	0	0	0	0	0	0	1	0	1	0	1	75	0	0	0	1	0	1	1	0	0	0	1	1	0	0	1	0	0	0	0	0	0	0	0	0	1	0	0	2	0	0
BNAA01G11860D	1	0	0	0	0	0	0	1	1	0	0	0	0	0	0	1	0	5	89	0	0	0	0	0	2	0	1	0	0	0	0	0	0	0	0	0	0	0	0	0	0	0	0	0	0	0	0	0	0
BNAA01G11870D	0	0	1	0	0	2	0	0	1	0	0	0	1	0	0	1	0	3	102	0	0	1	2	0	5	0	0	0	0	0	0	0	0	0	0	0	0	0	0	0	0	0	0	0	0	0	0	1	0
BNAA01G11880D	3	0	1	0	0	0	0	0	1	0	0	0	1	0	0	0	0	3	88	0	0	1	1	0	2	0	0	1	0	0	1	0	0	0	0	0	0	0	0	0	0	0	0	2	0	0	1	0	0
BNAA01G11890D	0	0	0	0	0	0	0	0	1	0	0	0	1	0	1	0	0	2	107	0	0	0	2	0	1	0	0	0	0	0	0	0	0	0	0	0	0	0	0	0	1	0	0	1	1	1	0	1	0
BNAA01G11900D	1	0	1	0	0	0	0	0	2	0	0	0	0	0	0	0	0	6	97	1	0	0	0	0	0	0	0	0	0	0	0	0	0	0	0	0	0	0	0	0	0	0	0	0	0	1	1	0	0
BNAA01G11910D	1	0	0	0	0	0	4	0	1	1	0	0	1	0	0	0	0	3	102	0	0	0	0	1	0	0	1	0	0	0	0	1	0	0	0	0	0	0	0	0	0	0	0	0	0	0	0	0	0
BNAA01G11920D	0	0	0	0	0	0	2	0	6	0	0	0	1	0	0	0	0	3	107	0	0	0	3	0	1	0	0	0	0	0	0	0	0	0	0	0	0	0	0	0	1	0	0	0	0	0	4	0	0
BNAA01G11930D	0	0	0	0	0	0	2	1	2	0	0	0	1	0	0	1	1	2	88	0	0	0	4	0	2	0	3	0	0	0	0	0	0	0	1	0	0	0	0	0	1	0	0	1	0	0	0	0	0
BNAA01G11940D	0	0	0	0	0	0	0	0	0	0	1	0	1	0	0	0	0	3	114	0	0	0	4	0	0	0	0	0	0	0	0	0	0	0	0	0	0	0	0	0	0	0	0	0	0	2	1	1	0
BNAA01G11950D	0	1	1	0	0	0	2	0	1	0	0	0	0	0	0	0	0	4	100	0	0	0	3	0	12	0	0	0	0	0	0	0	0	0	0	0	0	0	0	0	0	0	0	1	0	0	1	0	0
BNAA01G11960D	0	0	1	0	1	0	1	1	3	0	0	1	1	0	1	0	0	2	103	0	0	0	2	0	7	0	0	0	1	0	0	0	0	0	1	0	0	0	0	0	1	0	0	1	1	2	0	1	0
BNAA01G11980D	0	0	1	0	0	1	1	0	2	1	0	0	0	0	0	2	0	0	80	0	0	0	1	0	3	0	0	0	0	0	0	1	0	0	4	0	0	0	0	0	0	1	0	3	0	0	0	0	0
BNAA01G11970D	0	0	1	0	0	0	1	1	1	0	0	0	0	0	0	0	0	4	76	0	0	1	1	0	1	0	0	0	0	0	0	0	0	0	0	2	0	0	0	0	1	0	0	4	0	3	3	0	0
BNAA01G11990D	0	0	0	0	0	0	3	0	1	0	0	0	1	0	0	0	1	4	83	0	0	0	0	0	1	0	2	0	0	0	0	0	0	0	0	0	0	0	0	0	0	0	0	0	0	1	1	0	0
BNAA01G12000D	0	0	0	0	0	1	0	0	0	0	0	0	2	0	0	0	0	5	72	0	0	0	4	0	2	0	1	0	0	0	0	0	0	0	0	0	0	0	0	0	0	0	0	0	1	2	2	0	0
BNAA01G12010D	1	2	1	0	0	1	2	0	4	0	0	0	0	0	0	0	0	3	119	0	0	1	1	0	2	0	0	0	0	0	0	0	0	0	0	0	0	0	0	0	0	0	0	0	0	1	1	0	0
BNAA01G12020D	1	0	0	0	0	0	0	0	1	0	0	0	1	0	0	0	0	3	73	0	1	2	0	0	1	1	1	0	0	0	0	0	0	0	0	0	0	0	0	0	1	1	0	3	0	3	2	0	0
BNAA01G12030D	0	0	0	0	0	1	0	0	0	0	0	0	5	0	0	1	0	1	86	0	0	0	2	0	1	0	0	0	0	0	0	0	0	0	0	0	0	0	0	0	0	0	0	1	0	0	0	0	0
BNAA01G12050D	0	0	1	0	0	1	3	0	1	0	0	0	0	0	0	0	0	0	87	0	0	0	1	0	2	1	0	0	0	0	0	0	0	0	0	0	0	0	0	0	0	0	0	2	0	0	3	0	0
BNAA01G12040D	1	0	0	0	0	0	1	0	1	0	1	1	0	0	0	0	0	1	100	0	0	0	4	0	1	0	0	0	0	0	0	0	0	0	0	0	0	0	0	0	0	0	0	1	0	0	1	0	0
BNAA01G12060D	0	1	0	0	1	1	1	0	2	1	1	0	3	0	0	1	0	6	87	0	0	0	1	0	2	0	0	0	0	0	0	0	0	0	0	1	0	0	0	0	2	1	0	0	0	0	0	1	0
BNAA01G12070D	0	0	0	0	0	0	2	0	3	0	0	0	1	0	0	0	0	2	95	0	0	0	4	0	1	0	1	0	0	0	0	0	0	0	0	0	0	0	0	0	0	0	0	0	0	1	0	1	0
BNAA01G12080D	0	0	0	0	0	2	1	0	2	0	1	0	0	0	0	1	0	1	89	0	1	0	4	0	2	0	1	0	0	0	0	0	0	0	1	1	0	0	0	0	3	0	0	4	0	0	0	0	0
BNAA01G12090D	1	0	1	0	0	0	2	0	3	0	0	0	2	0	0	3	0	1	92	0	0	0	2	1	1	0	0	0	0	0	0	0	0	0	0	0	0	0	0	0	0	0	0	3	0	0	1	0	0
BNAA01G12100D	0	1	0	0	0	0	0	0	0	0	1	0	1	0	0	0	0	1	98	0	0	0	2	0	2	0	1	0	0	0	0	0	0	0	0	1	0	0	0	0	0	1	0	2	0	0	2	1	0
BNAA01G12110D	0	0	0	0	0	0	0	1	1	1	1	0	2	0	0	0	0	1	56	1	0	0	0	0	1	1	0	0	0	1	0	0	0	0	0	0	0	0	0	0	0	0	0	0	1	2	0	0	0
BNAA01G12120D	0	0	1	0	0	1	0	0	1	0	1	0	2	0	0	1	0	3	119	0	0	1	2	0	1	0	0	0	0	0	0	0	1	0	0	0	1	0	0	0	0	0	0	0	1	0	3	0	0
BNAA01G12130D	1	0	1	0	1	0	1	0	2	1	0	0	0	0	0	0	0	2	94	1	0	1	2	0	1	0	0	0	0	0	0	0	0	0	0	0	0	0	0	0	1	1	0	0	0	0	2	0	0
BNAA01G12140D	0	0	0	0	0	0	0	0	2	0	0	0	0	0	0	0	0	0	122	0	0	0	0	0	2	0	0	0	0	0	0	0	0	0	0	0	0	1	0	0	0	0	0	0	0	0	1	0	0
BNAA01G12150D	0	0	0	0	0	0	2	0	2	0	0	0	0	0	0	0	0	1	103	0	0	1	0	0	0	0	0	0	0	0	0	0	0	0	1	0	0	0	0	0	0	1	0	1	0	1	2	0	0
BNAA01G12170D	0	0	0	0	0	0	1	0	2	0	0	0	2	0	0	1	0	0	72	0	0	0	3	0	2	0	0	0	0	0	0	0	0	0	1	1	0	0	0	0	0	0	0	1	1	0	3	1	0
BNAA01G12160D	0	0	1	0	2	0	0	0	0	0	0	0	2	1	0	2	0	1	68	0	0	0	0	0	3	0	0	0	0	0	0	0	1	0	0	1	2	0	0	0	0	0	0	1	0	1	0	0	0
BNAA01G12180D	0	0	0	0	0	0	2	0	0	1	0	0	0	0	0	0	0	2	78	0	0	0	2	0	0	0	0	0	0	0	0	0	0	0	0	0	0	0	0	0	0	0	0	3	0	1	2	0	0
BNAA01G12200D	1	0	0	0	0	0	0	1	1	0	0	0	4	0	0	1	1	5	61	0	0	0	2	0	4	0	1	0	0	0	0	0	0	0	0	0	0	0	0	0	0	0	0	0	0	2	3	0	0
BNAA01G12190D	0	0	0	0	0	0	1	0	1	1	0	0	1	1	0	0	0	4	58	0	0	0	1	0	6	0	1	0	0	0	0	0	0	0	1	1	0	0	0	0	0	0	0	2	0	1	3	1	0
BNAA01G12210D	0	1	0	0	0	0	0	1	1	0	0	0	0	0	0	1	0	2	64	0	0	0	3	0	0	0	0	0	0	0	0	0	0	0	0	0	0	0	0	0	0	0	0	0	1	0	3	0	0
BNAA01G12220D	0	0	0	0	0	0	1	0	1	0	0	0	0	0	0	0	0	2	115	0	0	1	5	0	1	0	0	0	0	0	0	0	0	0	0	0	0	0	0	0	0	0	0	0	0	1	2	0	0
BNAA01G12230D	0	0	1	0	1	0	0	1	2	0	0	0	1	0	0	1	0	6	80	0	0	0	4	0	0	1	0	0	0	0	0	0	0	0	0	0	0	0	0	0	0	0	0	2	1	1	1	0	0
BNAA01G12240D	0	0	0	0	0	1	1	0	1	1	0	0	0	0	0	0	0	2	95	0	0	1	2	0	0	0	0	0	0	0	0	0	0	0	0	0	0	0	0	0	0	1	0	3	1	0	0	1	0
BNAA01G12250D	2	0	0	0	1	0	1	1	0	0	0	0	1	0	0	0	0	3	90	0	2	1	1	0	1	0	0	0	0	0	0	0	0	0	0	0	0	0	0	0	2	0	0	2	0	2	0	0	0
BNAA01G12260D	0	0	2	0	0	0	4	0	1	0	0	0	0	0	0	0	0	2	106	0	0	0	2	0	1	0	0	0	0	0	0	0	0	0	0	0	0	0	0	0	1	0	0	0	0	0	1	0	0
BNAA01G12270D	0	0	0	0	0	0	1	0	2	0	0	0	0	1	0	0	0	3	77	0	0	0	2	0	1	0	0	0	0	0	0	0	0	0	0	0	0	0	0	0	0	0	0	0	0	2	0	0	0
BNAA01G12280D	0	0	0	0	1	0	0	0	0	0	0	0	2	0	0	1	0	3	37	0	0	0	10	0	7	0	0	0	0	0	0	0	0	0	0	0	0	0	0	0	0	0	0	1	0	1	1	0	0
BNAA01G12290D	0	0	0	0	0	1	2	0	2	0	0	0	1	0	1	0	0	2	122	0	0	0	1	0	0	0	0	0	0	0	0	0	0	0	0	0	0	0	0	0	0	0	0	0	0	0	1	0	0
BNAA01G12300D	0	0	0	0	0	0	2	0	5	1	0	0	0	1	0	1	0	0	65	0	0	0	2	0	1	0	1	0	0	0	0	0	1	0	0	0	0	0	0	0	1	0	0	1	2	0	4	0	1
BNAA01G12310D	1	0	0	0	0	0	2	0	4	0	0	0	1	0	0	0	0	2	82	1	0	1	7	0	1	0	0	0	0	0	0	0	0	0	0	1	0	0	0	0	1	0	0	0	1	1	0	0	0
BNAA01G12320D	0	0	0	0	1	0	3	0	2	0	0	0	0	0	0	0	0	3	89	0	0	0	1	0	1	0	0	0	0	0	0	0	0	0	0	0	0	0	0	0	0	0	0	0	1	1	1	0	0
BNAA01G12330D	0	0	1	0	0	0	1	1	0	0	0	0	0	0	1	0	0	2	87	0	0	0	1	0	1	0	1	0	0	0	0	0	0	0	0	0	0	0	0	0	0	0	0	1	0	0	1	0	0
BNAA01G12340D	1	0	0	0	0	1	1	1	1	0	0	0	1	0	0	0	0	0	114	0	0	0	1	0	1	0	0	0	0	0	0	0	0	0	0	0	0	0	0	0	0	0	0	2	0	0	0	0	0
BNAA01G12350D	0	0	0	0	0	0	0	0	4	0	0	0	1	0	0	1	0	4	105	0	0	0	4	0	0	0	0	0	0	0	0	0	0	0	0	1	0	0	0	0	0	0	0	1	0	0	0	0	0
BNAA01G12360D	0	0	1	0	0	0	3	1	1	0	0	0	0	0	0	0	0	4	129	0	0	0	0	1	0	0	0	0	0	0	0	0	0	0	0	0	0	0	0	0	0	0	0	0	0	0	0	3	0
BNAA01G12370D	0	0	0	0	0	0	0	0	1	0	0	0	0	0	0	1	0	1	140	0	0	0	1	0	1	0	0	0	0	0	0	0	0	0	0	0	0	0	0	0	0	0	0	2	0	1	2	1	0
BNAA01G12380D	0	1	0	0	0	2	2	0	1	0	0	0	2	0	2	0	0	4	50	0	0	0	3	0	7	0	0	0	0	0	2	1	0	0	0	0	0	0	0	0	1	0	0	0	2	3	1	0	0
BNAA01G12390D	0	0	1	0	0	0	0	0	0	0	0	0	3	0	0	0	0	0	67	1	0	0	2	0	12	0	0	0	0	0	0	0	0	0	0	0	0	0	0	0	0	0	0	2	0	0	1	0	0
BNAA01G12400D	0	1	0	0	0	0	2	0	2	1	0	0	0	0	0	0	0	3	90	0	0	0	1	0	0	0	0	0	0	0	0	1	0	0	0	1	0	0	0	0	0	0	0	0	1	1	2	0	0
BNAA01G12410D	1	0	0	0	0	0	0	0	3	1	0	0	0	1	0	0	0	4	112	0	0	0	6	0	2	0	0	0	0	0	0	0	0	0	0	0	0	0	0	0	0	0	0	1	0	0	1	0	0
BNAA01G12420D	1	0	0	0	0	0	0	0	3	0	0	0	0	1	0	0	0	2	95	0	0	0	4	0	4	0	0	0	0	0	0	0	0	0	0	0	0	0	0	0	0	0	0	1	1	0	1	0	0
BNAA01G12430D	0	0	0	0	0	0	3	0	2	0	0	0	1	1	0	0	0	2	65	0	0	0	2	0	2	0	0	0	0	0	0	0	0	0	0	0	0	0	0	0	0	0	0	0	0	0	0	0	0
BNAA01G12440D	1	0	0	0	0	1	0	0	0	0	0	0	1	0	0	0	0	2	80	0	0	0	5	0	2	0	0	0	0	0	0	0	0	0	0	1	0	0	0	0	0	0	0	2	0	0	0	0	0
BNAA01G12450D	0	0	0	0	0	1	0	0	2	0	0	0	1	0	0	0	0	3	92	0	0	0	3	0	1	1	0	0	0	1	0	1	0	0	0	0	0	0	0	0	1	0	0	0	1	0	1	0	0
BNAA01G12460D	0	1	0	0	1	0	0	1	2	0	0	0	1	0	0	0	0	3	108	1	0	0	1	0	0	0	0	0	0	0	0	0	0	0	0	0	0	1	0	0	1	0	0	1	0	0	1	0	0
BNAA01G12470D	1	0	0	0	0	0	0	0	0	0	0	0	0	0	0	0	1	2	70	0	0	0	3	0	3	0	0	0	0	0	0	0	0	0	0	0	0	0	0	0	0	0	0	0	0	1	0	0	0
BNAA01G12480D	0	1	0	0	0	0	1	0	3	2	1	0	0	0	0	0	0	2	107	0	0	0	4	0	1	0	0	0	0	0	0	1	0	0	0	0	0	0	0	0	0	0	0	1	0	1	4	0	0
BNAA01G12490D	1	1	0	0	0	0	0	1	0	0	0	0	1	0	0	0	0	2	80	0	0	0	1	0	2	0	0	0	0	0	0	0	0	0	0	0	0	0	0	0	0	0	0	1	0	0	2	0	0
BNAA01G12500D	0	0	0	0	0	0	3	0	2	1	0	0	2	1	0	2	0	2	94	0	0	0	4	0	0	0	1	1	0	0	0	1	0	0	0	0	0	0	0	0	0	0	0	1	0	1	3	0	0
BNAA01G12510D	0	0	1	0	0	0	2	0	1	1	0	0	0	0	0	0	0	0	109	0	0	1	2	0	0	0	0	0	0	0	0	0	0	0	0	0	0	0	0	0	0	0	0	1	0	1	1	0	0
BNAA01G12520D	0	2	0	0	0	1	2	0	5	1	0	0	2	0	0	1	0	2	107	0	0	1	3	0	1	0	0	0	0	0	0	0	0	0	0	0	0	0	1	0	1	1	0	0	0	1	0	0	0
BNAA01G12530D	0	0	0	0	0	0	1	0	1	1	0	0	0	0	0	1	0	3	85	0	0	1	4	0	1	0	0	0	0	0	0	0	0	0	0	0	0	0	0	0	0	0	0	0	0	0	2	0	0
BNAA01G12540D	0	1	1	0	0	2	1	0	4	0	0	0	0	0	0	0	0	1	92	0	0	1	3	0	2	0	0	0	0	0	0	0	0	0	0	0	0	0	0	0	0	0	0	1	1	2	0	0	0
BNAA01G12550D	2	0	0	0	0	1	0	0	3	0	0	0	1	0	0	0	0	9	86	1	0	0	4	0	1	0	0	0	0	0	0	0	0	0	1	0	0	0	0	0	0	0	0	0	0	0	5	0	0
BNAA01G12560D	1	0	0	0	0	0	3	0	1	1	0	0	0	0	0	1	0	3	87	0	0	0	2	0	0	0	1	1	0	0	0	1	0	0	0	0	0	0	0	0	2	0	0	2	1	1	1	0	0
BNAA01G12570D	0	0	0	0	0	1	0	0	3	0	0	0	0	0	0	1	0	0	59	0	1	0	2	0	1	0	0	0	0	0	0	0	0	0	0	0	0	0	0	0	2	0	0	1	0	0	1	0	0
BNAA01G12580D	2	0	0	0	0	0	1	0	4	0	0	0	2	1	0	1	0	3	72	0	0	0	6	0	2	0	0	0	0	0	0	0	0	0	0	0	0	0	0	0	1	0	0	1	0	0	1	0	0
BNAA01G12590D	0	0	0	0	0	0	1	0	4	0	0	0	0	0	0	0	0	3	89	0	0	0	2	0	4	0	0	0	0	0	0	0	0	0	0	0	0	0	0	0	1	0	0	2	0	2	0	0	0
BNAA01G12600D	0	0	0	0	0	1	0	0	0	0	0	1	1	0	0	0	0	3	78	0	0	0	6	0	3	0	0	0	0	0	0	1	0	0	0	0	0	0	0	0	1	0	0	1	0	0	0	0	0
BNAA01G12620D	0	0	0	0	0	0	0	1	3	0	0	0	0	1	0	1	0	4	67	0	0	0	2	0	6	0	1	0	0	0	0	0	0	0	0	0	0	0	0	0	0	0	0	2	1	1	0	0	0
BNAA01G12610D	0	0	0	0	1	0	0	0	0	0	0	0	1	0	0	1	0	5	73	0	0	0	0	0	1	0	1	0	0	0	0	0	0	0	0	0	0	0	0	0	0	0	0	2	0	0	1	0	0
BNAA01G12630D	1	2	1	0	0	0	2	0	3	0	0	0	2	1	0	0	0	4	88	0	0	0	1	0	0	0	0	0	0	0	0	0	0	0	0	0	0	0	0	0	0	0	0	0	0	0	2	0	0
BNAA01G12640D	0	0	1	0	1	0	0	0	2	1	0	0	2	0	0	0	0	2	108	0	0	1	5	0	6	0	0	0	0	0	0	0	0	0	0	0	0	0	0	0	0	0	0	1	2	0	0	0	0
BNAA01G12650D	0	1	0	0	0	0	0	0	1	0	0	0	0	0	0	0	0	2	136	0	1	0	1	0	1	1	0	0	0	0	0	0	0	0	0	0	0	0	0	0	1	0	0	0	0	0	0	2	0
BNAA01G12660D	1	0	0	0	0	0	2	0	0	1	0	0	0	0	0	2	0	1	86	0	0	0	3	0	3	0	0	0	0	0	0	1	0	0	0	0	0	0	0	0	0	0	0	0	0	0	0	0	0
BNAA01G12670D	0	0	0	0	0	0	1	1	2	1	0	0	1	0	0	4	0	4	67	0	0	1	2	0	2	0	1	0	0	0	0	1	0	0	0	0	0	0	0	0	0	0	0	0	0	0	1	0	0
BNAA01G12680D	0	0	0	0	0	0	2	0	3	0	0	0	2	0	0	1	0	2	70	0	0	0	4	0	3	0	0	0	0	0	0	0	0	0	0	0	0	0	0	0	0	0	0	1	0	1	0	0	0
BNAA01G12690D	0	0	0	0	0	1	2	0	0	0	0	0	0	0	0	1	0	3	111	0	0	0	6	0	0	0	1	0	0	0	0	0	0	1	0	0	0	0	0	0	0	0	0	1	0	0	4	0	0
BNAA01G12700D	1	1	0	0	0	1	1	0	5	0	0	0	0	0	0	2	0	1	94	0	0	1	1	0	1	0	0	0	0	0	0	0	0	0	0	0	0	0	0	0	0	1	0	1	0	0	0	0	0
BNAA01G12710D	0	0	0	0	0	0	1	0	3	0	0	0	0	0	0	0	0	1	108	2	0	0	2	0	1	0	0	0	0	0	0	0	0	0	0	0	0	0	0	0	0	0	0	1	0	0	3	0	0
BNAA01G12720D	0	0	1	0	0	0	2	1	0	0	0	0	0	0	0	3	0	2	107	0	0	0	3	0	0	0	0	0	0	0	0	0	0	0	0	0	0	0	0	0	0	0	0	1	0	0	0	0	0
BNAA01G12730D	0	0	2	0	0	0	0	0	1	0	0	0	0	0	0	0	0	3	109	0	0	0	2	0	0	0	0	0	0	0	0	0	0	0	0	0	0	0	0	0	1	0	0	1	0	0	0	0	0
BNAA01G12740D	0	1	1	0	0	1	1	0	1	1	0	0	0	0	0	1	0	5	115	1	0	0	1	0	0	0	0	0	0	0	0	0	0	0	0	0	0	0	0	0	0	0	0	1	0	0	0	0	0
BNAA01G12750D	0	0	0	0	0	2	1	0	3	0	0	0	0	0	0	0	0	2	137	0	0	0	3	0	0	0	0	0	0	0	0	0	0	0	0	0	0	0	0	0	1	0	0	0	1	1	1	0	0
BNAA01G12760D	1	0	0	0	0	0	0	0	2	0	0	0	1	0	0	0	0	3	132	0	0	0	4	0	0	0	0	0	0	0	0	0	0	0	0	0	0	0	0	0	0	1	0	1	0	0	0	0	0
BNAA01G12770D	1	0	2	0	0	0	0	0	2	0	0	0	0	0	0	0	0	3	121	0	0	0	5	0	1	0	0	0	0	0	0	0	0	0	1	0	0	0	0	0	0	0	0	1	1	0	1	1	0
BNAA01G12780D	0	0	0	0	0	0	1	0	1	0	0	0	0	0	0	0	0	2	126	0	0	0	4	0	3	0	0	0	0	0	0	0	0	0	0	1	0	0	0	0	1	0	0	0	0	0	0	1	0
BNAA01G12790D	0	0	0	0	0	0	0	0	0	0	0	0	1	0	0	2	0	3	97	0	0	0	1	0	1	0	1	0	0	0	0	0	0	0	0	0	0	0	0	0	1	0	0	3	0	0	2	0	0
BNAA01G12800D	0	0	0	0	0	0	1	0	1	0	0	0	0	0	0	0	0	2	93	0	0	0	1	0	2	0	0	0	0	0	0	0	0	0	0	1	0	0	0	0	0	0	1	1	0	2	0	0	0
BNAA01G12810D	0	1	2	0	0	0	1	0	1	0	0	0	0	0	0	0	0	3	94	0	0	0	1	0	13	0	0	0	0	0	0	0	0	0	0	0	0	0	0	0	0	0	0	1	0	0	2	0	0
BNAA01G12820D	1	0	0	0	0	0	2	0	1	0	0	0	0	0	0	0	0	1	82	0	0	0	1	0	1	0	0	0	0	0	0	0	0	0	0	0	0	0	0	0	0	0	0	2	1	0	1	0	0
BNAA01G12830D	0	0	0	0	0	2	0	0	0	0	0	0	0	0	0	0	0	4	82	0	0	1	2	0	0	0	0	0	0	0	0	0	0	0	0	1	0	0	0	0	0	3	0	1	0	0	1	0	0
BNAA01G12840D	0	0	0	0	0	0	1	0	3	0	0	0	0	1	0	0	0	5	91	0	0	0	4	0	2	0	0	0	0	0	0	0	0	0	0	0	0	0	0	0	0	0	0	1	0	0	0	0	0
BNAA01G12850D	0	0	3	0	0	0	3	0	2	0	0	1	0	0	0	0	0	2	114	0	0	0	5	0	1	0	0	0	0	0	0	0	0	0	0	0	0	0	0	0	0	0	0	0	0	1	0	0	0
BNAA01G12860D	1	1	0	0	0	0	2	0	1	0	0	0	1	0	0	0	0	4	113	1	0	0	2	0	1	0	0	0	0	0	0	0	1	0	0	0	0	0	0	0	1	0	0	0	0	0	0	1	0
BNAA01G12870D	1	1	0	0	0	0	1	0	1	0	0	0	1	0	0	0	0	2	94	0	0	0	5	0	3	0	0	0	0	0	0	0	0	0	0	0	0	0	0	0	0	1	0	3	0	0	1	0	0
BNAA01G12880D	0	1	0	0	0	0	1	0	0	0	0	0	2	0	0	1	0	3	107	0	0	1	4	0	1	0	0	0	0	0	0	0	0	0	0	0	0	0	0	0	1	0	0	1	0	1	0	0	0
BNAA01G12890D	0	0	0	0	0	0	1	0	2	0	0	0	0	0	0	2	1	3	124	0	1	0	1	0	1	0	0	0	0	0	0	0	0	0	0	0	0	0	0	0	1	0	0	1	0	0	0	0	0
BNAA01G12900D	0	2	1	0	0	0	6	0	1	0	0	0	0	0	0	0	0	2	121	0	0	1	4	1	2	0	0	0	0	0	0	0	0	0	2	1	0	0	0	0	0	0	0	1	0	0	0	0	0
BNAA01G12910D	0	0	1	0	0	0	1	0	2	0	0	0	0	0	0	0	0	3	80	0	0	0	6	0	2	0	0	0	0	0	0	0	0	0	0	0	0	0	0	0	0	1	0	0	0	0	0	0	0
BNAA01G12920D	0	1	0	0	0	0	0	0	1	0	0	0	0	0	0	0	0	2	91	0	0	1	2	0	0	0	0	0	0	0	0	0	0	0	0	0	0	0	0	0	0	0	0	1	0	1	0	0	0
BNAA01G12930D	0	0	0	0	0	0	0	1	0	0	0	1	0	1	0	0	0	3	91	0	1	0	4	0	1	0	0	0	0	0	0	0	0	0	0	0	0	0	0	0	1	1	0	1	0	0	2	0	0
BNAA01G12940D	0	0	0	0	0	0	0	1	1	0	0	0	4	2	0	2	1	5	51	0	0	0	4	0	3	0	2	0	0	0	0	0	1	0	0	0	0	1	0	0	0	0	0	2	1	2	1	0	0
BNAA01G12950D	1	0	0	0	1	0	1	0	0	0	0	0	0	1	0	0	0	0	103	0	0	0	3	0	0	0	0	0	0	0	0	0	0	0	0	0	0	0	0	0	0	0	0	1	0	0	0	2	0
BNAA01G12960D	1	0	2	0	0	1	0	0	0	0	0	0	0	0	0	0	0	2	130	0	0	0	3	0	0	0	0	0	0	0	0	1	0	0	0	0	0	0	0	0	2	0	0	0	0	1	0	0	0
BNAA01G12970D	0	0	0	0	0	0	2	1	2	1	0	0	0	0	0	0	0	2	87	0	0	0	4	1	0	0	0	0	0	0	0	0	0	0	0	0	0	0	0	0	0	0	0	1	1	0	2	0	0
BNAA01G12980D	1	0	0	0	0	0	1	2	0	0	0	0	3	0	1	1	1	4	83	0	0	0	0	0	2	0	0	0	0	0	0	1	0	0	0	0	0	0	0	0	0	0	0	0	1	0	1	0	0
BNAA01G12990D	1	0	0	0	0	1	1	0	0	0	1	0	1	0	0	0	0	0	95	0	0	0	1	0	1	0	0	0	0	0	0	0	0	0	0	0	0	0	0	0	0	0	0	1	0	0	0	0	0
BNAA01G13000D	2	0	0	0	0	0	1	0	0	0	0	0	4	0	0	0	0	0	73	0	0	0	5	0	3	0	0	0	0	0	0	0	0	0	0	0	0	0	0	0	0	0	0	1	1	2	1	0	0
BNAA01G13010D	0	0	0	0	0	1	1	0	2	0	0	0	2	0	0	1	0	4	82	0	0	0	3	0	0	0	0	0	0	0	0	0	0	0	0	0	0	0	0	0	0	0	0	0	0	0	0	0	0
BNAA01G13020D	0	0	0	0	0	1	0	0	2	0	0	0	0	0	0	0	0	1	124	0	0	0	2	0	0	0	0	0	0	0	0	0	0	0	0	0	0	0	0	0	0	0	0	1	1	2	0	0	0
BNAA01G13030D	0	0	0	0	0	0	2	0	4	2	0	0	0	0	0	0	0	3	83	0	0	0	4	0	0	0	0	0	0	0	0	0	0	0	0	1	0	0	0	0	0	1	0	0	0	0	0	0	0
BNAA01G13040D	1	0	0	0	0	0	1	0	2	0	0	0	1	0	0	1	0	4	86	0	0	0	1	0	6	0	1	0	0	0	0	0	0	0	0	0	0	0	0	0	1	0	0	0	0	0	0	0	0
BNAA01G13050D	0	0	0	0	1	0	2	0	2	1	0	0	1	0	0	2	0	1	74	1	0	0	2	0	0	0	1	0	0	0	0	0	0	0	0	0	0	0	0	0	1	0	0	0	0	0	3	0	0
BNAA01G13060D	0	0	0	0	0	0	2	0	4	0	0	0	0	0	0	0	0	3	83	1	0	0	3	0	1	0	1	0	0	0	0	1	0	0	0	0	0	0	0	0	0	0	0	1	0	0	2	0	0
BNAA01G13070D	2	0	0	0	0	0	1	0	1	0	0	0	1	0	0	1	0	0	146	0	0	0	1	0	2	0	1	0	0	0	0	0	0	0	0	0	0	0	0	0	0	0	0	0	0	0	1	0	0
BNAA01G13080D	1	0	0	0	0	1	0	1	2	1	0	0	2	0	0	5	0	0	69	0	0	0	2	0	3	0	1	0	0	0	0	0	0	0	0	0	0	0	0	0	0	0	0	3	1	0	1	0	0
BNAA01G13090D	0	0	0	0	0	0	1	0	2	0	0	0	3	0	0	0	0	0	100	0	0	0	5	0	1	0	1	0	0	0	0	0	0	0	0	1	0	0	0	0	0	0	0	2	0	0	2	0	0
BNAA01G13100D	0	0	0	0	1	0	3	0	1	0	0	0	1	0	0	1	0	1	116	0	0	0	2	0	2	0	1	0	0	0	0	0	0	0	0	0	0	0	0	0	0	0	0	1	0	0	0	0	0
BNAA01G13110D	0	1	0	0	1	0	1	0	1	1	0	0	0	2	0	0	0	1	108	1	0	1	0	0	0	0	0	0	0	0	0	0	0	0	0	0	0	0	0	0	0	0	0	2	0	0	0	0	0
BNAA01G13120D	0	0	1	0	0	0	3	0	1	0	0	0	0	1	0	0	0	0	120	0	0	1	0	0	3	0	2	0	0	0	0	0	0	0	0	0	0	0	0	0	1	1	0	0	0	0	0	1	0
BNAA01G13130D	0	0	2	0	1	0	1	0	6	0	0	0	0	0	0	0	0	1	166	0	0	1	4	0	0	0	1	0	0	0	0	0	0	0	0	0	0	0	0	0	0	0	0	2	0	0	0	0	0
BNAA01G13140D	0	0	0	0	0	1	4	0	1	1	0	0	0	0	0	2	0	3	81	0	0	0	3	0	0	0	0	0	0	0	0	1	0	0	0	0	0	0	0	0	0	1	0	2	0	0	1	0	0
BNAA01G13150D	0	0	1	0	0	2	3	0	2	1	0	0	0	0	0	2	0	5	103	0	0	0	2	0	0	0	0	0	0	0	0	1	0	0	0	0	0	0	0	0	0	1	0	2	0	0	1	0	0
BNAA01G13160D	0	0	0	0	0	0	3	0	2	1	0	0	0	0	0	0	0	2	90	0	0	0	0	0	1	1	0	0	0	0	0	0	0	0	0	0	0	0	0	0	0	0	0	0	1	1	2	0	0
BNAA01G13170D	0	0	0	0	1	0	0	2	1	0	0	0	1	0	1	1	0	2	59	0	0	0	0	0	1	0	0	1	0	0	0	0	0	0	0	0	0	0	0	0	0	0	0	0	1	0	0	0	0
BNAA01G13180D	0	0	1	0	0	1	3	0	0	0	0	0	0	1	0	0	0	1	73	0	0	0	6	0	0	0	1	0	0	0	0	0	0	0	0	0	0	0	0	0	0	0	0	1	0	2	1	0	0
BNAA01G13190D	1	0	0	0	0	0	2	0	3	0	0	0	0	0	0	0	0	3	86	0	0	0	3	0	3	0	0	0	0	0	0	0	0	0	0	0	0	0	0	0	0	0	0	3	0	0	1	0	0
BNAA01G13200D	0	0	0	0	1	0	0	0	1	0	0	0	0	0	0	0	0	1	27	0	0	0	1	0	0	0	0	0	0	0	0	0	0	0	0	0	0	0	0	0	0	1	0	1	0	0	0	0	0
BNAA01G13210D	0	0	0	0	0	0	1	0	3	1	0	0	0	0	0	0	0	3	83	0	0	0	7	0	1	0	1	0	0	0	0	0	0	0	0	0	0	0	0	0	1	0	0	0	1	0	0	0	0
BNAA01G13220D	1	2	0	0	0	0	1	0	0	0	0	0	0	0	0	0	0	1	137	0	0	1	1	0	1	0	0	0	0	0	0	0	0	0	0	0	0	0	0	0	0	0	0	0	0	0	0	0	0
BNAA01G13230D	0	0	0	0	0	0	2	0	4	0	0	0	0	1	0	0	0	0	137	0	0	1	1	0	1	0	0	0	0	0	0	0	0	0	0	0	0	0	0	0	1	0	0	1	0	0	0	0	0
BNAA01G13240D	0	1	0	0	0	0	0	0	0	0	0	0	1	0	0	2	0	2	104	0	0	0	1	0	2	0	0	0	0	0	0	0	0	0	0	1	0	0	0	0	1	0	0	4	1	1	1	0	0
BNAA01G13250D	0	0	0	0	0	0	1	1	1	2	0	0	2	0	0	0	0	2	73	0	0	0	3	0	5	0	0	0	0	0	1	1	0	0	0	0	0	0	0	0	0	1	0	3	0	0	2	0	0
BNAA01G13260D	0	0	0	0	0	0	2	1	4	0	0	0	0	0	0	0	1	6	93	0	0	0	1	0	0	0	1	0	0	0	0	0	0	0	0	1	0	0	0	0	0	1	0	1	0	1	1	1	0
BNAA01G13270D	0	0	0	0	0	0	1	0	2	0	0	0	0	0	0	0	0	1	133	0	0	1	3	0	1	1	1	0	0	0	0	0	0	0	1	0	0	0	0	0	1	1	0	1	1	0	2	0	0
BNAA01G13280D	0	0	0	0	0	0	1	1	4	1	0	0	0	0	0	0	0	0	96	0	0	0	1	0	0	0	0	0	0	0	0	0	0	0	0	0	0	0	0	0	0	0	0	0	0	0	1	0	0
BNAA01G13290D	0	1	0	0	0	0	3	0	2	0	0	0	1	0	0	0	0	4	84	1	0	0	1	0	3	0	1	1	0	0	0	1	0	0	0	0	0	0	0	0	1	0	0	1	1	0	1	0	0
BNAA01G13300D	0	0	0	0	0	0	1	0	3	0	0	0	0	0	0	0	0	4	127	0	0	0	2	0	3	0	1	1	0	0	0	1	0	0	0	0	0	0	0	0	0	0	0	0	0	1	0	0	0
BNAA01G13310D	1	0	0	0	0	0	1	0	5	0	0	1	1	0	0	1	0	1	74	0	0	0	3	0	1	1	1	0	0	0	0	0	0	0	0	0	0	0	0	0	0	1	0	1	1	0	1	0	0
BNAA01G13320D	0	1	0	0	0	0	2	0	3	1	1	0	0	0	0	0	0	1	117	0	0	0	7	0	0	0	0	0	0	0	0	0	0	0	0	0	0	0	0	0	0	0	0	1	0	2	1	0	0
BNAA01G13330D	0	1	0	0	0	1	2	0	2	0	0	0	0	0	0	0	0	2	99	0	0	0	3	0	1	0	0	0	0	0	0	0	0	0	0	0	0	0	0	0	0	0	0	1	0	0	0	0	0
BNAA01G13340D	1	0	0	0	0	0	2	0	2	0	0	0	0	0	0	0	0	1	100	0	0	0	1	0	0	0	0	0	0	0	0	0	0	0	0	0	0	0	0	0	1	0	0	1	0	0	1	0	0
BNAA01G13350D	0	0	1	0	0	0	1	0	1	0	0	0	0	1	0	0	0	4	107	0	0	0	3	0	1	0	0	0	0	0	0	0	0	0	0	2	0	0	0	0	0	0	0	5	0	0	1	1	0
BNAA01G13360D	0	1	0	0	0	0	2	0	3	0	0	0	0	0	0	0	0	2	95	0	0	1	5	0	2	0	1	0	0	0	0	0	0	0	0	0	0	0	0	0	0	0	0	3	0	1	1	0	0
BNAA01G13370D	0	0	0	0	1	1	3	0	1	1	0	0	0	0	0	0	0	1	103	0	0	0	4	0	0	0	1	0	0	0	0	0	0	0	0	0	0	0	0	0	0	1	0	3	1	0	4	0	0
BNAA01G13380D	0	0	0	0	0	0	3	0	1	0	0	0	0	0	0	0	0	0	75	0	0	0	2	0	1	0	0	0	0	0	0	0	0	0	0	0	1	0	0	0	0	0	0	0	0	0	0	0	0
BNAA01G13390D	0	0	0	0	0	0	1	0	2	0	0	0	0	0	0	0	0	1	104	0	0	0	0	0	2	0	0	0	0	0	0	0	0	0	0	0	0	0	0	0	1	0	0	1	0	1	0	0	0
BNAA01G13400D	1	0	0	0	0	0	0	0	1	0	0	0	1	1	0	1	0	2	65	0	0	0	3	0	3	0	1	0	0	0	0	1	0	0	0	0	0	0	0	0	0	0	0	3	0	1	0	0	0
BNAA01G13410D	0	0	0	0	0	0	1	0	3	1	0	0	0	0	0	2	0	4	94	0	0	0	3	0	0	0	0	0	0	0	0	0	0	0	0	1	0	0	0	0	0	0	0	0	1	1	1	0	0
BNAA01G13420D	0	0	1	0	0	0	1	0	3	0	0	0	0	1	0	0	0	3	72	0	0	2	2	0	2	0	0	0	0	0	0	0	0	0	0	0	0	0	0	0	0	0	0	0	0	0	2	0	0
BNAA01G13430D	0	1	0	0	0	0	0	0	1	0	1	0	4	0	0	1	0	3	82	0	0	0	3	0	2	0	1	0	0	0	0	0	1	0	0	0	0	0	0	0	0	0	0	0	0	0	1	0	0
BNAA01G13440D	0	0	0	0	0	0	2	0	2	0	1	1	1	0	0	0	0	3	101	0	0	2	5	0	1	0	1	0	0	0	0	0	0	0	0	1	0	0	0	0	0	0	0	0	0	3	1	0	0
BNAA01G13450D	0	0	0	0	0	0	0	0	5	0	0	0	0	0	0	0	0	5	124	0	0	1	5	0	2	0	0	0	0	0	0	0	0	0	0	0	0	0	0	0	0	0	0	2	0	0	0	1	0
BNAA01G13460D	0	0	0	0	0	0	2	0	1	2	0	0	2	0	0	2	0	3	72	0	0	0	4	0	3	0	0	0	0	0	0	0	1	0	0	0	0	0	0	0	1	0	0	0	0	0	5	1	0
BNAA01G13480D	0	0	1	0	0	1	1	0	1	0	0	0	0	0	0	1	0	2	87	2	0	0	2	0	2	0	0	0	0	0	0	0	0	0	0	0	0	0	0	0	0	0	0	0	0	2	0	0	0
BNAA01G13470D	0	0	0	0	0	0	2	0	3	0	0	0	1	0	0	2	0	0	91	0	0	0	1	0	0	0	0	0	0	0	0	0	0	0	0	0	0	0	0	0	0	0	0	1	0	0	0	0	0
BNAA01G13490D	0	0	0	0	0	0	0	0	4	0	0	0	0	0	0	3	0	3	101	0	0	0	1	0	0	0	0	0	0	0	0	0	0	0	0	0	0	0	0	0	0	0	0	2	0	1	3	0	0
BNAA01G13500D	0	2	0	0	0	0	1	0	3	1	0	0	2	0	0	0	0	4	115	0	0	0	7	0	3	0	1	0	0	0	0	0	0	0	0	2	0	0	0	0	0	0	0	1	0	0	1	0	0
BNAA01G13510D	0	0	0	0	0	2	0	0	2	0	0	0	0	0	0	0	0	1	75	0	0	0	4	0	2	0	0	0	0	0	0	0	0	0	1	0	0	0	0	0	0	0	0	0	0	0	0	0	0
BNAA01G13520D	0	0	0	0	0	0	0	0	2	0	0	0	1	0	0	0	0	3	82	0	0	1	2	0	2	0	0	0	0	0	0	0	0	0	0	1	0	0	0	0	0	0	1	1	0	1	2	0	0
BNAA01G13530D	0	0	0	0	0	0	0	0	0	0	0	0	3	0	1	2	0	4	75	0	0	0	0	0	4	0	2	0	0	0	0	0	0	0	0	1	0	0	1	0	0	0	0	0	0	1	0	0	0
BNAA01G13540D	0	0	0	0	0	0	1	0	3	1	0	0	1	2	1	0	0	5	91	0	0	0	3	0	1	1	0	0	0	1	0	0	0	0	0	1	0	0	0	0	1	0	0	3	0	0	1	0	0
BNAA01G13560D	0	0	0	0	0	1	1	0	0	0	0	0	2	0	0	1	1	1	86	0	0	0	1	0	7	0	0	0	0	0	0	0	0	0	0	0	0	0	0	0	0	0	0	1	1	2	0	0	0
BNAA01G13550D	0	0	0	0	0	0	0	0	0	0	0	0	1	0	0	1	0	1	61	0	0	0	1	0	3	1	2	0	0	0	0	0	1	0	0	0	0	0	0	0	2	0	0	1	0	0	0	0	0
BNAA01G13570D	0	0	0	0	0	0	1	0	1	0	0	0	4	2	0	1	0	3	46	0	0	0	2	0	3	0	0	0	0	0	0	0	0	0	0	0	0	0	0	0	0	0	0	1	0	1	2	0	0
BNAA01G13580D	0	0	0	0	0	0	4	0	1	0	0	2	1	0	0	0	0	0	95	0	0	1	4	0	4	0	0	0	0	0	0	0	0	0	0	0	0	0	0	0	1	0	0	2	0	0	1	0	0
BNAA01G13590D	0	0	1	0	0	0	4	0	3	0	0	0	0	0	0	0	0	4	104	0	0	0	5	0	2	0	0	0	0	0	0	0	0	0	0	0	0	0	0	0	0	0	0	0	0	1	1	0	0
BNAA01G13600D	0	1	1	0	0	0	2	0	2	0	0	0	2	0	0	1	0	2	72	0	0	0	4	0	2	0	0	0	0	0	0	0	0	0	0	0	0	0	0	0	0	1	0	2	0	2	2	0	0
BNAA01G13610D	0	0	4	0	0	1	0	0	2	1	0	0	0	0	0	0	0	2	126	0	0	0	1	0	0	0	0	0	0	0	0	0	0	0	1	0	0	0	0	0	0	0	0	0	0	0	0	0	0
BNAA01G13620D	1	0	2	0	0	0	0	0	1	1	0	0	0	0	0	0	0	2	97	0	0	0	3	0	3	1	0	0	0	1	0	0	0	0	0	0	0	0	0	0	0	0	0	2	0	1	0	0	0
BNAA01G13630D	0	0	1	0	0	1	3	0	1	0	0	0	0	0	0	1	0	4	102	0	0	0	4	0	0	0	0	0	0	0	0	0	0	0	0	0	0	0	0	0	1	0	0	2	0	0	0	0	0
BNAA01G13640D	0	0	1	0	0	0	1	0	2	0	0	0	0	0	0	1	0	1	78	0	0	0	4	0	2	0	0	0	0	0	0	0	0	0	0	0	0	0	0	0	0	1	0	2	0	0	0	0	0
BNAA01G13650D	0	1	2	0	0	0	2	0	1	0	0	0	0	0	0	0	0	2	151	0	0	0	6	0	2	0	0	0	0	0	0	0	0	0	0	0	0	0	0	0	1	0	0	1	0	0	1	0	0
BNAA01G13660D	0	0	0	0	0	0	2	0	0	0	0	0	4	0	0	2	0	2	73	0	0	0	4	0	1	0	0	0	0	0	0	0	0	0	0	0	0	0	0	0	0	0	0	0	0	1	1	0	0
BNAA01G13670D	0	0	0	0	0	0	0	0	0	0	2	0	0	0	0	0	0	0	86	0	0	1	3	0	1	0	1	0	0	0	1	0	1	0	0	0	0	0	0	0	0	1	0	0	0	0	0	1	0
BNAA01G13680D	1	1	1	1	2	0	0	0	1	0	0	0	3	0	0	3	0	7	79	0	0	0	2	0	2	0	0	0	1	0	0	0	0	0	0	0	0	0	0	0	0	0	0	0	1	0	0	0	0
BNAA01G13690D	0	0	0	0	1	0	1	0	2	0	0	0	4	0	0	5	0	1	80	0	0	0	3	0	0	0	0	0	0	0	0	0	0	0	0	0	0	0	0	0	1	0	0	1	0	0	1	0	0
BNAA01G13700D	0	2	0	0	0	1	1	0	3	0	0	0	0	0	0	2	0	2	106	1	0	1	0	0	0	0	1	0	0	0	0	0	0	0	0	0	0	0	0	0	0	0	0	1	0	0	0	0	0
BNAA01G13720D	1	1	2	0	1	0	1	1	2	0	0	0	2	0	0	0	1	0	73	0	1	1	0	1	6	1	1	0	0	0	0	0	0	0	0	0	0	0	2	0	1	0	0	0	1	5	4	0	0
BNAA01G13710D	0	0	0	0	0	1	1	0	0	1	0	0	4	1	0	2	2	6	88	0	0	0	1	0	3	0	0	0	0	0	0	0	0	0	1	0	0	0	0	0	0	0	0	3	0	3	0	0	0
BNAA01G13730D	0	0	0	0	0	0	0	0	3	2	0	0	3	0	0	1	0	3	64	0	0	1	1	0	1	0	0	0	0	0	0	0	1	0	0	0	1	0	0	0	0	1	0	2	0	2	1	0	0
BNAA01G13740D	0	0	0	0	0	0	0	0	1	0	0	0	1	1	0	4	0	3	79	0	0	1	4	0	0	1	2	0	0	0	0	0	0	1	0	1	0	0	0	0	0	0	0	1	0	0	4	0	0
BNAA01G13750D	0	0	0	0	0	0	1	0	1	0	0	0	2	1	0	2	0	3	86	0	0	0	5	0	1	0	0	0	0	0	0	0	0	0	0	0	0	0	0	0	0	0	0	2	0	0	0	0	0
BNAA01G13760D	0	0	1	0	0	2	1	1	1	1	0	0	0	0	0	0	0	1	98	0	0	0	1	0	0	0	1	0	0	0	0	0	0	0	0	1	0	0	0	0	0	0	0	2	1	0	0	0	0
BNAA01G13770D	0	0	2	0	1	0	1	0	0	0	0	0	0	0	0	0	0	1	148	0	0	0	3	0	1	0	0	0	1	0	0	0	0	0	0	0	0	0	0	0	1	0	0	1	0	1	0	0	0
BNAA01G13780D	0	0	0	0	0	0	1	0	0	0	0	0	2	1	0	0	0	3	59	0	0	0	3	0	4	0	0	0	0	0	0	0	0	0	0	0	1	0	1	0	0	0	0	0	2	4	4	0	0
BNAA01G13790D	1	0	0	0	0	1	0	2	1	0	0	0	2	0	0	2	0	3	56	0	0	0	4	0	0	0	0	0	0	0	0	0	0	0	0	0	0	0	0	0	0	0	0	0	0	2	1	0	0
BNAA01G13800D	1	0	0	0	0	0	4	0	0	0	0	0	1	0	0	0	0	1	100	0	0	0	5	0	0	0	0	0	0	0	0	0	0	0	0	0	0	0	0	0	3	0	0	0	1	0	0	0	0
BNAA01G13810D	0	0	1	0	0	0	2	0	1	0	0	0	0	0	0	0	0	5	102	0	0	0	6	0	2	0	0	0	0	0	0	0	1	0	0	0	0	0	0	0	0	0	0	0	0	1	0	1	0
BNAA01G13820D	0	1	0	0	0	0	0	0	1	1	0	0	1	0	0	0	0	4	85	0	0	0	3	0	1	0	0	0	0	0	0	0	0	0	0	0	1	0	0	0	0	0	0	0	0	0	1	0	0
BNAA01G13830D	1	0	0	0	0	1	1	0	0	0	0	0	0	0	0	0	0	2	82	0	0	0	3	0	1	0	0	0	0	0	0	0	0	0	0	0	0	0	0	0	0	0	0	1	0	0	0	0	0
BNAA01G13840D	1	0	0	0	0	0	0	0	1	1	0	0	0	0	0	0	0	2	93	0	0	0	1	0	0	0	0	0	0	0	0	0	0	0	0	0	1	0	0	0	0	0	0	1	2	1	2	0	0
BNAA01G13850D	1	0	0	0	0	0	2	0	2	0	0	0	0	0	0	1	0	1	119	0	0	1	3	0	2	0	1	0	0	0	0	0	1	0	0	0	0	0	0	0	0	0	0	1	0	0	0	0	0
BNAA01G13860D	0	0	1	0	0	0	2	0	1	0	0	0	1	0	0	0	0	3	109	0	0	0	1	0	1	0	0	0	1	0	0	0	0	0	0	1	0	0	0	0	1	0	0	1	0	1	0	0	0
BNAA01G13880D	0	0	0	0	0	0	0	1	1	0	0	0	0	1	0	1	0	2	72	0	1	1	0	1	7	0	0	0	0	0	0	0	0	3	0	0	0	0	1	0	1	0	0	1	0	1	12	0	0
BNAA01G13870D	0	0	0	0	0	0	0	0	1	0	0	1	0	0	0	0	0	2	75	0	0	0	1	0	5	0	1	0	0	0	0	1	0	0	0	0	0	1	0	0	1	0	0	0	0	1	1	0	0
BNAA01G13890D	0	0	0	0	1	0	0	0	1	0	0	0	0	0	0	1	0	6	94	0	0	0	3	0	1	0	1	0	0	0	0	0	1	0	0	0	0	0	0	0	0	0	0	0	0	1	4	0	0
BNAA01G13900D	0	0	0	0	0	0	3	0	1	0	0	0	0	0	0	0	0	3	99	0	0	0	4	0	0	0	1	0	0	0	0	0	0	0	0	0	0	0	0	0	2	1	0	0	1	1	1	0	0
BNAA01G13910D	1	0	0	0	0	0	0	0	2	0	0	0	0	0	0	0	0	3	85	1	0	0	2	0	0	0	0	0	0	0	0	0	0	0	0	0	0	0	0	0	0	0	0	0	1	2	1	0	0
BNAA01G13920D	0	1	1	0	0	0	0	0	4	0	0	0	1	0	0	1	0	2	83	0	0	1	2	0	1	0	1	0	0	0	0	0	0	0	0	0	0	1	0	0	0	0	0	1	1	1	0	1	0
BNAA01G13930D	0	0	0	0	0	1	0	0	2	0	0	0	0	1	0	0	0	4	100	0	0	0	5	0	1	0	0	0	0	0	0	0	0	0	0	0	0	0	0	0	0	0	0	3	0	1	0	0	0
BNAA01G13940D	0	0	0	0	1	0	1	0	0	0	1	1	0	1	0	0	0	1	85	0	0	0	0	0	2	0	1	0	0	0	0	0	0	0	0	0	0	0	0	0	0	0	0	0	1	0	2	0	0
BNAA01G13950D	0	1	0	0	0	0	2	0	2	0	0	0	1	2	0	1	0	2	82	0	0	0	3	0	3	0	1	0	0	0	0	0	0	0	0	0	0	0	0	0	0	0	0	1	0	0	1	0	0
BNAA01G13960D	0	0	0	0	0	1	2	0	1	0	0	0	0	0	0	0	0	2	95	0	0	0	5	0	0	0	0	0	0	0	0	0	0	0	0	0	0	0	0	0	1	0	0	1	0	0	2	0	0
BNAA01G13970D	0	0	1	0	0	0	0	0	0	1	0	0	0	0	0	1	0	5	89	0	0	0	4	0	1	0	0	0	0	0	0	0	0	0	0	0	0	0	0	0	0	0	0	1	1	1	0	0	0
BNAA01G13980D	0	0	0	0	0	0	0	0	2	0	0	1	2	0	0	1	0	2	85	1	0	1	3	0	1	0	1	0	0	0	0	0	0	0	0	0	0	0	0	0	0	0	0	1	1	1	1	0	0
BNAA01G13990D	0	0	0	0	0	0	0	0	2	0	0	0	1	0	0	0	0	3	68	0	0	0	2	0	2	0	0	0	0	0	0	1	0	0	0	0	0	0	0	0	1	1	0	1	0	2	1	0	0
BNAA01G14000D	0	0	0	0	0	1	4	0	1	2	0	0	1	0	0	0	0	1	97	0	0	1	5	0	2	0	0	0	0	0	0	0	0	0	0	0	0	0	0	0	1	2	0	0	0	0	0	0	0
BNAA01G14010D	1	1	1	0	0	0	0	0	1	1	0	0	2	0	0	0	0	1	102	0	0	0	2	0	3	0	1	0	0	0	0	0	0	0	0	1	0	0	0	0	0	0	0	0	1	1	1	1	0
BNAA01G14020D	0	0	1	0	0	0	2	0	1	0	0	0	0	0	0	0	0	1	103	0	0	0	5	0	4	0	0	0	0	0	0	0	0	0	0	0	0	0	0	0	0	0	0	1	0	0	0	0	0
BNAA01G14030D	0	1	0	0	0	1	0	1	2	0	0	1	2	1	1	0	0	4	84	0	0	1	1	0	3	0	1	0	0	0	0	0	0	0	0	0	0	0	0	0	0	0	0	2	1	0	3	0	0
BNAA01G14040D	0	1	0	0	0	0	0	0	1	0	0	0	0	1	0	0	0	1	83	0	0	0	1	0	0	0	0	0	0	0	0	0	0	0	0	1	0	0	0	0	0	0	0	1	1	1	2	0	0
BNAA01G14050D	0	0	0	0	0	0	0	0	3	0	0	0	0	1	0	0	0	4	97	0	0	0	0	0	1	0	1	0	0	0	0	0	0	0	0	0	0	0	0	0	0	0	0	2	0	1	1	1	0
BNAA01G14060D	1	0	1	0	0	1	1	0	0	0	0	0	0	0	0	0	0	2	84	0	0	0	2	0	4	0	0	0	0	0	0	0	0	0	0	0	0	0	0	0	1	1	0	0	0	0	0	0	0
BNAA01G14070D	0	1	0	0	0	0	4	0	1	0	1	0	1	0	0	0	0	2	114	0	0	0	3	0	2	0	1	0	0	0	0	0	0	0	0	0	0	0	0	0	0	1	0	1	0	0	1	0	0
BNAA01G14080D	1	0	0	0	2	0	0	1	1	0	0	0	4	0	1	1	0	2	66	0	0	0	0	0	4	0	0	0	0	0	0	0	0	0	0	1	0	0	1	0	0	0	0	0	0	2	0	0	0
BNAA01G14090D	1	1	0	0	0	0	0	1	1	0	0	1	0	0	0	1	0	0	90	0	0	0	1	0	2	0	0	0	0	0	0	0	0	0	0	0	0	0	0	0	0	0	0	1	0	0	0	0	0
BNAA01G14100D	0	0	0	0	0	0	0	1	2	0	0	0	0	0	1	0	0	3	106	0	0	0	1	0	4	0	1	0	0	0	0	0	0	0	0	0	0	0	0	0	0	0	0	1	0	1	0	0	0
BNAA01G14110D	0	0	0	0	1	0	0	0	2	0	0	0	1	1	0	0	0	0	88	0	0	2	1	0	1	0	0	1	0	0	0	1	0	0	0	0	0	0	0	0	0	0	0	1	0	0	0	0	0
BNAA01G14120D	0	0	0	0	0	0	1	1	1	0	0	0	0	1	1	0	0	2	80	0	1	0	2	0	3	0	1	0	0	0	0	0	0	0	0	1	0	0	0	0	1	0	0	3	0	0	0	0	0
BNAA01G14130D	0	0	1	0	0	0	0	0	3	1	0	0	0	0	0	0	0	2	103	0	1	0	6	0	0	0	0	0	0	0	0	0	0	0	0	0	0	0	0	0	1	0	0	2	0	1	0	0	0
BNAA01G14140D	0	1	0	0	0	0	0	2	1	0	0	0	2	0	0	0	0	6	73	0	0	0	2	0	2	0	0	0	0	0	0	0	0	0	0	0	0	0	0	0	1	0	0	1	0	1	4	0	0
BNAA01G14150D	0	0	0	0	0	0	1	0	1	1	0	0	2	0	0	2	0	1	75	0	0	1	6	0	0	0	1	0	0	0	0	0	0	0	0	1	0	0	0	0	0	2	0	3	0	1	5	0	0
BNAA01G14160D	0	0	0	0	0	1	0	0	0	0	0	0	1	0	0	1	0	5	46	0	0	0	2	0	5	0	1	0	0	0	0	0	0	0	0	0	0	0	0	0	0	0	0	1	0	1	0	0	0
BNAA01G14170D	0	0	0	0	0	0	0	0	0	0	0	0	0	0	0	0	0	0	47	0	0	0	1	0	4	0	0	0	0	0	0	0	0	0	0	0	0	0	0	0	1	0	0	0	2	1	0	0	0
BNAA01G14180D	0	0	0	0	0	0	1	1	1	0	0	0	0	0	0	0	0	4	70	0	0	0	3	0	5	0	1	0	0	0	0	0	0	0	0	1	0	0	0	0	0	0	0	1	1	0	0	0	0
BNAA01G14190D	0	0	1	0	0	0	2	0	1	0	0	0	0	0	0	2	0	0	123	0	0	0	4	0	2	0	0	0	0	0	0	0	0	0	0	0	0	0	0	0	1	0	0	1	0	0	1	0	0
BNAA01G14200D	0	0	0	0	0	0	1	0	2	1	0	0	5	0	0	2	0	1	58	1	0	0	3	0	1	0	0	0	0	0	0	0	0	0	0	0	0	0	1	0	0	1	0	2	0	0	1	0	0
BNAA01G14210D	1	0	0	0	0	1	1	0	3	0	0	0	4	1	0	3	0	3	82	1	0	0	1	0	0	0	0	0	0	0	0	0	0	0	0	0	0	0	0	0	0	1	0	1	0	0	3	0	0
BNAA01G14220D	1	0	0	0	1	2	2	1	3	0	0	0	1	1	0	2	0	3	102	0	0	0	1	0	0	0	1	0	0	0	0	0	1	0	0	0	0	0	0	0	0	2	0	1	0	0	2	0	0
BNAA01G14230D	1	0	0	0	0	0	0	0	1	0	0	0	1	0	0	2	0	3	84	0	0	0	2	0	2	0	1	0	0	0	0	0	0	0	0	0	0	0	0	0	0	0	0	1	0	2	0	0	0
BNAA01G14240D	0	0	0	0	0	0	1	0	3	0	1	0	2	0	0	0	0	2	116	0	0	0	3	0	2	0	0	0	0	0	0	0	0	0	1	0	0	0	0	0	0	0	0	0	0	0	0	0	0
BNAA01G14250D	0	1	1	0	0	0	1	0	2	0	0	0	0	2	0	0	0	0	125	1	0	1	3	0	0	0	0	0	0	0	0	1	0	0	0	0	0	0	0	0	0	0	0	1	0	0	0	0	0
BNAA01G14260D	0	1	0	0	0	2	0	0	3	0	0	0	3	0	0	2	0	1	73	0	0	1	4	0	0	0	0	0	0	0	0	0	0	0	0	1	0	0	0	0	0	0	0	0	1	1	1	0	0
BNAA01G14270D	0	0	0	0	0	2	0	0	1	0	0	0	0	0	0	0	0	4	100	0	0	0	1	0	2	0	0	0	0	0	0	0	0	0	0	0	1	0	0	0	0	0	0	4	0	0	0	0	0
BNAA01G14280D	0	1	0	0	0	0	1	0	1	0	0	0	1	0	0	1	0	1	108	0	0	0	1	0	0	0	0	0	0	0	0	0	0	0	0	0	0	0	0	0	0	0	0	0	0	0	1	0	0
BNAA01G14290D	0	1	0	0	0	0	4	0	0	0	0	0	1	0	0	1	0	3	85	0	0	1	4	0	0	0	0	0	0	0	0	0	0	0	0	0	0	0	0	0	0	0	0	3	0	0	2	0	0
BNAA01G14300D	0	0	1	0	0	0	1	0	2	0	0	0	0	0	0	1	0	1	84	0	0	0	4	0	2	0	0	0	0	0	0	0	0	0	0	0	0	0	0	0	0	0	0	0	1	0	1	0	0
BNAA01G14310D	0	0	0	0	0	0	3	0	0	0	0	0	1	0	0	2	0	3	64	0	0	1	4	0	0	0	0	0	0	0	0	0	0	0	0	1	0	0	0	0	1	1	0	1	1	1	1	0	0
BNAA01G14320D	0	1	0	0	0	0	2	1	0	0	0	0	0	1	3	2	0	0	63	0	0	1	1	0	2	1	0	0	0	1	0	1	0	0	0	0	0	0	0	0	0	0	0	1	0	1	0	0	0
BNAA01G14330D	0	0	0	0	0	0	0	2	1	0	0	1	1	0	2	0	0	1	47	1	0	0	3	0	4	0	0	0	0	0	0	0	0	0	1	0	0	0	0	0	0	0	0	2	0	1	1	0	0
BNAA01G14340D	0	1	0	0	0	0	3	0	3	0	0	0	0	1	0	0	0	1	97	0	0	0	4	0	3	0	0	0	0	0	0	0	0	0	1	1	0	0	0	0	0	0	0	3	0	1	2	0	0
BNAA01G14350D	0	0	0	0	0	0	2	0	2	0	0	0	0	0	0	0	0	1	94	1	0	0	5	1	4	0	0	0	0	0	0	0	0	0	0	1	0	0	0	0	0	0	0	2	0	0	1	0	0
BNAA01G14360D	2	0	0	0	0	0	1	0	1	1	0	0	1	0	0	0	0	1	100	0	0	0	2	0	0	0	1	0	0	0	0	0	0	0	0	0	0	0	0	0	0	0	0	0	1	0	1	0	0
BNAA01G14380D	0	0	0	0	0	0	1	0	0	0	0	0	1	0	0	0	0	3	82	0	0	0	2	0	1	0	1	0	0	0	0	0	0	0	0	0	1	0	0	0	1	0	0	2	0	0	0	0	0
BNAA01G14370D	1	0	0	0	0	0	1	0	1	1	0	0	1	0	1	1	0	3	85	0	0	0	3	0	4	0	2	0	0	0	0	0	0	0	0	0	0	0	0	0	0	0	0	2	0	0	2	0	0
BNAA01G14390D	0	0	0	0	0	0	0	0	2	0	0	0	0	0	0	0	0	1	96	0	0	0	0	0	0	0	0	0	0	0	0	0	0	0	0	0	0	0	0	0	0	0	0	2	1	1	3	0	0
BNAA01G14400D	0	0	2	0	0	0	0	0	1	3	1	0	0	0	0	0	1	3	79	0	0	0	6	0	3	0	1	0	0	0	0	0	0	0	0	0	0	0	0	0	0	2	0	1	0	2	0	0	0
BNAA01G14410D	1	0	0	0	0	0	0	0	1	0	0	0	1	0	0	0	0	3	81	0	0	0	3	0	2	0	0	0	0	0	0	0	0	0	1	0	1	0	0	0	0	0	0	0	0	1	0	0	0
BNAA01G14420D	1	0	0	0	0	1	1	1	4	1	0	0	0	0	0	0	1	1	66	0	0	0	5	0	4	0	0	0	0	0	0	0	0	0	0	0	0	0	0	0	0	1	0	1	0	0	3	0	0
BNAA01G14430D	1	0	0	0	0	1	0	0	2	0	0	0	1	0	0	1	0	3	76	0	0	0	2	0	1	0	0	0	0	0	0	0	0	0	0	0	0	0	0	0	0	0	0	2	1	0	2	0	0
BNAA01G14440D	0	0	0	0	0	0	1	0	4	0	0	1	0	0	1	0	0	1	84	0	2	0	0	0	1	0	0	0	0	0	0	0	0	0	0	0	0	0	0	0	3	0	0	1	0	1	0	0	0
BNAA01G14450D	0	0	0	0	0	1	3	0	3	0	0	0	0	0	0	0	0	2	87	0	0	0	3	0	0	0	0	0	0	0	0	0	0	0	0	0	0	0	0	0	0	0	0	2	0	0	1	0	0
BNAA01G14460D	0	0	0	0	0	0	0	0	2	0	0	0	0	0	0	2	0	5	94	0	0	0	3	0	0	0	0	1	0	0	0	0	0	0	0	1	0	0	0	0	1	1	0	0	0	1	0	0	0
BNAA01G14480D	1	0	0	0	1	0	0	0	0	0	0	0	3	1	0	1	0	3	56	0	0	0	1	0	7	0	1	0	0	0	0	0	0	0	0	0	1	0	0	0	2	0	0	3	0	1	0	0	0
BNAA01G14470D	0	0	1	0	1	1	0	0	2	0	1	0	1	1	0	0	0	5	86	0	0	0	0	0	2	2	0	0	0	1	0	2	0	0	0	0	0	0	0	0	0	0	0	0	1	0	0	0	0
BNAA01G14490D	0	0	0	0	0	0	0	1	1	0	0	0	3	0	0	2	0	2	61	0	0	0	3	0	6	0	1	0	0	0	0	0	0	0	0	1	1	0	0	0	0	1	0	0	0	0	0	0	0
BNAA01G14500D	0	0	0	0	0	0	1	1	4	1	0	0	1	0	0	1	0	6	106	0	0	0	4	0	0	0	0	0	0	0	0	0	0	0	0	0	0	0	0	0	0	0	0	2	0	0	2	1	0
BNAA01G14510D	1	0	0	0	0	0	3	0	1	2	0	0	0	0	0	0	0	3	120	0	0	1	1	0	1	0	1	0	0	0	0	0	1	0	0	1	0	0	0	0	0	1	0	2	0	1	0	0	0
BNAA01G14520D	0	1	1	0	0	0	3	0	2	0	0	0	0	0	0	0	0	3	101	0	0	0	3	0	1	0	0	0	0	0	0	1	0	0	0	0	0	0	0	0	0	0	0	0	0	0	3	0	0
BNAA01G14530D	0	0	0	0	0	0	3	0	0	0	1	0	2	0	0	1	0	1	107	0	0	0	1	0	0	0	0	0	0	0	0	0	0	0	0	1	0	0	0	0	2	0	0	2	0	2	2	0	0
BNAA01G14540D	0	1	0	0	0	0	1	0	2	0	0	0	5	0	0	1	0	2	96	0	0	0	4	0	0	0	0	0	0	0	0	0	0	0	0	0	0	0	0	0	1	0	0	2	1	2	4	0	0
BNAA01G14550D	0	1	0	0	0	0	1	0	2	0	0	0	3	0	0	0	0	2	115	0	0	0	4	0	0	0	1	0	0	0	0	0	0	0	0	0	0	0	0	0	1	0	0	4	0	3	4	0	0
BNAA01G14560D	1	1	1	0	0	0	0	0	6	0	0	0	1	0	0	0	0	3	111	0	0	0	1	0	2	0	0	0	0	0	0	0	0	0	0	2	1	0	0	0	1	1	0	3	0	0	0	0	0
BNAA01G14570D	0	0	1	0	1	0	1	0	2	1	0	0	1	0	0	0	0	0	97	1	0	1	1	0	0	0	0	0	1	0	0	0	0	0	0	0	0	0	0	0	0	0	0	3	0	0	1	0	0
BNAA01G14580D	0	0	1	0	0	0	0	1	1	0	0	0	0	0	0	0	0	2	87	0	0	1	4	0	1	0	0	0	0	0	0	0	0	0	0	0	0	0	0	0	0	1	0	2	0	0	2	0	0
BNAA01G14590D	0	0	0	0	0	0	1	0	1	0	1	0	0	1	0	0	0	3	61	0	0	0	1	0	0	1	0	0	0	0	0	0	0	0	0	0	0	0	0	0	0	0	0	0	0	2	2	0	0
BNAA01G14600D	1	0	0	0	1	0	3	0	0	0	0	0	0	1	0	1	0	5	91	0	1	2	2	0	0	0	1	0	0	0	0	0	0	0	0	0	0	0	0	0	1	0	0	0	1	1	1	0	0
BNAA01G14610D	0	0	0	0	0	0	1	0	2	0	0	0	0	0	0	0	0	3	108	0	0	0	1	0	1	0	0	0	0	0	0	0	0	0	0	0	0	0	0	0	1	0	0	0	0	1	0	0	0
BNAA01G14620D	0	0	0	0	0	0	1	0	0	0	0	0	4	0	0	1	0	0	66	0	0	0	1	0	0	0	0	0	0	0	0	0	0	0	0	0	1	0	0	0	1	0	0	0	0	1	0	0	0
BNAA01G14630D	0	0	0	0	0	1	1	0	3	0	0	0	3	1	0	2	0	1	106	0	0	0	3	0	1	0	0	0	0	0	0	0	0	0	0	0	0	0	0	0	0	0	0	0	0	0	0	0	0
BNAA01G14640D	1	0	2	0	1	1	0	0	0	1	1	0	0	0	0	0	0	4	80	0	1	0	3	0	1	0	0	1	0	0	0	1	0	0	0	0	0	0	0	0	1	0	0	1	0	0	0	1	0
BNAA01G14650D	0	0	0	0	0	1	1	0	1	0	1	0	0	1	0	1	0	5	80	0	0	0	2	0	1	0	0	0	0	0	0	0	0	0	0	0	0	0	0	0	0	0	0	1	0	0	0	0	0
BNAA01G14660D	0	0	1	0	0	0	0	0	2	0	0	0	1	1	0	2	0	0	88	0	0	0	0	0	4	0	0	1	0	0	0	1	0	0	0	0	0	0	0	0	0	0	0	1	0	0	1	0	0
BNAA01G14670D	0	0	0	0	0	2	2	0	1	0	0	0	0	0	0	0	0	2	82	0	0	0	2	0	3	0	1	0	0	0	0	0	0	0	0	1	0	0	0	0	0	0	1	3	0	1	1	0	0
BNAA01G14680D	0	0	1	0	0	0	0	2	1	0	0	0	0	0	0	1	0	3	58	0	0	1	1	0	0	0	0	0	0	0	0	0	0	0	0	1	0	0	0	0	0	0	0	1	0	1	2	0	0
BNAA01G14690D	0	0	0	0	0	0	1	0	4	0	0	0	0	0	0	1	0	0	87	0	0	1	4	0	0	0	1	0	0	0	0	0	0	0	0	0	0	0	0	0	1	0	0	1	0	2	0	0	0
BNAA01G14700D	1	0	1	0	1	1	1	0	0	0	0	0	0	0	0	0	0	1	106	1	0	1	1	0	3	0	0	0	0	0	0	0	0	0	2	0	0	0	0	0	1	0	0	1	0	0	2	0	0
BNAA01G14710D	0	0	0	0	0	0	1	0	3	0	0	0	2	0	0	1	0	0	71	0	0	0	2	0	3	0	0	0	0	0	0	0	1	0	1	0	0	0	0	0	0	1	0	4	0	0	0	0	0
BNAA01G14720D	0	1	1	0	1	0	1	0	0	0	0	0	0	1	0	0	0	2	112	0	0	0	2	0	1	0	0	0	1	0	0	0	0	0	0	0	0	0	0	0	0	0	0	2	1	0	1	0	0
BNAA01G14730D	0	0	1	0	0	1	0	1	3	0	0	0	0	0	0	0	0	1	115	0	0	0	3	0	2	0	0	0	0	0	0	1	0	0	0	0	0	1	0	0	0	0	0	1	1	0	1	0	0
BNAA01G14740D	0	1	1	0	1	0	1	0	2	1	0	0	0	0	0	0	0	4	92	2	0	0	3	0	0	0	0	0	0	0	0	0	0	0	0	1	0	0	0	0	0	1	0	0	0	0	0	1	0
BNAA01G14750D	0	0	0	0	1	1	1	0	0	1	0	0	0	1	0	1	0	1	78	0	0	0	2	0	1	0	0	0	0	0	0	0	0	0	0	0	0	0	0	0	1	0	0	2	0	0	0	0	0
BNAA01G14760D	0	0	0	0	1	0	1	0	2	1	0	0	1	0	0	0	0	1	102	0	0	0	0	0	1	0	0	0	0	0	0	0	0	0	0	0	0	0	0	0	1	0	0	1	0	0	0	0	0
BNAA01G14770D	0	1	0	0	0	0	2	0	4	0	0	0	1	0	0	0	0	0	104	0	0	0	3	0	0	0	0	0	0	0	0	0	0	0	0	1	0	0	0	0	1	0	0	0	0	1	2	0	0
BNAA01G14780D	0	0	0	0	0	0	2	0	3	2	0	0	1	0	0	0	0	3	67	0	0	0	4	0	1	0	1	0	0	0	0	0	0	0	0	0	0	0	0	0	0	0	0	1	0	1	3	0	0
BNAA01G14790D	1	1	0	0	0	0	1	0	1	0	0	0	0	0	0	0	0	1	94	0	0	1	3	0	3	0	0	0	0	0	0	0	0	0	0	1	0	0	0	0	0	0	0	0	0	0	0	0	0
BNAA01G14800D	1	1	1	0	0	1	0	0	3	2	0	0	0	0	0	1	0	5	105	0	1	1	2	0	1	0	1	0	0	0	0	1	0	0	0	0	0	0	0	0	1	0	0	0	0	0	0	0	0
BNAA01G14810D	0	0	0	0	0	0	3	0	3	1	1	0	1	1	0	0	0	2	105	0	0	0	3	1	4	0	0	0	0	0	0	0	0	0	1	1	1	1	1	0	0	1	0	1	0	2	0	0	0
BNAA01G14830D	0	0	0	0	0	1	2	1	2	0	0	0	1	0	0	0	0	1	87	0	0	0	1	1	0	0	0	0	0	0	0	0	0	0	1	0	0	0	0	0	0	0	0	1	2	2	0	0	0
BNAA01G14820D	0	0	0	0	0	0	1	0	0	0	0	0	1	0	0	0	0	1	80	0	0	0	1	0	0	0	1	0	0	0	0	1	0	0	0	0	0	0	0	0	0	0	0	1	0	0	3	0	0
BNAA01G14840D	1	0	0	0	0	0	2	0	2	2	0	0	1	0	0	0	0	1	99	0	0	1	0	0	0	0	0	0	0	0	0	0	0	0	0	0	0	0	0	0	1	1	0	1	0	0	1	0	0
BNAA01G14850D	0	0	0	0	0	1	0	0	0	0	0	0	1	0	0	0	0	5	93	0	0	0	3	0	4	0	0	0	0	0	0	0	0	0	0	0	0	0	0	0	0	0	0	2	0	3	0	0	0
BNAA01G14860D	1	0	1	0	0	1	0	0	2	0	0	1	0	0	0	0	0	2	90	0	0	1	3	0	0	0	0	0	0	0	0	0	0	0	0	1	0	0	0	0	1	0	0	3	0	0	1	0	0
BNAA01G14870D	1	0	0	0	0	0	1	2	0	0	0	0	2	0	1	0	0	4	87	1	1	0	2	0	2	0	1	0	0	0	0	0	0	0	0	0	0	0	0	0	3	0	0	1	0	2	0	0	0
BNAA01G14890D	0	1	0	0	0	1	0	0	0	0	0	0	1	0	0	0	0	4	58	0	0	0	2	0	5	0	0	0	0	0	0	0	0	0	0	0	0	0	0	0	0	0	0	1	0	1	1	0	0
BNAA01G14880D	1	0	0	0	0	1	1	0	0	1	0	0	2	0	0	0	0	5	76	0	0	0	6	0	2	0	0	0	0	0	0	0	0	0	0	0	0	0	0	0	0	1	0	2	0	1	1	0	0
BNAA01G14900D	0	0	0	0	0	0	0	0	1	0	1	1	2	0	0	1	0	3	71	0	0	0	6	0	0	0	0	0	0	0	0	0	0	0	0	0	0	0	0	0	0	0	0	1	0	0	0	0	0
BNAA01G14910D	1	0	0	0	0	1	1	1	0	0	0	0	9	0	0	2	1	3	69	0	0	0	0	0	1	0	3	0	0	0	0	0	0	0	0	0	0	0	0	0	0	0	0	3	0	4	3	0	0
BNAA01G14920D	0	1	0	0	0	0	0	0	1	0	0	0	0	0	0	1	0	6	81	0	0	0	5	0	2	1	0	0	0	0	0	1	0	0	0	0	0	0	0	0	1	0	0	2	0	0	1	0	0
BNAA01G14930D	0	1	0	0	2	0	1	2	0	0	0	0	1	0	1	0	1	2	86	0	0	0	1	0	3	1	1	0	0	0	0	0	0	0	0	1	0	0	0	0	1	0	0	2	0	1	1	0	0
BNAA01G14940D	0	1	4	0	0	0	5	0	2	0	0	0	1	0	0	0	0	1	129	1	0	0	4	0	0	0	0	0	0	0	0	0	0	0	0	0	0	0	0	0	2	1	0	2	0	0	0	0	0
BNAA01G14950D	0	0	1	0	0	0	1	0	0	0	0	0	2	0	0	0	0	3	97	0	0	2	0	0	4	0	0	0	0	0	0	0	0	0	0	0	0	0	0	0	2	0	0	0	0	0	0	0	0
BNAA01G14960D	0	0	0	0	1	0	0	0	0	1	0	0	0	1	0	1	0	2	83	0	0	0	1	0	4	0	0	0	0	0	0	0	0	0	1	0	0	0	0	0	0	1	0	1	0	0	0	0	0
BNAA01G14970D	0	1	0	0	1	0	1	1	2	0	0	0	1	0	0	2	1	0	94	0	0	0	2	0	0	0	1	0	0	0	0	1	0	0	0	0	0	0	0	0	0	0	0	0	0	1	1	0	0
BNAA01G14980D	0	0	2	0	0	0	2	0	1	1	0	0	0	0	0	0	0	4	140	0	0	0	0	1	0	0	0	0	0	0	0	0	0	0	0	0	0	0	0	0	1	0	0	0	0	0	0	0	0
BNAA01G14990D	1	0	1	0	0	2	0	1	0	0	1	0	1	0	0	2	0	4	86	0	0	0	1	0	0	1	1	0	0	1	0	0	0	0	0	0	0	0	0	0	0	0	0	2	1	0	0	0	0
BNAA01G15000D	0	1	0	0	0	0	2	0	0	0	0	0	2	0	0	0	0	5	100	1	0	0	2	0	3	0	0	0	0	0	0	0	0	0	0	0	0	0	0	0	1	0	0	1	1	1	1	0	0
BNAA01G15010D	1	0	1	0	0	0	0	0	2	1	0	0	0	0	0	0	0	0	145	0	0	0	0	0	2	0	0	0	0	0	0	0	0	0	0	0	0	0	0	0	0	1	0	1	0	0	0	2	0
BNAA01G15020D	0	0	1	0	0	0	4	0	4	0	0	0	0	0	0	1	0	5	98	2	0	0	4	0	0	0	0	0	0	0	0	0	0	0	0	0	0	0	0	0	1	0	0	1	0	0	0	0	0
BNAA01G15030D	0	1	0	0	0	0	1	0	3	0	0	0	0	0	0	1	0	4	107	0	0	0	2	0	5	0	0	0	0	0	0	1	1	0	0	0	0	0	0	0	2	0	0	3	0	0	1	0	0
BNAA01G15040D	0	0	0	0	1	0	0	0	1	1	0	0	1	0	0	1	0	3	68	0	0	0	0	0	0	0	0	0	0	0	0	0	0	0	0	0	0	0	0	0	0	0	0	0	0	1	1	0	0
BNAA01G15050D	0	0	0	0	1	0	0	0	0	0	0	0	0	0	0	1	0	5	71	0	0	2	3	0	1	0	1	1	0	0	0	0	0	0	0	0	0	0	0	0	0	0	0	0	0	0	2	0	0
BNAA01G15060D	0	1	0	0	0	0	0	0	4	0	0	0	0	0	0	0	0	1	88	0	0	0	1	0	1	0	1	0	0	0	0	0	0	0	0	0	0	0	0	0	1	0	0	1	0	0	0	0	0
BNAA01G15070D	0	0	3	0	0	3	0	0	4	0	0	0	0	0	0	0	0	4	125	0	0	0	2	0	1	2	0	0	0	2	0	1	0	0	0	1	0	0	0	0	0	0	0	3	0	1	0	0	0
BNAA01G15080D	1	0	0	0	0	0	2	0	0	0	0	1	3	0	0	2	0	3	113	0	0	0	0	1	4	0	1	0	0	0	0	0	0	0	0	0	0	0	0	0	0	0	0	0	0	0	2	0	0
BNAA01G15090D	0	0	0	0	1	0	3	0	1	0	0	0	3	1	0	1	0	1	86	1	0	0	5	0	0	0	0	0	0	0	0	0	0	0	0	0	0	0	0	0	0	0	0	1	0	2	0	0	0
BNAA01G15100D	0	1	0	0	0	0	1	0	4	0	0	0	0	0	0	0	0	1	132	1	0	0	1	0	0	0	0	0	0	0	0	1	0	0	0	0	0	0	0	0	0	1	0	1	0	0	0	0	0
BNAA01G15110D	1	0	4	0	0	1	0	0	0	1	0	0	0	0	0	1	0	5	92	0	0	2	5	0	0	0	0	0	0	0	0	0	0	0	0	0	0	0	0	0	1	2	0	1	0	0	0	0	0
BNAA01G15120D	0	0	0	0	0	1	1	0	2	0	0	0	1	0	1	1	0	3	106	0	0	0	0	0	1	0	0	0	0	0	0	0	0	0	0	0	0	0	0	0	0	0	0	1	2	2	0	0	0
BNAA01G15130D	0	2	0	0	0	0	0	0	1	0	0	0	2	0	0	1	0	4	103	0	0	0	0	0	1	0	1	0	0	0	0	0	0	0	0	1	0	0	0	0	1	0	0	3	1	0	0	1	0
BNAA01G15140D	0	0	0	0	0	0	1	0	1	0	0	0	0	0	0	1	0	2	114	0	0	0	5	1	0	0	0	0	0	0	0	1	0	0	0	0	0	0	0	0	0	0	0	0	1	0	1	0	0
BNAA01G15150D	1	0	0	0	0	0	2	0	2	0	0	0	2	0	0	0	0	2	71	0	0	0	3	0	3	0	0	0	0	0	0	0	0	0	0	0	0	0	0	0	0	1	0	1	0	1	1	0	0
BNAA01G15160D	0	0	0	0	0	1	4	1	2	0	0	0	0	0	0	0	0	2	63	0	0	0	3	0	2	0	1	0	0	0	0	0	0	1	0	0	0	0	1	0	0	0	0	0	0	2	4	0	0
BNAA01G15170D	0	0	0	0	0	1	0	0	5	0	0	0	0	0	0	0	0	1	124	1	0	0	0	0	0	0	0	0	0	0	0	0	0	0	0	0	0	0	0	0	0	1	0	0	0	0	1	1	0
BNAA01G15180D	0	0	0	0	0	0	3	1	2	0	0	0	2	0	1	0	0	1	88	0	0	0	5	0	0	0	1	0	0	0	0	0	0	0	0	0	0	0	0	0	0	0	0	1	0	1	0	0	0
BNAA01G15190D	0	0	0	0	1	0	0	1	2	0	0	0	1	0	2	0	0	1	82	0	0	0	5	0	1	0	0	0	0	0	0	0	0	0	0	0	0	0	0	0	0	0	0	1	0	2	1	0	0
BNAA01G15200D	0	0	0	0	0	0	1	0	1	0	0	0	1	0	0	0	0	3	80	0	0	0	1	0	1	0	0	0	0	0	0	0	0	0	0	1	0	0	0	0	0	0	0	0	0	0	0	0	0
BNAA01G15210D	0	1	2	0	2	0	1	0	1	0	0	0	1	1	0	2	0	2	77	0	0	0	3	0	2	0	1	0	0	0	0	0	0	0	0	1	0	0	0	0	0	0	0	1	0	0	0	0	0
BNAA01G15220D	0	1	1	0	0	2	1	0	1	0	0	0	0	0	0	0	0	0	81	0	0	0	1	0	0	0	0	0	0	0	0	0	0	0	0	0	0	0	0	0	0	0	0	1	0	0	0	0	0
BNAA01G15230D	0	0	1	0	0	0	0	0	2	1	0	1	1	0	0	2	0	3	87	0	0	1	4	0	2	0	0	0	0	0	0	0	0	0	0	1	0	0	0	0	0	0	0	1	1	0	1	0	0
BNAA01G15240D	0	0	0	0	0	1	2	0	1	0	0	1	2	0	0	0	0	2	129	0	0	0	0	0	1	0	0	0	0	0	1	0	0	0	0	0	0	0	0	0	0	0	0	2	0	0	0	0	0
BNAA01G15250D	0	0	0	0	1	0	0	0	1	0	0	0	0	0	0	0	0	2	121	1	1	1	1	0	0	0	0	0	0	0	0	0	0	0	0	1	0	0	0	0	1	0	0	1	0	0	0	0	0
BNAA01G15260D	0	0	0	0	0	0	0	0	3	0	0	0	0	0	0	0	0	0	141	0	0	0	2	0	0	0	0	0	0	0	0	0	0	0	0	0	0	0	0	0	0	0	0	0	0	0	0	1	0
BNAA01G15270D	0	0	0	0	0	0	2	2	3	0	0	0	0	0	0	2	0	5	65	0	0	0	3	0	2	0	0	0	0	0	0	0	0	0	0	0	0	0	0	0	0	0	0	1	0	0	0	0	0
BNAA01G15290D	0	0	0	0	0	0	0	0	1	2	0	0	0	1	0	0	0	1	74	0	0	1	0	0	1	0	3	0	0	0	0	0	0	0	0	0	0	0	0	0	0	0	0	0	0	0	1	0	0
BNAA01G15280D	0	0	0	0	0	0	0	0	0	0	0	0	8	0	0	2	0	3	49	0	0	1	0	0	9	1	1	0	0	1	0	0	0	0	0	0	0	0	0	0	0	0	0	1	0	3	1	0	0
BNAA01G15300D	0	1	1	0	0	0	1	0	4	2	0	0	0	0	0	0	0	3	111	0	0	0	1	0	0	0	0	0	0	0	0	1	0	0	1	0	0	0	0	0	0	1	0	1	1	0	1	0	0
BNAA01G15310D	1	0	0	0	0	0	1	1	4	0	0	0	2	1	1	0	0	4	94	0	1	0	4	0	4	0	1	0	0	0	0	0	0	0	0	0	0	0	0	0	4	0	0	0	0	0	0	0	0
BNAA01G15320D	0	0	0	0	0	0	1	0	0	0	0	0	3	0	0	1	0	3	104	0	0	0	4	0	3	0	1	0	0	0	0	0	0	0	0	0	0	0	0	0	0	0	0	0	0	1	0	1	0
BNAA01G15330D	1	0	0	0	0	0	1	0	0	0	0	0	0	0	0	0	0	4	96	0	0	0	1	0	3	0	1	1	0	0	0	1	1	0	0	1	0	0	0	0	0	0	0	1	0	1	1	0	0
BNAA01G15340D	0	0	0	0	1	0	1	0	2	0	1	0	1	0	0	0	0	0	110	0	0	0	3	0	0	0	0	0	0	0	0	0	0	0	0	0	0	0	0	0	0	0	0	0	0	0	1	0	0
BNAA01G15350D	0	0	0	0	0	0	1	0	5	0	1	0	0	0	0	0	0	1	116	0	0	0	2	0	0	0	0	0	0	0	0	0	0	0	0	0	0	0	0	0	0	0	0	0	0	0	1	0	0
BNAA01G15360D	0	0	0	0	0	0	0	1	0	0	0	0	0	0	0	1	0	2	79	0	0	0	2	0	1	0	0	0	0	0	0	0	0	0	0	0	0	0	0	0	0	0	0	2	0	0	1	0	0
BNAA01G15370D	0	0	0	0	0	0	4	0	3	0	0	1	0	0	1	0	0	3	109	0	0	1	2	0	3	0	0	0	0	0	0	0	0	0	0	1	0	0	0	0	0	0	0	2	0	0	1	0	0
BNAA01G15380D	1	1	1	0	1	0	0	0	0	0	0	0	1	0	0	1	0	4	96	0	0	0	1	0	0	0	0	0	0	0	0	0	0	0	0	1	0	0	0	0	0	0	0	1	0	0	1	0	0
BNAA01G15390D	0	0	0	0	0	0	1	1	0	0	0	0	0	0	0	0	0	3	68	0	0	0	7	0	1	0	0	0	0	0	0	0	0	0	0	1	0	0	0	0	1	0	0	1	0	0	0	1	0
BNAA01G15400D	0	1	0	0	0	0	1	0	1	1	0	0	0	0	0	0	0	4	78	0	0	0	2	0	1	0	0	0	0	0	0	0	0	0	0	0	0	0	0	0	0	0	0	0	0	0	1	0	0
BNAA01G15410D	1	0	0	0	0	0	0	0	2	1	0	0	0	0	0	0	0	2	106	0	0	0	1	0	0	0	0	0	0	0	0	0	0	0	1	0	0	0	0	0	0	0	0	1	0	0	0	0	0
BNAA01G15420D	0	0	0	0	0	0	2	0	3	1	0	0	5	0	0	2	0	3	85	1	0	1	1	0	2	0	0	0	0	0	0	0	0	0	0	0	0	0	0	0	1	1	0	1	0	1	0	0	0
BNAA01G15430D	0	1	0	0	0	0	3	0	1	0	0	0	0	0	0	0	0	2	91	0	0	1	6	0	1	0	0	0	0	0	0	0	0	0	0	0	0	0	0	0	0	0	1	0	0	0	0	1	0
BNAA01G15440D	0	0	0	0	0	0	1	1	3	1	0	0	1	3	1	1	0	1	107	0	0	0	4	0	0	0	1	0	0	0	0	0	0	0	0	0	0	0	0	0	0	0	0	2	0	0	2	0	0
BNAA01G15450D	1	1	0	0	0	0	2	0	1	0	0	0	0	0	0	0	0	1	110	0	0	0	2	0	0	0	2	0	0	0	0	0	0	0	0	0	0	0	0	0	0	0	0	2	0	0	1	0	0
BNAA01G15460D	0	0	1	0	1	2	2	0	0	1	1	0	1	0	0	0	0	2	104	0	0	1	2	0	1	0	0	0	0	0	0	0	0	0	0	1	0	0	0	0	1	1	0	1	0	0	1	0	0
BNAA01G15470D	0	0	1	0	0	3	1	0	0	0	0	0	1	0	0	2	0	3	96	0	0	0	1	0	3	0	0	0	0	0	0	0	0	0	1	1	0	0	0	0	0	0	0	0	0	0	0	0	0
BNAA01G15480D	2	1	0	0	0	1	1	0	0	0	0	0	2	1	0	1	0	2	79	0	0	0	2	0	4	0	0	0	0	0	0	0	0	0	2	0	0	0	0	0	2	0	0	1	1	1	1	0	0
BNAA01G15490D	0	1	0	0	0	1	0	0	1	0	0	0	0	0	0	0	0	1	61	0	0	0	1	0	4	0	0	0	0	0	0	0	0	0	3	1	0	0	0	0	0	0	0	3	0	2	2	0	0
BNAA01G15510D	0	0	0	0	0	0	0	0	0	0	0	0	2	1	0	0	0	2	44	0	0	0	1	0	1	0	4	0	0	0	0	0	0	0	0	0	0	0	0	0	1	1	0	1	1	3	3	0	0
BNAA01G15500D	1	0	0	0	2	0	2	0	0	0	0	1	0	0	0	3	1	0	56	0	0	0	1	0	7	0	0	0	0	0	0	0	0	0	0	0	0	0	0	0	0	1	0	0	0	3	1	0	0
BNAA01G15520D	1	0	0	0	0	0	0	0	2	0	0	1	0	0	0	1	0	0	91	0	0	0	1	0	4	0	1	0	0	0	0	0	0	0	0	0	0	0	0	0	0	0	0	0	0	0	0	1	0
BNAA01G15530D	0	0	0	0	0	0	0	0	0	0	1	0	3	0	0	0	0	3	65	0	0	0	4	0	5	0	0	0	0	0	0	0	0	0	0	1	0	0	0	0	0	1	0	2	1	3	2	0	0
BNAA01G15540D	0	0	0	0	0	0	0	0	0	0	0	0	0	0	0	0	0	0	13	0	0	0	0	0	1	0	0	0	0	0	0	0	0	0	0	0	0	0	0	0	1	0	0	1	0	0	0	0	0
BNAA01G15550D	2	0	1	0	0	1	1	1	3	1	0	0	2	0	1	0	0	1	89	1	0	0	3	0	3	0	1	0	0	0	0	0	0	0	0	0	0	0	1	0	1	1	0	1	1	1	1	0	0
BNAA01G15560D	0	1	0	0	0	1	1	0	3	1	0	0	1	0	0	0	0	2	118	0	0	0	0	0	1	0	0	0	0	0	0	0	1	0	0	0	0	0	0	0	0	0	0	0	0	0	0	0	0
BNAA01G15570D	1	0	0	0	0	0	0	0	2	0	0	0	0	0	0	0	0	1	100	0	0	0	4	0	1	0	0	0	0	0	0	0	1	0	1	0	0	0	0	0	0	0	0	0	0	0	0	0	0
BNAA01G15580D	1	1	0	0	1	0	1	0	1	0	0	0	0	0	0	1	0	2	124	0	0	0	5	0	0	0	2	0	0	0	0	0	0	0	0	0	0	0	0	0	0	0	0	0	0	0	0	0	0
BNAA01G15590D	1	0	0	0	2	1	1	0	1	0	0	0	1	1	0	0	0	4	90	0	0	0	2	0	3	0	1	0	0	0	0	0	0	0	0	0	0	0	0	0	2	0	0	2	1	0	1	0	0
BNAA01G15600D	1	0	0	0	0	0	0	0	1	0	0	0	1	0	0	2	0	5	73	0	0	0	5	0	2	0	0	0	0	0	0	0	1	0	0	0	0	0	0	0	1	1	0	0	1	2	0	0	0
BNAA01G15610D	0	1	1	0	0	1	2	0	3	0	0	0	0	0	0	0	0	3	89	0	0	1	5	0	2	0	0	0	0	0	0	1	0	0	0	0	0	0	0	0	0	0	0	0	0	0	0	0	0
BNAA01G15630D	0	0	0	0	0	0	1	1	0	1	0	0	1	1	0	1	0	1	54	0	0	0	1	0	4	0	0	0	0	0	0	0	0	0	0	0	0	0	0	0	1	0	0	0	1	1	0	0	0
BNAA01G15620D	0	1	0	0	1	0	3	1	3	1	0	1	2	1	0	0	0	5	77	0	0	2	1	0	1	0	0	0	0	0	0	0	0	0	0	0	0	0	0	0	0	0	0	0	0	2	0	0	0
BNAA01G15640D	0	2	0	0	0	1	0	0	2	0	0	0	0	0	0	2	1	0	58	0	0	0	4	0	1	0	1	0	0	0	0	0	0	0	0	0	0	0	0	0	1	0	0	0	0	1	3	0	0
BNAA01G15650D	0	1	0	0	0	0	1	1	2	0	0	0	3	0	1	0	0	3	58	0	0	0	3	0	1	0	0	0	0	0	0	0	0	0	0	0	0	0	0	0	0	0	0	0	0	1	4	0	0
BNAA01G15660D	1	1	1	0	0	0	1	1	2	0	0	0	0	0	1	0	0	0	91	0	0	0	2	0	0	0	0	0	0	0	0	0	0	0	0	0	0	0	0	0	0	0	0	1	1	0	6	0	0
BNAA01G15670D	0	0	0	0	0	0	1	1	1	0	0	0	0	0	0	0	0	0	71	0	0	0	1	0	1	0	0	0	0	0	0	0	0	0	0	0	0	0	0	0	0	0	0	1	0	0	0	0	0
BNAA01G15680D	0	0	0	0	0	0	0	0	0	0	0	0	0	0	0	0	0	3	58	0	0	0	1	0	3	0	0	0	0	0	0	0	0	0	0	0	0	0	0	0	0	0	0	1	0	0	3	0	0
BNAA01G15690D	0	0	0	0	0	0	0	0	4	0	0	0	1	0	0	0	0	1	82	0	0	1	1	0	2	0	0	0	0	0	0	0	0	0	0	1	0	0	0	0	1	1	0	4	1	0	1	0	0
BNAA01G15700D	0	1	0	0	0	1	0	0	1	0	0	0	0	1	0	0	0	2	72	0	1	1	4	0	0	0	0	0	0	0	0	0	0	0	0	0	0	0	0	0	1	0	0	1	0	2	3	0	0
BNAA01G15710D	0	0	0	0	0	0	0	0	0	1	0	0	1	0	0	0	0	3	84	0	0	0	3	0	2	0	0	0	0	0	0	0	0	0	0	1	0	0	0	0	1	0	0	0	0	0	1	0	0
BNAA01G15720D	1	0	0	0	0	0	1	0	0	0	0	0	0	2	0	0	0	4	67	0	0	0	0	0	2	0	0	0	0	0	0	0	0	0	0	0	0	0	0	0	2	0	0	2	0	0	2	0	0
BNAA01G15730D	0	0	1	0	1	0	2	0	3	0	0	1	0	1	0	0	0	1	74	0	0	0	6	0	0	0	0	0	0	0	0	0	0	0	1	0	0	0	0	0	0	0	0	0	0	0	7	0	0
BNAA01G15740D	0	0	0	0	0	0	1	0	3	0	1	0	1	0	0	2	0	2	69	0	0	1	0	0	1	0	0	0	0	0	0	0	0	0	0	0	0	0	0	0	0	1	0	0	0	0	0	0	0
BNAA01G15750D	0	0	0	0	0	0	0	0	0	0	0	0	0	0	0	0	0	0	4	0	0	0	0	0	0	0	0	0	0	0	0	0	0	0	0	0	0	0	0	0	0	0	0	0	0	0	0	0	0
BNAA01G15760D	1	1	0	0	0	0	1	0	1	0	0	0	1	0	0	0	0	1	98	0	0	0	4	0	1	0	0	0	0	0	0	0	0	0	0	0	0	0	1	0	0	0	0	1	0	0	0	0	0
BNAA01G15770D	0	0	0	0	0	1	4	0	2	0	0	0	0	0	0	0	0	3	112	0	0	0	1	0	0	0	0	0	0	0	0	0	0	0	0	0	0	0	0	0	0	0	0	0	0	1	0	0	0
BNAA01G15780D	0	1	1	0	0	1	3	0	4	0	0	0	0	0	0	3	0	0	84	0	0	0	2	0	3	0	0	0	0	0	0	0	0	0	0	0	0	0	0	0	1	0	0	0	0	1	2	0	0
BNAA01G15800D	0	0	0	0	0	0	0	0	2	1	1	0	3	0	0	1	1	3	65	0	0	1	3	0	3	0	0	0	0	0	0	0	0	0	1	0	0	0	1	0	1	0	0	1	0	2	1	0	0
BNAA01G15790D	0	1	0	0	0	0	1	0	1	1	1	0	1	0	0	0	0	3	60	0	0	1	3	0	2	0	0	0	0	0	0	0	0	0	0	0	0	0	0	0	0	0	0	0	0	1	0	0	0
BNAA01G15810D	0	0	0	0	0	0	1	0	3	0	0	0	0	0	2	0	0	2	122	0	0	0	2	0	2	0	0	0	0	0	0	0	0	0	0	1	0	0	0	0	0	0	0	1	0	0	2	0	0
BNAA01G15820D	0	1	0	0	0	2	0	0	1	1	0	0	2	0	0	3	0	3	98	1	0	0	3	0	2	0	1	0	0	0	0	0	0	0	0	0	0	0	0	0	1	0	0	1	0	1	0	1	0
BNAA01G15830D	0	0	0	0	0	0	0	0	2	1	0	0	0	1	0	0	0	3	70	0	0	0	2	0	0	0	0	0	0	0	0	0	0	0	1	0	0	0	0	0	0	0	0	3	1	0	0	0	0
BNAA01G15840D	0	0	1	0	0	1	3	0	3	0	0	0	0	0	0	0	0	2	114	0	0	1	3	0	2	0	1	0	0	0	0	0	0	0	0	0	0	0	0	0	0	0	0	1	0	0	0	0	0
BNAA01G15850D	0	1	1	0	0	0	2	0	1	0	0	0	0	0	0	0	0	2	92	0	0	0	4	0	0	0	0	0	0	0	0	0	0	0	0	1	0	0	0	0	0	1	0	0	0	0	2	0	0
BNAA01G15860D	0	1	0	0	0	0	0	0	0	0	0	0	4	0	0	1	0	5	55	0	0	0	2	0	5	0	0	0	0	0	0	0	0	0	0	1	0	0	0	0	0	0	0	1	0	2	1	0	0
BNAA01G15870D	0	1	0	0	0	0	1	0	2	0	0	0	1	0	0	1	0	2	61	0	0	0	3	0	5	0	0	0	0	0	0	0	0	0	0	0	0	0	0	0	0	0	0	0	1	2	0	0	0
BNAA01G15880D	0	0	0	0	0	0	0	0	2	0	1	0	0	0	0	0	0	1	52	1	0	0	8	0	0	1	0	0	0	0	0	0	0	0	0	1	0	0	0	0	0	0	0	1	0	0	1	0	0
BNAA01G15890D	0	0	0	0	0	0	2	0	0	0	0	0	0	0	0	0	0	5	52	0	0	1	1	0	1	0	3	0	0	0	0	0	0	0	0	0	0	0	0	0	0	0	0	3	0	0	1	0	0
BNAA01G15900D	0	0	0	0	0	0	1	0	1	0	0	0	0	0	0	2	0	2	81	0	0	0	3	0	3	0	0	0	0	0	0	0	0	0	0	1	0	0	0	0	1	0	0	1	0	1	0	0	0
BNAA01G15910D	1	1	0	0	1	0	1	1	1	0	0	0	1	0	0	0	0	1	78	1	0	0	1	0	3	0	1	0	0	0	0	0	0	0	0	0	0	0	0	0	0	0	0	2	0	0	0	0	0
BNAA01G15920D	1	0	0	0	0	1	0	0	0	0	0	0	1	0	0	0	0	2	65	0	0	0	3	0	1	0	0	0	0	0	0	0	0	0	0	0	0	0	0	0	0	0	0	0	0	1	0	0	0
BNAA01G15940D	0	0	1	0	0	0	1	0	0	0	0	1	1	0	0	0	0	1	61	0	0	0	3	0	4	0	1	0	0	0	0	0	0	0	0	1	1	0	0	0	0	0	0	0	0	0	0	0	0
BNAA01G15930D	0	0	0	0	0	0	0	0	0	0	0	0	5	0	0	6	0	2	72	0	0	0	2	0	1	0	0	0	0	0	0	0	0	0	0	0	0	0	0	0	0	0	0	3	0	2	1	0	0
BNAA01G15950D	0	1	1	0	0	0	0	1	3	1	0	0	0	0	0	0	0	1	132	1	0	0	4	0	2	0	1	0	0	0	0	0	0	0	0	0	0	0	0	0	1	0	0	1	1	0	1	0	0
BNAA01G15960D	1	1	0	0	0	1	1	0	1	0	0	0	3	0	0	1	0	3	91	0	0	0	0	0	6	0	0	0	0	0	0	0	0	0	0	0	0	0	0	0	0	1	0	6	1	2	0	0	0
BNAA01G15970D	1	0	0	0	0	0	1	1	3	0	0	0	1	0	1	0	1	0	82	0	1	0	2	0	0	0	0	0	0	0	0	0	0	0	0	1	0	0	0	0	3	0	0	2	0	0	1	0	0
BNAA01G15980D	0	0	1	0	0	1	1	0	0	0	0	0	0	1	0	0	0	7	105	1	0	0	4	0	1	0	0	0	0	0	0	0	0	0	0	0	0	0	0	0	0	1	0	0	0	0	1	0	0
BNAA01G16000D	0	0	0	0	0	0	0	1	0	0	0	0	2	0	0	0	0	0	82	0	0	0	3	0	3	0	0	0	0	0	0	0	0	0	0	0	0	0	0	0	1	0	0	1	0	0	2	0	0
BNAA01G15990D	1	0	1	0	0	1	0	0	1	0	0	0	1	0	0	2	0	4	71	0	0	0	3	0	1	0	1	0	0	0	0	0	0	0	0	2	0	0	0	0	0	1	0	2	1	0	1	0	0
BNAA01G16010D	0	0	0	0	0	0	0	0	0	0	0	0	0	0	0	2	0	5	77	0	0	1	3	0	2	0	0	0	0	0	0	0	0	0	0	0	0	0	0	0	0	0	0	2	0	0	0	0	0
BNAA01G16020D	0	0	0	0	1	0	0	0	1	0	0	0	0	0	0	0	0	4	56	0	0	0	5	0	0	0	0	0	0	0	0	0	0	0	0	0	0	0	0	0	0	0	0	1	0	1	1	0	0
BNAA01G16040D	0	0	0	0	0	0	0	0	0	0	0	0	5	0	0	1	0	1	68	0	0	0	1	0	8	0	1	0	0	0	0	0	0	0	0	0	0	0	0	0	0	0	0	0	0	0	1	0	0
BNAA01G16030D	1	0	0	0	0	0	1	0	3	0	0	0	1	0	0	0	0	6	63	0	0	0	1	0	3	0	0	0	0	0	0	0	0	0	0	0	0	0	0	0	1	0	0	0	0	0	1	0	0
BNAA01G16050D	0	0	0	0	1	0	0	0	3	0	0	0	1	0	0	3	0	6	67	0	0	1	3	0	2	0	0	0	0	0	0	0	0	0	0	1	0	0	0	0	0	0	0	0	0	1	1	0	0
BNAA01G16070D	1	0	0	0	1	0	0	0	1	0	0	0	4	0	0	1	1	1	48	0	0	0	0	0	2	0	0	0	1	0	0	0	1	0	0	0	0	0	0	0	0	0	0	0	1	1	1	0	0
BNAA01G16060D	0	1	1	0	0	0	0	0	1	0	0	0	2	1	1	0	0	4	51	0	0	0	3	0	4	0	0	0	0	0	0	0	0	0	0	0	0	0	0	0	0	0	0	1	2	5	2	0	0
BNAA01G16090D	1	0	0	0	0	0	0	0	1	0	0	0	5	0	0	0	0	1	75	0	1	0	2	0	6	0	0	0	0	0	0	0	0	0	0	0	1	0	0	0	3	0	0	3	0	1	2	0	0
BNAA01G16080D	1	0	0	0	0	1	2	0	0	0	0	0	0	0	0	0	0	1	55	0	1	0	2	0	2	0	0	0	0	0	0	1	1	0	0	0	0	0	0	0	1	0	1	4	0	0	0	0	0
BNAA01G16100D	1	0	0	0	0	1	0	0	1	0	0	0	0	0	0	0	0	2	83	0	0	0	1	0	2	0	0	0	0	0	0	0	1	0	0	0	0	0	0	0	0	0	0	1	0	0	0	0	0
BNAA01G16120D	0	0	0	0	0	0	1	0	3	0	0	0	3	0	0	0	1	1	40	0	0	1	1	0	5	0	0	0	0	0	0	0	0	0	0	0	0	0	0	0	0	0	0	2	0	2	0	0	0
BNAA01G16110D	0	0	0	0	0	0	0	0	0	1	0	0	3	0	0	2	1	6	68	0	0	0	4	0	2	0	0	0	0	0	0	0	0	0	0	0	0	0	0	0	1	0	0	0	0	3	2	0	0
BNAA01G16130D	0	1	0	0	0	0	0	0	0	0	0	0	0	1	0	0	0	1	84	0	0	0	1	0	0	0	1	0	0	0	0	0	0	0	0	0	0	0	0	0	1	0	0	0	0	0	0	0	0
BNAA01G16140D	1	1	0	0	0	0	0	1	2	0	0	0	1	0	0	1	0	3	75	0	0	0	3	0	0	0	1	0	0	0	0	0	0	0	0	0	0	0	0	0	0	0	0	0	1	0	1	0	0
BNAA01G16150D	0	0	0	0	1	0	1	0	2	0	0	0	0	2	0	0	0	5	72	0	0	0	3	0	1	0	0	0	1	0	0	0	0	0	1	0	0	0	0	0	0	0	0	1	0	1	0	0	0
BNAA01G16160D	0	0	0	0	0	0	1	0	0	0	0	0	3	0	0	2	0	3	63	0	0	1	5	0	1	0	0	0	0	0	1	0	0	0	0	0	0	0	0	0	0	0	0	3	0	1	2	0	0
BNAA01G16180D	1	0	1	0	0	0	2	0	1	1	0	0	0	0	0	0	0	2	64	0	0	0	1	0	2	1	0	0	0	0	0	0	0	0	0	1	0	0	0	0	1	1	0	3	1	2	0	0	0
BNAA01G16170D	0	0	0	0	0	1	0	2	0	0	0	0	1	0	0	1	1	4	72	0	0	1	1	0	2	0	0	0	0	0	0	0	0	0	0	1	0	0	0	0	0	0	0	2	0	1	0	0	0
BNAA01G16190D	0	0	0	0	1	0	1	0	1	0	0	0	0	0	0	1	0	2	93	0	0	1	2	0	4	0	1	0	0	0	0	0	0	0	0	0	0	0	0	0	1	0	0	0	0	0	0	0	0
BNAA01G16200D	1	0	0	0	0	0	1	0	2	0	0	0	1	0	0	1	0	5	90	0	0	0	2	0	5	1	1	0	0	0	0	0	0	0	0	0	0	0	0	0	0	0	0	0	0	0	1	0	0
BNAA01G16210D	0	0	0	0	0	0	0	0	2	0	0	0	1	0	0	0	0	1	95	1	0	1	1	0	0	0	1	0	0	0	0	0	0	0	0	0	0	0	0	0	1	0	0	0	1	0	1	1	0
BNAA01G16220D	0	1	2	0	0	1	2	0	3	0	0	0	2	0	0	0	0	1	124	0	0	0	4	0	6	1	0	0	0	0	0	0	0	0	0	0	0	0	0	0	0	0	0	0	0	1	0	0	0
BNAA01G16230D	0	0	0	0	0	0	3	0	2	0	0	0	1	0	0	1	0	0	90	0	0	0	3	0	3	1	0	0	0	0	0	0	0	0	0	0	0	0	0	0	0	1	0	1	1	0	0	1	0
BNAA01G16240D	0	0	0	0	0	1	2	0	1	1	0	0	0	0	0	0	0	2	92	1	0	1	1	0	0	0	0	0	0	0	0	0	0	0	0	0	0	0	0	0	1	0	0	0	0	1	0	0	0
BNAA01G16250D	0	0	0	0	0	1	1	0	4	0	0	0	0	1	0	2	0	4	104	0	0	1	1	0	1	2	2	0	0	2	0	0	0	0	0	0	0	0	0	0	0	0	0	1	0	0	2	0	0
BNAA01G16260D	0	0	1	0	0	1	0	0	2	0	0	0	1	0	0	0	0	2	81	0	0	0	0	0	4	0	0	0	0	0	0	0	0	0	0	0	0	0	0	0	0	0	0	0	1	0	0	0	0
BNAA01G16270D	1	1	1	0	0	0	0	0	2	0	0	0	0	1	0	0	0	3	96	0	1	0	4	0	1	0	1	0	0	0	0	0	0	0	0	0	0	0	0	0	2	0	0	1	0	1	0	0	0
BNAA01G16280D	0	0	0	0	0	0	0	0	3	0	0	0	0	0	0	1	0	1	84	0	0	0	2	0	2	0	0	0	0	0	0	0	0	0	0	0	0	0	0	0	0	0	0	2	1	0	1	0	0
BNAA01G16290D	0	1	0	0	1	0	2	0	1	0	0	0	1	1	0	0	0	1	95	0	0	2	6	0	0	0	1	0	0	0	0	0	0	0	0	0	0	0	0	0	2	0	0	1	0	0	0	0	0
BNAA01G16300D	0	0	1	0	0	0	1	0	2	0	0	1	0	0	0	0	0	5	92	0	0	0	5	0	2	0	0	0	0	0	0	0	0	0	0	0	0	0	0	0	0	0	0	2	0	0	1	0	0
BNAA01G16310D	1	1	0	0	1	1	0	1	0	0	0	1	1	0	0	0	0	0	87	0	0	0	3	0	1	0	8	0	1	0	0	0	0	0	0	0	0	0	0	0	0	0	0	0	0	0	0	0	0
BNAA01G16320D	1	0	0	0	0	0	1	0	2	0	1	0	0	0	0	0	0	1	108	0	0	0	2	0	0	0	0	0	0	0	0	1	0	0	0	0	0	0	0	0	0	0	0	1	0	1	2	0	0
BNAA01G16330D	0	0	0	0	0	0	1	0	2	0	0	0	3	0	0	1	0	1	46	0	0	0	2	0	5	0	0	0	0	0	0	0	0	2	1	0	0	0	0	0	0	0	0	0	0	0	4	0	0
BNAA01G16340D	0	1	1	0	0	1	0	0	1	0	0	0	1	0	0	0	0	3	78	0	0	0	2	0	0	0	0	0	0	0	0	0	0	0	0	0	0	0	0	0	0	0	0	0	0	0	0	0	0
BNAA01G16350D	0	0	1	0	0	0	0	0	1	0	1	0	0	0	0	1	0	4	91	1	0	0	5	0	0	0	0	0	0	0	0	0	0	0	0	1	0	0	0	0	0	0	0	0	0	0	0	0	0
BNAA01G16360D	0	0	0	0	0	0	1	0	2	0	0	0	3	0	0	2	0	3	79	0	0	0	0	0	4	0	0	0	0	0	0	0	0	0	0	0	0	0	0	0	1	0	0	1	0	0	0	0	0
BNAA01G16370D	0	0	0	0	1	0	1	1	1	0	0	0	2	0	1	1	0	3	82	0	0	0	2	0	0	0	1	0	0	0	0	0	0	0	0	0	0	0	0	0	2	0	0	1	0	3	3	0	0
BNAA01G16380D	0	0	1	0	0	1	1	0	3	0	0	0	0	0	0	0	0	3	106	0	0	0	6	0	1	0	1	0	0	0	0	0	0	0	0	0	0	0	0	0	0	0	0	0	0	2	1	0	0
BNAA01G16390D	0	0	0	0	1	0	0	0	0	0	0	0	2	0	0	0	0	0	78	0	0	0	0	0	5	0	0	0	0	0	0	0	0	0	0	0	0	0	0	0	1	0	0	1	0	1	0	0	0
BNAA01G16400D	0	0	0	0	0	0	3	0	0	0	0	0	0	0	0	1	0	3	93	0	1	0	6	0	1	0	2	0	0	0	0	0	0	0	0	0	0	0	0	0	1	0	0	3	0	0	3	0	0
BNAA01G16410D	0	0	0	0	0	0	3	0	3	0	0	0	0	0	0	0	0	0	114	0	0	2	3	0	2	0	0	0	0	0	0	0	0	0	0	0	0	0	0	0	0	1	0	2	0	1	2	1	0
BNAA01G16420D	0	0	0	0	0	0	0	0	2	1	0	0	0	0	0	1	0	1	93	0	0	0	4	0	0	0	1	0	0	0	0	0	0	0	0	0	0	0	0	0	0	0	0	1	0	0	3	0	0
BNAA01G16430D	0	0	1	0	0	0	1	2	0	1	0	0	0	0	0	0	1	1	133	0	0	0	3	0	2	0	1	0	0	0	0	0	0	0	0	0	0	0	0	0	1	1	0	0	0	1	0	0	0
BNAA01G16440D	0	0	0	0	1	1	0	0	0	1	1	1	1	0	0	1	0	1	93	0	0	0	2	0	1	0	0	0	0	0	0	0	0	0	0	0	0	0	1	0	0	0	0	0	0	2	3	0	0
BNAA01G16450D	0	0	1	0	0	0	0	0	2	1	0	0	1	1	0	1	0	2	135	0	0	0	1	0	0	1	0	0	0	1	0	0	1	0	0	1	0	0	0	0	0	0	0	1	0	0	0	1	0
BNAA01G16460D	0	1	0	0	0	1	1	0	3	0	0	0	0	0	0	0	0	0	141	0	0	1	1	0	2	0	0	0	0	0	0	0	0	0	0	0	0	0	0	0	0	0	0	0	0	0	4	2	0
BNAA01G16470D	0	1	0	0	0	0	0	0	1	0	0	0	2	0	0	2	1	0	83	0	0	0	0	0	1	1	1	0	0	0	0	0	0	0	0	0	2	0	0	0	0	0	0	0	0	2	1	0	0
BNAA01G16480D	0	0	2	0	0	4	2	0	1	0	0	1	0	0	0	0	0	0	130	0	0	0	1	0	1	0	0	0	0	0	0	0	0	0	1	0	0	0	0	0	0	0	0	0	0	1	0	0	0
BNAA01G16490D	0	1	1	0	0	0	2	0	2	0	0	0	0	0	0	0	0	1	110	0	0	0	1	0	3	0	0	0	0	0	0	0	0	0	0	0	0	0	0	0	0	2	0	4	0	0	1	0	0
BNAA01G16500D	0	0	0	0	0	0	1	1	3	0	1	0	0	1	0	0	0	0	105	0	0	0	1	0	3	0	0	0	0	0	0	0	0	0	0	0	0	0	0	0	0	1	0	0	0	0	0	4	0
BNAA01G16510D	0	1	0	0	0	1	1	0	0	0	0	0	2	0	0	1	0	0	80	0	0	0	3	0	3	0	0	0	0	0	0	0	0	0	0	0	0	0	0	0	0	0	0	0	0	0	1	0	0
BNAA01G16520D	0	0	2	0	0	0	0	1	2	0	0	0	1	0	0	0	0	4	103	0	0	0	2	0	2	0	0	0	0	0	0	0	0	0	0	0	0	0	0	0	0	0	0	1	0	0	1	1	0
BNAA01G16530D	0	0	0	0	0	0	1	0	1	1	0	0	0	1	0	0	0	1	75	0	0	0	1	0	1	0	0	0	0	0	0	0	0	0	0	0	0	0	0	0	1	0	0	1	0	2	1	0	0
BNAA01G16540D	0	0	0	0	1	0	1	0	1	0	0	0	0	1	0	2	0	3	69	0	0	0	2	0	0	0	0	0	0	0	0	0	0	0	0	0	0	0	0	0	0	0	0	2	0	0	1	0	0
BNAA01G16550D	1	0	0	0	0	0	1	1	2	0	0	0	1	1	0	1	0	2	73	0	0	0	3	0	0	0	0	0	0	0	0	0	0	0	0	0	0	0	0	0	0	0	0	0	0	0	0	0	0
BNAA01G16560D	0	0	1	0	0	0	0	0	0	0	0	0	3	2	1	0	0	1	57	0	0	0	4	0	6	0	0	0	0	0	0	0	0	0	0	0	0	0	0	0	0	0	0	2	0	0	0	0	0
BNAA01G16570D	0	0	0	0	0	0	0	0	1	0	0	0	2	0	0	0	0	0	96	0	0	1	2	0	1	0	0	0	0	0	0	0	0	0	0	0	0	0	0	0	1	0	0	1	1	0	1	0	0
BNAA01G16580D	0	0	1	0	0	0	1	0	0	0	0	1	0	1	0	0	0	6	120	0	0	1	0	0	0	0	1	0	0	0	0	0	0	0	1	0	0	0	0	0	0	0	0	0	0	0	0	0	0
BNAA01G16590D	0	0	0	0	0	1	0	0	1	0	0	0	0	0	0	0	0	9	101	0	0	0	2	0	2	0	2	0	0	0	0	0	0	0	0	0	0	0	0	0	0	1	1	1	1	0	1	0	0
BNAA01G16600D	0	0	0	0	1	0	1	0	2	0	0	0	1	0	0	3	0	2	40	0	0	0	1	0	3	0	0	0	0	0	0	0	0	0	0	0	0	0	0	0	0	0	0	1	1	0	0	0	0
BNAA01G16610D	0	0	1	0	1	0	2	0	0	0	1	0	3	0	0	3	0	4	71	0	0	0	1	0	2	0	0	0	0	0	1	0	0	0	0	0	0	0	0	0	0	0	0	1	0	1	0	0	0
BNAA01G16620D	0	2	0	0	1	0	0	0	1	0	0	0	2	0	0	0	0	2	87	0	0	0	3	0	2	0	0	0	1	0	0	0	0	0	0	0	0	0	0	0	0	0	0	1	0	0	0	0	0
BNAA01G16630D	0	0	0	0	1	0	3	0	5	0	0	0	1	0	0	1	0	0	87	0	0	0	3	0	2	0	0	0	0	0	0	0	0	0	0	1	0	0	0	0	0	0	0	2	0	0	0	0	0
BNAA01G16640D	1	0	0	0	1	0	2	0	0	0	0	0	1	0	0	0	0	5	92	0	1	0	2	0	3	0	0	0	0	0	0	0	0	0	0	0	0	0	0	0	1	0	0	0	0	1	1	1	0
BNAA01G16650D	0	1	0	0	0	1	0	0	2	0	0	0	0	0	0	0	0	3	94	0	0	0	0	0	2	0	0	0	0	0	0	0	0	0	0	0	0	0	0	0	0	0	0	0	0	0	1	0	0
BNAA01G16660D	0	1	0	0	1	0	0	1	1	0	0	0	4	0	0	0	0	4	52	0	0	0	4	0	1	1	0	0	0	0	0	0	0	0	1	1	0	0	0	0	0	0	0	1	0	4	1	0	0
BNAA01G16670D	0	0	0	0	0	1	0	1	4	0	0	0	0	1	0	0	0	3	68	0	0	0	3	0	1	0	1	0	0	0	0	0	0	0	0	0	0	0	0	0	1	0	0	1	0	1	0	0	0
BNAA01G16680D	2	0	1	0	0	0	0	0	0	0	0	0	2	0	0	1	0	3	91	0	0	0	3	0	4	0	0	0	0	0	0	0	0	0	0	0	0	0	0	0	2	0	0	2	1	0	0	1	0
BNAA01G16690D	2	0	0	0	0	0	0	1	2	0	0	0	1	0	0	0	1	3	83	0	0	0	1	0	1	0	0	0	0	0	0	0	0	0	0	0	0	0	0	0	1	0	0	1	1	2	1	0	0
BNAA01G16700D	0	0	0	0	1	0	0	0	2	0	0	0	0	0	0	0	0	6	76	0	0	1	1	0	2	0	0	0	0	0	0	0	0	0	0	1	0	0	0	0	0	0	0	0	0	0	2	0	0
BNAA01G16710D	0	1	0	0	0	0	1	0	2	0	1	2	3	1	0	1	0	4	122	0	0	0	3	0	4	0	0	0	0	0	0	0	0	0	0	0	0	0	0	0	0	0	0	1	0	0	1	0	0
BNAA01G16720D	1	0	0	0	1	0	2	0	3	0	0	0	1	1	0	1	0	2	60	1	0	0	2	0	5	0	0	0	0	0	0	0	0	0	1	0	0	0	0	0	0	0	0	1	0	0	1	0	0
BNAA01G16730D	0	0	0	0	0	0	2	1	2	0	0	0	0	0	0	0	0	2	88	0	0	0	2	0	1	0	1	0	0	0	0	0	0	0	0	0	0	0	0	0	1	1	0	0	0	2	1	0	0
BNAA01G16740D	0	0	0	0	0	0	3	1	1	3	0	0	1	0	1	1	0	2	93	0	0	1	3	0	1	0	0	0	0	0	0	0	0	0	0	0	0	0	0	0	0	2	0	1	1	1	0	0	0
BNAA01G16750D	1	0	0	0	0	0	0	0	2	0	0	0	0	0	0	1	0	5	77	0	0	0	0	0	5	1	1	0	0	1	0	0	0	0	0	0	0	0	0	0	0	0	0	0	1	1	1	0	0
BNAA01G16760D	0	0	0	0	0	0	1	0	1	1	1	0	1	0	0	0	0	3	99	0	0	0	1	0	2	0	0	0	0	0	0	0	0	0	0	0	0	0	0	0	0	0	1	3	0	1	2	0	0
BNAA01G16770D	0	0	0	0	0	0	2	0	3	1	0	0	2	0	0	0	0	2	110	0	0	1	0	0	4	1	0	0	0	0	0	0	0	0	0	0	0	0	0	0	0	1	0	2	0	0	0	1	0
BNAA01G16780D	0	1	0	0	0	0	2	0	3	0	0	0	0	0	0	1	0	0	86	0	0	1	2	0	3	1	0	0	0	1	0	0	0	0	0	0	0	0	0	0	0	0	0	2	0	1	0	0	0
BNAA01G16790D	0	0	4	0	0	2	1	0	0	1	0	1	2	0	0	0	0	2	117	0	0	0	1	0	1	0	0	0	0	0	0	0	0	0	0	0	0	0	0	0	0	1	0	0	1	1	1	0	0
BNAA01G16800D	1	1	0	0	1	0	1	0	2	0	0	0	0	0	0	1	0	1	67	0	0	1	1	0	2	0	0	0	1	0	0	0	0	0	0	0	0	0	0	0	0	0	0	0	0	1	2	0	0
BNAA01G16810D	1	0	1	0	0	0	1	0	0	1	0	0	0	0	0	0	0	0	147	0	1	2	1	0	2	0	1	0	0	0	0	0	0	0	0	0	0	0	0	0	1	1	0	0	0	0	0	0	0
BNAA01G16820D	0	1	4	0	0	0	2	0	6	1	0	0	0	0	0	0	0	0	140	0	0	0	3	0	0	0	1	0	0	0	0	0	0	0	0	0	0	0	0	0	0	1	0	0	0	0	1	1	0
BNAA01G16830D	1	0	1	0	0	1	1	0	3	0	0	0	0	1	0	0	0	1	125	0	0	1	1	0	1	0	0	0	0	0	0	1	0	0	0	0	0	0	0	0	0	0	0	3	1	1	2	0	0
BNAA01G16840D	0	3	1	0	1	1	1	0	1	0	0	0	0	0	0	0	0	0	101	0	0	0	5	0	4	0	1	0	0	0	0	0	0	0	0	0	0	0	0	0	0	0	0	2	1	0	1	0	0
BNAA01G16850D	0	0	0	0	0	0	0	0	1	0	0	0	0	0	0	0	0	3	75	0	0	1	4	0	2	0	0	0	1	0	0	0	0	0	0	0	0	0	0	0	0	0	0	0	0	1	2	0	0
BNAA01G16870D	1	0	0	0	0	0	2	0	1	0	0	0	0	0	0	1	0	1	63	0	0	0	2	0	3	0	1	0	0	0	0	0	0	0	0	0	0	0	0	0	1	0	0	0	0	1	3	0	0
BNAA01G16860D	0	0	0	0	0	1	1	1	0	0	0	0	1	0	0	0	0	1	68	0	0	0	1	0	5	0	2	0	0	0	0	0	0	0	0	1	0	0	0	0	0	0	0	1	0	1	0	0	0
BNAA01G16880D	0	0	0	0	0	0	1	0	0	0	0	0	2	0	1	1	0	2	53	0	0	0	2	0	0	0	0	0	0	0	0	0	1	0	1	0	0	0	0	0	0	0	0	0	1	4	3	0	0
BNAA01G16890D	1	0	0	0	0	0	1	1	2	0	0	0	0	0	0	0	0	2	101	0	0	0	3	0	1	0	0	0	0	0	0	0	0	0	0	2	0	0	0	0	1	0	0	1	0	1	0	0	0
BNAA01G16900D	1	0	0	0	0	0	0	0	2	0	0	0	2	0	0	0	0	3	102	1	0	1	3	0	2	0	0	0	0	0	0	0	0	0	0	0	0	0	0	0	1	0	0	1	0	4	1	0	0
BNAA01G16910D	0	2	0	0	0	0	1	0	3	1	0	0	0	1	1	0	2	3	105	0	0	1	2	0	1	0	0	0	0	0	0	0	0	0	0	0	0	0	0	0	0	0	0	0	0	4	0	0	0
BNAA01G16920D	0	0	0	0	0	2	1	1	0	0	0	0	0	0	0	1	0	6	106	0	0	0	2	0	0	0	1	0	0	0	0	0	0	0	0	0	0	0	0	0	0	1	0	0	0	0	1	0	0
BNAA01G16930D	0	2	0	0	0	1	6	0	3	1	0	1	1	0	0	0	0	1	125	0	0	0	2	0	1	0	0	0	0	0	0	1	0	0	0	0	0	0	0	0	0	0	0	0	0	1	2	0	0
BNAA01G16940D	0	0	0	0	0	0	0	0	0	0	0	1	1	1	0	2	0	6	80	0	0	0	6	0	0	0	0	1	0	0	0	1	0	0	0	0	0	0	0	0	0	0	0	0	1	3	1	0	0
BNAA01G16950D	0	0	0	0	0	1	1	0	0	0	0	0	2	0	0	0	0	5	70	0	0	0	2	0	2	0	0	0	0	0	0	0	0	0	0	0	0	0	1	0	2	0	0	0	1	1	20	0	0
BNAA01G16960D	0	0	0	0	0	0	2	0	0	0	0	0	0	1	0	1	0	0	81	0	0	0	1	0	2	0	0	0	0	0	0	0	1	0	0	0	0	0	0	0	0	0	0	0	0	0	4	0	0
BNAA01G16970D	0	0	0	0	0	1	2	0	0	0	0	0	1	0	0	0	0	2	93	0	1	0	6	0	1	0	0	0	0	0	0	0	0	0	0	0	0	0	0	0	1	0	0	1	0	0	1	0	0
BNAA01G16990D	1	0	0	0	0	0	3	0	3	0	0	0	1	0	0	1	0	3	54	0	0	1	3	0	2	0	0	0	0	0	0	0	0	0	0	0	0	0	1	0	0	0	0	0	1	0	1	0	0
BNAA01G16980D	0	0	0	0	0	0	0	0	0	0	0	0	0	1	0	1	0	4	61	0	0	0	0	0	3	0	0	0	0	0	0	0	0	0	0	0	0	0	0	0	0	0	0	0	0	0	2	0	0
BNAA01G17000D	0	0	0	0	0	0	1	0	0	0	0	0	2	0	0	1	0	3	84	0	0	0	2	0	2	0	1	0	0	0	0	0	0	0	0	0	0	0	0	0	0	0	0	1	1	0	4	0	0
BNAA01G17010D	0	0	0	0	2	0	0	1	0	0	0	0	2	0	0	1	0	2	56	0	0	0	1	0	1	0	0	0	0	0	0	0	0	0	0	0	0	0	0	0	0	0	0	4	0	1	1	0	0
BNAA01G17020D	1	0	0	0	0	0	3	0	0	0	0	0	1	1	0	1	0	3	95	0	0	0	2	0	1	0	0	0	0	0	0	0	0	0	0	2	0	0	0	0	2	0	0	1	0	0	0	0	0
BNAA01G17030D	0	0	0	0	0	0	1	0	2	0	0	0	2	0	0	1	0	4	115	0	0	0	1	0	2	0	1	0	0	0	0	0	0	0	0	0	0	0	0	0	0	0	0	1	0	0	0	0	0
BNAA01G17040D	1	0	0	0	0	0	0	0	1	0	0	0	1	0	0	2	0	4	89	0	1	0	1	0	2	0	0	0	0	0	0	1	0	0	0	1	0	0	0	0	2	0	0	1	1	0	0	0	0
BNAA01G17050D	1	0	0	0	0	0	1	0	1	0	1	0	2	0	0	1	0	3	72	0	0	0	2	0	1	0	1	0	0	0	0	0	1	0	0	0	0	0	0	0	0	1	0	1	0	2	1	0	0
BNAA01G17060D	1	1	2	0	0	0	3	0	5	0	0	0	0	0	0	1	0	3	139	0	0	0	2	0	0	0	0	0	0	0	0	0	0	0	0	0	0	0	0	0	0	0	0	1	0	0	1	0	0
BNAA01G17070D	0	0	0	0	0	0	0	1	0	0	0	0	9	1	1	0	1	3	58	0	0	0	3	0	11	0	0	0	0	0	0	0	0	0	0	0	2	0	0	0	0	0	0	0	0	9	2	0	0
BNAA01G17080D	0	0	0	0	0	0	0	0	0	0	0	0	0	0	0	1	0	0	90	0	0	0	1	0	1	0	0	0	0	0	0	0	0	0	0	1	0	0	0	0	0	1	0	2	0	0	2	0	0
BNAA01G17090D	0	0	0	0	0	0	0	0	0	0	0	0	0	0	0	1	0	2	88	0	0	0	1	0	5	0	0	0	0	0	0	0	0	0	0	1	0	0	0	0	0	1	0	2	0	0	0	0	0
BNAA01G17100D	1	0	0	0	0	0	1	0	0	1	0	0	0	0	0	0	0	1	108	0	0	0	4	0	0	0	0	0	0	0	0	0	0	0	0	0	0	0	0	0	0	1	0	1	0	0	4	0	0
BNAA01G17110D	0	0	0	0	0	0	1	0	0	0	1	0	0	0	0	0	0	2	111	0	0	1	0	0	0	0	0	0	0	0	0	0	0	0	0	0	0	0	0	0	0	0	0	0	0	0	2	0	0
BNAA01G17120D	0	0	0	0	0	0	0	0	0	0	0	0	0	0	0	0	0	2	79	0	0	2	3	0	6	0	0	0	0	0	0	0	0	0	0	0	0	0	0	0	1	0	0	1	0	0	0	0	0
BNAA01G17130D	0	1	0	0	0	0	2	0	1	1	0	0	0	1	0	0	0	1	113	0	0	3	3	0	4	0	1	0	0	0	0	0	0	0	0	0	0	0	0	0	1	1	0	1	0	0	0	0	0
BNAA01G17140D	0	0	0	0	0	0	2	0	0	0	0	0	0	0	0	1	0	0	57	0	0	0	3	0	0	0	0	0	0	0	0	0	0	0	0	0	0	0	0	0	1	0	0	1	1	2	0	0	0
BNAA01G17150D	0	0	1	0	0	1	0	0	0	0	0	0	0	0	0	0	1	1	122	0	0	0	3	0	0	0	0	0	0	0	0	0	0	0	0	0	0	0	0	0	0	0	0	3	0	0	0	0	0
BNAA01G17160D	0	0	0	0	1	0	1	1	1	0	0	0	0	0	0	1	0	1	71	0	0	0	1	0	0	0	0	0	0	0	0	0	0	0	0	0	0	0	0	0	0	0	0	1	0	0	0	0	0
BNAA01G17170D	0	0	0	0	1	0	3	0	1	0	0	0	0	0	0	0	0	2	78	0	0	0	2	0	2	0	1	0	0	0	0	0	0	0	0	0	0	0	0	0	0	0	0	2	0	0	1	0	0
BNAA01G17180D	0	0	0	0	0	0	2	0	1	0	0	1	1	0	0	0	0	2	90	0	0	0	1	0	5	0	0	0	0	0	0	0	0	0	0	0	0	0	0	0	0	0	0	2	0	1	0	0	0
BNAA01G17190D	2	1	0	0	0	0	2	0	5	0	0	0	0	0	0	0	0	2	104	0	0	0	3	0	0	0	0	0	0	0	0	0	0	0	0	0	0	0	0	0	1	0	0	2	1	0	1	0	0
BNAA01G17200D	0	0	0	0	0	0	2	0	0	1	0	0	1	1	0	1	0	2	71	0	0	0	1	0	1	1	1	0	0	0	0	0	0	0	0	0	0	0	0	0	1	0	0	1	0	0	2	0	0
BNAA01G17220D	0	0	0	0	0	0	1	0	0	0	0	0	2	1	0	2	0	1	75	0	0	0	0	0	1	0	0	0	0	0	0	0	0	0	0	0	0	0	0	0	0	0	0	0	0	1	1	0	0
BNAA01G17210D	0	0	0	0	0	0	0	1	0	0	0	0	0	0	0	0	0	2	72	1	0	0	2	0	2	0	0	0	0	0	0	0	0	0	0	0	0	0	0	0	0	0	0	1	1	0	0	0	0
BNAA01G17230D	0	0	0	0	0	0	0	1	3	0	0	0	0	0	1	1	0	7	86	0	0	0	4	0	1	0	0	0	0	0	0	0	0	0	1	1	0	0	0	0	0	0	0	1	0	0	0	0	0
BNAA01G17240D	0	0	0	0	1	0	2	0	2	0	1	0	0	0	0	0	0	0	58	0	0	1	1	0	0	0	0	0	0	0	0	0	0	0	0	0	0	0	0	0	0	0	0	1	0	0	0	0	0
BNAA01G17250D	0	0	1	0	0	0	0	0	1	0	0	0	2	0	0	0	0	4	80	0	0	0	1	0	3	0	0	0	0	0	0	0	0	0	0	0	0	0	1	0	1	0	0	2	0	3	0	0	0
BNAA01G17260D	0	1	1	0	2	0	1	0	0	0	0	0	2	0	0	0	0	5	90	0	0	0	1	0	1	0	0	0	1	0	0	0	0	0	0	0	1	0	0	0	1	0	0	0	0	1	0	0	0
BNAA01G17270D	0	0	0	0	0	0	2	0	2	0	0	0	1	0	0	0	0	2	98	0	0	0	6	0	1	0	0	0	0	0	0	0	0	0	0	0	0	0	0	0	0	1	0	1	1	1	0	0	0
BNAA01G17280D	0	0	0	0	0	1	0	0	0	0	0	0	0	0	1	0	0	4	141	0	0	0	2	0	0	0	0	0	0	0	0	1	0	0	1	0	0	0	0	0	2	0	0	1	0	0	0	2	0
BNAA01G17290D	0	0	0	0	0	0	1	0	1	0	0	0	0	1	0	2	0	4	72	1	0	0	3	0	0	0	0	0	0	0	0	0	0	0	0	0	0	0	0	0	0	0	0	1	1	1	0	0	0
BNAA01G17300D	0	1	0	0	0	0	3	1	2	1	0	0	2	0	0	3	0	2	114	0	0	0	5	0	0	1	0	0	0	0	0	0	0	0	0	0	0	0	0	0	1	0	0	1	0	0	0	1	0
BNAA01G17310D	0	0	2	0	0	0	0	0	4	0	0	0	2	0	0	0	0	3	98	0	0	0	2	0	4	0	0	0	0	0	0	0	0	0	0	0	0	0	0	0	0	0	1	0	0	1	0	3	0
BNAA01G17320D	0	0	0	0	0	0	2	1	1	0	0	0	1	0	0	0	0	3	67	0	0	0	4	0	2	0	0	0	0	0	0	0	1	0	1	2	0	0	0	0	0	0	0	1	0	1	2	0	0
BNAA01G17330D	1	0	0	0	0	0	0	0	1	1	0	0	0	0	0	0	0	4	74	0	0	0	2	0	5	0	1	0	0	0	0	0	0	0	0	0	0	0	0	0	0	0	0	2	0	0	2	0	0
BNAA01G17340D	0	1	1	0	0	1	5	0	1	0	0	0	0	0	0	0	0	3	93	0	0	0	3	0	2	0	0	0	0	0	0	0	0	0	0	0	0	0	0	0	0	0	0	0	1	1	0	1	0
BNAA01G17350D	0	0	0	0	0	1	0	1	1	1	0	0	0	0	0	0	0	4	85	0	0	0	3	0	4	0	0	0	0	0	0	0	0	0	0	0	0	0	0	0	0	0	0	0	0	2	0	0	0
BNAA01G17360D	1	0	0	0	0	1	2	0	1	1	0	0	2	0	0	0	0	0	86	0	0	0	2	0	0	0	0	0	0	0	0	0	0	0	0	0	0	0	0	0	1	1	0	1	1	1	0	0	0
BNAA01G17370D	1	0	0	0	0	0	0	1	0	0	2	0	0	0	1	1	0	5	48	1	0	0	7	0	0	0	0	0	0	0	0	0	0	0	0	0	0	0	0	0	0	0	0	1	0	0	0	0	0
BNAA01G17380D	0	0	0	0	0	0	2	0	1	0	0	0	2	0	0	2	2	3	90	0	0	0	5	0	0	0	0	0	0	0	0	0	0	0	0	0	0	0	1	0	1	0	0	1	3	2	2	0	0
BNAA01G17390D	0	0	0	0	0	0	1	0	1	0	0	0	0	0	0	0	0	7	98	0	0	0	3	0	0	0	1	0	0	0	0	0	0	0	0	1	0	0	0	0	0	0	0	0	0	0	0	0	0
BNAA01G17400D	0	0	0	0	0	0	1	0	2	0	0	0	0	0	0	0	0	1	85	0	0	0	5	0	1	0	0	0	0	0	0	1	0	0	0	0	0	0	0	0	0	0	0	3	0	1	1	0	0
BNAA01G17410D	0	0	0	0	0	0	1	1	2	1	0	0	0	0	0	1	0	2	88	0	0	0	5	0	2	0	0	0	0	0	0	0	0	0	0	0	0	0	0	0	0	0	0	0	0	0	0	0	0
BNAA01G17420D	0	0	1	0	2	0	0	0	0	0	0	0	0	0	0	1	0	3	85	0	1	0	3	0	7	0	0	0	0	0	0	0	0	0	0	0	0	0	0	0	1	0	0	1	0	0	0	0	0
BNAA01G17430D	0	1	0	0	0	1	2	1	0	0	0	0	0	0	0	0	0	2	82	0	0	0	3	0	2	0	1	0	0	0	0	1	0	0	0	0	0	0	0	0	0	0	0	2	0	0	1	1	0
BNAA01G17440D	0	0	0	0	0	0	1	0	2	0	0	0	2	0	0	0	0	5	71	0	0	0	1	0	3	0	0	0	0	0	0	0	0	0	0	0	0	0	0	0	0	0	0	1	0	0	1	0	0
BNAA01G17450D	0	1	1	0	0	0	1	0	1	1	0	0	4	0	0	1	0	1	88	0	0	0	2	0	2	0	0	0	0	0	0	0	0	0	0	0	0	0	0	0	2	0	0	2	1	2	1	0	0
BNAA01G17460D	0	0	0	0	0	0	3	1	1	1	0	1	0	0	0	0	1	3	88	1	0	0	2	0	2	0	0	0	0	0	0	0	0	0	2	0	0	0	0	0	0	0	0	2	0	1	0	0	0
BNAA01G17470D	0	0	2	0	0	0	1	0	0	0	0	0	0	0	0	1	0	1	107	0	0	0	1	0	3	0	1	0	0	0	0	0	0	0	0	0	0	0	0	0	0	2	0	1	1	1	0	0	0
BNAA01G17480D	0	0	2	0	1	0	1	0	2	1	0	0	0	0	0	0	0	3	161	0	0	0	1	0	2	0	1	0	0	0	0	0	0	0	0	0	0	0	0	0	0	2	0	1	0	0	1	1	0
BNAA01G17490D	0	0	0	0	0	0	3	0	4	0	0	0	0	0	0	1	0	0	79	0	0	0	1	0	0	0	0	0	0	0	0	0	0	0	1	0	0	0	0	0	0	0	0	0	0	0	2	0	0
BNAA01G17500D	0	0	0	0	0	0	2	0	0	0	0	0	1	0	0	2	0	4	77	1	0	0	4	0	2	0	1	0	0	0	0	0	0	0	0	1	0	0	0	0	0	0	0	0	0	1	2	0	0
BNAA01G17510D	0	0	0	0	1	0	0	0	1	0	0	0	1	0	0	1	0	3	58	0	0	1	1	0	1	0	0	0	0	0	0	0	0	0	0	0	0	0	0	0	1	0	0	1	0	0	0	0	0
BNAA01G17530D	0	0	0	0	0	0	0	0	0	1	0	1	1	0	0	0	0	2	84	0	0	1	2	0	2	0	1	0	0	0	0	0	0	0	0	0	0	0	0	0	0	0	0	0	0	1	1	0	0
BNAA01G17520D	0	0	0	0	0	0	6	2	1	1	0	0	1	0	0	0	0	2	119	0	0	0	4	0	0	0	1	0	0	0	0	0	0	0	0	0	0	0	0	0	0	0	0	0	0	0	1	0	0
BNAA01G17540D	0	1	0	0	0	0	0	0	2	0	0	0	2	0	1	0	0	1	97	0	0	0	7	0	0	0	0	1	0	0	0	2	0	0	0	0	0	0	0	0	1	0	0	2	0	0	2	0	0
BNAA01G17550D	0	0	0	0	0	0	1	1	1	0	0	0	0	0	0	2	0	1	65	0	0	0	1	0	0	0	1	0	1	0	0	0	0	0	0	0	0	0	0	0	0	0	0	1	1	0	0	0	0
BNAA01G17560D	0	0	1	0	0	2	1	0	0	1	0	0	0	0	0	0	0	2	131	0	0	0	1	0	1	0	1	0	0	0	0	0	0	0	0	0	0	0	0	0	0	0	0	1	0	0	0	0	0
BNAA01G17580D	1	1	0	0	1	1	2	0	2	0	0	0	0	1	0	2	0	4	67	1	0	0	1	0	8	0	0	0	0	0	0	0	0	0	0	1	1	0	1	0	0	0	0	1	0	0	2	0	0
BNAA01G17570D	0	2	0	0	0	0	1	1	0	0	0	0	1	0	0	0	0	3	57	0	0	0	4	0	6	1	0	0	0	1	0	1	0	0	2	0	0	0	0	0	0	0	0	0	0	2	0	0	0
BNAA01G17590D	0	0	0	0	1	0	0	0	1	0	0	0	2	0	0	2	0	3	57	0	0	0	2	0	2	0	0	0	0	0	0	0	0	0	0	0	0	0	0	0	0	0	0	1	0	0	0	0	0
BNAA01G17600D	0	2	0	0	1	0	0	0	3	0	0	0	7	0	0	2	0	1	54	0	0	0	0	0	3	0	1	0	0	0	0	0	0	0	0	0	0	0	1	0	0	0	0	1	0	2	1	0	0
BNAA01G17610D	0	0	1	0	0	0	0	0	3	0	0	0	0	0	0	0	0	2	117	0	0	0	1	0	1	0	0	0	0	0	0	0	0	0	0	0	0	0	0	0	0	0	0	2	0	0	0	0	0
BNAA01G17630D	0	0	0	0	0	0	1	0	0	0	0	0	0	0	0	0	0	1	74	0	0	0	5	0	1	1	0	0	0	1	0	0	0	0	0	0	0	0	0	0	0	0	0	1	1	2	2	0	0
BNAA01G17620D	0	0	0	0	0	0	0	0	0	1	1	1	3	0	0	2	0	0	51	0	0	0	1	0	9	0	0	0	0	0	0	0	0	0	0	0	0	0	1	0	1	1	0	0	0	2	0	0	0
BNAA01G17640D	0	0	0	0	0	0	0	0	0	0	0	0	0	0	0	0	0	3	56	0	0	0	1	0	1	0	1	0	0	0	0	0	0	0	0	1	0	0	0	0	0	0	0	1	0	0	0	0	0
BNAA01G17650D	0	0	2	0	1	0	2	0	3	1	0	0	0	0	0	0	0	1	174	0	0	0	4	0	0	0	0	0	0	0	0	0	0	0	0	0	0	0	0	0	0	0	0	1	0	1	0	0	0
BNAA01G17660D	0	0	1	0	0	1	0	0	0	0	0	0	2	0	0	0	1	1	88	0	0	0	0	0	0	0	1	0	0	0	0	0	0	0	0	1	0	0	0	0	2	0	0	0	0	0	0	0	0
BNAA01G17670D	0	0	0	0	1	1	0	1	0	0	0	1	0	0	0	1	0	1	84	0	0	0	1	0	2	0	1	1	0	0	0	1	0	0	1	0	0	1	0	0	0	0	0	0	0	0	0	0	0
BNAA01G17680D	0	0	0	0	0	0	0	0	0	0	0	0	1	0	0	0	0	4	43	0	0	0	3	0	1	0	3	0	0	0	0	0	0	0	0	0	0	0	0	0	0	0	0	1	0	1	0	0	0
BNAA01G17690D	0	0	0	0	0	0	1	0	3	0	0	0	0	0	0	0	0	2	136	0	0	0	2	0	3	0	1	0	0	0	0	0	0	0	0	0	0	0	0	0	0	0	0	0	0	1	0	0	0
BNAA01G17700D	0	0	1	0	0	0	1	0	2	1	0	0	1	0	0	0	0	4	115	0	0	1	2	0	2	0	0	0	0	0	0	1	0	0	0	0	0	0	0	0	0	0	1	0	0	0	0	0	0
BNAA01G17710D	0	0	0	0	0	1	2	1	0	0	0	0	0	0	1	0	0	0	77	0	0	1	2	0	0	0	0	0	0	0	0	1	0	0	0	0	0	0	0	0	0	1	0	1	0	1	1	0	0
BNAA01G17720D	0	1	0	0	0	0	0	1	2	0	0	0	0	0	0	0	0	1	81	1	0	0	4	0	2	0	0	0	0	0	0	0	0	0	0	1	0	0	0	0	0	0	0	1	0	0	1	0	0
BNAA01G17730D	0	0	0	0	1	1	0	0	1	0	0	0	0	0	0	1	0	5	63	0	0	0	0	0	2	0	0	0	0	0	0	0	0	0	0	0	0	0	0	0	0	0	0	0	0	3	1	0	0
BNAA01G17740D	0	0	0	0	0	1	3	0	2	0	0	0	0	1	0	0	0	5	80	0	0	0	6	0	0	0	0	0	0	0	0	0	0	0	0	0	0	0	0	0	0	0	0	0	0	1	1	0	0
BNAA01G17750D	0	0	0	0	0	1	1	0	0	0	0	0	0	0	0	0	0	4	57	0	0	0	0	0	0	0	0	0	0	0	0	0	1	0	0	0	0	0	0	0	0	0	0	1	0	1	1	0	0
BNAA01G17760D	0	0	0	0	0	0	0	0	0	0	0	0	1	1	0	0	0	0	128	0	0	0	2	0	0	0	0	0	0	0	0	0	0	0	1	0	0	0	0	0	0	0	0	5	0	0	1	0	0
BNAA01G17770D	0	0	0	0	0	1	0	1	1	0	0	0	0	1	0	0	0	0	79	0	0	0	5	0	2	1	0	0	0	0	0	0	0	0	0	0	0	0	0	0	0	1	0	1	1	0	0	0	0
BNAA01G17780D	0	0	1	0	0	0	1	0	2	0	0	0	0	0	1	1	0	4	58	0	0	0	2	0	2	0	0	0	0	0	0	1	0	0	0	0	0	0	0	0	0	0	0	0	0	1	0	0	0
BNAA01G17790D	0	1	0	0	0	0	0	0	0	0	0	0	1	0	0	0	0	1	105	0	0	0	4	0	0	0	3	0	0	0	0	0	0	0	1	0	0	0	0	0	0	0	0	0	0	0	0	0	0
BNAA01G17800D	0	1	0	0	0	0	1	0	0	0	0	0	0	1	0	0	0	4	95	0	0	0	0	0	0	0	0	0	0	0	0	0	0	0	0	0	0	0	0	0	0	0	0	1	1	0	1	0	0
BNAA01G17810D	0	0	0	0	0	0	0	1	0	0	0	0	2	0	0	1	0	3	56	0	0	0	2	0	2	0	0	0	0	0	0	0	0	0	0	0	0	0	0	0	0	0	0	2	0	0	2	0	0
BNAA01G17820D	0	0	0	0	2	0	1	0	1	0	0	0	0	0	0	0	0	1	45	0	0	0	3	0	0	0	0	0	0	0	0	0	0	0	0	0	0	0	0	0	0	0	0	0	0	0	0	0	0
BNAA01G17830D	1	2	0	0	1	0	5	1	3	0	0	0	0	0	0	0	0	5	81	0	0	0	2	0	2	0	0	0	0	0	0	0	0	0	0	0	0	0	0	0	0	0	0	1	0	1	0	0	0
BNAA01G17840D	0	0	0	0	0	0	1	0	3	0	0	0	0	2	0	0	0	0	112	0	0	0	4	0	1	0	0	0	0	0	0	0	0	0	0	0	0	0	0	0	0	1	0	1	0	0	1	0	0
BNAA01G17850D	0	0	0	0	1	0	0	1	3	0	0	0	4	0	1	1	1	3	59	0	0	1	1	0	4	1	0	0	0	1	0	0	0	0	0	1	0	0	0	0	0	0	0	1	0	2	2	0	0
BNAA01G17860D	0	0	0	0	0	0	3	0	2	1	0	0	0	0	0	0	0	4	101	0	0	0	1	0	1	0	0	0	0	0	0	0	0	0	0	0	0	0	0	0	0	0	0	1	0	2	8	0	0
BNAA01G17870D	1	0	0	0	0	0	4	0	2	0	0	0	0	0	0	0	0	6	93	0	0	1	1	0	0	0	0	0	0	0	0	1	0	0	1	0	0	1	0	0	1	0	0	1	0	0	1	0	0
BNAA01G17880D	0	0	0	0	0	0	2	0	4	0	0	0	1	0	0	1	0	4	114	0	0	1	1	0	0	0	0	0	0	0	0	0	0	0	0	0	0	0	0	0	0	0	0	0	0	0	1	0	0
BNAA01G17890D	0	0	0	0	0	0	3	0	4	0	0	0	0	0	0	0	0	4	96	0	0	1	2	0	1	0	0	0	0	0	0	0	0	0	0	0	0	0	0	0	0	0	0	0	1	0	0	0	0
BNAA01G17900D	1	0	0	0	0	0	0	0	0	0	0	0	1	1	0	0	0	4	72	0	0	0	3	0	0	0	0	0	0	0	0	0	0	0	0	0	0	0	0	0	1	0	0	1	1	2	1	0	0
BNAA01G17910D	0	0	0	0	0	0	1	0	0	1	0	0	1	0	0	1	0	1	56	0	0	0	1	0	13	0	0	0	0	0	0	0	0	0	0	1	0	0	0	0	0	0	0	1	0	0	1	0	0
BNAA01G17920D	0	0	0	0	0	0	0	0	1	0	0	0	2	1	0	1	0	4	42	0	0	1	4	0	3	0	0	0	0	0	1	0	0	0	0	0	0	0	0	0	1	0	0	1	0	0	0	0	0
BNAA01G17930D	0	1	1	0	0	0	0	0	5	0	0	0	0	0	0	0	0	0	115	1	0	1	1	0	0	0	0	0	0	0	0	0	0	0	0	0	0	0	0	0	0	0	0	0	0	0	0	1	0
BNAA01G17940D	1	1	0	0	0	0	1	0	0	0	0	0	3	0	0	0	0	1	68	0	0	0	2	0	1	0	0	0	0	0	1	0	0	0	0	0	0	0	0	0	0	0	0	0	0	0	0	0	0
BNAA01G17950D	1	0	0	0	0	0	0	1	0	0	0	0	0	0	0	1	0	4	79	0	0	0	2	0	1	0	1	0	0	0	0	0	0	0	0	0	0	0	0	0	0	0	1	0	0	0	0	0	0
BNAA01G17960D	0	0	0	0	0	0	0	0	1	0	0	0	4	0	0	1	0	5	59	0	0	1	1	0	3	0	0	0	0	0	0	0	0	0	0	2	1	0	2	0	1	0	0	2	0	4	1	0	0
BNAA01G17970D	0	0	0	0	0	1	1	0	3	1	0	0	1	0	0	1	0	4	104	0	0	3	2	0	0	0	0	0	0	0	0	0	0	0	1	0	0	0	0	0	0	0	0	0	0	0	1	1	0
BNAA01G17990D	0	0	0	0	1	0	0	0	0	0	0	0	2	0	0	0	0	3	77	0	0	0	2	0	1	0	2	0	0	0	0	0	0	0	2	0	0	0	0	0	0	1	0	0	0	0	0	0	0
BNAA01G17980D	0	0	0	0	0	0	0	1	0	0	0	0	2	0	0	0	0	2	67	0	1	0	3	0	1	0	0	0	0	0	0	0	1	0	0	0	0	0	0	0	1	0	0	3	1	1	0	0	0
BNAA01G18000D	0	1	0	0	0	0	0	0	1	0	0	0	1	0	0	1	0	3	97	0	0	0	2	0	1	0	1	1	0	0	0	1	0	0	0	0	0	0	0	0	1	0	0	0	0	0	0	0	0
BNAA01G18010D	0	1	1	0	0	0	1	0	2	0	0	0	0	0	0	0	0	2	97	0	0	1	1	0	2	0	0	0	0	0	0	0	0	0	0	0	0	0	0	0	0	0	0	0	0	0	0	0	0
BNAA01G18020D	0	0	0	0	0	1	1	0	4	1	1	0	2	0	0	3	0	4	113	0	0	0	1	0	1	0	0	0	0	0	0	0	0	0	0	1	0	0	0	0	0	0	0	3	0	1	1	2	0
BNAA01G18030D	1	0	0	0	1	0	1	0	2	0	0	0	2	0	0	1	0	1	62	0	0	0	2	0	4	0	0	0	1	0	0	0	0	0	0	1	2	0	0	0	0	1	0	2	0	0	0	0	0
BNAA01G18040D	1	1	0	0	0	2	1	0	3	0	0	0	1	0	0	2	0	3	84	0	0	1	2	0	4	0	0	0	0	0	0	0	0	0	0	0	0	0	0	0	1	0	0	0	0	1	0	0	0
BNAA01G18050D	0	0	1	0	0	0	1	1	0	0	0	0	0	0	0	1	0	0	126	0	0	2	0	0	0	0	0	0	0	0	0	0	0	0	0	0	0	0	0	0	0	0	0	1	1	1	0	0	0
BNAA01G18060D	0	0	0	0	0	0	2	0	2	0	0	0	1	0	0	0	0	5	110	0	0	0	2	0	2	0	0	0	0	0	0	0	0	0	0	0	0	0	0	0	1	0	0	1	1	1	0	0	0
BNAA01G18070D	0	0	0	0	2	0	0	0	0	0	0	0	1	1	0	1	0	1	41	1	0	0	0	0	7	0	0	0	0	0	0	0	1	0	0	0	0	0	0	0	0	0	0	2	2	0	0	0	0
BNAA01G18080D	0	0	0	0	0	0	0	1	1	1	0	0	1	1	0	0	0	8	69	0	0	0	2	0	3	1	0	0	0	1	0	0	0	0	0	0	0	0	0	0	0	0	0	1	0	0	1	0	0
BNAA01G18090D	0	0	0	0	0	0	5	1	6	1	0	0	0	0	1	0	0	2	94	0	0	0	3	0	2	0	0	0	0	0	0	0	0	0	0	0	0	0	0	0	0	0	0	1	0	0	1	0	0
BNAA01G18100D	0	0	0	0	0	1	0	0	0	1	0	0	0	1	0	0	0	4	103	0	0	0	1	0	0	0	0	0	0	0	0	0	0	0	0	0	0	0	0	0	0	1	0	2	0	1	0	0	0
BNAA01G18110D	0	0	0	0	0	0	1	0	4	0	0	0	0	0	0	0	0	3	115	0	0	1	6	0	1	0	0	0	0	0	0	0	0	0	0	0	0	0	0	0	0	0	0	0	0	1	4	0	0
BNAA01G18120D	0	0	0	0	0	1	0	0	0	0	0	0	1	1	0	1	0	2	55	0	0	1	2	0	1	0	0	0	0	0	0	0	1	0	0	1	0	0	0	0	1	1	0	1	0	0	1	0	0
BNAA01G18130D	0	0	0	0	0	0	2	2	2	0	0	1	1	0	1	0	0	3	110	0	0	0	1	0	1	0	0	0	0	0	0	1	0	0	0	0	0	0	0	0	0	0	0	0	1	0	0	0	0
BNAA01G18140D	0	1	1	0	0	1	2	0	1	0	0	0	1	0	0	0	0	1	112	0	0	1	0	0	0	0	0	0	0	0	0	0	0	0	0	0	0	0	0	0	0	0	0	1	0	0	0	0	0
BNAA01G18150D	0	0	0	0	0	0	1	0	2	1	0	0	0	1	0	0	0	1	101	0	0	0	3	0	2	0	0	0	0	0	0	0	0	0	0	1	0	0	0	0	1	0	0	2	0	0	0	1	0
BNAA01G18160D	1	0	0	0	0	0	2	0	1	0	0	0	0	1	0	0	1	3	106	0	1	0	2	0	1	1	0	0	0	0	0	0	0	0	0	1	0	0	0	0	1	0	0	3	0	2	0	0	0
BNAA01G18170D	0	0	0	0	0	0	0	0	3	0	0	0	0	0	0	0	0	5	99	0	0	0	1	0	1	0	0	0	0	0	0	0	0	0	0	0	0	0	0	0	0	0	1	3	0	0	0	0	0
BNAA01G18180D	0	0	0	0	0	0	0	0	1	0	0	0	0	3	0	0	0	0	38	0	0	0	0	0	0	0	0	0	0	0	0	0	0	0	0	0	0	0	0	0	0	1	0	1	0	0	0	0	0
BNAA01G18200D	1	0	0	0	1	1	1	0	0	1	0	0	1	0	0	1	0	0	83	1	0	0	2	0	0	0	0	0	0	0	0	1	0	0	0	0	0	0	0	0	1	1	0	1	1	1	2	0	0
BNAA01G18190D	0	0	0	0	0	0	4	0	1	0	0	0	1	0	0	0	0	2	100	0	0	0	2	0	0	0	0	0	0	0	0	0	0	0	0	0	0	0	0	0	0	0	0	1	1	2	1	0	0
BNAA01G18210D	0	1	1	0	0	0	2	0	0	0	0	0	1	0	0	0	0	3	74	0	0	0	1	0	7	0	0	0	0	0	0	0	0	0	0	0	0	0	0	0	0	0	0	0	0	0	0	0	0
BNAA01G18230D	0	1	0	0	0	0	1	0	1	0	0	0	1	0	0	1	0	2	60	0	0	0	2	0	3	0	0	0	0	0	0	0	0	0	0	0	0	0	0	0	0	0	0	1	0	0	1	0	0
BNAA01G18220D	0	0	0	0	1	0	0	0	0	0	0	0	2	1	0	0	0	0	57	0	0	0	1	0	4	0	0	0	0	0	0	0	0	0	0	0	0	0	0	0	0	0	0	1	0	4	0	0	0
BNAA01G18240D	0	0	0	0	0	0	1	0	1	0	0	0	3	0	0	0	0	2	73	0	0	0	3	0	3	0	2	0	0	0	0	0	0	0	0	0	0	0	0	0	0	0	0	2	0	0	1	0	0
BNAA01G18250D	0	0	0	0	0	1	1	0	2	1	0	1	0	0	0	1	0	1	73	0	0	1	3	0	1	0	0	0	0	0	0	0	0	0	1	0	0	0	0	0	0	0	0	1	0	0	4	0	0
BNAA01G18260D	0	0	1	0	0	0	2	0	1	0	1	1	0	0	0	0	0	2	75	0	0	0	3	0	1	0	0	0	0	0	0	0	0	0	0	0	0	0	0	0	0	0	0	3	1	1	0	0	0
BNAA01G18270D	0	1	0	0	0	0	1	0	2	0	0	0	0	0	0	0	0	1	80	0	0	0	3	0	4	0	2	0	0	0	0	0	0	0	0	1	0	0	0	0	0	0	0	0	0	2	0	0	0
BNAA01G18280D	0	0	2	0	0	0	1	0	6	0	0	0	0	0	0	1	0	2	123	0	0	1	3	0	0	0	1	0	0	0	0	0	0	0	0	0	0	0	0	0	0	0	0	1	0	0	0	0	0
BNAA01G18290D	0	1	1	0	0	0	1	0	2	0	0	0	0	1	0	0	0	1	92	1	0	0	3	0	1	0	0	0	0	0	0	0	0	0	0	0	0	0	0	0	0	0	0	2	0	1	0	0	0
BNAA01G18300D	0	0	0	0	0	0	3	0	0	0	0	0	1	0	0	0	0	1	52	0	0	0	0	0	2	0	0	0	1	0	0	0	0	0	0	1	0	0	0	0	0	0	0	1	0	1	0	0	0
BNAA01G18310D	0	0	0	0	0	0	2	0	1	0	2	0	0	0	0	2	0	1	45	0	0	0	3	0	3	0	0	0	0	0	0	0	0	0	0	0	1	0	0	0	0	0	0	1	0	0	0	0	0
BNAA01G18320D	0	0	0	0	0	0	1	0	1	0	0	0	1	0	0	0	0	7	83	0	0	0	2	0	1	0	0	0	0	0	0	0	0	0	0	0	0	0	0	0	0	0	0	1	0	2	0	0	0
BNAA01G18330D	0	0	0	0	0	0	1	0	1	0	0	0	1	0	0	0	0	4	65	0	0	0	5	0	4	1	0	0	0	0	0	1	0	0	0	0	0	0	0	0	0	0	0	0	1	0	1	0	0
BNAA01G18340D	0	0	0	0	0	0	2	0	1	2	0	0	2	0	0	2	0	4	65	1	0	1	3	0	1	0	0	0	0	0	0	0	0	0	0	0	1	0	0	0	2	1	0	1	0	1	2	0	0
BNAA01G18350D	0	0	0	0	1	1	0	0	1	0	0	0	1	0	0	1	0	1	77	0	0	0	3	0	0	0	1	0	0	0	0	0	0	0	0	0	0	0	0	0	1	0	0	1	0	1	0	0	0
BNAA01G18360D	0	1	0	0	0	1	0	0	2	1	0	0	1	0	0	0	0	2	135	0	0	1	4	0	0	0	0	0	0	0	0	0	0	0	0	0	0	0	0	0	0	0	0	1	0	0	1	1	0
BNAA01G18370D	0	0	0	0	0	0	0	1	0	0	0	0	0	0	0	0	0	0	32	0	0	0	2	0	0	0	0	0	0	0	0	0	0	0	0	0	0	0	0	0	0	0	0	0	0	0	0	0	0
BNAA01G18380D	0	0	0	0	0	0	0	0	3	0	0	0	0	0	0	0	0	2	92	0	0	1	2	0	1	0	0	0	0	0	0	0	0	0	0	0	0	0	0	0	0	0	0	1	0	1	1	0	0
BNAA01G18390D	0	0	1	0	0	0	1	0	3	0	0	0	0	0	0	0	0	1	122	1	0	0	0	0	0	0	1	0	0	0	0	0	0	0	0	0	0	0	0	0	1	0	0	0	0	0	0	0	0
BNAA01G18400D	0	0	1	0	0	0	0	0	3	0	0	0	1	0	0	0	0	6	104	0	0	0	3	0	0	0	0	0	0	0	0	0	0	0	1	1	0	0	0	0	0	1	0	1	0	0	1	0	0
BNAA01G18410D	0	0	0	0	0	0	0	1	1	1	0	0	1	0	0	0	0	1	93	0	0	0	1	0	2	0	0	0	0	0	0	0	1	0	0	0	0	0	0	0	0	0	0	2	0	0	1	0	0
BNAA01G18420D	1	0	0	0	0	0	1	0	1	1	0	0	2	0	0	1	0	3	100	0	0	0	3	0	1	0	0	0	0	0	0	0	0	0	0	0	0	0	0	0	1	1	0	0	1	1	1	0	0
BNAA01G18430D	0	2	1	0	0	0	0	0	3	0	0	0	0	0	0	0	0	3	117	0	0	0	2	0	0	0	0	0	0	0	0	0	0	0	0	0	0	0	0	0	0	0	0	0	0	0	0	0	0
BNAA01G18440D	2	0	0	0	0	0	2	1	1	0	0	0	2	1	0	0	0	3	72	0	0	0	2	0	3	1	1	0	0	1	0	0	0	0	0	1	0	0	0	0	0	0	0	1	0	0	1	0	0
BNAA01G18450D	0	1	2	0	0	0	2	0	2	0	0	0	0	0	0	0	0	0	106	0	0	0	0	0	0	0	0	0	0	0	0	0	0	0	0	0	0	0	0	0	0	0	0	3	0	0	0	0	0
BNAA01G18460D	2	0	0	0	0	0	0	0	2	0	0	0	0	0	0	1	0	4	72	0	0	0	5	0	1	0	0	0	0	0	0	1	0	0	0	0	0	0	0	0	0	1	0	0	0	0	2	0	0
BNAA01G18470D	0	0	0	0	0	0	0	0	3	0	0	0	2	0	0	2	0	3	78	0	0	0	4	0	1	0	0	0	0	0	0	0	0	0	0	0	0	0	0	0	1	0	0	1	0	0	0	0	0
BNAA01G18480D	0	0	2	0	0	0	1	0	0	0	0	0	0	0	0	0	0	0	89	0	0	0	2	0	2	0	0	0	0	0	0	0	0	0	0	1	0	0	0	0	0	0	0	2	1	0	0	0	0
BNAA01G18500D	1	0	0	0	0	0	1	0	1	0	0	0	0	1	0	0	0	1	92	1	0	0	3	0	0	0	1	0	0	0	0	0	0	0	0	0	0	0	0	0	1	0	0	3	0	2	1	0	0
BNAA01G18490D	0	0	0	0	0	0	2	1	2	0	0	0	4	0	0	2	1	3	68	0	0	0	3	0	3	0	1	0	0	0	0	0	0	0	0	1	0	0	1	0	0	0	0	0	0	1	0	0	0
BNAA01G18510D	2	0	0	0	0	0	1	0	1	0	1	0	1	0	0	1	0	2	62	0	0	0	3	0	1	0	1	0	0	0	0	1	0	0	0	0	0	0	0	0	0	0	0	2	0	1	0	0	0
BNAA01G18520D	0	0	0	0	2	0	0	1	1	1	0	0	1	0	0	0	0	4	76	0	0	0	3	0	1	0	0	0	0	0	0	0	0	0	0	0	0	0	0	0	1	1	0	0	2	3	0	0	0
BNAA01G18530D	0	0	1	0	1	0	2	0	2	0	0	0	0	0	0	0	0	1	59	0	0	0	0	0	1	0	1	0	0	0	0	0	0	0	0	0	0	0	0	0	0	0	0	1	0	0	1	0	0
BNAA01G18540D	0	1	0	0	0	0	0	0	0	0	0	0	1	1	0	1	0	3	86	0	0	1	1	0	0	1	0	0	0	1	0	1	0	0	0	0	0	0	0	0	1	0	0	0	0	1	0	0	0
BNAA01G18550D	0	1	0	0	0	2	1	0	1	0	0	0	1	0	0	0	0	1	82	0	0	0	4	0	1	0	0	0	0	0	0	0	0	0	0	0	0	0	0	0	1	0	0	1	0	0	1	1	0
BNAA01G18560D	1	0	0	0	0	0	0	2	2	1	1	0	0	0	0	0	0	3	97	0	0	1	4	0	1	1	1	0	0	1	0	0	0	0	0	0	0	0	0	0	0	0	0	0	0	1	0	0	0
BNAA01G18570D	1	0	0	0	0	0	1	0	0	0	0	0	2	0	0	2	0	4	55	0	0	0	1	0	7	0	1	0	0	0	0	0	0	0	0	0	0	0	0	0	0	0	0	0	0	1	0	0	0
BNAA01G18580D	0	1	1	0	0	0	2	0	3	0	0	1	0	0	0	1	0	1	103	0	0	0	4	0	1	0	0	0	0	0	0	0	1	0	0	1	0	0	0	0	0	1	0	0	0	0	0	0	0
BNAA01G18590D	15	0	1	0	0	0	1	0	0	1	0	0	0	0	0	0	0	1	79	0	16	0	2	0	3	0	15	0	0	0	0	0	0	0	0	0	0	0	0	0	17	0	0	0	0	0	0	0	0
BNAA01G18600D	0	0	0	0	0	1	1	0	0	0	0	0	1	0	0	0	0	1	81	0	0	0	2	0	0	0	0	0	0	0	0	0	0	0	0	0	0	0	0	0	0	0	0	1	0	1	3	0	0
BNAA01G18610D	0	0	0	0	0	0	4	1	6	0	0	0	1	0	0	2	1	3	91	0	0	1	3	0	0	0	0	0	0	0	0	0	0	0	0	1	0	0	0	0	1	0	0	0	1	1	2	1	0
BNAA01G18620D	0	1	0	0	0	0	2	0	3	0	0	0	1	0	0	0	0	2	124	0	0	0	2	0	0	0	1	0	0	0	0	0	0	0	0	0	0	0	0	0	0	0	0	0	0	0	1	0	0
BNAA01G18630D	0	0	0	0	0	0	1	0	4	1	0	0	5	0	0	3	0	1	67	0	0	0	1	0	2	0	0	0	0	0	0	0	0	0	0	0	0	0	0	0	0	0	0	1	0	2	0	0	0
BNAA01G18640D	0	0	0	0	1	0	0	0	0	0	0	0	1	0	0	0	0	5	110	0	0	0	5	0	2	0	1	0	0	0	0	0	0	0	1	0	0	0	0	0	0	0	0	0	0	1	0	0	0
BNAA01G18650D	1	0	2	0	0	0	0	0	0	0	0	0	0	0	0	0	0	0	138	1	0	0	3	0	2	0	1	0	0	0	0	0	0	0	0	0	0	0	0	0	0	0	0	0	0	1	0	0	0
BNAA01G18660D	0	0	0	0	0	0	1	0	2	0	0	0	0	0	0	0	0	0	65	0	0	0	1	0	2	0	0	0	0	0	0	0	0	0	0	0	0	0	0	0	0	0	0	0	0	0	0	0	0
BNAA01G18670D	0	0	1	0	0	0	0	0	1	1	0	0	1	0	0	0	0	0	82	0	0	0	4	0	1	0	0	0	0	0	0	0	1	0	0	0	1	0	0	0	0	1	0	1	1	0	1	0	0
BNAA01G18680D	0	0	0	0	0	0	1	0	1	0	0	0	0	0	0	0	0	3	99	0	0	0	3	0	0	0	0	0	0	0	0	1	0	0	0	0	0	0	0	0	0	1	0	1	1	0	0	0	0
BNAA01G18690D	0	0	0	0	0	0	2	0	0	0	0	0	0	0	0	0	0	1	80	0	0	0	0	0	4	0	0	0	0	0	0	0	0	0	0	0	0	0	0	0	0	0	0	0	0	0	0	0	0
BNAA01G18700D	0	0	0	0	0	0	1	1	1	0	0	0	3	0	0	1	0	5	63	0	0	0	2	0	4	0	1	0	0	0	0	0	0	0	0	0	0	0	0	0	0	0	0	0	0	1	0	0	0
BNAA01G18710D	0	0	1	0	1	2	0	0	2	1	0	0	0	0	0	0	0	2	76	0	0	1	2	0	1	0	0	0	0	0	0	0	0	0	0	1	0	0	0	0	0	1	0	1	0	1	0	0	0
BNAA01G18720D	0	1	0	0	0	0	1	0	2	0	0	0	0	0	0	0	0	0	136	0	0	2	0	0	0	0	0	0	0	0	0	0	0	0	0	0	0	0	0	0	0	0	0	1	0	0	2	0	0
BNAA01G18730D	0	2	1	0	0	1	5	0	2	0	0	0	0	1	0	0	0	1	131	0	0	0	1	0	0	0	1	0	0	0	0	0	0	0	0	0	0	0	0	0	0	1	0	0	0	0	0	0	0
BNAA01G18740D	0	1	2	0	0	0	0	0	0	0	0	1	1	1	0	0	0	1	102	0	0	0	3	0	1	0	0	0	0	0	0	0	0	0	0	0	0	0	0	0	1	0	0	2	1	1	1	0	0
BNAA01G18750D	0	0	0	0	0	0	1	0	0	0	0	0	1	0	0	0	0	2	84	0	0	0	3	0	1	0	1	0	0	0	0	0	1	0	0	0	0	0	0	0	1	0	0	1	1	0	2	0	0
BNAA01G18760D	1	0	0	0	0	0	0	1	0	0	0	0	2	1	0	1	0	1	126	0	0	1	1	0	2	0	0	0	0	0	0	0	0	0	0	0	0	0	0	0	0	0	0	0	0	0	1	0	0
BNAA01G18770D	0	2	0	0	0	0	2	0	2	0	0	0	0	0	0	0	0	3	100	0	0	1	1	0	0	0	0	0	0	0	0	0	0	0	0	1	0	0	0	0	0	0	0	0	0	0	2	0	0
BNAA01G18780D	1	0	0	0	0	0	2	0	2	0	0	0	0	0	0	0	0	6	107	0	0	0	0	0	4	0	1	0	0	0	0	0	0	0	0	0	0	0	0	0	1	0	0	0	0	1	0	0	0
BNAA01G18790D	0	0	0	0	0	0	0	0	1	0	0	0	1	0	0	0	0	8	92	0	0	0	0	0	2	0	1	0	0	0	0	0	0	0	0	0	0	0	0	0	1	0	0	1	0	0	5	0	0
BNAA01G18810D	0	2	0	0	0	0	0	0	2	0	0	0	0	0	0	0	0	1	82	0	0	0	1	0	3	1	0	0	0	1	0	0	0	0	0	0	0	0	0	0	0	0	0	0	0	1	1	0	0
BNAA01G18800D	1	0	0	0	0	0	2	0	0	0	0	1	1	0	0	0	0	1	81	0	1	0	2	0	2	0	0	0	0	0	0	0	0	0	0	0	0	0	0	0	1	0	0	1	0	1	1	0	0
BNAA01G18820D	0	0	0	0	0	0	0	0	0	0	0	0	2	0	0	0	0	1	102	0	0	0	1	0	1	0	1	0	0	0	0	0	0	0	0	0	0	0	0	0	0	0	0	3	2	0	0	0	0
BNAA01G18830D	1	0	0	0	0	0	2	1	0	0	0	0	2	0	0	1	0	1	74	0	0	0	4	0	1	0	2	0	0	0	0	0	0	0	0	0	0	0	1	0	0	1	0	0	0	1	5	0	0
BNAA01G18840D	0	0	0	0	0	0	0	0	1	0	0	0	0	0	0	0	0	0	56	0	0	0	1	0	0	1	0	0	0	0	0	0	0	0	0	0	0	0	0	0	0	0	0	0	0	0	0	1	0
BNAA01G18850D	0	0	0	0	0	0	2	0	3	0	0	0	0	0	0	0	0	2	111	0	0	0	3	0	2	0	0	0	0	0	0	0	0	0	0	0	0	0	0	0	1	1	0	0	0	0	3	0	0
BNAA01G18860D	0	0	0	0	0	0	1	0	1	0	0	0	1	0	0	1	0	3	92	1	0	1	0	0	2	0	0	0	0	0	0	0	0	0	0	0	0	0	0	0	0	0	0	0	0	0	0	0	0
BNAA01G18880D	0	0	0	0	0	1	0	0	1	0	1	0	4	1	0	0	0	3	67	0	0	0	2	0	10	0	1	0	0	0	0	0	0	0	0	0	0	0	0	0	0	0	1	1	0	2	1	0	0
BNAA01G18870D	0	0	0	0	1	1	0	0	0	0	0	0	3	0	0	1	0	3	69	0	0	0	4	1	2	0	0	0	0	0	0	0	0	0	2	0	0	0	0	0	0	0	0	1	0	0	1	0	0
BNAA01G18890D	0	0	0	0	0	0	0	0	3	0	0	0	2	0	0	0	1	3	63	0	0	1	1	0	2	0	0	0	0	0	0	0	0	0	0	0	0	0	2	0	0	0	0	1	1	4	5	0	0
BNAA01G18900D	0	0	0	0	0	1	1	0	4	0	0	0	0	0	0	0	0	4	60	0	0	0	3	0	3	0	0	0	0	0	0	0	0	0	0	0	0	0	1	0	0	0	0	1	0	1	1	0	0
BNAA01G18910D	0	0	0	0	0	0	0	0	0	0	0	0	0	1	1	0	0	3	95	0	0	1	1	0	0	1	0	0	0	0	0	0	1	0	0	0	0	0	0	0	0	1	0	1	0	0	2	0	0
BNAA01G18930D	0	0	0	0	0	0	0	0	0	0	0	0	3	0	0	5	0	0	58	0	0	0	3	0	4	0	0	0	0	0	0	0	0	0	0	0	0	0	0	0	0	0	0	1	1	2	1	0	0
BNAA01G18920D	1	0	0	0	0	0	0	0	1	2	0	1	3	0	0	2	0	1	64	0	0	0	2	0	5	0	0	0	0	0	0	0	0	0	0	1	0	0	0	0	1	1	0	2	0	0	0	0	0
BNAA01G18940D	0	0	0	0	1	2	0	0	1	0	1	0	5	0	0	1	0	1	54	0	0	1	1	0	11	0	1	0	0	0	0	0	0	0	0	0	0	0	1	0	1	0	0	1	0	5	0	0	0
BNAA01G18950D	0	0	1	0	0	0	2	0	3	0	0	0	0	0	0	0	0	4	111	1	0	0	4	0	2	0	1	0	0	0	0	0	0	0	0	0	0	1	1	0	1	0	0	2	0	1	0	0	0
BNAA01G18960D	1	0	0	0	0	0	1	0	0	2	0	0	0	0	0	0	0	0	106	0	0	0	5	0	0	0	1	0	0	0	0	0	0	0	0	0	0	0	0	0	2	0	0	1	0	0	3	0	0
BNAA01G18970D	1	0	0	0	0	0	3	0	1	0	0	0	0	0	0	0	0	3	76	0	1	1	2	0	0	0	1	0	0	0	0	0	0	0	1	0	0	0	0	0	2	0	0	1	0	1	1	0	0
BNAA01G18980D	0	0	0	0	0	0	1	0	0	0	1	0	0	0	0	0	0	7	90	1	0	1	1	0	2	0	0	0	0	0	0	0	0	0	0	1	0	0	0	0	0	0	0	3	0	0	1	0	0
BNAA01G18990D	0	1	0	0	0	0	4	0	1	0	0	1	0	0	0	0	0	3	146	0	0	1	1	0	1	0	0	0	0	0	0	0	0	0	0	0	0	0	0	0	0	0	0	1	0	0	0	0	0
BNAA01G19000D	1	0	0	0	0	1	0	0	2	0	1	0	0	0	0	0	0	5	110	0	0	0	0	0	1	0	0	0	0	0	0	0	0	0	0	0	0	0	0	0	0	0	0	0	1	0	2	0	0
BNAA01G19010D	0	1	0	0	0	0	1	0	1	0	0	0	0	0	0	0	0	0	115	1	0	0	3	0	0	0	1	0	0	0	0	0	0	0	0	1	0	0	0	0	0	0	0	0	0	0	0	0	0
BNAA01G19020D	1	0	2	0	0	0	1	1	2	0	0	0	0	0	1	0	0	2	132	0	1	0	6	0	1	0	0	0	0	0	0	0	0	0	0	0	0	0	0	0	1	0	0	0	0	1	0	0	0
BNAA01G19030D	0	0	0	0	1	0	1	0	3	0	0	1	0	1	0	0	0	4	66	0	0	0	2	0	3	0	1	0	0	0	0	0	0	0	0	0	0	0	0	0	0	0	0	1	0	0	3	0	0
BNAA01G19040D	0	0	0	0	0	0	2	0	2	0	0	1	1	0	0	0	0	2	97	0	0	0	2	0	0	0	2	0	0	0	0	0	0	0	0	0	0	0	0	0	1	0	0	1	0	0	2	0	0
BNAA01G19050D	0	0	0	0	0	0	2	0	1	0	0	0	1	1	0	0	0	0	92	0	0	0	4	0	0	0	1	0	0	0	0	0	0	0	0	0	0	0	0	0	1	0	0	2	0	0	0	0	0
BNAA01G19060D	1	0	0	0	0	1	0	0	0	0	0	0	2	0	2	4	0	2	45	0	0	0	0	0	3	0	0	0	0	0	0	0	0	0	0	1	0	0	0	0	0	0	0	2	0	0	0	0	0
BNAA01G19070D	0	0	0	0	0	0	4	0	1	0	0	0	0	0	0	0	0	3	105	0	0	1	4	0	1	0	1	0	0	0	0	0	0	0	0	0	0	0	0	0	0	0	0	0	0	0	0	0	0
BNAA01G19080D	0	0	3	0	0	1	0	1	2	0	0	1	0	0	0	0	0	1	129	0	0	0	4	0	0	0	1	0	0	0	0	0	0	0	1	0	0	0	0	0	0	0	0	0	0	0	0	0	0
BNAA01G19090D	0	1	0	0	0	1	1	0	0	0	0	0	0	0	0	0	0	3	102	0	0	0	2	0	0	0	0	0	0	0	0	0	0	0	0	0	0	0	0	0	0	0	0	2	0	0	0	0	0
BNAA01G19100D	1	0	0	0	0	0	1	1	4	0	0	0	0	0	0	0	0	5	85	0	0	1	3	0	3	0	0	0	0	0	0	0	0	0	0	0	0	0	0	0	1	0	0	0	0	0	0	0	0
BNAA01G19110D	0	0	0	0	0	0	5	0	1	0	0	0	0	0	0	0	0	0	85	0	0	0	2	0	1	0	0	0	0	0	0	0	0	0	0	0	0	0	0	0	0	0	0	2	0	0	3	0	0
BNAA01G19120D	0	0	1	0	0	1	1	0	2	0	0	0	0	0	0	0	0	0	119	0	0	1	5	0	1	0	0	0	0	0	0	0	0	0	0	0	0	0	0	0	1	1	0	1	0	0	1	0	1
BNAA01G19130D	0	0	1	0	0	0	0	0	2	0	0	0	0	0	0	0	0	0	151	0	0	0	3	0	2	0	0	0	0	0	0	0	0	0	0	0	0	0	0	0	1	0	0	0	0	1	0	0	0
BNAA01G19140D	0	0	0	0	0	1	0	0	0	0	0	0	2	0	0	2	0	7	55	0	0	0	3	0	3	0	0	1	0	0	0	1	1	0	0	0	0	0	0	0	0	0	1	2	0	1	0	0	0
BNAA01G19150D	0	0	0	0	0	0	0	0	0	0	1	0	1	0	0	0	0	3	64	0	0	0	5	0	2	0	0	0	0	0	0	0	0	0	0	0	0	0	0	0	0	0	0	5	0	2	0	0	0
BNAA01G19160D	0	0	0	0	0	0	0	0	1	1	1	0	1	1	0	0	0	5	72	0	0	1	3	0	2	0	0	0	0	0	0	0	0	0	0	1	0	0	0	0	0	0	0	3	0	2	1	0	0
BNAA01G19170D	0	0	0	0	0	0	0	2	0	0	0	0	2	1	0	1	0	0	73	0	0	0	1	0	1	0	0	0	0	0	0	0	0	0	0	0	0	0	0	0	0	0	0	0	2	1	1	0	0
BNAA01G19180D	0	1	0	0	0	0	0	0	3	0	0	0	2	0	0	1	0	3	81	0	0	0	2	0	2	0	0	0	0	0	0	0	0	0	0	0	0	0	0	0	0	0	0	1	0	0	0	0	0
BNAA01G19190D	0	0	0	0	0	0	1	0	2	0	0	0	2	0	0	0	1	3	83	0	0	1	3	0	3	0	0	0	0	0	0	0	0	0	0	0	0	0	0	0	0	0	0	0	0	2	2	0	0
BNAA01G19200D	0	0	0	0	0	0	0	1	1	0	0	0	0	0	0	0	0	5	76	0	0	0	1	0	2	0	0	0	0	0	0	0	0	0	0	0	0	0	0	0	0	0	0	0	0	2	0	0	0
BNAA01G19210D	0	0	1	0	0	0	0	0	1	0	0	0	0	0	0	0	0	3	127	0	0	0	0	0	1	0	0	0	0	0	0	0	0	0	0	0	0	0	1	0	0	0	0	0	0	1	2	0	0
BNAA01G19220D	0	0	0	1	1	0	0	0	2	0	0	0	0	0	0	0	0	2	101	0	0	0	4	0	0	0	1	0	1	0	0	0	0	0	0	0	0	0	0	0	0	0	0	1	1	0	0	0	0
BNAA01G19230D	0	1	0	0	0	0	1	0	2	1	0	0	1	0	0	1	0	1	81	0	0	1	3	0	2	0	0	0	0	0	0	0	0	0	0	0	0	0	0	0	0	0	0	1	1	2	0	0	0
BNAA01G19240D	0	1	0	0	1	0	1	0	1	0	0	0	3	1	0	3	0	3	83	0	0	1	0	1	3	0	0	0	0	0	0	0	0	0	0	0	0	0	0	0	0	0	0	4	0	2	0	1	0
BNAA01G19250D	1	0	0	0	0	1	0	1	0	0	0	0	4	0	0	1	1	2	65	0	0	0	3	0	5	0	0	0	0	0	0	0	0	0	0	1	0	0	0	0	1	0	0	2	0	2	0	0	0
BNAA01G19260D	0	0	0	0	1	1	5	0	2	0	0	0	0	0	0	0	0	0	105	1	0	0	3	0	0	0	0	0	0	0	0	0	0	0	0	0	0	0	0	0	0	0	0	0	0	0	0	1	0
BNAA01G19270D	0	0	0	0	0	0	1	0	1	0	0	0	1	0	0	2	0	1	77	0	0	0	2	0	1	0	0	0	0	0	0	0	0	0	0	0	0	0	0	0	0	0	0	3	0	3	1	0	0
BNAA01G19280D	1	0	2	0	0	0	1	0	1	0	0	0	1	1	0	0	0	1	112	0	0	0	3	0	3	0	0	0	0	0	0	1	0	0	0	0	0	0	0	0	0	0	0	1	1	1	1	0	0
BNAA01G19290D	1	0	0	0	0	1	1	1	3	0	0	0	2	0	0	1	0	3	105	0	0	1	1	0	2	0	0	0	0	0	0	0	0	0	0	0	0	0	0	0	0	0	0	1	0	1	1	0	0
BNAA01G19300D	0	0	0	0	0	0	0	0	4	1	0	1	0	1	0	0	0	1	102	1	0	0	2	0	5	0	1	0	0	0	0	0	0	0	0	0	0	0	0	0	0	0	0	2	0	0	1	0	0
BNAA01G19310D	0	0	0	0	0	0	1	1	0	0	0	0	0	0	0	0	0	0	97	0	0	1	1	0	1	0	0	0	0	0	0	0	0	0	0	0	0	0	0	0	0	0	0	0	1	0	1	0	0
BNAA01G19320D	0	0	1	0	0	0	1	1	3	1	0	0	2	1	0	1	1	1	99	0	0	0	1	0	0	0	1	0	0	0	0	0	0	0	0	0	0	1	0	0	0	0	0	1	0	1	1	0	0
BNAA01G19330D	0	0	0	0	1	0	1	0	0	2	0	0	0	0	0	0	0	2	111	1	0	0	3	0	2	0	0	0	0	0	0	0	0	0	0	0	0	0	0	0	0	1	0	0	1	1	0	0	0
BNAA01G19340D	1	0	0	0	0	0	1	0	0	0	0	0	1	0	0	0	0	2	135	0	0	0	1	0	1	0	1	0	0	0	0	0	0	0	0	0	0	0	0	0	0	0	0	1	0	1	1	1	0
BNAA01G19350D	0	0	1	0	0	1	1	0	5	0	1	1	1	0	0	0	0	2	124	0	0	0	4	0	0	0	1	0	0	0	0	0	0	0	0	0	0	0	0	0	0	0	1	3	0	1	1	1	0
BNAA01G19360D	2	0	0	0	0	0	1	0	3	0	0	0	1	0	0	0	0	0	132	0	0	0	1	0	2	1	1	0	0	0	0	0	0	0	0	0	0	0	0	0	0	0	0	1	0	0	0	0	0
BNAA01G19370D	0	1	0	0	0	0	3	0	2	0	0	0	2	0	1	0	1	0	62	0	0	0	3	0	1	1	0	0	0	1	0	0	0	0	0	0	0	0	0	0	0	0	0	1	1	4	1	0	0
BNAA01G19380D	0	0	0	0	1	0	1	1	1	0	0	0	1	0	0	1	0	5	78	1	0	0	2	0	2	0	0	0	0	0	0	0	0	0	0	0	0	0	0	0	0	0	0	1	1	2	2	0	0
BNAA01G19390D	0	0	0	0	1	0	0	0	1	0	0	0	0	0	0	1	0	5	68	0	0	0	3	0	0	0	0	0	1	0	0	0	0	0	0	0	0	0	0	0	0	0	0	0	0	0	3	0	0
BNAA01G19400D	0	0	0	0	0	0	2	1	0	0	0	0	1	1	0	1	0	1	57	0	0	0	2	0	2	0	0	0	0	0	0	2	0	0	0	0	0	0	0	0	0	0	0	0	0	0	0	0	0
BNAA01G19410D	0	0	1	0	0	0	2	1	0	0	0	1	0	0	0	0	0	5	72	1	1	0	0	0	6	0	0	0	0	0	0	0	0	0	0	0	0	0	0	0	2	0	0	0	0	1	2	0	0
BNAA01G19420D	0	0	0	0	0	0	3	0	0	0	0	1	1	0	0	0	0	3	103	0	0	0	2	0	1	0	1	0	0	0	0	0	0	0	0	0	0	0	0	0	1	2	0	1	0	1	2	0	0
BNAA01G19430D	0	0	0	0	0	0	0	0	0	0	0	0	0	0	0	1	0	4	70	0	0	0	2	0	0	0	0	0	0	0	0	0	0	0	0	0	0	0	0	0	1	0	0	1	0	1	4	0	0
BNAA01G19440D	0	0	0	0	0	0	0	0	3	0	0	1	0	0	0	1	0	2	64	0	0	0	5	0	1	0	2	0	0	0	0	1	0	0	0	0	0	0	0	0	0	0	0	3	1	0	0	0	0
BNAA01G19450D	0	1	1	0	0	1	0	1	0	0	0	0	0	0	0	0	0	3	48	0	0	0	1	0	4	0	0	0	0	0	0	0	0	0	0	0	0	0	0	0	0	0	0	1	0	0	0	0	0
BNAA01G19460D	0	0	0	0	0	1	2	0	1	1	0	0	0	1	0	0	0	2	80	0	0	0	2	0	0	0	0	0	0	0	0	0	0	0	0	2	0	0	0	0	2	0	0	2	1	1	1	0	0
BNAA01G19470D	0	0	1	0	0	0	2	0	2	0	0	0	0	0	0	0	0	4	118	0	0	0	2	0	0	0	0	0	0	0	0	0	0	0	0	0	0	0	0	0	0	0	0	1	0	0	1	0	0
BNAA01G19480D	1	2	0	0	0	0	1	0	1	0	0	0	0	0	0	0	0	1	94	0	0	0	2	0	2	0	0	0	0	0	0	0	0	0	0	0	0	0	0	0	0	1	0	1	0	0	2	0	0
BNAA01G19490D	0	0	1	0	0	0	1	0	2	0	0	0	2	0	0	1	0	1	67	0	0	0	4	0	0	0	0	0	0	0	0	0	0	0	0	0	0	0	0	0	0	1	0	0	0	0	3	0	1
BNAA01G19500D	0	0	1	0	0	0	0	0	2	0	0	0	2	1	0	2	0	5	83	0	0	1	4	0	2	0	0	0	0	0	0	0	0	0	0	1	0	0	0	0	0	0	0	0	0	0	0	0	0
BNAA01G19510D	0	0	0	0	1	0	1	1	3	0	0	1	0	0	0	1	0	5	82	0	0	0	1	0	1	0	0	0	0	0	0	0	0	0	0	0	0	0	0	0	0	0	0	1	0	0	0	0	0
BNAA01G19520D	1	1	1	0	0	0	0	0	3	0	0	0	0	0	0	2	0	2	78	0	0	0	2	0	1	0	1	0	0	0	0	0	0	0	0	0	0	0	0	0	0	0	0	4	0	0	1	0	0
BNAA01G19530D	0	1	1	0	0	0	1	0	2	0	0	0	1	0	0	1	0	3	82	0	0	1	2	0	0	0	1	0	0	0	0	0	0	0	0	0	0	0	0	0	0	0	0	0	0	0	1	0	0
BNAA01G19540D	1	0	0	0	0	0	0	0	2	0	0	0	0	0	0	0	0	3	92	0	0	0	1	0	2	0	1	0	0	0	0	1	0	0	0	1	0	0	0	0	1	0	0	2	0	0	1	0	0
BNAA01G19550D	0	1	0	0	0	0	0	0	1	0	0	0	1	1	0	0	0	2	91	0	0	0	4	0	2	0	0	0	0	0	0	0	0	0	0	2	0	0	0	0	1	1	0	0	0	0	1	0	0
BNAA01G19560D	0	1	0	0	0	0	0	0	1	0	0	0	0	0	0	0	0	0	95	0	0	0	0	0	1	0	1	0	0	0	0	0	0	0	1	0	0	0	0	0	0	0	0	0	0	0	0	1	0
BNAA01G19570D	0	0	1	0	0	0	0	0	0	0	0	0	1	0	0	0	0	1	108	0	0	0	1	0	2	0	0	0	0	0	0	0	0	0	0	1	0	0	0	0	0	0	0	0	1	0	2	0	0
BNAA01G19580D	0	1	1	0	0	0	0	0	2	0	0	0	1	1	0	1	0	0	112	0	0	0	2	0	0	0	1	0	0	0	0	0	0	0	0	0	0	0	0	0	0	0	0	0	0	0	0	0	0
BNAA01G19590D	0	0	1	0	0	0	1	0	1	0	0	0	0	0	0	1	0	3	113	0	0	0	4	0	0	0	2	0	0	0	0	0	0	0	0	0	0	0	0	0	1	0	0	2	1	2	2	0	0
BNAA01G19600D	0	0	0	0	0	0	2	1	0	0	0	0	0	0	0	0	0	1	68	0	0	0	2	0	4	0	0	0	0	0	0	0	0	0	0	0	0	0	0	0	0	0	0	0	0	1	0	0	0
BNAA01G19610D	1	0	1	0	0	0	2	1	0	0	0	0	1	0	0	0	0	3	102	0	0	1	3	0	2	0	1	0	0	0	0	0	0	0	0	0	0	0	0	0	0	0	0	0	0	2	0	0	0
BNAA01G19620D	0	0	0	0	0	1	0	1	1	0	0	0	2	0	0	0	0	1	100	0	0	0	5	0	7	0	0	0	0	0	0	0	0	0	2	0	0	0	0	0	0	0	0	1	0	0	0	0	0
BNAA01G19630D	2	1	0	0	0	0	2	0	2	0	0	0	0	1	0	0	0	2	108	0	0	0	3	0	1	0	0	0	0	0	0	0	0	0	1	0	0	0	0	0	0	0	0	2	0	2	1	0	0
BNAA01G19640D	0	1	1	0	0	0	1	0	2	0	0	0	0	0	0	1	0	3	131	0	0	2	3	0	0	0	0	0	0	0	0	0	0	0	0	0	0	0	0	0	0	0	0	1	0	0	0	1	0
BNAA01G19650D	0	0	0	0	0	1	1	0	0	0	0	0	4	0	0	1	0	2	76	1	0	0	1	0	4	0	0	0	0	0	0	0	0	0	0	0	0	0	0	0	1	0	0	1	1	2	3	0	0
BNAA01G19660D	0	0	0	0	0	0	0	0	1	0	0	0	3	1	0	2	0	4	60	0	0	0	2	0	2	0	0	0	0	0	0	0	0	0	0	0	0	0	0	0	0	0	0	0	0	2	0	0	0
BNAA01G19670D	0	0	1	0	0	0	4	0	2	0	0	0	0	0	0	1	0	1	118	0	1	0	6	0	0	0	2	0	0	0	0	0	0	0	0	0	0	0	0	0	2	0	0	0	0	2	1	0	0
BNAA01G19680D	0	0	1	0	0	0	0	1	2	0	0	0	0	1	1	0	0	1	58	0	0	0	3	0	1	0	0	0	0	0	0	0	0	0	0	0	0	0	0	0	0	0	0	0	0	0	0	0	0
BNAA01G19690D	0	0	0	0	1	0	2	0	5	0	0	0	0	0	0	0	0	3	116	0	0	1	1	0	2	0	0	0	0	0	0	0	0	0	0	0	0	0	0	0	0	0	0	1	0	0	0	0	0
BNAA01G19700D	0	1	0	0	0	0	0	0	1	1	0	0	0	0	0	0	0	0	115	0	0	0	1	0	0	0	0	0	0	0	0	0	0	0	0	0	0	0	0	0	0	0	0	0	0	0	0	0	0
BNAA01G19710D	1	0	0	0	0	0	2	0	1	1	0	0	1	0	0	1	0	2	141	0	0	0	1	0	1	0	0	0	0	0	0	0	0	0	0	0	0	0	0	0	0	0	0	1	0	0	0	0	0
BNAA01G19720D	0	0	0	0	0	0	1	0	2	0	0	0	1	1	0	1	0	2	90	1	0	1	4	0	3	0	3	0	0	0	1	0	0	0	0	0	0	0	0	0	0	0	0	0	0	0	0	0	0
BNAA01G19730D	0	0	0	0	0	0	0	0	0	0	0	0	1	0	0	0	0	2	79	0	0	0	1	0	2	0	0	0	0	0	0	0	0	0	0	0	0	0	0	0	0	0	0	1	0	0	0	0	0
BNAA01G19740D	0	1	1	0	0	1	1	0	0	0	0	0	0	0	0	0	0	5	81	0	0	0	1	0	5	0	0	0	0	0	0	0	0	0	0	2	0	0	0	0	1	0	0	0	0	0	0	0	0
BNAA01G19750D	0	0	1	0	0	0	2	0	3	0	0	1	0	1	0	0	0	1	116	0	0	0	2	0	3	0	2	0	0	0	0	0	0	0	0	0	0	0	0	0	0	0	0	0	0	0	0	1	0
BNAA01G19760D	0	0	2	0	0	1	4	0	2	0	0	0	0	0	0	0	0	1	167	0	0	0	1	0	0	0	0	0	0	0	0	0	0	0	0	0	0	0	0	0	0	1	0	1	0	0	3	0	0
BNAA01G19770D	0	0	0	0	0	0	1	2	1	1	0	0	1	0	1	1	0	7	79	1	0	0	1	0	3	0	0	0	0	0	0	0	0	0	0	1	0	0	0	0	0	0	0	0	1	2	0	0	0
BNAA01G19780D	0	0	0	0	1	0	1	0	2	1	0	0	1	0	0	0	0	4	96	0	0	1	1	0	0	0	0	0	0	0	0	0	0	0	0	0	0	0	0	0	0	0	0	0	0	0	0	0	0
BNAA01G19790D	1	2	0	0	0	1	1	1	1	0	0	0	1	2	1	0	0	5	104	0	1	0	2	0	3	0	1	0	0	0	0	0	0	0	0	0	0	0	0	0	1	0	0	2	0	0	0	0	0
BNAA01G19800D	0	0	0	0	0	0	1	0	1	0	0	0	0	0	0	0	0	2	148	2	0	0	3	0	0	0	0	0	0	0	0	0	0	0	0	0	0	0	0	0	0	1	0	1	0	0	1	0	0
BNAA01G19810D	1	0	0	0	0	0	2	0	4	1	0	0	1	0	0	1	0	2	105	0	0	0	2	0	1	0	0	0	0	0	0	1	0	0	0	0	0	0	0	0	0	0	0	2	0	3	1	1	0
BNAA01G19820D	0	0	0	0	0	2	0	0	2	1	0	0	0	0	0	1	0	0	84	0	0	0	4	0	0	0	0	1	0	0	0	1	0	0	1	0	0	0	0	0	1	1	0	1	0	1	1	0	0
BNAA01G19830D	1	0	0	0	0	1	0	0	1	0	0	0	0	0	0	2	0	3	84	0	0	0	2	0	3	0	0	0	0	0	0	0	0	0	0	0	0	0	0	0	0	0	0	0	0	3	1	0	0
BNAA01G19840D	0	1	0	0	0	0	0	0	1	0	0	0	2	0	0	0	0	4	76	0	0	1	4	0	1	0	0	0	0	0	1	0	0	0	0	0	0	0	0	0	1	0	0	2	1	0	0	0	0
BNAA01G19850D	0	0	0	0	1	0	3	0	0	0	0	1	1	0	0	1	0	3	89	1	0	0	6	0	2	0	0	0	0	0	0	0	0	0	0	1	0	0	0	0	0	0	0	3	0	0	2	0	0
BNAA01G19860D	0	3	0	0	0	0	0	1	0	0	0	0	1	0	0	1	0	2	105	0	0	0	1	0	0	0	0	0	0	0	0	0	0	0	0	0	0	0	0	0	0	2	0	0	0	1	0	1	0
BNAA01G19870D	0	0	0	0	0	1	0	0	0	0	0	0	5	0	0	2	0	1	82	0	0	0	4	0	2	0	1	0	0	0	0	0	0	0	0	0	1	0	0	0	1	1	0	1	0	0	2	0	0
BNAA01G19880D	0	1	0	0	0	2	1	0	0	0	0	0	0	0	0	0	0	1	64	1	0	0	2	0	1	0	1	0	0	0	0	1	0	0	0	0	0	0	0	0	1	0	0	2	0	1	1	0	0
BNAA01G19900D	0	1	0	0	1	0	1	0	2	1	0	0	0	0	0	0	0	1	91	0	0	0	2	0	3	0	0	0	0	0	0	0	0	0	0	0	0	0	0	0	0	0	0	0	0	0	0	0	0
BNAA01G19890D	0	1	0	0	1	0	2	0	0	0	1	0	0	0	0	0	0	4	87	0	0	0	2	0	2	0	1	0	0	0	0	0	0	0	0	0	0	0	0	0	0	0	0	1	1	0	1	0	0
BNAA01G19910D	0	0	0	0	0	0	0	0	2	0	0	0	0	1	0	0	0	0	54	1	0	1	1	0	3	0	0	0	0	0	0	0	0	0	0	1	0	0	0	0	0	0	0	3	0	0	2	0	0
BNAA01G19920D	2	0	0	0	0	1	1	0	0	0	0	0	0	0	0	2	0	2	109	0	0	0	0	0	0	0	3	0	0	0	0	0	0	0	0	0	0	0	0	0	0	0	0	0	0	2	0	0	0
BNAA01G19930D	0	0	0	0	0	0	1	1	2	0	0	0	2	0	1	0	0	1	68	0	0	1	1	0	1	0	1	0	0	0	0	1	0	0	0	0	0	0	0	0	0	0	0	1	0	2	0	0	0
BNAA01G19940D	0	1	0	0	0	1	0	0	0	0	0	0	0	0	0	0	0	0	59	0	0	0	2	0	1	0	0	1	0	0	0	1	0	0	0	0	0	0	0	0	0	0	0	3	1	0	1	1	0
BNAA01G19950D	0	1	1	0	0	1	1	0	0	1	0	0	2	0	0	1	0	3	123	0	0	0	1	0	0	0	0	0	0	0	0	1	0	0	0	0	0	0	0	0	0	0	0	0	0	1	1	1	0
BNAA01G19960D	0	0	0	0	1	1	0	0	3	0	0	0	0	0	0	1	0	3	76	0	0	1	1	0	1	0	0	0	0	0	0	1	0	0	0	1	0	0	0	0	0	0	0	1	0	0	0	0	0
BNAA01G19970D	1	0	0	0	0	1	0	0	0	0	0	0	2	0	0	0	0	7	64	0	0	0	0	0	3	0	0	0	0	0	0	0	0	0	0	0	2	0	0	0	0	0	0	4	0	4	2	0	0
BNAA01G19980D	1	0	0	0	0	1	2	0	3	0	0	0	0	0	0	0	0	2	109	0	0	0	3	0	1	0	0	0	0	0	0	0	0	0	0	0	0	0	0	0	1	0	0	4	0	0	1	0	0
BNAA01G19990D	0	0	1	0	0	0	1	0	0	1	0	0	1	0	0	2	0	2	66	0	1	0	1	0	2	0	3	0	0	0	0	0	0	0	0	0	0	0	0	0	1	0	0	0	2	2	2	0	0
BNAA01G20000D	0	0	0	0	0	0	0	0	2	1	0	0	1	0	0	0	1	1	100	0	0	0	6	0	0	0	0	0	0	0	0	0	0	0	0	0	0	0	0	0	0	1	0	0	0	3	3	0	0
[truncated: 99,035 more rows]
[truncated: 179 more columns]
