# Supplementary material for: SeqEnrich: A tool to predict transcription factor networks from co-expressed Arabidopsis and Brassica napus gene sets
Source: PLoS One. 2017 Jun 2;12(6):e0178256. doi: 10.1371/journal.pone.0178256 (PMC5456048; doi:10.1371/journal.pone.0178256)
Supplement: S2 File — Updated versions of the SeqEnrich source code will be deposited as they become available at the SourceForge open-source repository (https://sourceforge.net/). (ZIP) [file pone.0178256.s002.zip › seqenrich_src/Database/brassica/BnapusTFBindingSites.txt]

At1g01030-binding-motif	At1g01030
At1g01060-binding-motif	At1g01060
AT1G04880-Binding-motif	AT1G04880
AT1G06070-binding-motif	AT1G06070
AT1G06850-binding-motif	AT1G06850
AT1G08320-binding-motif	AT1G08320
AT1G09030-binding-motif	AT1G09030
At1g12610-Binding-motif	At1g12610
At1g13260-binding-motif	At1g13260
AT1G13300-binding-motif	AT1G13300
AT1G13400-binding-motif	AT1G13400
At1g13450-binding-motif	At1g13450
At1g15360-Binding-motif	At1g15360
At1g17950-binding-motif	At1g17950
AT1G19850-Binding-motif	AT1G19850
AT1G20640-binding-motif	AT1G20640
At1g21910-Binding-motif	At1g21910
AT1G23380-Binding-motif	AT1G23380
AT1G23420-binding-motif	AT1G23420
AT1G24260-binding-motif	AT1G24260
At1g25340-binding-motif	At1g25340
AT1G25550-binding-motif	AT1G25550
AT1G27730-binding-motif	AT1G27730
AT1G30490-binding-motif	AT1G30490
AT1G31320-binding-motif	AT1G31320
AT1G32150-binding-motif	AT1G32150
AT1G34370-binding-motif	AT1G34370
At1g35460-binding-motif	At1g35460
AT1G43700-binding-motif	AT1G43700
AT1G45249-binding-motif	AT1G45249
AT1G47870-binding-motif	AT1G47870
At1g51140-binding-motif	At1g51140
AT1G51220-binding-motif	AT1G51220
At1g51600-binding-motif	At1g51600
AT1G52150-binding-motif	AT1G52150
At1g52880-binding-motif	At1g52880
At1g53910-binidng-motif	At1g53910
At1g63030-Binding-motif	At1g63030
AT1G65620-binding-motif	AT1G65620
AT1G68200-binding-motif	AT1G68200
At1g68320-binding-motif	At1g68320
AT1G68670-binding-motif	AT1G68670
AT1G69180-binding-motif	AT1G69180
At1g69490-Binding-motif	At1g69490
At1g70910-binding-motif	At1g70910
At1g71450-Binding-motif	At1g71450
AT1G72050-binding-motif	AT1G72050
AT1G73360_AT4G00730-Binding-motif	AT1G73360_AT4G00730
AT1G73730-binding-motif	AT1G73730
At1g74370-binding-motif	At1g74370
AT1G74480-binding-motif	AT1G74480
At1g74650-binding-motif	At1g74650
AT1G77920-binding-motif	AT1G77920
At2g02450-binding-motif	At2g02450
AT2G02820-binding-motif	AT2G02820
AT2G03500-binding-motif	AT2G03500
AT2G15740-binding-motif	AT2G15740
AT2G17950-binding-motif	AT2G17950
At2g18300-binding-motif	At2g18300
AT2G20400-binding-motif	General-G2-GARP
General-G2-GARP-binding-motif	General-G2-GARP
At2g23290-binding-motif	At2g23290
AT2G24765-Binding-motif	AT2G24765
At2g26960-binding-motif	At2g26960
At2g27300-binding-motif	At2g27300
AT2G28550-Binding-motif	AT2G28550
AT2G30340-binding-motif	AT2G30340
At2g31220-binding-motif	At2g31220
AT2G38880-binding-motif	AT2G38880
At2g40220-Binding-motif	At2g40220
AT2G41835-binding-motif	AT2G41835
At2g42280-binding-motif	At2g42280
AT2G42430-binding-motif	AT2G42430
At2g43000-binding-motif	At2g43000
AT2G45420-binding-motif	AT2G45420
AT2G45660-binding-motif	AT2G45660
AT2G48100-binding-motif	AT2G48100
At3g01530-binding-motif	At3g01530
AT3G03660-binding-motif	AT3G03660
AT3G04030-binding-motif	AT3G04030
At3g04070-binding-motif	At3g04070
At3g09600-binding-motif	At3g09600
At3g11440-binding-motif	At3g11440
AT3G12910-binding-motif	AT3G12910
AT3G13040-binding-motif	AT3G13040
At3g15500-binding-motif	At3g15500
AT3G19510-binding-motif	AT3G19510
AT3G20770-binding-motif	AT3G20770
At3g21175-binding-motif	At3g21175
AT3G21890-binding-motif	AT3G21890
AT3G24120-binding-motif	AT3G24120
At3g25990-binding-motif	At3g25990
AT3G26620-binding-motif	AT3G26620
At3g26790-Binding-motif	At3g26790
AT3G27010-binding-motif	AT3G27010
At3g28910-binding-motif	At3g28910
At3g30210-binding-motif	At3g30210
AT3G30530-binding-motif	AT3G30530
AT3G49930-binding-motif	AT3G49930
At3g50060-binding-motif	At3g50060
AT3G51470-binding-motif	AT3G51470
AT3G54340-binding-motif	AT3G54340
AT3G54990-Binding-motif	AT3G54990
At3g55370-binding-motif	At3g55370
AT3G60580-binding-motif	AT3G60580
AT3G61150-binding-motif	AT3G61150
AT4G00270-Binding-motif	AT4G00270
At4g01500-binding-motif	At4g01500
At4g10350-binding-motif	At4g10350
AT4G11080-binding-motif	AT4G11080
At4g12670-binding-motif	At4g12670
AT4G18020-Binding-motif	AT4G18020
At4g18770-binding-motif	At4g18770
AT4G24020-binding-motif	AT4G24020
At4g24470-binding-motif	At4g24470
At4g28140-Binding-motif	At4g28140
AT4G30080-binding-motif	AT4G30080
At4g31610-binding-motif	At4g31610
AT4G31920-Binding-motif	AT4G31920
At4g33280-Binding-motif	At4g33280
At4g34400-Binding-motif	At4g34400
AT4G37750-Binding-motif	AT4G37750
AT4G38900-binding-motif	AT4G38900
At5g01380-Binding-motif	At5g01380
AT5G03790-binding-motif	AT5G03790
AT5G04390-binding-motif	AT5G04390
AT5G05090-binding-motif	AT5G05090
At5g05410-Binding-motif	At5g05410
At5g05790-binding-motif	At5g05790
AT5G06839-binding-motif	AT5G06839
AT5G08070-binding-motif	AT5G08070
At5g08750-binding-motif	At5g08750
AT5G10510-binding-motif	AT5G10510
At5g11190-binding-motif	At5g11190
AT5G11260-binding-motif	AT5G11260
AT5G13790-binding-motif	AT5G13790
AT5G16560-binding-motif	AT5G16560
At5g16820-binding-motif	At5g16820
AT5G17300-binding-motif	AT5G17300
AT5G18240-binding-motif	AT5G18240
At5g18560_At4g34410-Binding-motif	At5g18560_At4g34410
AT5G22890-binding-motif	AT5G22890
AT5G22990-binding-motif	AT5G22990
AT5G23930-binding-motif	AT5G23930
At5g25475-Binding-motif	At5g25475
At5g39820-binding-motif	At5g39820
At5g40330-binding-motif	At5g40330
At5g46830-binding-motif	At5g46830
At5g49300-binding-motif	At5g49300
At5g51190-Binding-motif	At5g51190
AT5G52170-binding-motif	AT5G52170
At5g56840-binding-motif	At5g56840
AT5G56930-binding-motif	AT5G56930
AT5G58080-Binding-motif	AT5G58080
At5g58850-binding-motif	At5g58850
At5g58900-binding-motif	At5g58900
At5g59430-binding-motif	At5g59430
AT5G60120-Binding-motif	AT5G60120
AT5G60910-binding-motif	AT5G60910
At5g61620-binding-motif	At5g61620
AT5G61850-binding-motif	AT5G61850
AT5G62110-Binding-motif	AT5G62110
AT5G62165-binding-motif	AT5G62165
AT5G63090-binding-motif	General-AS2
General-AS2-binding-motif	General-AS2
AT5G65210-binding-motif	AT5G65210
AT5G65310-binding-motif	AT5G65310
AT5G65510-binding-motif	AT5G65510
At5g67000-Binding-motif	At5g67000
At5g67300-binding-motif	At5g67300
AT5G67450-binding-motif	AT5G67450
B3	B3
C3H-binding-motif	C3H
Circadian-clock-binding-motif	Circadian-clock-like
DBB	DBB
DBP	DBP
DDT	DDT
E2F-DP-binding-motif	E2F-DP
FHA	FHA
General-ABI-VP1-Binding-motif-1	ABI3-VP1
General-ABI-VP1-Binding-motif-3	ABI3-VP1
General-ABI-VP1-Binding-motif-2	ABI3-VP1-2
General-ARF-Binding-motif	General-ARF
General-ARID-Binding-motif	ARID
General-ARR-GARP-binding-motif	General-ARR-GARP
General-AUX-IAA-binding-motif	AUX-IAA
General-AUX-IAA-binding-motif-2	AUX-IAA
General-BBR-BPC-binding-motif	BBR-BPC
General-BES-binding-motif	General-BES
General-bHLH-binding-motif	bHLH
General-bZIP-binding-motif	bZIP
General-bZIP-binding-motif-2	bZIP-2
General-C2C2-CO-like-binding-motif	C2C2-CO-like
General-C2C2-DOF-binding-motif	C2C2-Dof
General-C2C2-GATA-binding-motif	C2C2-GATA-Family
General-C2H2-binding-motif	General-C2H2
General-CAMTA-binding-motif	General-CAMTA
General-CCA1-binding-motif	CCA1-like
General-CCAAT-HAP-binding-motif	CCAAT-HAP
General-CPP-binding-motif	General-CPP
General-CSD-binding-motif	General-CSD
General-EIL-binding-motif	General-EIL
General-ERF-2-binding-motif	ERF-2
General-ERF-binding-motif	ERF
General-ERF-binding-motif-3	ERF-3
General-ERF-Binding-motif-4	ERF-4
General-FAR1-like-binding-motif	FAR1-like
General-GEBP-like-binding-motif	GEBP-like
General-GRAS-binding-motif	GRAS
General-GRF-binding-motif	GRF
General-Homeobox-binding-motif	Homeobox
General-HSF-binding-motif	HSF
General-I-box-binding-motif	I-box
General-MADS-box-2-binding-motif	MADS-box-2
General-MADS-box-binding-motif	MADS-box
General-MYB-binding-motif	MYB
General-NAC-binding-motif	NAC
General-PLATZ-binding-motif	PLATZ
PLATZ	PLATZ
General-R1R2R3-binding-motif	R1R2R3
General-RAV-binding-motif	RAV
General-RAV-binding-motif-2	RAV-2
General-SBP-box-binding-motif	SBP-box
General-SRS-binding-motif	SRS
General-TALE-binding-motif	TALE
General-TCP-binding-motif	TCP
General-TPB-like-binding-motif	TPB-like
General-Trihelix-binding-motif	Trihelix
general-WRKY-motif	WRKY
General-YABBY-binding-motif	YABBY
GIF	GIF
GNAT	GNAT
HRT-like	HRT-like
IWS1	IWS1
LIM-binding-motif	LIM
LIM	LIM
LSD	LSD
LUG	LUG
MBF1	MBF1
MED6	MED6
MED7	MED7
mTERF	mTERF
M-type	M-type
MYB-binding-motif-2	MYB-2
NF-X1	NF-X1
NF-YC	NF-YC
Nin-like	Nin-like
NZZ	NZZ
OFP	OFP
Orphans	Orphans
PHD-binding-motif	PHD
RB	RB
Rcd1-like	Rcd1-like
SAP	SAP
Sigma70-like	Sigma70-like
SNF2	SNF2
SOH1	SOH1
STAT	STAT
SWI_SNF	SWI_SNF
TAZ	TAZ
TLP	TLP
TRAF	TRAF
TRF-like	TRF-like
TRF-like-binding-motif	TRF-like
ULT	ULT
unk-aux	unk-aux
ZF-HD-binding-motif	ZF-HD
