# Supplementary material for: SeqEnrich: A tool to predict transcription factor networks from co-expressed Arabidopsis and Brassica napus gene sets
Source: PLoS One. 2017 Jun 2;12(6):e0178256. doi: 10.1371/journal.pone.0178256 (PMC5456048; doi:10.1371/journal.pone.0178256)
Supplement: S2 File — Updated versions of the SeqEnrich source code will be deposited as they become available at the SourceForge open-source repository (https://sourceforge.net/). (ZIP) [file pone.0178256.s002.zip › seqenrich_src/Database/brassica/BnapusTFs.txt]

BnaA01g00050D	Homeobox
BnaA01g00130D	C2C2-Dof
BnaA01g00160D	MADS-box-2
BnaA01g00230D	bHLH
BnaA01g00290D	AT4G37750
BnaA01g00300D	GRF
BnaA01g00310D	bZIP
BnaA01g00340D	GNAT
BnaA01g00360D	TAZ
BnaA01g00370D	GNAT
BnaA01g00400D	General-AS2
BnaA01g00670D	MYB
BnaA01g00710D	ERF-4
BnaA01g00730D	bHLH
BnaA01g00920D	General-G2-GARP
BnaA01g00980D	Homeobox
BnaA01g00990D	LIM
BnaA01g01040D	General-BES
BnaA01g01090D	Homeobox
BnaA01g01100D	bZIP
BnaA01g01120D	GRAS
BnaA01g01350D	SRS
BnaA01g01370D	C2C2-GATA-Family
BnaA01g01440D	NAC
BnaA01g01530D	bHLH
BnaA01g01560D	General-CSD
BnaA01g01640D	bZIP
BnaA01g01830D	General-C2H2
BnaA01g01860D	General-C2H2
BnaA01g01880D	Nin-like
BnaA01g01910D	Homeobox
BnaA01g02140D	General-C2H2
BnaA01g02150D	Nin-like
BnaA01g02240D	MYB
BnaA01g02480D	C2C2-GATA-Family
BnaA01g02570D	bZIP
BnaA01g02620D	bHLH
BnaA01g02690D	MYB
BnaA01g02720D	ERF
BnaA01g02810D	SWI_SNF
BnaA01g02900D	MADS-box-2
BnaA01g03160D	bHLH
BnaA01g03490D	MYB
BnaA01g03890D	Homeobox
BnaA01g03950D	Homeobox
BnaA01g04050D	C2C2-GATA-Family
BnaA01g04150D	ERF-3
BnaA01g04220D	RAV-2
BnaA01g04460D	C2C2-GATA-Family
BnaA01g04480D	LUG
BnaA01g04710D	unk-aux
BnaA01g04870D	TALE
BnaA01g04940D	PHD
BnaA01g04960D	PHD
BnaA01g05060D	WRKY
BnaA01g05100D	AT2G24765
BnaA01g05150D	ABI3-VP1
BnaA01g05160D	ABI3-VP1
BnaA01g05230D	BBR-BPC
BnaA01g05290D	DBB
BnaA01g05400D	I-box
BnaA01g05500D	WRKY
BnaA01g05760D	ERF
BnaA01g05820D	General-C2H2
BnaA01g06170D	bHLH
BnaA01g06640D	bHLH
BnaA01g06910D	AT4G30080
BnaA01g07010D	Homeobox
BnaA01g07020D	bHLH
BnaA01g07410D	ABI3-VP1
BnaA01g07600D	NAC
BnaA01g07630D	At4g34400
BnaA01g07650D	At4g34400
BnaA01g07690D	bHLH
BnaA01g07810D	AUX-IAA
BnaA01g07920D	General-CPP
BnaA01g08070D	bHLH
BnaA01g08090D	bHLH
BnaA01g08100D	bHLH
BnaA01g08110D	bHLH
BnaA01g08280D	unk-aux
BnaA01g08300D	General-G2-GARP
BnaA01g08340D	NAC
BnaA01g08370D	NAC
BnaA01g08480D	C2C2-GATA-Family
BnaA01g08610D	General-G2-GARP
BnaA01g08640D	HSF
BnaA01g08670D	MYB
BnaA01g08720D	PHD
BnaA01g08750D	General-BES
BnaA01g08770D	PLATZ
BnaA01g08830D	NAC
BnaA01g08890D	AT4G18020
BnaA01g08990D	WRKY
BnaA01g09160D	TCP
BnaA01g09230D	ERF-2
BnaA01g09510D	Homeobox
BnaA01g09580D	At4g18770
BnaA01g09660D	OFP
BnaA01g09690D	HSF
BnaA01g09700D	General-BES
BnaA01g09760D	MADS-box
BnaA01g10110D	HSF
BnaA01g10150D	HSF
BnaA01g10200D	mTERF
BnaA01g10210D	MYB
BnaA01g10220D	TRAF
BnaA01g10340D	GNAT
BnaA01g10580D	LSD
BnaA01g10890D	C2C2-Dof
BnaA01g10910D	C2C2-Dof
BnaA01g10920D	C2C2-Dof
BnaA01g10930D	C2C2-Dof
BnaA01g10950D	C2C2-Dof
BnaA01g11270D	Orphans
BnaA01g11280D	MYB
BnaA01g11380D	ABI3-VP1
BnaA01g11580D	Homeobox
BnaA01g11850D	Homeobox
BnaA01g11880D	WRKY
BnaA01g11940D	PHD
BnaA01g11970D	At4g34400
BnaA01g12170D	SWI_SNF
BnaA01g12370D	MYB
BnaA01g12700D	MADS-box-2
BnaA01g12710D	MADS-box-2
BnaA01g13230D	WRKY
BnaA01g13420D	ERF-2
BnaA01g13440D	WRKY
BnaA01g13480D	PHD
BnaA01g13580D	General-ARF
BnaA01g13720D	WRKY
BnaA01g14020D	ZF-HD
BnaA01g14520D	C2C2-GATA-Family
BnaA01g14570D	GEBP-like
BnaA01g14770D	Homeobox
BnaA01g14780D	Homeobox
BnaA01g14800D	MYB
BnaA01g14840D	General-C2H2
BnaA01g15160D	C2C2-CO-like
BnaA01g15290D	TRAF
BnaA01g15310D	TRAF
BnaA01g15340D	C2C2-GATA-Family
BnaA01g15350D	C2C2-GATA-Family
BnaA01g15570D	WRKY
BnaA01g15760D	WRKY
BnaA01g15930D	SWI_SNF
BnaA01g16280D	General-C2H2
BnaA01g16350D	NZZ
BnaA01g16400D	NAC
BnaA01g16760D	MYB
BnaA01g16900D	MYB
BnaA01g16910D	At4g28140
BnaA01g16970D	ULT
BnaA01g17100D	General-C2H2
BnaA01g17420D	bHLH
BnaA01g17610D	bHLH
BnaA01g17700D	C2C2-GATA-Family
BnaA01g17750D	General-ARR-GARP
BnaA01g17860D	GRAS
BnaA01g18110D	General-C2H2
BnaA01g18170D	ERF-3
BnaA01g18680D	Orphans
BnaA01g18860D	PHD
BnaA01g18900D	OFP
BnaA01g18960D	General-CPP
BnaA01g19090D	C2C2-GATA-Family
BnaA01g19170D	mTERF
BnaA01g19440D	AT3G51470
BnaA01g19650D	C2C2-GATA-Family
BnaA01g19680D	SRS
BnaA01g19720D	ABI3-VP1
BnaA01g19870D	GRAS
BnaA01g19880D	General-G2-GARP
BnaA01g20220D	bHLH
BnaA01g21010D	TPB-like
BnaA01g21030D	AT3G49930
BnaA01g21090D	At3g50060
BnaA01g21210D	bHLH
BnaA01g21270D	C2C2-Dof
BnaA01g21300D	General-AS2
BnaA01g21580D	bZIP
BnaA01g21630D	Orphans
BnaA01g21650D	TRF-like
BnaA01g22030D	Orphans
BnaA01g22100D	NAC
BnaA01g22280D	NAC
BnaA01g22330D	Orphans
BnaA01g22830D	bHLH
BnaA01g22940D	mTERF
BnaA01g22950D	mTERF
BnaA01g22960D	mTERF
BnaA01g23340D	AT3G24120
BnaA01g23440D	bHLH
BnaA01g23600D	bHLH
BnaA01g23930D	MYB
BnaA01g23940D	ERF-2
BnaA01g23960D	ERF
BnaA01g23970D	ERF-2
BnaA01g24010D	ABI3-VP1
BnaA01g24020D	bHLH
BnaA01g24060D	DBP
BnaA01g24090D	Orphans
BnaA01g24190D	AUX-IAA
BnaA01g24460D	HSF
BnaA01g24520D	General-CPP
BnaA01g24610D	GNAT
BnaA01g25190D	C2C2-Dof
BnaA01g25320D	At3g21175
BnaA01g25500D	CCAAT-HAP
BnaA01g25540D	C2C2-GATA-Family
BnaA01g25700D	SNF2
BnaA01g25810D	bHLH
BnaA01g25970D	MADS-box
BnaA01g26030D	General-C2H2
BnaA01g26090D	AT3G19510
BnaA01g26110D	bHLH
BnaA01g26200D	bZIP
BnaA01g26330D	ABI3-VP1
BnaA01g26610D	MADS-box
BnaA01g26700D	TCP
BnaA01g26760D	NAC
BnaA01g26780D	Homeobox
BnaA01g27140D	At5g25475
BnaA01g27170D	C2C2-GATA-Family
BnaA01g27410D	bHLH
BnaA01g27530D	C2C2-GATA-Family
BnaA01g27570D	ERF
BnaA01g27770D	AUX-IAA
BnaA01g27940D	bZIP
BnaA01g27950D	unk-aux
BnaA01g28180D	General-CPP
BnaA01g28350D	CCAAT-HAP
BnaA01g28670D	AUX-IAA
BnaA01g28710D	NAC
BnaA01g28740D	SBP-box
BnaA01g28930D	At3g15500
BnaA01g28970D	ERF-2
BnaA01g28990D	NAC
BnaA01g29050D	TCP
BnaA01g29210D	PHD
BnaA01g29490D	ERF
BnaA01g29550D	Trihelix
BnaA01g29570D	Trihelix
BnaA01g29650D	CCAAT-HAP
BnaA01g29750D	GRF
BnaA01g29790D	MYB
BnaA01g29810D	General-AS2
BnaA01g30110D	AT3G13040
BnaA01g30150D	TAZ
BnaA01g30220D	AT3G12910
BnaA01g30240D	C2C2-CO-like
BnaA01g30300D	MYB
BnaA01g30310D	SNF2
BnaA01g30340D	General-G2-GARP
BnaA01g30350D	MYB
BnaA01g30510D	TPB-like
BnaA01g30580D	CCAAT-HAP
BnaA01g30730D	RB
BnaA01g30760D	bZIP-2
BnaA01g30920D	I-box
BnaA01g31020D	Trihelix
BnaA01g31080D	I-box
BnaA01g31180D	Trihelix
BnaA01g31290D	ERF
BnaA01g31420D	bZIP
BnaA01g31450D	General-G2-GARP
BnaA01g31650D	NAC
BnaA01g31660D	NAC
BnaA01g31670D	NAC
BnaA01g31680D	NAC
BnaA01g31690D	General-C2H2
BnaA01g31700D	AT5G04390
BnaA01g32010D	Trihelix
BnaA01g32200D	At3g09600
BnaA01g32640D	C2C2-GATA-Family
BnaA01g32740D	bHLH
BnaA01g32800D	MYB
BnaA01g32900D	General-AS2
BnaA01g33000D	FHA
BnaA01g33070D	MADS-box-2
BnaA01g33090D	NAC
BnaA01g33110D	NAC
BnaA01g33290D	MYB
BnaA01g33360D	GEBP-like
BnaA01g33420D	AUX-IAA
BnaA01g33540D	Orphans
BnaA01g33680D	MADS-box
BnaA01g33690D	MADS-box
BnaA01g34040D	AT3G03660
BnaA01g34420D	Homeobox
BnaA01g34470D	NAC
BnaA01g34510D	I-box
BnaA01g34550D	Homeobox
BnaA01g34730D	ERF
BnaA01g34750D	ABI3-VP1
BnaA01g34790D	WRKY
BnaA01g34820D	At4g31610
BnaA01g34830D	At4g31610
BnaA01g34850D	ABI3-VP1
BnaA01g34910D	ERF-2
BnaA01g35090D	AT4G24020
BnaA01g35150D	At4g24470
BnaA01g35210D	MADS-box-2
BnaA01g35240D	bHLH
BnaA01g35250D	HRT-like
BnaA01g35560D	HSF
BnaA01g35830D	General-ARF
BnaA01g36010D	SNF2
BnaA01g36220D	GEBP-like
BnaA01g36300D	bHLH
BnaA01g36370D	bHLH
BnaA01g36580D	C2C2-CO-like
BnaA01g36590D	AT3G21890
BnaA01g36720D	General-ARR-GARP
BnaA01g36760D	General-C2H2
BnaA01g36820D	Rcd1-like
BnaA01g36840D	AT3G20770
BnaA01g36860D	C2C2-GATA-Family
BnaA01g37140D	SWI_SNF
BnaA01g37250D	General-C2H2
BnaA01g37390D	AT3G04030
BnaA02g00140D	bHLH
BnaA02g00160D	PHD
BnaA02g00310D	bZIP-2
BnaA02g00350D	General-EIL
BnaA02g00370D	MADS-box
BnaA02g00440D	MYB
BnaA02g00560D	AT5G10510
BnaA02g00810D	TALE
BnaA02g00900D	NAC
BnaA02g00920D	AT5G11260
BnaA02g00970D	GNAT
BnaA02g01080D	ERF
BnaA02g01250D	PHD
BnaA02g01270D	CCAAT-HAP
BnaA02g01290D	MYB
BnaA02g01400D	TRAF
BnaA02g01460D	NAC
BnaA02g01520D	C2C2-GATA-Family
BnaA02g01570D	ERF
BnaA02g01830D	Sigma70-like
BnaA02g01890D	TPB-like
BnaA02g01960D	General-C2H2
BnaA02g02130D	C2C2-CO-like
BnaA02g02300D	MYB
BnaA02g02400D	E2F-DP
BnaA02g02450D	Orphans
BnaA02g02500D	WRKY
BnaA02g02510D	bHLH
BnaA02g02580D	MYB
BnaA02g02660D	PHD
BnaA02g02780D	GNAT
BnaA02g02820D	C3H
BnaA02g02830D	bZIP
BnaA02g02840D	C2C2-CO-like
BnaA02g03070D	General-C2H2
BnaA02g03130D	AT5G16560
BnaA02g03170D	MYB
BnaA02g03270D	At5g16820
BnaA02g03510D	AT5G17300
BnaA02g03520D	Homeobox
BnaA02g03590D	ERF
BnaA02g03700D	MYB-2
BnaA02g03710D	MYB-2
BnaA02g03860D	ABI3-VP1-2
BnaA02g04040D	NAC
BnaA02g04380D	OFP
BnaA02g04480D	ERF
BnaA02g04510D	Homeobox
BnaA02g04580D	SOH1
BnaA02g04770D	MADS-box
BnaA02g05070D	General-ARF
BnaA02g05120D	C2C2-GATA-Family
BnaA02g05250D	General-EIL
BnaA02g05500D	OFP
BnaA02g05540D	NAC
BnaA02g05600D	NAC
BnaA02g05730D	WRKY
BnaA02g05910D	PHD
BnaA02g06040D	AT5G22890
BnaA02g06050D	AT5G22890
BnaA02g06100D	MYB
BnaA02g06170D	Homeobox
BnaA02g06250D	MADS-box
BnaA02g06260D	General-ARF
BnaA02g06270D	MADS-box
BnaA02g06280D	General-ARF
BnaA02g06290D	MADS-box
BnaA02g06300D	MADS-box
BnaA02g06310D	MADS-box
BnaA02g06350D	PHD
BnaA02g06470D	C2C2-Dof
BnaA02g06480D	ABI3-VP1
BnaA02g06490D	AT5G60120
BnaA02g06500D	C2C2-CO-like
BnaA02g06600D	C2C2-CO-like
BnaA02g06780D	General-C2H2
BnaA02g06790D	General-C2H2
BnaA02g07100D	Homeobox
BnaA02g07670D	OFP
BnaA02g07680D	OFP
BnaA02g07870D	AT5G58080
BnaA02g07950D	bHLH
BnaA02g08100D	unk-aux
BnaA02g08130D	ERF
BnaA02g08300D	C2C2-CO-like
BnaA02g08320D	bHLH
BnaA02g08430D	bHLH
BnaA02g08450D	AT5G56930
BnaA02g08490D	C2C2-GATA-Family
BnaA02g08970D	FHA
BnaA02g09340D	MYB
BnaA02g09500D	bHLH
BnaA02g09530D	General-C2H2
BnaA02g09600D	Orphans
BnaA02g09950D	Homeobox
BnaA02g09970D	NAC
BnaA02g10150D	GRF
BnaA02g10180D	At4g24470
BnaA02g10340D	ERF
BnaA02g10530D	Nin-like
BnaA02g10650D	WRKY
BnaA02g10750D	MYB
BnaA02g10830D	GRAS
BnaA02g11090D	ERF
BnaA02g11190D	TCP
BnaA02g11340D	General-C2H2
BnaA02g11970D	General-C2H2
BnaA02g11990D	General-C2H2
BnaA02g12180D	AT1G65620
BnaA02g12260D	GRAS
BnaA02g12310D	NAC
BnaA02g12370D	PHD
BnaA02g12520D	HSF
BnaA02g12850D	General-AS2
BnaA02g12970D	TAZ
BnaA02g13010D	TCP
BnaA02g13050D	General-CAMTA
BnaA02g13440D	HSF
BnaA02g13600D	BBR-BPC
BnaA02g13710D	bHLH
BnaA02g13730D	At1g68320
BnaA02g13870D	General-C2H2
BnaA02g13920D	C2C2-CO-like
BnaA02g13950D	ERF
BnaA02g14010D	TCP
BnaA02g14040D	RAV
BnaA02g14100D	bZIP
BnaA02g14180D	bHLH
BnaA02g14220D	bHLH
BnaA02g14370D	MADS-box
BnaA02g14410D	General-G2-GARP
BnaA02g14430D	ZF-HD
BnaA02g14550D	Homeobox
BnaA02g14580D	SBP-box
BnaA02g14710D	WRKY
BnaA02g14730D	Orphans
BnaA02g14740D	Orphans
BnaA02g14950D	Homeobox
BnaA02g15270D	Homeobox
BnaA02g15320D	MYB
BnaA02g15360D	bHLH
BnaA02g15390D	MADS-box-2
BnaA02g15410D	ERF
BnaA02g15420D	At1g71450
BnaA02g15660D	NAC
BnaA02g15710D	TCP
BnaA02g15740D	AT1G72050
BnaA02g15870D	bHLH
BnaA02g15990D	C2C2-GATA-Family
BnaA02g16050D	ERF
BnaA02g16110D	TPB-like
BnaA02g16180D	CCAAT-HAP
BnaA02g16210D	General-AS2
BnaA02g16430D	MYB
BnaA02g16550D	AT1G73730
BnaA02g16580D	bHLH
BnaA02g16690D	MYB
BnaA02g16850D	General-C2H2
BnaA02g17000D	CCA1-like
BnaA02g17040D	C2C2-GATA-Family
BnaA02g17120D	General-BES
BnaA02g17130D	General-BES
BnaA02g17180D	bZIP
BnaA02g17200D	Homeobox
BnaA02g17250D	ERF
BnaA02g17280D	SRS
BnaA02g17290D	DBB
BnaA02g17410D	General-C2H2
BnaA02g17810D	Trihelix
BnaA02g17830D	Trihelix
BnaA02g17850D	TLP
BnaA02g18100D	NAC
BnaA02g18170D	SBP-box
BnaA02g18390D	NAC
BnaA02g18660D	PHD
BnaA02g18720D	ERF
BnaA02g18950D	DBB
BnaA02g18980D	ABI3-VP1
BnaA02g19020D	General-BES
BnaA02g19560D	WRKY
BnaA02g19570D	WRKY
BnaA02g19590D	WRKY
BnaA02g19610D	ERF
BnaA02g20060D	OFP
BnaA02g20110D	bZIP
BnaA02g20160D	ERF
BnaA02g20170D	Sigma70-like
BnaA02g20260D	MYB
BnaA02g20330D	NAC
BnaA02g20420D	At4g01500
BnaA02g20430D	NAC
BnaA02g20680D	Homeobox
BnaA02g20690D	bHLH
BnaA02g20720D	General-C2H2
BnaA02g20770D	At4g34400
BnaA02g20940D	bHLH
BnaA02g21000D	PLATZ
BnaA02g21010D	General-C2H2
BnaA02g21100D	General-G2-GARP
BnaA02g21200D	MADS-box
BnaA02g21850D	WRKY
BnaA02g22350D	HSF
BnaA02g22520D	General-C2H2
BnaA02g22550D	General-G2-GARP
BnaA02g22560D	ERF-3
BnaA02g23100D	General-G2-GARP
BnaA02g23210D	ABI3-VP1
BnaA02g23220D	WRKY
BnaA02g23720D	TRAF
BnaA02g23830D	WRKY
BnaA02g23840D	WRKY
BnaA02g24210D	Homeobox
BnaA02g24470D	WRKY
BnaA02g25040D	C2C2-GATA-Family
BnaA02g25110D	ERF-2
BnaA02g25370D	At1g70910
BnaA02g25380D	CCA1-like
BnaA02g25600D	CCAAT-HAP
BnaA02g25620D	Trihelix
BnaA02g25910D	MYB
BnaA02g25950D	PHD
BnaA02g25960D	PLATZ
BnaA02g26100D	General-C2H2
BnaA02g26180D	General-G2-GARP
BnaA02g26190D	General-C2H2
BnaA02g26200D	General-C2H2
BnaA02g26420D	At2g02450
BnaA02g26470D	ZF-HD
BnaA02g26580D	AT2G02820
BnaA02g26930D	Homeobox
BnaA02g27250D	MADS-box
BnaA02g27460D	bZIP
BnaA02g27630D	RAV
BnaA02g27680D	ERF
BnaA02g27740D	At3g25990
BnaA02g27940D	bHLH
BnaA02g28140D	General-AS2
BnaA02g28220D	bHLH
BnaA02g28280D	At3g26790
BnaA02g28360D	MYB
BnaA02g28470D	AT3G27010
BnaA02g28500D	AT3G27010
BnaA02g28980D	General-AS2
BnaA02g29060D	MYB-2
BnaA02g29140D	General-C2H2
BnaA02g29460D	RAV
BnaA02g29490D	At3g28910
BnaA02g29620D	MYB
BnaA02g30040D	C2C2-CO-like
BnaA02g30240D	bHLH
BnaA02g30270D	bHLH
BnaA02g30480D	General-C2H2
BnaA02g30670D	General-G2-GARP
BnaA02g30690D	At5g49300
BnaA02g30720D	MYB
BnaA02g30960D	MYB
BnaA02g30980D	PLATZ
BnaA02g31000D	bZIP
BnaA02g31030D	WRKY
BnaA02g31040D	GIF
BnaA02g31210D	MYB
BnaA02g31340D	General-C2H2
BnaA02g31360D	SNF2
BnaA02g31480D	ABI3-VP1
BnaA02g31510D	MADS-box
BnaA02g31540D	WRKY
BnaA02g31740D	MYB
BnaA02g31750D	MYB
BnaA02g31760D	MADS-box
BnaA02g31770D	MADS-box
BnaA02g31970D	ABI3-VP1
BnaA02g32110D	Homeobox
BnaA02g32120D	ERF
BnaA02g32170D	General-C2H2
BnaA02g32330D	bZIP
BnaA02g32550D	C2C2-CO-like
BnaA02g32790D	I-box
BnaA02g32950D	TCP
BnaA02g33060D	General-C2H2
BnaA02g33070D	General-C2H2
BnaA02g33150D	AT5G62110
BnaA02g33170D	AT5G62110
BnaA02g33230D	AT5G62165
BnaA02g33380D	NAC
BnaA02g33410D	MYB
BnaA02g33640D	General-C2H2
BnaA02g33650D	TAZ
BnaA02g33680D	General-C2H2
BnaA02g33910D	NAC
BnaA02g34160D	bHLH
BnaA02g34250D	NAC
BnaA02g34370D	ERF-2
BnaA02g34400D	WRKY
BnaA02g34510D	MADS-box
BnaA02g34520D	MADS-box-2
BnaA02g34550D	MADS-box-2
BnaA02g34570D	ERF
BnaA02g34590D	General-AS2
BnaA02g34700D	General-C2H2
BnaA02g34710D	Homeobox
BnaA02g35090D	At5g18560_At4g34410
BnaA02g35200D	C2C2-CO-like
BnaA02g35240D	MYB
BnaA02g35340D	General-C2H2
BnaA02g35360D	ABI3-VP1
BnaA02g35370D	ABI3-VP1
BnaA02g35490D	MYB
BnaA02g35530D	MYB
BnaA02g35540D	bHLH
BnaA02g35550D	ERF
BnaA02g35660D	AT1G68670
BnaA02g35700D	WRKY
BnaA02g35830D	MADS-box
BnaA02g35950D	ZF-HD
BnaA02g35960D	I-box
BnaA02g36130D	General-G2-GARP
BnaA02g36190D	PHD
BnaA02g36420D	R1R2R3
BnaA02g36430D	R1R2R3
BnaA02g36550D	AT2G17950
BnaA02g36650D	General-BES
BnaA02g36680D	General-G2-GARP
BnaA02g36760D	NAC
BnaA02g36800D	PLATZ
BnaA02g36910D	WRKY
BnaA02g37130D	PHD
BnaA03g00390D	At5g01380
BnaA03g00610D	CCA1-like
BnaA03g00630D	General-C2H2
BnaA03g00640D	CCA1-like
BnaA03g00770D	General-C2H2
BnaA03g00880D	E2F-DP
BnaA03g00910D	General-C2H2
BnaA03g01020D	Trihelix
BnaA03g01050D	AT5G03790
BnaA03g01240D	AT5G04390
BnaA03g01250D	NAC
BnaA03g01420D	I-box
BnaA03g01830D	General-C2H2
BnaA03g01840D	MYB
BnaA03g01870D	MYB
BnaA03g01960D	General-ARR-GARP
BnaA03g02000D	ERF
BnaA03g02170D	MYB
BnaA03g02230D	SNF2
BnaA03g02330D	AT5G08070
BnaA03g02340D	bHLH
BnaA03g02360D	bZIP
BnaA03g02470D	TCP
BnaA03g02600D	DDT
BnaA03g02640D	NAC
BnaA03g02680D	NAC
BnaA03g02810D	General-EIL
BnaA03g02820D	MADS-box
BnaA03g02860D	MYB
BnaA03g02990D	AT5G10510
BnaA03g03090D	Orphans
BnaA03g03100D	Orphans
BnaA03g03190D	TALE
BnaA03g03390D	RAV-2
BnaA03g03960D	PHD
BnaA03g04040D	CCAAT-HAP
BnaA03g04050D	MYB
BnaA03g04110D	Rcd1-like
BnaA03g04160D	WRKY
BnaA03g04240D	NAC
BnaA03g04250D	C2C2-GATA-Family
BnaA03g04290D	ERF
BnaA03g04490D	AT5G13790
BnaA03g04520D	TPB-like
BnaA03g04570D	ERF-3
BnaA03g04640D	NAC
BnaA03g04650D	General-C2H2
BnaA03g04740D	General-C2H2
BnaA03g04760D	SWI_SNF
BnaA03g04840D	MYB
BnaA03g04870D	C2C2-CO-like
BnaA03g04920D	NAC
BnaA03g05160D	Orphans
BnaA03g05230D	WRKY
BnaA03g05260D	Homeobox
BnaA03g05270D	bHLH
BnaA03g05370D	MYB
BnaA03g05440D	General-C2H2
BnaA03g05650D	MADS-box-2
BnaA03g05670D	bZIP
BnaA03g06050D	General-C2H2
BnaA03g06110D	AT5G16560
BnaA03g06150D	PHD
BnaA03g06190D	MYB
BnaA03g06200D	GNAT
BnaA03g06460D	NAC
BnaA03g06490D	AT5G17300
BnaA03g06730D	MYB-2
BnaA03g07000D	NAC
BnaA03g07180D	At5g18560_At4g34410
BnaA03g07540D	TRAF
BnaA03g07750D	ERF
BnaA03g08030D	MADS-box
BnaA03g08420D	E2F-DP
BnaA03g08460D	NAC
BnaA03g08510D	NAC
BnaA03g08650D	SNF2
BnaA03g08660D	PHD
BnaA03g08890D	ZF-HD
BnaA03g09070D	C2C2-Dof
BnaA03g09250D	General-C2H2
BnaA03g09270D	MYB
BnaA03g09960D	bHLH
BnaA03g10180D	MYB
BnaA03g10390D	bHLH
BnaA03g10560D	C2C2-GATA-Family
BnaA03g10580D	At5g56840
BnaA03g10980D	WRKY
BnaA03g11040D	General-C2H2
BnaA03g11270D	MADS-box
BnaA03g11310D	mTERF
BnaA03g11630D	MYB
BnaA03g11750D	bHLH
BnaA03g11900D	General-C2H2
BnaA03g11930D	MYB
BnaA03g12070D	At4g01500
BnaA03g12320D	ERF
BnaA03g12390D	bHLH
BnaA03g12400D	MYB
BnaA03g12550D	CCA1-like
BnaA03g12580D	MYB
BnaA03g12690D	MYB
BnaA03g12890D	ERF
BnaA03g12900D	General-C2H2
BnaA03g12970D	MADS-box-2
BnaA03g12980D	MADS-box-2
BnaA03g13220D	General-C2H2
BnaA03g13270D	General-C2H2
BnaA03g13450D	bHLH
BnaA03g13580D	SBP-box
BnaA03g13620D	ERF
BnaA03g13630D	MADS-box
BnaA03g13820D	WRKY
BnaA03g13930D	OFP
BnaA03g13950D	MYB
BnaA03g13980D	ABI3-VP1
BnaA03g14060D	WRKY
BnaA03g14350D	MYB
BnaA03g14410D	DBB
BnaA03g14600D	ABI3-VP1
BnaA03g14680D	bHLH
BnaA03g15030D	LUG
BnaA03g15370D	unk-aux
BnaA03g15550D	HSF
BnaA03g15570D	ABI3-VP1
BnaA03g15660D	Homeobox
BnaA03g15910D	C2C2-GATA-Family
BnaA03g16030D	bHLH
BnaA03g16280D	ERF-3
BnaA03g16450D	Homeobox
BnaA03g16480D	mTERF
BnaA03g16490D	E2F-DP
BnaA03g16700D	GRF
BnaA03g16870D	MYB
BnaA03g16890D	General-C2H2
BnaA03g16960D	CCAAT-HAP
BnaA03g17120D	WRKY
BnaA03g17130D	WRKY
BnaA03g17210D	General-C2H2
BnaA03g17300D	C2C2-Dof
BnaA03g17330D	MYB
BnaA03g17340D	GRAS
BnaA03g17580D	I-box
BnaA03g17660D	Trihelix
BnaA03g17820D	WRKY
BnaA03g18190D	bZIP
BnaA03g18200D	AT2G38880
BnaA03g18310D	GNAT
BnaA03g18330D	SNF2
BnaA03g18740D	ABI3-VP1
BnaA03g18780D	LIM
BnaA03g18960D	bHLH
BnaA03g18970D	At2g40220
BnaA03g18990D	General-G2-GARP
BnaA03g19040D	TRAF
BnaA03g19050D	TRAF
BnaA03g19070D	General-AS2
BnaA03g19140D	bZIP
BnaA03g19150D	Orphans
BnaA03g19180D	WRKY
BnaA03g19190D	WRKY
BnaA03g19410D	Orphans
BnaA03g19560D	HSF
BnaA03g19580D	ERF
BnaA03g19660D	General-C2H2
BnaA03g19720D	Orphans
BnaA03g19810D	bZIP
BnaA03g19820D	AT2G42430
BnaA03g19860D	MBF1
BnaA03g19960D	At2g43000
BnaA03g19970D	bHLH
BnaA03g20070D	bHLH
BnaA03g20260D	Nin-like
BnaA03g20860D	Trihelix
BnaA03g20910D	WRKY
BnaA03g20950D	ERF-3
BnaA03g21040D	General-C2H2
BnaA03g21080D	GRAS
BnaA03g21110D	YABBY
BnaA03g21170D	LIM
BnaA03g21230D	SNF2
BnaA03g21310D	TRAF
BnaA03g21390D	WRKY
BnaA03g21400D	MYB
BnaA03g21490D	C2C2-Dof
BnaA03g21550D	RAV
BnaA03g21570D	bHLH
BnaA03g21790D	MYB
BnaA03g21820D	MYB
BnaA03g21860D	CCAAT-HAP
BnaA03g21890D	mTERF
BnaA03g22060D	TCP
BnaA03g22070D	Homeobox
BnaA03g22100D	AT2G28550
BnaA03g22140D	NAC
BnaA03g22150D	NAC
BnaA03g22160D	General-AS2
BnaA03g22200D	bHLH
BnaA03g22560D	General-EIL
BnaA03g22590D	At2g26960
BnaA03g22670D	YABBY
BnaA03g22750D	ABI3-VP1
BnaA03g22890D	HSF
BnaA03g22920D	bHLH
BnaA03g22950D	ABI3-VP1
BnaA03g23060D	GRF
BnaA03g23100D	I-box
BnaA03g23430D	GNAT
BnaA03g23610D	Homeobox
BnaA03g23690D	TRAF
BnaA03g24010D	MYB
BnaA03g24070D	mTERF
BnaA03g24210D	MADS-box-2
BnaA03g24360D	At4g10350
BnaA03g24540D	ERF
BnaA03g24840D	PLATZ
BnaA03g24930D	WRKY
BnaA03g24940D	WRKY
BnaA03g25040D	General-C2H2
BnaA03g25310D	OFP
BnaA03g25430D	WRKY
BnaA03g25590D	PLATZ
BnaA03g26100D	bHLH
BnaA03g26520D	AT1G20640
BnaA03g26820D	MYB
BnaA03g26880D	TRAF
BnaA03g27000D	AT1G73360_AT4G00730
BnaA03g27180D	bHLH
BnaA03g27190D	bHLH
BnaA03g27440D	At3g01530
BnaA03g27590D	Homeobox
BnaA03g27660D	WRKY
BnaA03g27690D	General-C2H2
BnaA03g27750D	TCP
BnaA03g27860D	C2C2-CO-like
BnaA03g27870D	FHA
BnaA03g27980D	General-AS2
BnaA03g28190D	HSF
BnaA03g28380D	General-AS2
BnaA03g28720D	WRKY
BnaA03g28830D	General-CPP
BnaA03g28880D	GNAT
BnaA03g29120D	PHD
BnaA03g29140D	CCAAT-HAP
BnaA03g29170D	bHLH
BnaA03g29330D	Homeobox
BnaA03g29470D	MYB
BnaA03g29530D	MADS-box
BnaA03g30130D	C2C2-CO-like
BnaA03g30340D	MYB
BnaA03g30410D	Trihelix
BnaA03g30420D	Trihelix
BnaA03g30430D	Trihelix
BnaA03g30790D	General-C2H2
BnaA03g30840D	MYB-2
BnaA03g31180D	SWI_SNF
BnaA03g31260D	NAC
BnaA03g31270D	NAC
BnaA03g31400D	AT5G05090
BnaA03g31420D	General-G2-GARP
BnaA03g31510D	ERF
BnaA03g31520D	ABI3-VP1
BnaA03g31530D	ABI3-VP1
BnaA03g31720D	MYB
BnaA03g31740D	Homeobox
BnaA03g31790D	RAV
BnaA03g32110D	MADS-box
BnaA03g32170D	bZIP-2
BnaA03g32190D	General-C2H2
BnaA03g32200D	RB
BnaA03g32260D	CCAAT-HAP
BnaA03g32460D	MYB
BnaA03g32470D	MYB
BnaA03g32500D	C2C2-CO-like
BnaA03g32520D	AT3G12910
BnaA03g32550D	NAC
BnaA03g32560D	TAZ
BnaA03g32590D	AT3G13040
BnaA03g33060D	General-C2H2
BnaA03g33080D	M-type
BnaA03g33180D	GRF
BnaA03g33230D	AT3G26620
BnaA03g33290D	ERF
BnaA03g33680D	TCP
BnaA03g33770D	NAC
BnaA03g33790D	ERF-2
BnaA03g33890D	At3g15500
BnaA03g33910D	NAC
BnaA03g33920D	NAC
BnaA03g33930D	AUX-IAA
BnaA03g33970D	CCAAT-HAP
BnaA03g34140D	CCA1-like
BnaA03g34220D	AUX-IAA
BnaA03g34290D	ERF
BnaA03g34300D	General-ARR-GARP
BnaA03g34320D	General-ARR-GARP
BnaA03g34330D	C2C2-GATA-Family
BnaA03g34360D	ABI3-VP1-2
BnaA03g34370D	ABI3-VP1-2
BnaA03g34600D	unk-aux
BnaA03g34610D	bZIP
BnaA03g34820D	TCP
BnaA03g35020D	ABI3-VP1
BnaA03g35070D	SWI_SNF
BnaA03g35190D	bZIP
BnaA03g35310D	General-C2H2
BnaA03g35550D	SNF2
BnaA03g35680D	ERF-2
BnaA03g35810D	FHA
BnaA03g35890D	bHLH
BnaA03g35920D	C2C2-GATA-Family
BnaA03g35930D	AT3G20770
BnaA03g35980D	CCAAT-HAP
BnaA03g36070D	Orphans
BnaA03g36180D	C2C2-Dof
BnaA03g36230D	bHLH
BnaA03g36790D	General-CPP
BnaA03g36800D	HSF
BnaA03g36940D	AUX-IAA
BnaA03g36950D	AUX-IAA
BnaA03g37010D	MYB
BnaA03g37140D	C2C2-GATA-Family
BnaA03g37160D	AT3G24120
BnaA03g37180D	bHLH
BnaA03g37280D	MYB
BnaA03g37310D	SNF2
BnaA03g37370D	Trihelix
BnaA03g37380D	Trihelix
BnaA03g37460D	HSF
BnaA03g37510D	ABI3-VP1
BnaA03g37800D	TRAF
BnaA03g37880D	GNAT
BnaA03g37950D	WRKY
BnaA03g37960D	Orphans
BnaA03g38330D	PLATZ
BnaA03g38390D	CCAAT-HAP
BnaA03g38570D	bHLH
BnaA03g39050D	SNF2
BnaA03g39060D	Homeobox
BnaA03g39190D	At4g24470
BnaA03g39210D	At4g24470
BnaA03g39240D	MYB
BnaA03g39300D	bZIP
BnaA03g39400D	bHLH
BnaA03g39450D	NAC
BnaA03g39500D	MADS-box-2
BnaA03g39740D	bZIP
BnaA03g39760D	C2C2-Dof
BnaA03g39790D	MYB
BnaA03g39820D	AT5G60910
BnaA03g39870D	TCP
BnaA03g40000D	General-C2H2
BnaA03g40010D	General-C2H2
BnaA03g40080D	bHLH
BnaA03g40160D	C2C2-CO-like
BnaA03g40190D	MYB
BnaA03g40220D	MADS-box-2
BnaA03g40250D	General-C2H2
BnaA03g40370D	ERF
BnaA03g40380D	ERF-2
BnaA03g40400D	At5g61620
BnaA03g40600D	TPB-like
BnaA03g40650D	AT3G49930
BnaA03g40660D	General-AS2
BnaA03g40690D	At3g50060
BnaA03g40810D	C2C2-Dof
BnaA03g40910D	General-BES
BnaA03g41010D	C2C2-GATA-Family
BnaA03g41020D	ZF-HD
BnaA03g41540D	HSF
BnaA03g41550D	HSF
BnaA03g41620D	PHD
BnaA03g41680D	MYB
BnaA03g41710D	mTERF
BnaA03g41790D	C2C2-Dof
BnaA03g42350D	General-ARR-GARP
BnaA03g42360D	C2C2-GATA-Family
BnaA03g42420D	bHLH
BnaA03g42550D	MYB
BnaA03g42560D	bHLH
BnaA03g42840D	ERF-3
BnaA03g43060D	CCA1-like
BnaA03g43080D	Homeobox
BnaA03g43330D	MYB
BnaA03g43370D	General-C2H2
BnaA03g43440D	PLATZ
BnaA03g43480D	General-C2H2
BnaA03g43500D	NAC
BnaA03g43540D	AT4G18020
BnaA03g43640D	WRKY
BnaA03g43770D	General-BES
BnaA03g43820D	MADS-box
BnaA03g44540D	LSD
BnaA03g44680D	Orphans
BnaA03g44700D	MYB
BnaA03g44880D	Homeobox
BnaA03g45160D	PHD
BnaA03g45320D	SWI_SNF
BnaA03g45650D	MADS-box-2
BnaA03g46020D	WRKY
BnaA03g46240D	ERF-2
BnaA03g46280D	WRKY
BnaA03g46370D	General-ARF
BnaA03g46410D	AT4G24020
BnaA03g46480D	GRF
BnaA03g46550D	WRKY
BnaA03g46680D	General-C2H2
BnaA03g46720D	At4g24470
BnaA03g46780D	MADS-box-2
BnaA03g46860D	General-C2H2
BnaA03g47200D	GEBP-like
BnaA03g47370D	bHLH
BnaA03g47380D	bHLH
BnaA03g47420D	MADS-box-2
BnaA03g47430D	MADS-box-2
BnaA03g47510D	MYB
BnaA03g47550D	General-C2H2
BnaA03g47700D	C2C2-CO-like
BnaA03g47750D	AT5G22990
BnaA03g47860D	C2C2-GATA-Family
BnaA03g47870D	C2C2-GATA-Family
BnaA03g48030D	WRKY
BnaA03g48160D	WRKY
BnaA03g48270D	ERF
BnaA03g48570D	NAC
BnaA03g48900D	PHD
BnaA03g48910D	ERF-2
BnaA03g48960D	GNAT
BnaA03g49000D	HSF
BnaA03g49030D	MYB
BnaA03g49050D	At4g28140
BnaA03g49100D	ULT
BnaA03g49310D	NAC
BnaA03g49460D	NAC
BnaA03g49680D	MYB
BnaA03g49880D	bHLH
BnaA03g49980D	AT4G30080
BnaA03g50680D	bHLH
BnaA03g51000D	MADS-box-2
BnaA03g51110D	ARID
BnaA03g51140D	WRKY
BnaA03g51590D	WRKY
BnaA03g51640D	ABI3-VP1
BnaA03g51650D	ABI3-VP1
BnaA03g51680D	B3
BnaA03g51810D	PHD
BnaA03g51830D	AT4G31920
BnaA03g51860D	ABI3-VP1
BnaA03g51900D	TALE
BnaA03g51960D	unk-aux
BnaA03g52120D	LUG
BnaA03g52170D	RAV-2
BnaA03g52210D	ERF-3
BnaA03g52230D	C2C2-GATA-Family
BnaA03g52290D	Homeobox
BnaA03g52450D	At4g33280
BnaA03g52540D	MYB
BnaA03g52760D	SWI_SNF
BnaA03g52800D	At4g34400
BnaA03g52830D	ERF
BnaA03g52850D	bHLH
BnaA03g52920D	bZIP
BnaA03g52940D	Homeobox
BnaA03g52990D	C2C2-GATA-Family
BnaA03g53110D	MYB
BnaA03g53170D	ABI3-VP1
BnaA03g53210D	Nin-like
BnaA03g53220D	General-C2H2
BnaA03g53400D	Homeobox
BnaA03g53460D	bHLH
BnaA03g53550D	GRAS
BnaA03g53680D	General-G2-GARP
BnaA03g53750D	HSF
BnaA03g53830D	ERF
BnaA03g53850D	ERF-4
BnaA03g53870D	MYB
BnaA03g54090D	General-AS2
BnaA03g54100D	GNAT
BnaA03g54130D	TAZ
BnaA03g54190D	GNAT
BnaA03g54260D	bZIP
BnaA03g54290D	GRF
BnaA03g54380D	mTERF
BnaA03g54460D	ERF
BnaA03g54520D	TRAF
BnaA03g54570D	Orphans
BnaA03g54580D	Orphans
BnaA03g54820D	E2F-DP
BnaA03g54830D	C2C2-Dof
BnaA03g54930D	Homeobox
BnaA03g54950D	GRF
BnaA03g55060D	MYB
BnaA03g55120D	AT5G05090
BnaA03g55160D	General-C2H2
BnaA03g55280D	At5g05410
BnaA03g55490D	Homeobox
BnaA03g55680D	General-G2-GARP
BnaA03g55780D	I-box
BnaA03g56340D	General-AS2
BnaA03g56380D	ERF
BnaA03g56400D	BBR-BPC
BnaA03g56410D	bZIP
BnaA03g56620D	LIM
BnaA03g56690D	General-G2-GARP
BnaA03g56870D	MADS-box-2
BnaA03g56880D	AT2G45660
BnaA03g56900D	TCP
BnaA03g57400D	bHLH
BnaA03g57610D	General-C2H2
BnaA03g57890D	mTERF
BnaA03g57940D	General-C2H2
BnaA03g58060D	General-C2H2
BnaA03g58260D	TCP
BnaA03g58380D	At4g18770
BnaA03g58430D	OFP
BnaA03g58440D	General-C2H2
BnaA03g58570D	C2C2-Dof
BnaA03g58580D	C2C2-Dof
BnaA03g58600D	MYB
BnaA03g58770D	NZZ
BnaA03g58910D	unk-aux
BnaA03g58920D	General-G2-GARP
BnaA03g58950D	SNF2
BnaA03g58970D	NAC
BnaA03g58980D	NAC
BnaA03g59180D	SRS
BnaA03g59390D	MADS-box
BnaA03g59750D	mTERF
BnaA03g59790D	AT5G23930
BnaA03g59960D	WRKY
BnaA03g60050D	SNF2
BnaA03g60060D	SNF2
BnaA03g60220D	GEBP-like
BnaA03g60680D	GEBP-like
BnaA04g00300D	mTERF
BnaA04g00500D	Homeobox
BnaA04g00520D	C2C2-Dof
BnaA04g00590D	WRKY
BnaA04g00800D	MYB
BnaA04g00810D	LIM
BnaA04g00890D	MADS-box-2
BnaA04g01190D	PLATZ
BnaA04g01210D	GRAS
BnaA04g01250D	AT3G60580
BnaA04g01290D	BBR-BPC
BnaA04g01380D	MYB
BnaA04g01810D	MADS-box
BnaA04g01860D	WRKY
BnaA04g01880D	MBF1
BnaA04g02120D	General-AS2
BnaA04g02200D	bHLH
BnaA04g02270D	General-C2H2
BnaA04g02310D	ERF
BnaA04g02360D	ZF-HD
BnaA04g02430D	MADS-box
BnaA04g02460D	SNF2
BnaA04g02540D	Orphans
BnaA04g02550D	WRKY
BnaA04g02560D	WRKY
BnaA04g02600D	NAC
BnaA04g02670D	bZIP
BnaA04g02750D	bHLH
BnaA04g02780D	bZIP
BnaA04g02870D	bHLH
BnaA04g02890D	bHLH
BnaA04g02900D	bHLH
BnaA04g02910D	bHLH
BnaA04g02950D	bHLH
BnaA04g02960D	bHLH
BnaA04g03000D	Orphans
BnaA04g03040D	TRAF
BnaA04g03370D	LIM
BnaA04g03660D	At3g55370
BnaA04g04040D	GNAT
BnaA04g04100D	SNF2
BnaA04g04120D	SRS
BnaA04g04150D	FHA
BnaA04g04160D	AT3G54340
BnaA04g04490D	Sigma70-like
BnaA04g04520D	General-C2H2
BnaA04g04590D	TCP
BnaA04g04630D	General-C2H2
BnaA04g04940D	MYB
BnaA04g04990D	Orphans
BnaA04g05130D	GRF
BnaA04g05450D	Orphans
BnaA04g05810D	bZIP
BnaA04g05860D	HSF
BnaA04g06200D	MADS-box
BnaA04g06260D	Orphans
BnaA04g06390D	HSF
BnaA04g06600D	ARID
BnaA04g06790D	GEBP-like
BnaA04g07540D	Orphans
BnaA04g07590D	SAP
BnaA04g07740D	PHD
BnaA04g07880D	GEBP-like
BnaA04g07890D	GEBP-like
BnaA04g07920D	GEBP-like
BnaA04g07950D	General-ARF
BnaA04g08800D	bHLH
BnaA04g08840D	AT5G22890
BnaA04g08880D	FHA
BnaA04g09470D	NAC
BnaA04g09490D	C2C2-Dof
BnaA04g09530D	MYB
BnaA04g09610D	ZF-HD
BnaA04g09700D	HSF
BnaA04g09890D	HSF
BnaA04g09910D	MADS-box
BnaA04g09920D	HSF
BnaA04g09930D	MADS-box
BnaA04g09940D	HSF
BnaA04g09950D	MADS-box
BnaA04g10170D	General-CPP
BnaA04g10190D	At5g40330
BnaA04g10290D	MYB
BnaA04g10300D	MYB
BnaA04g10420D	MYB
BnaA04g10750D	MYB
BnaA04g10760D	TCP
BnaA04g10830D	NAC
BnaA04g11060D	bHLH
BnaA04g11120D	C2C2-CO-like
BnaA04g11210D	WRKY
BnaA04g11750D	HSF
BnaA04g11820D	General-C2H2
BnaA04g11900D	General-CSD
BnaA04g12020D	bZIP
BnaA04g12030D	AT4G38900
BnaA04g12040D	AT4G38900
BnaA04g12060D	BBR-BPC
BnaA04g12150D	SRS
BnaA04g12310D	ABI3-VP1
BnaA04g12340D	I-box
BnaA04g12540D	WRKY
BnaA04g12700D	ERF
BnaA04g12770D	General-CAMTA
BnaA04g12830D	LIM
BnaA04g12880D	Homeobox
BnaA04g12890D	Homeobox
BnaA04g12990D	MADS-box
BnaA04g13050D	MADS-box-2
BnaA04g13090D	unk-aux
BnaA04g13200D	bHLH
BnaA04g13210D	bHLH
BnaA04g13220D	bHLH
BnaA04g13450D	GNAT
BnaA04g13540D	At2g23290
BnaA04g13570D	WRKY
BnaA04g13590D	ERF-3
BnaA04g13850D	General-C2H2
BnaA04g13860D	Homeobox
BnaA04g14200D	bHLH
BnaA04g14210D	bHLH
BnaA04g14380D	NAC
BnaA04g14430D	General-C2H2
BnaA04g14500D	WRKY
BnaA04g14550D	B3
BnaA04g14560D	B3
BnaA04g14570D	General-CAMTA
BnaA04g14580D	B3
BnaA04g14590D	ABI3-VP1
BnaA04g14630D	AT2G24765
BnaA04g14640D	C2C2-CO-like
BnaA04g14710D	MADS-box
BnaA04g14760D	General-ARR-GARP
BnaA04g14830D	ERF
BnaA04g14840D	At5g67000
BnaA04g15130D	ERF
BnaA04g15670D	Homeobox
BnaA04g15690D	bHLH
BnaA04g16150D	PLATZ
BnaA04g16280D	bHLH
BnaA04g16320D	General-C2H2
BnaA04g16390D	C2C2-GATA-Family
BnaA04g16440D	C2C2-Dof
BnaA04g16460D	NAC
BnaA04g16510D	AT5G22890
BnaA04g16520D	Homeobox
BnaA04g16540D	MADS-box
BnaA04g16610D	General-C2H2
BnaA04g16710D	C2C2-Dof
BnaA04g16760D	Circadian-clock-like
BnaA04g16850D	GRAS
BnaA04g17220D	GNAT
BnaA04g17420D	WRKY
BnaA04g17530D	OFP
BnaA04g17550D	ABI3-VP1
BnaA04g17690D	WRKY
BnaA04g17800D	ABI3-VP1
BnaA04g18000D	TRAF
BnaA04g18110D	bHLH
BnaA04g18130D	ABI3-VP1
BnaA04g18180D	PHD
BnaA04g18270D	ABI3-VP1
BnaA04g18290D	ABI3-VP1
BnaA04g18330D	DBB
BnaA04g18340D	bZIP
BnaA04g18380D	General-AS2
BnaA04g18540D	ABI3-VP1
BnaA04g18690D	Homeobox
BnaA04g18810D	MYB-2
BnaA04g18990D	LUG
BnaA04g19340D	SNF2
BnaA04g19400D	C2C2-CO-like
BnaA04g19530D	NAC
BnaA04g19580D	Trihelix
BnaA04g19630D	MYB
BnaA04g19700D	ERF
BnaA04g19710D	ERF
BnaA04g19840D	SBP-box
BnaA04g19890D	General-ARF
BnaA04g19980D	C2C2-Dof
BnaA04g20270D	C2C2-GATA-Family
BnaA04g20300D	Homeobox
BnaA04g20390D	bHLH
BnaA04g20400D	WRKY
BnaA04g20470D	ABI3-VP1-2
BnaA04g20520D	bZIP
BnaA04g20960D	General-G2-GARP
BnaA04g20970D	Homeobox
BnaA04g21030D	TRAF
BnaA04g21080D	PHD
BnaA04g21170D	MYB
BnaA04g21180D	MYB
BnaA04g21190D	Sigma70-like
BnaA04g21250D	CCAAT-HAP
BnaA04g21270D	CCAAT-HAP
BnaA04g21410D	General-C2H2
BnaA04g21480D	PHD
BnaA04g21820D	I-box
BnaA04g22040D	WRKY
BnaA04g22300D	GNAT
BnaA04g22450D	General-G2-GARP
BnaA04g22490D	bHLH
BnaA04g22560D	ABI3-VP1
BnaA04g23230D	HSF
BnaA04g23250D	HSF
BnaA04g23270D	General-AS2
BnaA04g23410D	bZIP
BnaA04g23470D	WRKY
BnaA04g23480D	WRKY
BnaA04g23510D	PHD
BnaA04g23630D	bZIP
BnaA04g23690D	bZIP
BnaA04g23710D	bHLH
BnaA04g23770D	bHLH
BnaA04g23810D	Orphans
BnaA04g23860D	TRAF
BnaA04g24110D	AT2G41835
BnaA04g24230D	General-C2H2
BnaA04g24270D	Orphans
BnaA04g24320D	MYB
BnaA04g24340D	SBP-box
BnaA04g24380D	General-CAMTA
BnaA04g24390D	At2g42280
BnaA04g24450D	NAC
BnaA04g24460D	General-C2H2
BnaA04g24470D	AT2G42430
BnaA04g24480D	General-AS2
BnaA04g24740D	At2g43000
BnaA04g24760D	bHLH
BnaA04g24800D	bHLH
BnaA04g24850D	bHLH
BnaA04g24860D	C2C2-CO-like
BnaA04g24970D	FAR1-like
BnaA04g24980D	FAR1-like
BnaA04g25110D	Nin-like
BnaA04g25140D	Nin-like
BnaA04g25590D	ABI3-VP1-2
BnaA04g25840D	WRKY
BnaA04g25900D	ERF-2
BnaA04g25930D	Homeobox
BnaA04g25970D	ERF-3
BnaA04g26010D	C2C2-GATA-Family
BnaA04g26050D	General-C2H2
BnaA04g26160D	General-AS2
BnaA04g26220D	GRF
BnaA04g26320D	AT2G45660
BnaA04g26440D	LIM
BnaA04g26610D	SNF2
BnaA04g26630D	ARID
BnaA04g26750D	C2C2-CO-like
BnaA04g26770D	bHLH
BnaA04g26820D	RAV
BnaA04g26850D	AUX-IAA
BnaA04g26950D	MYB
BnaA04g26970D	WRKY
BnaA04g26980D	bHLH
BnaA04g27050D	ERF
BnaA04g27160D	C2C2-Dof
BnaA04g27290D	DBP
BnaA04g27430D	AUX-IAA
BnaA04g27470D	RAV
BnaA04g27480D	RAV
BnaA04g27520D	bHLH
BnaA04g27550D	SBP-box
BnaA04g27560D	MADS-box-2
BnaA04g27720D	GNAT
BnaA04g27730D	bZIP
BnaA04g28140D	B3
BnaA04g28150D	ABI3-VP1
BnaA04g28160D	ABI3-VP1
BnaA04g28360D	General-AS2
BnaA04g28490D	General-C2H2
BnaA04g28710D	TRAF
BnaA04g28770D	MYB
BnaA04g28790D	bHLH
BnaA04g28800D	At2g31220
BnaA04g28820D	ERF-2
BnaA04g28860D	GNAT
BnaA04g28870D	GNAT
BnaA04g29070D	C2C2-Dof
BnaA04g29160D	General-C2H2
BnaA04g29310D	ERF
BnaA04g29400D	TRAF
BnaA04g29500D	TLP
BnaA04g29670D	bHLH
BnaA04g29690D	C3H
BnaA04g29720D	MYB
BnaA05g00050D	AT2G48100
BnaA05g00070D	AT2G48100
BnaA05g00150D	C2C2-CO-like
BnaA05g00200D	CCAAT-HAP
BnaA05g00340D	MYB
BnaA05g00510D	MYB
BnaA05g00530D	Orphans
BnaA05g00610D	bHLH
BnaA05g00620D	WRKY
BnaA05g00690D	MYB
BnaA05g00710D	MYB
BnaA05g00760D	General-C2H2
BnaA05g00780D	SBP-box
BnaA05g00920D	bHLH
BnaA05g01030D	RAV
BnaA05g01050D	Circadian-clock-like
BnaA05g01070D	bHLH
BnaA05g01090D	C2C2-CO-like
BnaA05g01110D	NAC
BnaA05g01180D	At4g24470
BnaA05g01190D	Homeobox
BnaA05g01260D	C2C2-Dof
BnaA05g01310D	General-ARF
BnaA05g01330D	bHLH
BnaA05g01400D	MYB
BnaA05g01410D	WRKY
BnaA05g01500D	ERF
BnaA05g01520D	bZIP
BnaA05g01530D	TRAF
BnaA05g01690D	TRAF
BnaA05g01700D	TRAF
BnaA05g01730D	NAC
BnaA05g01770D	NAC
BnaA05g01800D	bZIP
BnaA05g01840D	WRKY
BnaA05g01930D	General-G2-GARP
BnaA05g01970D	bZIP
BnaA05g01990D	bHLH
BnaA05g02140D	Orphans
BnaA05g02160D	TRAF
BnaA05g02200D	GNAT
BnaA05g02350D	ERF
BnaA05g02550D	General-C2H2
BnaA05g02610D	Orphans
BnaA05g02680D	SBP-box
BnaA05g02720D	At2g42280
BnaA05g02730D	bHLH
BnaA05g02840D	bZIP
BnaA05g02850D	NAC
BnaA05g02860D	General-C2H2
BnaA05g02990D	MADS-box-2
BnaA05g03000D	MADS-box-2
BnaA05g03120D	MBF1
BnaA05g03380D	Nin-like
BnaA05g03700D	mTERF
BnaA05g03970D	MYB
BnaA05g04250D	Trihelix
BnaA05g04380D	ERF-2
BnaA05g04390D	Homeobox
BnaA05g04450D	ERF-3
BnaA05g04480D	SNF2
BnaA05g04530D	C2C2-GATA-Family
BnaA05g04840D	General-AS2
BnaA05g04880D	FHA
BnaA05g05000D	MADS-box-2
BnaA05g05010D	AT2G45660
BnaA05g05020D	TCP
BnaA05g05080D	AT3G61150
BnaA05g05130D	LIM
BnaA05g05170D	General-BES
BnaA05g05310D	ARID
BnaA05g05490D	General-G2-GARP
BnaA05g05510D	ABI3-VP1
BnaA05g05680D	LIM
BnaA05g05710D	MYB
BnaA05g05750D	LIM
BnaA05g05790D	ABI3-VP1
BnaA05g05800D	ABI3-VP1
BnaA05g06260D	AT2G38880
BnaA05g06440D	General-G2-GARP
BnaA05g06470D	Trihelix
BnaA05g06530D	GNAT
BnaA05g06600D	I-box
BnaA05g06890D	MYB
BnaA05g06930D	C2C2-Dof
BnaA05g07070D	General-C2H2
BnaA05g07220D	WRKY
BnaA05g07470D	MYB
BnaA05g07490D	General-C2H2
BnaA05g07510D	MYB
BnaA05g07750D	Homeobox
BnaA05g07780D	General-C2H2
BnaA05g07810D	General-C2H2
BnaA05g07850D	GRF
BnaA05g08020D	bZIP
BnaA05g08190D	RAV
BnaA05g08210D	OFP
BnaA05g08220D	OFP
BnaA05g08240D	E2F-DP
BnaA05g08310D	Homeobox
BnaA05g08350D	General-C2H2
BnaA05g08520D	bZIP
BnaA05g09110D	CCAAT-HAP
BnaA05g09120D	Homeobox
BnaA05g09180D	mTERF
BnaA05g09200D	C2C2-GATA-Family
BnaA05g09360D	MADS-box
BnaA05g09560D	IWS1
BnaA05g09770D	Homeobox
BnaA05g09790D	General-ARF
BnaA05g09840D	SBP-box
BnaA05g09940D	ABI3-VP1
BnaA05g09970D	ERF
BnaA05g10030D	Trihelix
BnaA05g10110D	NAC
BnaA05g10220D	C2C2-CO-like
BnaA05g10300D	unk-aux
BnaA05g10820D	Homeobox
BnaA05g10900D	MYB-2
BnaA05g10930D	GNAT
BnaA05g10960D	GNAT
BnaA05g11120D	ABI3-VP1
BnaA05g11200D	bHLH
BnaA05g11360D	DBB
BnaA05g11370D	bZIP
BnaA05g11430D	General-AS2
BnaA05g11510D	bHLH
BnaA05g11520D	At2g31220
BnaA05g11530D	ERF-2
BnaA05g11570D	bHLH
BnaA05g11640D	TCP
BnaA05g11650D	TCP
BnaA05g11870D	WRKY
BnaA05g11980D	ABI3-VP1
BnaA05g12010D	OFP
BnaA05g12020D	WRKY
BnaA05g12100D	AT2G30340
BnaA05g12160D	WRKY
BnaA05g12220D	General-AS2
BnaA05g12280D	GNAT
BnaA05g12370D	General-C2H2
BnaA05g12910D	GEBP-like
BnaA05g12950D	CCA1-like
BnaA05g13110D	bHLH
BnaA05g13170D	Orphans
BnaA05g13180D	Orphans
BnaA05g13270D	At2g27300
BnaA05g13360D	TRAF
BnaA05g13400D	General-AS2
BnaA05g13650D	ARID
BnaA05g13660D	WRKY
BnaA05g13760D	General-C2H2
BnaA05g13770D	General-C2H2
BnaA05g14030D	#N/A
BnaA05g14370D	General-ARF
BnaA05g14540D	TLP
BnaA05g14650D	ERF-2
BnaA05g14670D	SBP-box
BnaA05g15330D	C2C2-Dof
BnaA05g15460D	AT1G51220
BnaA05g15470D	ERF
BnaA05g15500D	RAV
BnaA05g15630D	mTERF
BnaA05g15710D	RAV
BnaA05g15740D	PHD
BnaA05g16020D	bHLH
BnaA05g16090D	General-G2-GARP
BnaA05g16150D	ABI3-VP1
BnaA05g16250D	General-ARR-GARP
BnaA05g16290D	General-G2-GARP
BnaA05g16310D	AT1G13400
BnaA05g16470D	GNAT
BnaA05g16680D	AUX-IAA
BnaA05g16700D	AUX-IAA
BnaA05g16880D	HSF
BnaA05g16930D	General-CPP
BnaA05g16940D	General-CPP
BnaA05g17030D	GNAT
BnaA05g17050D	ABI3-VP1
BnaA05g17500D	SNF2
BnaA05g17900D	NAC
BnaA05g17950D	NAC
BnaA05g17970D	SRS
BnaA05g17980D	SRS
BnaA05g18020D	bHLH
BnaA05g18100D	LSD
BnaA05g18120D	PHD
BnaA05g18250D	At1g35460
BnaA05g18390D	NAC
BnaA05g18430D	NAC
BnaA05g18600D	Homeobox
BnaA05g18770D	PHD
BnaA05g19140D	SNF2
BnaA05g19710D	MYB
BnaA05g19790D	PHD
BnaA05g19840D	At3g21175
BnaA05g19900D	Orphans
BnaA05g19990D	CCAAT-HAP
BnaA05g20050D	General-ARR-GARP
BnaA05g20110D	Rcd1-like
BnaA05g20140D	AT3G20770
BnaA05g20160D	AT3G20770
BnaA05g20270D	bHLH
BnaA05g20380D	FHA
BnaA05g20490D	General-C2H2
BnaA05g20520D	MADS-box
BnaA05g20560D	AT3G19510
BnaA05g20570D	bHLH
BnaA05g20870D	bZIP
BnaA05g20990D	SNF2
BnaA05g21070D	SWI_SNF
BnaA05g21140D	ABI3-VP1
BnaA05g21160D	ABI3-VP1
BnaA05g21230D	mTERF
BnaA05g21510D	MADS-box
BnaA05g21750D	Homeobox
BnaA05g22120D	MYB
BnaA05g22250D	Homeobox
BnaA05g22290D	At5g25475
BnaA05g22360D	C2C2-GATA-Family
BnaA05g22540D	NAC
BnaA05g22650D	bZIP
BnaA05g22670D	unk-aux
BnaA05g22920D	bHLH
BnaA05g22980D	ABI3-VP1-2
BnaA05g22990D	General-CAMTA
BnaA05g23040D	C2C2-GATA-Family
BnaA05g23050D	General-ARR-GARP
BnaA05g23130D	ERF
BnaA05g23300D	AUX-IAA
BnaA05g23420D	ERF-3
BnaA05g24040D	NAC
BnaA05g24050D	At3g15500
BnaA05g24340D	SBP-box
BnaA05g24390D	ERF-2
BnaA05g24520D	TCP
BnaA05g24580D	PHD
BnaA05g24810D	PHD
BnaA05g24820D	PHD
BnaA05g25200D	ERF
BnaA05g25420D	GRAS
BnaA05g25480D	GRF
BnaA05g25530D	MYB
BnaA05g25560D	General-AS2
BnaA05g25580D	General-C2H2
BnaA05g25940D	ARID
BnaA05g25960D	ARID
BnaA05g25980D	ARID
BnaA05g26000D	ARID
BnaA05g26230D	TAZ
BnaA05g26240D	NAC
BnaA05g26290D	AT3G12910
BnaA05g26310D	C2C2-CO-like
BnaA05g26370D	SNF2
BnaA05g26440D	General-G2-GARP
BnaA05g26450D	MYB
BnaA05g26590D	TPB-like
BnaA05g26680D	CCAAT-HAP
BnaA05g26760D	RB
BnaA05g26770D	General-C2H2
BnaA05g26790D	bZIP-2
BnaA05g26890D	MADS-box
BnaA05g27290D	MADS-box
BnaA05g27480D	RAV
BnaA05g27610D	MYB
BnaA05g27620D	At3g11440
BnaA05g27740D	I-box
BnaA05g27750D	Homeobox
BnaA05g27870D	General-AS2
BnaA05g27890D	ABI3-VP1
BnaA05g27900D	ABI3-VP1
BnaA05g27930D	ERF
BnaA05g27960D	SNF2
BnaA05g28150D	General-G2-GARP
BnaA05g28230D	I-box
BnaA05g28370D	NAC
BnaA05g28380D	General-C2H2
BnaA05g28810D	PLATZ
BnaA05g28870D	At3g09600
BnaA05g29060D	R1R2R3
BnaA05g29580D	At1g17950
BnaA05g29680D	MYB
BnaA05g29910D	MYB
BnaA05g29980D	C2C2-CO-like
BnaA05g30130D	FAR1-like
BnaA05g30270D	bHLH
BnaA05g30340D	NAC
BnaA05g30790D	bHLH
BnaA05g30870D	MYB
BnaA05g30940D	SNF2
BnaA05g30970D	TLP
BnaA05g31160D	bHLH
BnaA05g31430D	MADS-box
BnaA05g31440D	MADS-box
BnaA05g31480D	bHLH
BnaA05g31570D	PHD
BnaA05g31650D	mTERF
BnaA05g31820D	MYB
BnaA05g32140D	MYB
BnaA05g32240D	MYB
BnaA05g32280D	HSF
BnaA05g32290D	HSF
BnaA05g32430D	NAC
BnaA05g32490D	Homeobox
BnaA05g32640D	GRAS
BnaA05g32800D	AT3G03660
BnaA05g32850D	SWI_SNF
BnaA05g33010D	General-G2-GARP
BnaA05g33060D	General-C2H2
BnaA05g33070D	General-C2H2
BnaA05g33120D	Orphans
BnaA05g33130D	Orphans
BnaA05g33270D	General-C2H2
BnaA05g33350D	General-C2H2
BnaA05g33420D	FHA
BnaA05g33570D	FHA
BnaA05g33600D	MADS-box-2
BnaA05g33770D	At3g01530
BnaA05g33840D	Homeobox
BnaA05g33850D	PHD
BnaA05g33960D	E2F-DP
BnaA05g34070D	MYB
BnaA05g34190D	General-C2H2
BnaA05g34200D	General-AS2
BnaA05g34220D	bHLH
BnaA05g34370D	At2g43000
BnaA05g34410D	bHLH
BnaA05g34850D	WRKY
BnaA05g34900D	General-C2H2
BnaA05g34910D	MADS-box
BnaA05g34970D	GNAT
BnaA05g35000D	General-C2H2
BnaA05g35120D	LUG
BnaA05g35210D	Rcd1-like
BnaA05g35230D	OFP
BnaA05g35580D	MADS-box
BnaA05g35780D	bHLH
BnaA05g36000D	TPB-like
BnaA05g36010D	SWI_SNF
BnaA05g36200D	bHLH
BnaA05g36570D	C2C2-CO-like
BnaA05g36640D	MED6
BnaA05g36660D	bHLH
BnaA05g36740D	C2C2-Dof
BnaA05g36820D	MADS-box
BnaA05g37010D	MYB
BnaA05g37380D	AT3G04030
BnaA05g37400D	NAC
BnaA05g37410D	At3g04070
BnaA05g37450D	MADS-box
BnaA06g00030D	AT3G13040
BnaA06g00220D	ARID
BnaA06g00290D	GRAS
BnaA06g01090D	ERF-2
BnaA06g01110D	SBP-box
BnaA06g01120D	MADS-box
BnaA06g01280D	CCAAT-HAP
BnaA06g01360D	#N/A
BnaA06g01770D	At1g52880
BnaA06g01830D	AUX-IAA
BnaA06g01940D	AT1G52150
BnaA06g02010D	AUX-IAA
BnaA06g02430D	AT1G51220
BnaA06g02490D	At1g51140
BnaA06g02510D	RAV
BnaA06g02630D	RAV
BnaA06g02640D	General-C2H2
BnaA06g02670D	ERF-2
BnaA06g02700D	GRAS
BnaA06g02760D	RAV
BnaA06g02820D	GRAS
BnaA06g02830D	SNF2
BnaA06g03040D	bZIP
BnaA06g03090D	bHLH
BnaA06g03110D	General-G2-GARP
BnaA06g03130D	PHD
BnaA06g03350D	I-box
BnaA06g03400D	MADS-box
BnaA06g03660D	MADS-box
BnaA06g03800D	MADS-box
BnaA06g04080D	DBP
BnaA06g04390D	General-AS2
BnaA06g04450D	CCAAT-HAP
BnaA06g04480D	C2C2-GATA-Family
BnaA06g04730D	General-C2H2
BnaA06g04770D	AT1G08320
BnaA06g04870D	YABBY
BnaA06g04930D	Sigma70-like
BnaA06g04980D	SNF2
BnaA06g05130D	MYB
BnaA06g05230D	CCAAT-HAP
BnaA06g05320D	bHLH
BnaA06g05440D	MYB
BnaA06g05610D	TRF-like
BnaA06g05660D	bZIP
BnaA06g05950D	NF-X1
BnaA06g05980D	General-AS2
BnaA06g06000D	LIM
BnaA06g06210D	bHLH
BnaA06g06230D	Orphans
BnaA06g06240D	Orphans
BnaA06g06450D	bHLH
BnaA06g06490D	bHLH
BnaA06g06570D	PLATZ
BnaA06g07150D	General-C2H2
BnaA06g07170D	GEBP-like
BnaA06g07380D	AT1G13400
BnaA06g07440D	AT1G13300
BnaA06g07460D	General-C2H2
BnaA06g07470D	At1g13260
BnaA06g07480D	bHLH
BnaA06g07730D	ERF
BnaA06g07840D	bHLH
BnaA06g08070D	bHLH
BnaA06g08240D	PHD
BnaA06g08290D	NAC
BnaA06g08520D	At1g13450
BnaA06g08590D	bZIP
BnaA06g08890D	WRKY
BnaA06g09160D	MYB
BnaA06g09270D	ZF-HD
BnaA06g09400D	General-C2H2
BnaA06g09410D	General-C2H2
BnaA06g09420D	General-G2-GARP
BnaA06g09500D	BBR-BPC
BnaA06g09800D	unk-aux
BnaA06g10040D	At1g15360
BnaA06g10430D	bHLH
BnaA06g10440D	bHLH
BnaA06g10480D	bHLH
BnaA06g10760D	ERF
BnaA06g10770D	TLP
BnaA06g10880D	At4g12670
BnaA06g11070D	MYB
BnaA06g11110D	MYB
BnaA06g11180D	ABI3-VP1
BnaA06g11230D	TAZ
BnaA06g11690D	C2C2-GATA-Family
BnaA06g11740D	TPB-like
BnaA06g11800D	TPB-like
BnaA06g12120D	Homeobox
BnaA06g12130D	Homeobox
BnaA06g12480D	Circadian-clock-like
BnaA06g12520D	bHLH
BnaA06g12690D	MYB
BnaA06g12700D	MYB
BnaA06g12860D	MYB
BnaA06g12870D	MYB
BnaA06g12900D	MADS-box
BnaA06g12920D	MADS-box
BnaA06g12950D	MADS-box
BnaA06g13050D	WRKY
BnaA06g13210D	Orphans
BnaA06g13250D	C2C2-GATA-Family
BnaA06g13320D	General-ARF
BnaA06g13370D	LIM
BnaA06g13460D	General-BES
BnaA06g13620D	General-BES
BnaA06g13700D	bZIP
BnaA06g13720D	I-box
BnaA06g13850D	Homeobox
BnaA06g13970D	SRS
BnaA06g14040D	AT1G19850
BnaA06g14090D	General-ARF
BnaA06g14540D	AT1G20640
BnaA06g14590D	Homeobox
BnaA06g14770D	ARID
BnaA06g14810D	SBP-box
BnaA06g14840D	PLATZ
BnaA06g14990D	Trihelix
BnaA06g15080D	C2C2-Dof
BnaA06g15170D	GRAS
BnaA06g15430D	MYB
BnaA06g15530D	TRAF
BnaA06g15640D	MYB
BnaA06g15870D	NAC
BnaA06g16420D	CCAAT-HAP
BnaA06g16590D	AT4G38900
BnaA06g16600D	TRAF
BnaA06g16820D	WRKY
BnaA06g16850D	E2F-DP
BnaA06g16900D	Orphans
BnaA06g16990D	General-C2H2
BnaA06g17020D	General-C2H2
BnaA06g17030D	General-AS2
BnaA06g17190D	bHLH
BnaA06g17250D	General-ARF
BnaA06g17280D	TCP
BnaA06g17740D	mTERF
BnaA06g17750D	mTERF
BnaA06g17950D	General-G2-GARP
BnaA06g18160D	MYB
BnaA06g18210D	General-C2H2
BnaA06g18250D	TCP
BnaA06g18550D	Homeobox
BnaA06g19630D	C2C2-GATA-Family
BnaA06g19740D	NAC
BnaA06g19880D	General-C2H2
BnaA06g19890D	General-C2H2
BnaA06g20090D	ARID
BnaA06g20620D	bHLH
BnaA06g20760D	Orphans
BnaA06g20840D	Rcd1-like
BnaA06g21090D	NAC
BnaA06g21460D	General-ARF
BnaA06g21470D	HSF
BnaA06g21780D	MYB
BnaA06g21810D	NAC
BnaA06g21820D	NAC
BnaA06g21870D	C2C2-Dof
BnaA06g21900D	MYB
BnaA06g22000D	General-BES
BnaA06g22370D	Orphans
BnaA06g22420D	C2C2-Dof
BnaA06g22520D	General-C2H2
BnaA06g22570D	TAZ
BnaA06g22640D	C2C2-Dof
BnaA06g22690D	Trihelix
BnaA06g22900D	NAC
BnaA06g23040D	PHD
BnaA06g23080D	SNF2
BnaA06g23210D	NAC
BnaA06g23510D	NAC
BnaA06g23710D	ERF-2
BnaA06g23750D	WRKY
BnaA06g23990D	MADS-box-2
BnaA06g24000D	MADS-box-2
BnaA06g24030D	General-EIL
BnaA06g24070D	ERF
BnaA06g24080D	ERF
BnaA06g24140D	AT5G65210
[truncated: 6,306 more rows]
