# Supplementary material for: SeqEnrich: A tool to predict transcription factor networks from co-expressed Arabidopsis and Brassica napus gene sets
Source: PLoS One. 2017 Jun 2;12(6):e0178256. doi: 10.1371/journal.pone.0178256 (PMC5456048; doi:10.1371/journal.pone.0178256)
Supplement: S2 File — Updated versions of the SeqEnrich source code will be deposited as they become available at the SourceForge open-source repository (https://sourceforge.net/). (ZIP) [file pone.0178256.s002.zip › seqenrich_src/META-INF/maven/com.bc/chipenrich/pom.xml]

<project xmlns="http://maven.apache.org/POM/4.0.0" xmlns:xsi="http://www.w3.org/2001/XMLSchema-instance"
   xsi:schemaLocation="http://maven.apache.org/POM/4.0.0 http://maven.apache.org/maven-v4_0_0.xsd">
   <modelVersion>4.0.0</modelVersion>
   <groupId>com.bc</groupId>
   <artifactId>chipenrich</artifactId>
   <packaging>jar</packaging>
   <version>1.0</version>
   <name>Chip Enrich</name>

   <dependencies>
      <dependency>
         <groupId>commons-math</groupId>
         <artifactId>commons-math</artifactId>
         <version>1.1</version>
      </dependency>

      <!-- Testing dependencies -->
      <dependency>
         <groupId>junit</groupId>
         <artifactId>junit</artifactId>
         <version>3.8.1</version>
         <scope>test</scope>
      </dependency>
   </dependencies>

   <build>
      <plugins>
         <!-- Compiler Plugin
            - Used to set JDK compiler to generate 1.5 sources (required for JAXB 2.0 -->
         <plugin>
            <groupId>org.apache.maven.plugins</groupId>
            <artifactId>maven-compiler-plugin</artifactId>
            <configuration>
               <source>1.5</source>
               <target>1.5</target>
            </configuration>
         </plugin>
         <plugin>
            <groupId>org.apache.maven.plugins</groupId>
            <artifactId>maven-jar-plugin</artifactId>
            <configuration>
               <archive>
                  <manifest>
                     <mainClass>com.bc.chipenrich.ui.ChipEnrich</mainClass>
                  </manifest>
               </archive>
            </configuration>
         </plugin>
         <plugin>
            <groupId>org.apache.maven.plugins</groupId>
            <artifactId>maven-eclipse-plugin</artifactId>
            <configuration>
               <downloadSources>true</downloadSources>
            </configuration>
         </plugin>
         <plugin>
            <artifactId>maven-assembly-plugin</artifactId>
            <configuration>
               <descriptorRefs>
                  <descriptorRef>jar-with-dependencies</descriptorRef>
               </descriptorRefs>
               <archive>
                  <manifest>
                     <mainClass>com.bc.chipenrich.ui.ChipEnrich</mainClass>
                  </manifest>
               </archive>
            </configuration>
         </plugin>
      </plugins>
   </build>

</project>
