# Supplementary material for: SeqEnrich: A tool to predict transcription factor networks from co-expressed Arabidopsis and Brassica napus gene sets
Source: PLoS One. 2017 Jun 2;12(6):e0178256. doi: 10.1371/journal.pone.0178256 (PMC5456048; doi:10.1371/journal.pone.0178256)
Supplement: S2 File — Updated versions of the SeqEnrich source code will be deposited as they become available at the SourceForge open-source repository (https://sourceforge.net/). (ZIP) [file pone.0178256.s002.zip › seqenrich_src/revision_history.txt]

1.0 - July 1, 2007
* Initial release

1.1 - Aug 11, 2009
* Added new GO annotation files.

1.2 - Sep 8, 2009
* CIS Analysis and custom motif table making.

1.3 - May 18, 2010
* Added support for soybean and custom plants.
* Several UI improvements.

1.4 - Aug 4, 2010
* Updated motif, binding site, and transcription factor family files for arabidopsis.

1.41 - Aug 26, 2010
* Updated binding site and transcription factor family files for arabidopsis.

1.42 - Oct 21, 2010
* Updated binding site and motif files for arabidopsis.

1.42a - Nov 15, 2010
* Fixed bug relating to binding sites with multiple associated transcription factors.

2.0 - June 9, 2016
* Changed to Seq Enrich:
	-changed interface layout (added buttons, changed button position and size)
	-updated database files for arabidopsis
	-added a Brassica napus option
	-removed soybean option
	-removed ATH1 whole chip options
	-removed analysis selection checkboxes (go, tff, binding sites, pathways, etc.) Now all analyses are run by default
	-modified subnode to search through all the TFs instead of just the TFs associated with the enriched GOs
