# Supplementary material for: SeqEnrich: A tool to predict transcription factor networks from co-expressed Arabidopsis and Brassica napus gene sets
Source: PLoS One. 2017 Jun 2;12(6):e0178256. doi: 10.1371/journal.pone.0178256 (PMC5456048; doi:10.1371/journal.pone.0178256)
Supplement: S3 File — (ZIP) [file pone.0178256.s003.zip]

Archive with 3 entries (3 files):
- PWM_to_IUPAC/pwm_to_iupac.class
- PWM_to_IUPAC/pwm_to_iupac.java
- PWM_to_IUPAC/pwm_to_iupac_USAGE.txt
