# Supplementary material for: SeqEnrich: A tool to predict transcription factor networks from co-expressed Arabidopsis and Brassica napus gene sets
Source: PLoS One. 2017 Jun 2;12(6):e0178256. doi: 10.1371/journal.pone.0178256 (PMC5456048; doi:10.1371/journal.pone.0178256)
Supplement: S4 File — (ZIP) [file pone.0178256.s004.zip]

Archive with 4 entries (3 files):
- S4 File/TestData/
- S4 File/TestData/InfectedBnapus.txt
- S4 File/TestData/mgCZE.txt
- S4 File/TestData/vascularcanenrich.txt
