# Supplementary material for: SeqEnrich: A tool to predict transcription factor networks from co-expressed Arabidopsis and Brassica napus gene sets
Source: PLoS One. 2017 Jun 2;12(6):e0178256. doi: 10.1371/journal.pone.0178256 (PMC5456048; doi:10.1371/journal.pone.0178256)
Supplement: S4 File — (ZIP) [file pone.0178256.s004.zip › S4 File/TestData/InfectedBnapus.txt]

ATP:ADP antiporter activity	AT2G02820-binding-motif	-5.065156159751318
ATP:ADP antiporter activity	AT2G42430-binding-motif	-5.118106389541887
adenylylsulfate kinase activity	At1g70910-binding-motif	-3.474252766756982
adenylylsulfate kinase activity	At2g18300-binding-motif	-4.399756613361864
adenylylsulfate kinase activity	At2g42280-binding-motif	-3.099843333451927
adenylylsulfate kinase activity	General-AUX-IAA-binding-motif-2	-3.167042960046652
site of polarized growth	At1g53910-binidng-motif	-4.146216316213308
UDP-glycosyltransferase activity	AT3G54340-binding-motif	-3.36522080294798
UDP-glycosyltransferase activity	Circadian-clock-binding-motif	-3.471785815758967
transferase activity, transferring glycosyl groups	At1g01030-binding-motif	-3.0237184515319755
transferase activity, transferring glycosyl groups	AT1G52150-binding-motif	-3.071678518724342
transferase activity, transferring glycosyl groups	At1g69490-Binding-motif	-3.137851319122493
transferase activity, transferring glycosyl groups	At2g02450-binding-motif	-3.2636498248932138
transferase activity, transferring glycosyl groups	General-FAR1-like-binding-motif	-3.295553187405399
regulation of chlorophyll catabolic process	AT1G32150-binding-motif	-3.3169034866363023
regulation of chlorophyll catabolic process	AT1G77920-binding-motif	-3.0184752528204175
regulation of chlorophyll catabolic process	AT4G00270-Binding-motif	-3.0267447079344696
response to osmotic stress	Circadian-clock-binding-motif	-4.3943683598896595
response to osmotic stress	General-bHLH-binding-motif	-3.9781639342059663
protein kinase activity	At1g17950-binding-motif	-3.5076510784909196
protein kinase activity	AT3G03660-binding-motif	-3.511614770999162
protein kinase activity	AT4G24020-binding-motif	-3.361459483862178
protein kinase activity	General-AUX-IAA-binding-motif	-5.355743987960505
protein kinase activity	General-CAMTA-binding-motif	-3.1881835826952516
protein kinase activity	general-WRKY-motif	-5.379719335175377
protein serine/threonine kinase activity	AT1G23380-Binding-motif	-3.0792735246504024
protein serine/threonine kinase activity	At1g51140-binding-motif	-3.2050507565687645
protein serine/threonine kinase activity	AT2G45420-binding-motif	-3.249563563780957
protein serine/threonine kinase activity	AT3G61150-binding-motif	-3.286132168839733
protein serine/threonine kinase activity	At5g40330-binding-motif	-3.240872144038142
protein serine/threonine kinase activity	General-AUX-IAA-binding-motif	-6.676722928150622
protein serine/threonine kinase activity	General-BES-binding-motif	-3.0413139125875563
protein serine/threonine kinase activity	General-CAMTA-binding-motif	-3.3901352100073825
protein serine/threonine kinase activity	general-WRKY-motif	-4.957660794594589
sulfate assimilation	AT1G73730-binding-motif	-14.23974033649592
sulfate assimilation	At4g01500-binding-motif	-3.365504454985938
sulfate assimilation	AT4G31920-Binding-motif	-3.1431960335113667
plasma membrane	At3g09600-binding-motif	-4.481541945604017
plasma membrane	AT3G49930-binding-motif	-3.92325664139579
plasma membrane	At5g25475-Binding-motif	-3.3969316432968597
plasma membrane	Circadian-clock-binding-motif	-8.032925155895516
plasma membrane	General-CAMTA-binding-motif	-3.1430584831827457
plasma membrane	General-ERF-binding-motif-3	-3.504986772892718
plasma membrane	General-Homeobox-binding-motif	-3.18790065013458
response to ethylene	General-CAMTA-binding-motif	-4.79697448839752
response to ethylene	General-CPP-binding-motif	-3.354500937337165
transmembrane receptor protein serine/threonine kinase activity	AT1G68670-binding-motif	-3.045505610358051
nucleus	At1g01060-binding-motif	-3.8085682085581007
nucleus	AT1G04880-Binding-motif	-3.2178358329235093
nucleus	AT1G13300-binding-motif	-3.2988254871781577
nucleus	AT1G23420-binding-motif	-3.5381565208822274
nucleus	AT1G32150-binding-motif	-3.0589874037503373
nucleus	At1g69490-Binding-motif	-3.3344540297661087
nucleus	At1g70910-binding-motif	-4.327883232174148
nucleus	AT1G73360_AT4G00730-Binding-motif	-3.4153131429421166
nucleus	At1g74370-binding-motif	-4.229373434091639
nucleus	AT2G20400-binding-motif	-3.27684667556969
nucleus	At2g26960-binding-motif	-3.589476061636567
nucleus	AT2G45420-binding-motif	-3.6228856709201915
nucleus	AT2G45660-binding-motif	-8.630681628308185
nucleus	AT3G04030-binding-motif	-4.50917913371663
nucleus	At3g04070-binding-motif	-5.638750090197775
nucleus	At3g09600-binding-motif	-3.6549130240338705
nucleus	At3g21175-binding-motif	-10.890996005107054
nucleus	AT3G21890-binding-motif	-16.835125787454935
nucleus	AT3G24120-binding-motif	-7.3771243346247255
nucleus	At3g26790-Binding-motif	-3.1936565019841687
nucleus	AT3G27010-binding-motif	-3.414440851544455
nucleus	AT3G49930-binding-motif	-3.3100445820512725
nucleus	AT3G51470-binding-motif	-3.762902537069199
nucleus	AT3G54340-binding-motif	-5.372586921393245
nucleus	AT3G61150-binding-motif	-4.802131115918708
nucleus	At4g01500-binding-motif	-4.763032617925912
nucleus	AT4G18020-Binding-motif	-3.4472039796578167
nucleus	AT5G11260-binding-motif	-4.770030393359265
nucleus	AT5G17300-binding-motif	-4.047280033694324
nucleus	AT5G18240-binding-motif	-3.7595902038447027
nucleus	AT5G22990-binding-motif	-4.345648155239955
nucleus	At5g25475-Binding-motif	-4.472546760242238
nucleus	At5g61620-binding-motif	-3.7008010897558554
nucleus	AT5G65210-binding-motif	-4.918194935449447
nucleus	AT5G65310-binding-motif	-4.442801104683873
nucleus	Circadian-clock-binding-motif	-3.1715194796529627
nucleus	General-ABI-VP1-Binding-motif-1	-4.500538784903478
nucleus	General-ARID-Binding-motif	-9.749302237169568
nucleus	General-ARR-GARP-binding-motif	-3.4394648033407362
nucleus	General-AUX-IAA-binding-motif-2	-4.2398244655913215
nucleus	General-BBR-BPC-binding-motif	-6.650232606887181
nucleus	General-BES-binding-motif	-7.767162083576127
nucleus	General-bHLH-binding-motif	-4.350373211227036
nucleus	General-bZIP-binding-motif	-9.43481773181862
nucleus	General-CAMTA-binding-motif	-7.3957696847973
nucleus	General-CCA1-binding-motif	-3.2146948832868665
nucleus	General-CPP-binding-motif	-3.8798252899247334
nucleus	General-CSD-binding-motif	-12.098397828391459
nucleus	General-EIL-binding-motif	-4.4490428756093285
nucleus	General-G2-GARP-binding-motif	-4.519410855067104
nucleus	General-Homeobox-binding-motif	-8.863509036519968
nucleus	General-I-box-binding-motif	-3.319430710876181
nucleus	General-MADS-box-2-binding-motif	-9.936503635697207
nucleus	General-Trihelix-binding-motif	-3.665856198326183
nucleus	general-WRKY-motif	-3.306326994594342
nucleus	ZF-HD-binding-motif	-8.800883408220452
calmodulin binding	AT3G03660-binding-motif	-4.987384258137659
calmodulin binding	At3g09600-binding-motif	-3.8113607727772294
calmodulin binding	AT3G20770-binding-motif	-5.495933645902427
calmodulin binding	AT3G27010-binding-motif	-3.602448744275688
calmodulin binding	At3g30210-binding-motif	-3.0103990714193256
calmodulin binding	AT5G16560-binding-motif	-3.120356606981066
calmodulin binding	Circadian-clock-binding-motif	-3.106587368964468
calmodulin binding	General-BBR-BPC-binding-motif	-3.0328749783417477
calmodulin binding	General-C2C2-DOF-binding-motif	-3.274165240300377
calmodulin binding	General-R1R2R3-binding-motif	-6.966669565283952
calmodulin binding	General-RAV-binding-motif-2	-5.648728527501352
calmodulin binding	MYB-binding-motif-2	-3.4892485885584335
calmodulin binding	ZF-HD-binding-motif	-3.564525037564303
protein binding	AT2G15740-binding-motif	-3.449555156738776
protein binding	General-bHLH-binding-motif	-3.294194084258681
protein binding	General-CSD-binding-motif	-3.061544227495199
ubiquitin protein ligase binding	At4g10350-binding-motif	-3.387339364760901
multicellular organism growth	At1g51140-binding-motif	-3.6078141939042654
multicellular organism growth	At1g52880-binding-motif	-4.057010355241034
multicellular organism growth	At2g42280-binding-motif	-3.099843333451927
multicellular organism growth	At3g15500-binding-motif	-3.686876496139787
multicellular organism growth	General-BES-binding-motif	-4.421400395236184
multicellular organism growth	General-bZIP-binding-motif	-3.0130150769974966
camalexin biosynthetic process	AT5G60910-binding-motif	-3.696905744000593
regulation of defense response to fungus	At1g01060-binding-motif	-3.0631703866419957
regulation of defense response to fungus	AT1G06070-binding-motif	-4.497211971094073
regulation of defense response to fungus	At3g09600-binding-motif	-5.4582421733661475
response to salt stress	At1g25340-binding-motif	-3.707345183931718
response to salt stress	At3g09600-binding-motif	-4.176786597360929
response to salt stress	Circadian-clock-binding-motif	-4.684731668938335
response to other organism	At1g25340-binding-motif	-3.001079202893182
response to other organism	At2g02450-binding-motif	-3.402501995786685
response to other organism	AT3G24120-binding-motif	-3.15641034035988
response to other organism	AT3G26620-binding-motif	-3.793457095142486
response to other organism	AT3G54340-binding-motif	-3.5409258655822544
response to other organism	At5g01380-Binding-motif	-3.6108018252971403
response to other organism	General-HSF-binding-motif	-5.662059654912213
negative regulation of cell death	general-WRKY-motif	-3.1422177172030605
glycosylceramide catabolic process	At2g42280-binding-motif	-3.4781087895997977
endochitinase activity	AT1G32150-binding-motif	-3.896581207112126
response to water deprivation	At3g09600-binding-motif	-3.883151470364772
response to water deprivation	Circadian-clock-binding-motif	-5.664476089063075
glutamate biosynthetic process	AT3G04030-binding-motif	-3.5640370036939553
glutamate biosynthetic process	AT3G24120-binding-motif	-3.2447081659184427
cation transport	AT1G73730-binding-motif	-3.099015188848755
negative regulation of protein sumoylation	General-FAR1-like-binding-motif	-3.9995396947834285
photoprotection	At1g51140-binding-motif	-3.169598490372703
photoprotection	At1g52880-binding-motif	-3.3516721959744675
photoprotection	At3g15500-binding-motif	-4.424309458245543
photoprotection	General-BES-binding-motif	-3.9680062943127434
ligase activity	At1g51600-binding-motif	-3.3682846302822287
ligase activity	AT3G60580-binding-motif	-3.079648441261556
transmembrane transport	AT1G19850-Binding-motif	-3.516216448945849
ceramide metabolic process	AT1G13400-binding-motif	-3.4180128207856773
defense response	AT5G03790-binding-motif	-3.4657761773896962
regulation of gene expression, epigenetic	At2g31220-binding-motif	-3.030105164592872
defense response to bacterium, incompatible interaction	At1g15360-Binding-motif	-3.816264332717997
defense response to bacterium, incompatible interaction	AT1G20640-binding-motif	-3.0031592097917996
defense response to bacterium, incompatible interaction	At2g23290-binding-motif	-5.0003606198278785
defense response to bacterium, incompatible interaction	AT5G06839-binding-motif	-5.613092720119814
defense response to bacterium, incompatible interaction	AT5G65210-binding-motif	-7.601589876216017
defense response to bacterium, incompatible interaction	General-ARF-Binding-motif	-4.1952192061222044
defense response to bacterium, incompatible interaction	General-bZIP-binding-motif-2	-4.824357265914819
defense response to bacterium, incompatible interaction	General-I-box-binding-motif	-3.245231246748517
defense response to bacterium, incompatible interaction	LIM-binding-motif	-3.4213263670645655
defense response to bacterium, incompatible interaction	MYB-binding-motif-2	-3.7777439243550126
defense response to oomycetes	General-BBR-BPC-binding-motif	-3.8040143839329352
oxidation-reduction process	AT1G72050-binding-motif	-4.163806526527781
oxidation-reduction process	AT2G41835-binding-motif	-5.515913902690686
oxidation-reduction process	At4g01500-binding-motif	-3.543649510812306
oxidation-reduction process	General-bZIP-binding-motif-2	-4.443308944028603
oxidation-reduction process	General-Homeobox-binding-motif	-3.274063346034871
oxidation-reduction process	General-TPB-like-binding-motif	-4.9218221811425655
exochitinase activity	AT1G32150-binding-motif	-3.896581207112126
response to jasmonic acid	AT2G48100-binding-motif	-3.407065236933155
response to jasmonic acid	General-CPP-binding-motif	-4.246606564453534
response to jasmonic acid	General-G2-GARP-binding-motif	-3.1236581440051463
response to jasmonic acid	General-Trihelix-binding-motif	-3.1936070388845965
protein autophosphorylation	AT1G32150-binding-motif	-3.543463049521669
protein autophosphorylation	AT1G45249-binding-motif	-3.4017999787791706
positive regulation of leaf senescence	At1g68320-binding-motif	-4.079489038570835
Golgi apparatus	At5g05410-Binding-motif	-3.646757193495264
ethylene-activated signaling pathway	AT1G25550-binding-motif	-3.4279472492871115
response to salicylic acid	AT1G23380-Binding-motif	-3.4472471187727876
response to salicylic acid	AT5G60910-binding-motif	-3.2708831633563835
response to salicylic acid	General-CAMTA-binding-motif	-3.0602964394365926
response to salicylic acid	General-CCAAT-HAP-binding-motif	-3.1829599655001433
response to salicylic acid	ZF-HD-binding-motif	-3.2934846891106098
endoplasmic reticulum membrane	At1g17950-binding-motif	-3.2404171991786708
endoplasmic reticulum membrane	AT5G22990-binding-motif	-3.050643670025758
endoplasmic reticulum membrane	General-bHLH-binding-motif	-3.0153377910291246
plasmodesma	At5g25475-Binding-motif	-4.923758203869158
systemic acquired resistance	AT1G34370-binding-motif	-3.0914015731566233
systemic acquired resistance	At2g43000-binding-motif	-3.448102359866729
systemic acquired resistance	At5g39820-binding-motif	-5.8684583535430095
systemic acquired resistance	AT5G65210-binding-motif	-4.839920705822367
systemic acquired resistance	C3H-binding-motif	-3.0003809028001935
anion transmembrane transport	At2g43000-binding-motif	-3.4176222253962965
anion transmembrane transport	At4g24470-binding-motif	-4.35456544174663
cation transmembrane transport	AT1G77920-binding-motif	-4.060803968251852
cation transmembrane transport	AT5G65310-binding-motif	-3.2485168525556887
cation transmembrane transport	Circadian-clock-binding-motif	-3.0104210474167745
cation transmembrane transport	general-WRKY-motif	-5.83190174441538
cytosol	AT1G13300-binding-motif	-3.055469405680616
cytosol	AT2G15740-binding-motif	-4.804011417784806
cytosol	At2g40220-Binding-motif	-3.167577740842252
cytosol	At2g43000-binding-motif	-4.830073584492818
cytosol	AT3G04030-binding-motif	-3.1393747118360036
cytosol	AT3G12910-binding-motif	-6.1191005977831985
cytosol	AT4G11080-binding-motif	-4.648156141129153
cytosol	At5g16820-binding-motif	-3.153474489678837
cytosol	At5g18560_At4g34410-Binding-motif	-5.30445062839168
cytosol	AT5G23930-binding-motif	-4.5834988091174695
cytosol	General-AS2-binding-motif	-3.383056547343464
cytosol	General-C2C2-DOF-binding-motif	-3.7327054964749267
cytosol	General-C2H2-binding-motif	-3.510104333573014
cytosol	General-CCAAT-HAP-binding-motif	-3.197109299139988
cytosol	General-ERF-2-binding-motif	-3.062871844913203
cytosol	General-RAV-binding-motif	-3.137816284061999
cytosol	General-SRS-binding-motif	-3.3230965002302555
cytosol	General-TPB-like-binding-motif	-8.40519207947708
cytosol	General-Trihelix-binding-motif	-3.2735708480713206
positive regulation of age-related resistance	At1g25340-binding-motif	-4.151363426699136
zinc ion binding	At3g04070-binding-motif	-3.2391102721075296
zinc ion binding	At3g28910-binding-motif	-3.135984590511805
zinc ion binding	General-CAMTA-binding-motif	-5.275894082902001
zinc ion binding	General-GEBP-like-binding-motif	-4.041119628394434
zinc ion binding	General-TPB-like-binding-motif	-4.059511804674562
intra-Golgi vesicle-mediated transport	At1g13260-binding-motif	-3.083742200619606
defense response to bacterium	At2g43000-binding-motif	-5.064300085686546
defense response to bacterium	At5g39820-binding-motif	-3.80166159071377
defense response to bacterium	General-AUX-IAA-binding-motif-2	-3.329920362905144
defense response to bacterium	General-bZIP-binding-motif-2	-4.563144016402671
defense response to bacterium	General-G2-GARP-binding-motif	-3.947539224288491
indole glucosinolate biosynthetic process	AT1G19850-Binding-motif	-4.427638127870491
indole glucosinolate biosynthetic process	At5g08750-binding-motif	-3.2071117380360437
ATP-dependent chromatin remodeling	At2g31220-binding-motif	-3.546694032281621
multicellular organismal development	AT5G65210-binding-motif	-3.1480472357675957
multicellular organismal development	General-BES-binding-motif	-4.2137642188134405
multicellular organismal development	General-TCP-binding-motif	-3.585526139728348
multicellular organismal development	General-TPB-like-binding-motif	-3.2305623167804165
antiporter activity	General-C2C2-GATA-binding-motif	-3.213181225279769
oxidoreductase activity, acting on paired donors, with incorporation or reduction of molecular oxygen, 2-oxoglutarate as one donor, and incorporation of one atom each of oxygen into both donors	At1g12610-Binding-motif	-3.0245798428831323
response to wounding	AT1G72050-binding-motif	-3.5145194737017764
calmodulin-dependent protein kinase activity	AT5G52170-binding-motif	-3.3940729355577197
sequence-specific DNA binding	At1g01060-binding-motif	-3.0871124416782028
sequence-specific DNA binding	AT1G25550-binding-motif	-3.2097640849734623
sequence-specific DNA binding	AT1G72050-binding-motif	-3.0839709193574656
sequence-specific DNA binding	At3g09600-binding-motif	-3.3390703710752274
sequence-specific DNA binding	AT3G20770-binding-motif	-3.032701997883056
sequence-specific DNA binding	AT3G27010-binding-motif	-3.9086928660878772
sequence-specific DNA binding	At5g25475-Binding-motif	-3.3474969625237248
sequence-specific DNA binding	At5g67000-Binding-motif	-3.2080067377472092
sequence-specific DNA binding	General-ARID-Binding-motif	-3.0025716024137648
sequence-specific DNA binding	General-RAV-binding-motif-2	-3.378842858325556
sequence-specific DNA binding	MYB-binding-motif-2	-3.8163594108295906
sequence-specific DNA binding	ZF-HD-binding-motif	-3.7294999397956605
vacuolar membrane	At5g25475-Binding-motif	-3.699471491087468
protein phosphorylation	AT1G23380-Binding-motif	-3.9921361327417615
protein phosphorylation	At1g52880-binding-motif	-4.740284698582094
protein phosphorylation	AT2G45420-binding-motif	-3.207161643863262
protein phosphorylation	At3g15500-binding-motif	-4.511032553153438
protein phosphorylation	AT5G52170-binding-motif	-3.3398545511336173
protein phosphorylation	General-AUX-IAA-binding-motif	-4.425961112216048
protein phosphorylation	general-WRKY-motif	-6.140059190808318
anthranilate synthase activity	AT1G13400-binding-motif	-3.4467666873409333
alpha-galactosidase activity	At2g42280-binding-motif	-3.4781087895997977
ATP binding	AT1G23380-Binding-motif	-3.971320205271473
ATP binding	At1g51140-binding-motif	-3.273019831721605
ATP binding	AT2G38880-binding-motif	-3.190882653338701
ATP binding	At2g42280-binding-motif	-3.1585541749933914
ATP binding	At4g24470-binding-motif	-4.137044213127579
ATP binding	AT4G31920-Binding-motif	-3.2678487531778453
ATP binding	General-CCA1-binding-motif	-3.1389086162412743
integral component of plasma membrane	AT4G37750-Binding-motif	-3.2597201382270296
integral component of plasma membrane	general-WRKY-motif	-3.1422177172030605
response to oxidative stress	General-MADS-box-2-binding-motif	-3.136729351563405
trans-Golgi network	AT1G09030-binding-motif	-3.2058413244659465
regulation of glucosinolate biosynthetic process	At1g70910-binding-motif	-3.421985140712588
regulation of glucosinolate biosynthetic process	At2g18300-binding-motif	-4.496078214595741
regulation of glucosinolate biosynthetic process	General-AUX-IAA-binding-motif-2	-3.0703515766714164
protein autoubiquitination	At1g51140-binding-motif	-3.569336310338181
protein autoubiquitination	At5g01380-Binding-motif	-3.6988332692925536
protein autoubiquitination	General-CAMTA-binding-motif	-4.170128078634758
protein autoubiquitination	General-CPP-binding-motif	-3.8005269139084277
signal transduction	AT1G23380-Binding-motif	-3.548052284003872
signal transduction	AT5G65510-binding-motif	-3.51791637641375
signal transduction	General-AUX-IAA-binding-motif	-4.220618728222499
stress-induced premature senescence	At1g25340-binding-motif	-4.151363426699136
endoplasmic reticulum	At5g01380-Binding-motif	-3.0236834453544255
response to fungus	AT3G21890-binding-motif	-3.6514498314182475
plant-type hypersensitive response	General-AUX-IAA-binding-motif	-3.2324172615016002
plant-type hypersensitive response	TRF-like-binding-motif	-3.64385589355148
response to nematode	At1g01060-binding-motif	-3.995479450042579
response to nematode	AT5G17300-binding-motif	-3.039442355888509
response to sucrose	At1g15360-Binding-motif	-3.1021048001460185
response to sucrose	AT3G13040-binding-motif	-3.7535266913185383
response to sucrose	At5g05790-binding-motif	-3.1862252673829157
response to sucrose	General-bZIP-binding-motif-2	-3.001419210723354
male gamete generation	At2g27300-binding-motif	-6.391383446410668
abscisic acid-activated signaling pathway	AT3G20770-binding-motif	-3.470134981405005
abscisic acid-activated signaling pathway	AT4G37750-Binding-motif	-3.3746974077401775
abscisic acid-activated signaling pathway	AT5G52170-binding-motif	-3.8245674690854883
response to abscisic acid	At3g09600-binding-motif	-3.883151470364772
response to abscisic acid	Circadian-clock-binding-motif	-3.4498965099775094
innate immune response	At1g13450-Binding-motif	-3.6063764294358407
innate immune response	At3g09600-binding-motif	-3.8977913013221306
innate immune response	AT4G11080-binding-motif	-3.609607400013547
membrane	AT1G27730-binding-motif	-3.2034121000288365
defense response signaling pathway, resistance gene-independent	General-HSF-binding-motif	-3.509175419589962
regulation of auxin biosynthetic process	At5g01380-Binding-motif	-3.1532285609239716
regulation of auxin biosynthetic process	General-bHLH-binding-motif	-3.3106639180605133
regulation of auxin biosynthetic process	General-C2C2-CO-like-binding-motif	-4.025505669129427
integral component of membrane	At1g01060-binding-motif	-4.450134586820026
integral component of membrane	AT1G09030-binding-motif	-4.032285443287533
integral component of membrane	At1g52880-binding-motif	-3.0151039422870527
integral component of membrane	At1g69490-Binding-motif	-5.6435394253724835
integral component of membrane	AT2G24765-Binding-motif	-4.137203700991221
integral component of membrane	At2g26960-binding-motif	-4.7389327225721765
integral component of membrane	AT2G41835-binding-motif	-5.788651314498605
integral component of membrane	At3g11440-binding-motif	-3.9714849333890934
integral component of membrane	At3g15500-binding-motif	-4.533741431256904
integral component of membrane	AT3G21890-binding-motif	-3.9740664433741872
integral component of membrane	AT3G54340-binding-motif	-4.734067388194303
integral component of membrane	AT5G13790-binding-motif	-3.2334448594358003
integral component of membrane	AT5G17300-binding-motif	-4.604676641110915
integral component of membrane	AT5G52170-binding-motif	-3.2856488972342333
integral component of membrane	General-ABI-VP1-Binding-motif-1	-4.122326175625693
integral component of membrane	General-AUX-IAA-binding-motif	-4.1742796495996926
integral component of membrane	General-CAMTA-binding-motif	-8.699653848515354
integral component of membrane	General-CCAAT-HAP-binding-motif	-3.513598250096369
integral component of membrane	General-CSD-binding-motif	-3.7492780806999257
integral component of membrane	General-HSF-binding-motif	-3.019915702862891
integral component of membrane	General-MADS-box-2-binding-motif	-3.3703301376179304
integral component of membrane	General-MYB-binding-motif	-3.1935649097480896
integral component of membrane	General-PLATZ-binding-motif	-3.0883808861087827
integral component of membrane	General-TPB-like-binding-motif	-3.83195990612459
integral component of membrane	general-WRKY-motif	-6.567034719769726
integral component of membrane	ZF-HD-binding-motif	-3.2841856890762413
response to chitin	At3g15500-binding-motif	-3.0704418664153263
response to chitin	At5g01380-Binding-motif	-4.325266177775496
response to chitin	AT5G23930-binding-motif	-3.6885001758096037
response to chitin	General-BES-binding-motif	-4.9160856376820625
response to chitin	General-bHLH-binding-motif	-6.565552973638815
response to chitin	General-CAMTA-binding-motif	-3.7387733641594876
kinase activity	AT1G19850-Binding-motif	-3.162059241648561
kinase activity	AT1G23380-Binding-motif	-5.695632204090154
kinase activity	At1g51140-binding-motif	-3.1405949193200806
kinase activity	AT1G51220-binding-motif	-3.45888543074278
kinase activity	At1g52880-binding-motif	-3.698207256038954
kinase activity	At2g23290-binding-motif	-3.270597183447153
kinase activity	AT2G41835-binding-motif	-3.65961479176323
kinase activity	At3g15500-binding-motif	-4.432749179182762
kinase activity	AT3G21890-binding-motif	-3.2149331367682206
kinase activity	AT4G24020-binding-motif	-4.0425196560885945
kinase activity	AT5G04390-binding-motif	-3.6305044755661164
kinase activity	AT5G52170-binding-motif	-3.353271945363818
kinase activity	C3H-binding-motif	-3.559544719280236
kinase activity	Circadian-clock-binding-motif	-3.1363610424035806
kinase activity	General-AUX-IAA-binding-motif	-7.071463148707955
kinase activity	General-CAMTA-binding-motif	-3.682208336891513
kinase activity	General-CPP-binding-motif	-3.1299759663854174
kinase activity	General-HSF-binding-motif	-3.101770540021761
kinase activity	General-MADS-box-2-binding-motif	-3.2585739707303114
kinase activity	general-WRKY-motif	-5.998086468260629
BNAC01G09850D	AT2G20400-binding-motif
BNAA07G29170D	General-bHLH-binding-motif
BNACNNG10360D	General-MYB-binding-motif
BNAA01G01040D	General-BES-binding-motif
BNACNNG10240D	General-C2H2-binding-motif
BNAC09G44020D	general-WRKY-motif
BNAC08G06930D	AT1G34370-binding-motif
BNAC04G04470D	AT3G61150-binding-motif
BNAA03G53750D	General-HSF-binding-motif
BNAA05G06440D	General-G2-GARP-binding-motif
BNAC04G40940D	general-WRKY-motif
BNAC04G05170D	general-WRKY-motif
BNAA10G25850D	General-C2H2-binding-motif
BNAANNG26200D	At3g04070-binding-motif
BNAA03G54830D	General-C2C2-DOF-binding-motif
BNAA05G24050D	At3g15500-binding-motif
BNAA09G13370D	general-WRKY-motif
BNAA09G50010D	General-ERF-2-binding-motif
BNACNNG20570D	General-C2H2-binding-motif
BNAA06G16990D	General-C2H2-binding-motif
BNAA03G14060D	general-WRKY-motif
BNAA03G16960D	General-CCAAT-HAP-binding-motif
BNAC08G34050D	General-bHLH-binding-motif
BNAC06G27170D	General-ARF-Binding-motif
BNAA02G01270D	General-CCAAT-HAP-binding-motif
BNAANNG32620D	General-MYB-binding-motif
BNAC09G06280D	General-CAMTA-binding-motif
BNAANNG18240D	General-BES-binding-motif
BNAA10G20210D	general-WRKY-motif
BNAA05G12160D	general-WRKY-motif
BNACNNG38870D	General-C2C2-DOF-binding-motif
BNAC07G43490D	general-WRKY-motif
BNAA06G38780D	General-C2H2-binding-motif
BNAA10G02300D	General-bZIP-binding-motif
BNAC05G41640D	General-RAV-binding-motif
BNAA02G21850D	general-WRKY-motif
BNAA08G18300D	General-Homeobox-binding-motif
BNAC07G43590D	AT4G31920-Binding-motif
BNAC07G27590D	general-WRKY-motif
BNAC07G31350D	General-ERF-2-binding-motif
BNAC05G21480D	AT1G27730-binding-motif
BNAC09G15550D	TRF-like-binding-motif
BNAC01G40250D	At3g04070-binding-motif
BNAC06G08250D	AT1G34370-binding-motif
BNAC05G14810D	General-C2C2-GATA-binding-motif
BNAC02G06280D	General-C2C2-CO-like-binding-motif
BNAA05G11530D	General-ERF-2-binding-motif
BNACNNG59700D	General-TCP-binding-motif
BNAA04G22040D	general-WRKY-motif
BNAA03G04520D	General-TPB-like-binding-motif
BNAA04G17420D	general-WRKY-motif
BNAA08G06080D	General-CAMTA-binding-motif
BNAC07G35130D	general-WRKY-motif
BNAC05G48480D	General-TCP-binding-motif
BNAA03G01870D	General-MYB-binding-motif
BNAA03G35310D	General-C2H2-binding-motif
BNAC08G18640D	General-C2C2-GATA-binding-motif
BNAC04G51450D	General-MYB-binding-motif
BNACNNG67690D	General-C2C2-GATA-binding-motif
BNAC09G20040D	General-C2C2-GATA-binding-motif
BNAANNG32610D	general-WRKY-motif
BNAC07G28070D	General-MYB-binding-motif
BNAC09G13680D	general-WRKY-motif
BNAC09G49920D	At5g05410-Binding-motif
BNAC03G59110D	General-C2C2-GATA-binding-motif
BNACNNG57560D	General-bHLH-binding-motif
BNAC04G56770D	General-bZIP-binding-motif
BNAA07G22240D	General-MYB-binding-motif
BNAA03G40160D	General-C2C2-CO-like-binding-motif
BNAC02G26030D	general-WRKY-motif
BNAA09G27780D	AT1G27730-binding-motif
BNAA03G16450D	General-Homeobox-binding-motif
BNAC04G52400D	General-MYB-binding-motif
BNAC01G16120D	general-WRKY-motif
BNAA01G37250D	General-C2H2-binding-motif
BNAA09G42730D	General-CAMTA-binding-motif
BNAA04G02900D	General-bHLH-binding-motif
BNAC06G21760D	General-PLATZ-binding-motif
BNAC02G43420D	General-MADS-box-2-binding-motif
BNAA03G43640D	general-WRKY-motif
BNAC09G04560D	general-WRKY-motif
BNACNNG37830D	General-bHLH-binding-motif
BNAC03G08660D	LIM-binding-motif
BNAA06G07470D	At1g13260-binding-motif
BNAA07G25100D	General-CAMTA-binding-motif
BNACNNG75220D	General-MYB-binding-motif
BNAC02G41050D	General-bZIP-binding-motif
BNAC02G18390D	AT1G25550-binding-motif
BNAA05G06440D	AT2G20400-binding-motif
BNAC02G45620D	General-CAMTA-binding-motif
BNAA06G35500D	General-ERF-2-binding-motif
BNAC02G22630D	General-MYB-binding-motif
BNAA03G06490D	AT5G17300-binding-motif
BNAC02G31510D	General-BES-binding-motif
BNAA05G07470D	General-MYB-binding-motif
BNAA09G28670D	General-RAV-binding-motif
BNAC08G11100D	General-PLATZ-binding-motif
BNAC05G05560D	General-AS2-binding-motif
BNAC02G43470D	General-MADS-box-2-binding-motif
BNAA07G31880D	General-C2C2-GATA-binding-motif
BNAC08G48130D	General-C2C2-GATA-binding-motif
BNAC08G43830D	General-AUX-IAA-binding-motif
BNAA06G40090D	General-Homeobox-binding-motif
BNAA02G15990D	General-C2C2-GATA-binding-motif
BNAC01G15640D	general-WRKY-motif
BNAA05G08310D	General-Homeobox-binding-motif
BNAANNG02600D	General-MYB-binding-motif
BNAC02G44480D	General-C2C2-GATA-binding-motif
BNAC04G08290D	General-MYB-binding-motif
BNAC09G19610D	General-bHLH-binding-motif
BNAANNG41650D	general-WRKY-motif
BNAC05G41910D	General-I-box-binding-motif
BNAC07G19960D	General-C2C2-GATA-binding-motif
BNAA02G25110D	General-ERF-2-binding-motif
BNAC04G41050D	general-WRKY-motif
BNAC07G10980D	General-C2H2-binding-motif
BNAC06G31560D	General-MYB-binding-motif
BNAA06G04390D	General-AS2-binding-motif
BNACNNG60520D	General-ERF-2-binding-motif
BNAC07G20040D	General-ERF-2-binding-motif
BNAC04G07760D	General-MYB-binding-motif
BNAC04G03690D	General-MYB-binding-motif
BNAANNG35540D	General-CCA1-binding-motif
BNAC03G17030D	general-WRKY-motif
BNAA09G00350D	general-WRKY-motif
BNAANNG17800D	General-C2H2-binding-motif
BNAC07G06470D	General-ARID-Binding-motif
BNAC05G36450D	General-CAMTA-binding-motif
BNAC08G43830D	General-AUX-IAA-binding-motif-2
BNAANNG01920D	General-bZIP-binding-motif-2
BNAC08G12710D	General-ERF-2-binding-motif
BNAA06G25370D	General-bZIP-binding-motif
BNACNNG53120D	General-C2H2-binding-motif
BNAC07G43320D	general-WRKY-motif
BNAA07G24010D	General-CCA1-binding-motif
BNAA06G13250D	General-C2C2-GATA-binding-motif
BNAC02G22950D	general-WRKY-motif
BNAC06G40170D	general-WRKY-motif
BNACNNG63480D	General-C2C2-GATA-binding-motif
BNAC08G07580D	General-bHLH-binding-motif
BNAA07G39030D	AT1G73730-binding-motif
BNAC08G37160D	General-MYB-binding-motif
BNAC09G49710D	At5g05790-binding-motif
BNAC03G06060D	General-TPB-like-binding-motif
BNAA08G18650D	General-C2C2-CO-like-binding-motif
BNAA03G27660D	general-WRKY-motif
BNAC08G43470D	General-AS2-binding-motif
BNACNNG67070D	General-ERF-2-binding-motif
BNAA08G11080D	General-bZIP-binding-motif
BNACNNG02600D	General-C2H2-binding-motif
BNAANNG06040D	General-I-box-binding-motif
BNAA03G35930D	AT3G20770-binding-motif
BNAA07G30200D	General-C2C2-GATA-binding-motif
BNAA07G28000D	At1g69490-Binding-motif
BNAC07G19090D	general-WRKY-motif
BNACNNG70120D	General-Homeobox-binding-motif
BNAC02G21570D	General-CCAAT-HAP-binding-motif
BNAC05G38150D	At3g15500-binding-motif
BNAC03G58690D	General-Homeobox-binding-motif
BNAC07G32760D	General-MYB-binding-motif
BNAANNG01040D	General-I-box-binding-motif
BNAC06G09250D	General-AUX-IAA-binding-motif-2
BNAC04G14350D	General-ABI-VP1-Binding-motif-1
BNAA06G08890D	general-WRKY-motif
BNAC07G11700D	AT1G27730-binding-motif
BNAC06G30680D	At1g69490-Binding-motif
BNAA03G46410D	AT4G24020-binding-motif
BNAC03G68150D	General-Homeobox-binding-motif
BNAA05G24520D	General-TCP-binding-motif
BNAC03G58080D	AT1G27730-binding-motif
BNAA08G18790D	AT1G27730-binding-motif
BNAC07G31060D	General-C2H2-binding-motif
BNAA07G26740D	General-HSF-binding-motif
BNAC02G45660D	General-C2C2-GATA-binding-motif
BNAC03G51700D	General-bHLH-binding-motif
BNAA08G23150D	General-C2C2-GATA-binding-motif
BNAC01G09850D	General-G2-GARP-binding-motif
BNAC06G09250D	General-AUX-IAA-binding-motif
BNAA07G36950D	At1g25340-binding-motif
BNAA04G23690D	General-bZIP-binding-motif
BNAA03G18190D	General-bZIP-binding-motif
BNAA05G11980D	General-ABI-VP1-Binding-motif-1
BNAA09G34590D	General-C2C2-GATA-binding-motif
BNAA06G35570D	General-C2C2-GATA-binding-motif
BNAC01G10450D	General-PLATZ-binding-motif
