# Supplementary material for: SeqEnrich: A tool to predict transcription factor networks from co-expressed Arabidopsis and Brassica napus gene sets
Source: PLoS One. 2017 Jun 2;12(6):e0178256. doi: 10.1371/journal.pone.0178256 (PMC5456048; doi:10.1371/journal.pone.0178256)
Supplement: S4 File — (ZIP) [file pone.0178256.s004.zip › S4 File/TestData/mgCZE.txt]

AT2G26440
AT2G39770
AT2G23220
AT2G23190
AT2G45210
AT2G45420
AT5G12460
AT1G67720
AT4G15545
AT4G17770
AT4G16690
AT4G16650
AT4G16050
AT4G16480
AT4G15870
AT4G15930
AT1G25280
AT1G24764
AT1G24735
AT5G04140
AT1G35190
AT1G45688
AT1G26270
AT5G09300
AT5G13170
AT5G20790
AT5G08415
AT5G28640
AT4G37000
AT4G36930
AT4G37050
AT4G37250
AT4G36700
AT3G51860
AT3G51890
AT5G17450
AT5G16970
AT5G16720
AT5G16730
AT5G16230
AT5G15410
AT5G15020
AT5G15580
AT5G15530
AT5G14860
AT5G33290
AT5G28960
AT5G28910
AT5G24900
AT5G24930
AT5G67280
AT5G67480
AT5G67070
AT5G66650
AT5G65650
AT5G65700
AT5G65710
AT5G65530
AT5G65410
AT5G65430
AT5G65380
AT5G64080
AT5G63860
AT5G64040
AT5G63530
AT5G63700
AT5G63450
AT5G62890
AT5G62800
AT5G62850
AT5G62680
AT5G62690
AT5G62700
AT5G61670
AT5G60920
AT5G60460
AT5G60570
AT5G59220
AT5G59590
AT5G59170
AT5G58787
AT5G57700
AT5G57920
AT5G57260
AT5G56790
AT5G55730
AT5G55480
AT5G55240
AT5G55180
AT5G54740
AT5G54770
AT5G54930
AT5G54130
AT5G54130
AT5G53020
AT5G53090
AT5G51860
AT5G51870
AT5G51820
AT5G51490
AT5G51210
AT5G50770
AT5G50700
AT5G50600
AT5G49990
AT5G49740
AT5G49730
AT5G49720
AT5G49820
AT5G49280
AT5G49460
AT5G49190
AT5G48850
AT5G48485
AT5G48500
AT5G47670
AT5G47720
AT5G46760
AT5G46350
AT5G44720
AT5G44310
AT5G44360
AT5G44120
AT5G43600
AT5G43810
AT5G43150
AT5G42520
AT5G42200
AT5G40960
AT5G40420
AT5G40610
AT5G39410
AT5G39610
AT5G39360
AT5G38970
AT5G38140
AT5G38150
AT5G38160
AT5G38400
AT5G37790
AT5G24490
AT5G19140
AT5G19090
AT5G18310
AT5G18550
AT5G18290
AT5G18170
AT5G17700
AT5G17980
AT5G14620
AT5G15190
AT5G14430
AT5G13980
AT5G13600
AT5G13690
AT5G13670
AT5G13790
AT5G13000
AT5G11890
AT5G11790
AT5G11460
AT5G11000
AT5G10300
AT5G09640
AT5G08590
AT5G07820
AT5G07200
AT5G07280
AT5G07190
AT5G07510
AT5G06700
AT5G07010
AT5G06440
AT5G05480
AT5G04900
AT5G05160
AT5G05170
AT5G04560
AT5G04560
AT5G04560
AT5G04470
AT5G03810
AT5G03820
AT5G03530
AT5G03650
AT5G03790
AT5G03660
AT5G01790
AT5G01820
AT5G01730
AT3G63040
AT3G62860
AT3G61830
AT3G61900
AT3G61440
AT3G61470
AT5G28450
AT3G61670
AT3G61310
AT3G61380
AT3G60650
AT3G60320
AT3G58740
AT3G57880
AT3G57780
AT3G57080
AT3G56350
AT3G55770
AT3G54940
AT3G54080
AT3G53620
AT3G53280
AT3G52970
AT3G52920
AT3G51950
AT3G51420
AT3G51600
AT3G51430
AT3G50620
AT3G49260
AT3G48510
AT3G48740
AT3G47470
AT3G46920
AT3G46240
AT3G45010
AT3G44460
AT3G44100
AT3G43270
AT4G38810
AT4G38580
AT4G38740
AT4G37550
AT4G36260
AT4G36360
AT4G35480
AT4G35560
AT4G35720
AT4G35730
AT4G34950
AT4G34480
AT4G34520
AT4G34540
AT4G34680
AT4G33750
AT4G33560
AT4G33666
AT4G33600
AT4G32330
AT4G32410
AT4G32300
AT4G31830
AT4G31330
AT4G30960
AT4G31060
AT4G30520
AT4G30650
AT4G30020
AT4G29230
AT4G29360
AT4G28950
AT4G28520
AT4G28390
AT4G28270
AT4G28190
AT4G28250
AT4G27900
AT4G27450
AT4G27520
AT4G27150
AT4G27160
AT4G27170
AT4G27140
AT4G26740
AT4G26760
AT4G26940
AT4G26620
AT4G25980
AT4G25450
AT4G25140
AT4G25080
AT4G24810
AT4G24430
AT4G23950
AT4G23980
AT4G23430
AT4G23420
AT4G22850
AT4G22790
AT4G22110
AT4G21960
AT4G21860
AT4G19160
AT4G18910
AT4G18890
AT4G18710
AT4G18820
AT4G17840
AT4G13520
AT4G12840
AT4G11350
AT4G10840
AT4G10850
AT4G10340
AT4G09030
AT4G08290
AT4G05180
AT4G05120
AT4G05110
AT4G04210
AT4G04460
AT4G03110
AT4G03050
AT4G02500
AT4G01050
AT4G00220
AT1G19870
AT2G33590
AT4G10270
AT1G17810
AT1G22340
AT1G29820
AT1G07180
AT1G18100
AT1G13590
AT1G56280
AT3G12580
AT3G12550
AT1G30380
AT1G30360
AT3G11180
AT1G32560
AT1G32540
AT3G29770
AT3G28920
AT3G12020
AT3G52290
AT3G30260
AT3G30290
AT3G29320
AT3G30396
AT3G24650
AT3G18960
AT4G01580
AT3G22540
AT3G22550
AT3G14100
AT3G28690
AT3G19570
AT3G19660
AT3G28860
AT3G27220
AT3G14950
AT3G24120
AT3G28050
AT3G28150
AT2G28890
AT1G78110
AT1G55360
AT3G20260
AT3G27325
AT3G23090
AT3G26980
AT3G25140
AT3G26690
AT3G25260
AT3G16950
AT3G19820
AT3G21710
AT3G21760
AT3G19800
AT3G21230
AT3G16190
AT3G23640
AT3G14610
AT3G17840
AT3G14000
AT3G27660
AT3G26790
AT3G22640
AT3G22800
AT3G17310
AT3G16770
AT3G06035
AT3G02480
AT3G02590
AT3G09910
AT3G08670
AT3G09690
AT3G11930
AT3G05830
AT3G05910
AT3G10740
AT3G04720
AT3G07130
AT3G03150
AT3G06300
AT3G05630
AT3G09980
AT3G08900
AT3G09390
AT3G03450
AT3G03470
AT3G01570
AT3G03590
AT3G11410
AT3G01300
AT5G15080
AT3G01120
AT1G13300
AT1G01490
AT1G01540
AT1G02310
AT1G19050
AT1G20450
AT1G20560
AT1G28100
AT1G52320
AT1G47980
AT1G71120
AT1G71160
AT1G29395
AT1G64330
AT1G72160
AT1G49870
AT1G76670
AT1G71250
AT1G75080
AT1G19350
AT1G53690
AT1G78150
AT1G73190
AT1G66430
AT1G52890
AT1G74550
AT1G74520
AT1G68510
AT1G80450
AT1G63800
AT1G68170
AT1G68220
AT1G72410
AT1G72480
AT1G10970
AT2G41820
AT2G43800
AT2G43680
AT1G62340
AT1G19330
AT1G48130
AT1G78370
AT1G48930
AT1G49010
AT1G78240
AT1G21970
AT1G21560
AT1G45145
AT1G06040
AT1G53520
AT1G53500
AT1G12120
AT1G01225
AT1G01250
AT1G07380
AT1G07280
AT1G07570
AT1G75440
AT1G04820
AT1G19835
AT1G19660
AT1G75380
AT1G04920
AT1G32860
AT1G20090
AT1G05850
AT1G48430
AT1G48470
AT1G14380
AT1G28440
AT1G71695
AT1G14370
AT1G63470
AT1G63420
AT1G33055
AT1G33240
AT1G50110
AT1G01900
AT1G18500
AT1G47340
AT1G15500
AT1G80300
AT1G15950
AT1G11530
AT1G10650
AT1G15910
AT4G00380
AT1G65980
AT1G64660
AT1G33700
AT1G35510
AT1G80130
AT1G56170
AT1G02850
AT1G52690
AT1G74920
AT1G78040
AT2G01080
AT1G70810
AT1G49430
AT1G47540
AT1G11190
AT1G21770
AT1G17140
AT1G34300
AT1G15110
AT1G15150
AT1G15160
AT1G06430
AT1G16490
AT1G28650
AT1G11670
AT1G14950
AT1G14760
AT1G59700
AT1G64800
AT1G75490
AT1G65090
AT1G30650
AT1G10540
AT2G04280
AT2G13360
AT2G22270
AT2G22170
AT2G22125
AT2G15440
AT2G01910
AT1G04380
AT1G04330
AT1G60030
AT1G60010
AT2G21300
AT2G21490
AT2G06255
AT2G36380
AT2G36490
AT2G35860
AT2G35880
AT2G36350
AT2G21170
AT2G28490
AT2G13690
AT1G54860
AT1G54580
AT1G54630
AT1G22710
AT1G60220
AT1G12080
AT1G03270
AT1G43130
AT1G27320
AT1G67100
AT1G77280
AT1G27461
AT1G09420
AT1G09500
AT1G10120
AT1G55810
AT2G17800
AT1G04680
AT1G04560
AT1G09960
AT1G62290
AT2G17820
AT1G08560
AT1G23220
AT1G60690
AT1G60710
AT1G60610
AT1G67360
AT1G03890
AT1G03880
AT1G62570
AT1G23510
AT1G23560
AT2G36640
AT2G01950
AT2G28380
AT2G28420
AT2G20230
AT2G20750
AT2G46530
AT2G37050
AT2G28200
AT2G20070
AT2G25420
AT2G27380
AT2G24360
AT2G31980
AT2G40100
AT2G32010
AT2G10640
AT2G35780
AT2G14520
AT2G35620
AT2G18560
AT2G18570
AT2G18540
AT2G37390
AT2G05920
AT2G18630
AT2G40670
AT2G02100
AT2G02120
AT2G38905
AT2G12300
AT2G38870
AT2G38920
AT2G28790
AT2G28870
AT2G28840
AT2G27690
AT2G46690
AT2G01580
AT2G41340
AT2G47800
AT2G16900
AT2G35110
AT2G46270
AT2G29630
AT2G46950
AT2G30040
AT2G25940
AT2G26070
AT2G34560
AT2G39450
AT2G34430
AT2G34420
AT2G38440
AT2G34315
AT2G41070
AT2G38120
AT2G23400
AT2G23430
AT2G23410
AT2G23510
AT2G30990
AT2G34680
AT2G34710
AT2G34700
AT2G44470
AT2G26210
AT2G34790
AT2G34850
AT2G33860
AT2G30590
AT2G02800
AT2G19110
AT2G45510
AT2G44890
AT2G45590
AT2G32990
