# Supplementary material for: SeqEnrich: A tool to predict transcription factor networks from co-expressed Arabidopsis and Brassica napus gene sets
Source: PLoS One. 2017 Jun 2;12(6):e0178256. doi: 10.1371/journal.pone.0178256 (PMC5456048; doi:10.1371/journal.pone.0178256)
Supplement: S4 File — (ZIP) [file pone.0178256.s004.zip › S4 File/TestData/vascularcanenrich.txt]

AT1G01030
AT1G02310
AT1G02360
AT1G02360
AT1G02660
AT1G02860
AT1G03220
AT1G03220
AT1G03730
AT1G03850
AT1G03850
AT1G04340
AT1G04370
AT1G04370
AT1G05000
AT1G05340
AT1G05560
AT1G05575
AT1G05680
AT1G06135
AT1G06137
AT1G07030
AT1G07030
AT1G07135
AT1G07160
AT1G07160
AT1G07175
AT1G07240
AT1G08050
AT1G08510
AT1G08860
AT1G08930
AT1G08940
AT1G08940
AT1G09560
AT1G09560
AT1G09940
AT1G09970
AT1G09970
AT1G10040
AT1G10140
AT1G10370
AT1G10590
AT1G10700
AT1G10740
AT1G11790
AT1G11925
AT1G11925
AT1G11925
AT1G11925
AT1G11925
AT1G12580
AT1G13340
AT1G13340
AT1G13470
AT1G13470
AT1G13520
AT1G13520
AT1G13520
AT1G13590
AT1G13830
AT1G13960
AT1G14130
AT1G14290
AT1G14370
AT1G14540
AT1G14780
AT1G14780
AT1G14870
AT1G14870
AT1G14870
AT1G15210
AT1G15385
AT1G15385
AT1G15385
AT1G15385
AT1G15415
AT1G15430
AT1G15530
AT1G16670
AT1G17020
AT1G17060
AT1G17147
AT1G17147
AT1G17147
AT1G17170
AT1G17170
AT1G17170
AT1G17180
AT1G17290
AT1G17290
AT1G17380
AT1G17710
AT1G17860
AT1G17860
AT1G17860
AT1G17860
AT1G18300
AT1G18300
AT1G18300
AT1G18480
AT1G18500
AT1G18860
AT1G18890
AT1G19020
AT1G19020
AT1G19020
AT1G19180
AT1G19180
AT1G19180
AT1G19180
AT1G19250
AT1G19250
AT1G19540
AT1G19770
AT1G20270
AT1G21010
AT1G21120
AT1G21240
AT1G21310
AT1G21310
AT1G22280
AT1G22400
AT1G23150
AT1G23150
AT1G23710
AT1G23730
AT1G24140
AT1G24140
AT1G24350
AT1G24440
AT1G24600
AT1G25275
AT1G25370
AT1G25550
AT1G25550
AT1G26390
AT1G26420
AT1G27100
AT1G27130
AT1G27730
AT1G27730
AT1G27730
AT1G27730
AT1G28190
AT1G28190
AT1G28370
AT1G28370
AT1G28370
AT1G28380
AT1G28390
AT1G28480
AT1G28480
AT1G29290
AT1G29340
AT1G29340
AT1G29640
AT1G29690
AT1G29690
AT1G29760
AT1G29860
AT1G30040
AT1G30135
AT1G30135
AT1G30135
AT1G30270
AT1G30370
AT1G30370
AT1G30700
AT1G30740
AT1G30740
AT1G32340
AT1G32350
AT1G32460
AT1G32920
AT1G32920
AT1G32928
AT1G32928
AT1G33590
AT1G33590
AT1G35210
AT1G35350
AT1G42990
AT1G45145
AT1G45145
AT1G47510
AT1G50740
AT1G51920
AT1G52360
AT1G52760
AT1G53430
AT1G53990
AT1G53990
AT1G54890
AT1G55270
AT1G55450
AT1G55920
AT1G55920
AT1G56250
AT1G57990
AT1G59870
AT1G59870
AT1G61360
AT1G61360
AT1G62300
AT1G62790
AT1G63090
AT1G64400
AT1G64405
AT1G65210
AT1G65690
AT1G65820
AT1G65840
AT1G66580
AT1G66580
AT1G66880
AT1G67340
AT1G67480
AT1G67810
AT1G67920
AT1G67920
AT1G67920
AT1G67980
AT1G67980
AT1G68390
AT1G68390
AT1G68430
AT1G68450
AT1G68450
AT1G68765
AT1G69410
AT1G69890
AT1G69890
AT1G69900
AT1G69920
AT1G69920
AT1G69920
AT1G69920
AT1G69930
AT1G69930
AT1G69930
AT1G69930
AT1G69930
AT1G70000
AT1G70420
AT1G70420
AT1G71110
AT1G71480
AT1G71695
AT1G71695
AT1G72290
AT1G73010
AT1G73260
AT1G73260
AT1G73540
AT1G74020
AT1G74100
AT1G74360
AT1G74360
AT1G74590
AT1G75220
AT1G75220
AT1G75280
AT1G75280
AT1G75280
AT1G75280
AT1G76070
AT1G76100
AT1G76600
AT1G76600
AT1G76600
AT1G76600
AT1G76650
AT1G76670
AT1G76680
AT1G76680
AT1G76680
AT1G76680
AT1G76790
AT1G76955
AT1G77670
AT1G77670
AT1G77760
AT1G77940
AT1G78210
AT1G78410
AT1G78410
AT1G78830
AT1G78830
AT1G80450
AT1G80450
AT1G80450
AT1G80820
AT1G80820
AT1G80840
AT2G01340
AT2G02010
AT2G02010
AT2G02220
AT2G02930
AT2G02930
AT2G03505
AT2G03750
AT2G03760
AT2G04040
AT2G04925
AT2G05940
AT2G14580
AT2G14610
AT2G14750
AT2G14860
AT2G15480
AT2G15480
AT2G16720
AT2G16900
AT2G17120
AT2G17220
AT2G17220
AT2G17290
AT2G17300
AT2G17500
AT2G18680
AT2G18680
AT2G18750
AT2G19385
AT2G19880
AT2G20562
AT2G20610
AT2G20610
AT2G20760
AT2G20760
AT2G21120
AT2G21640
AT2G22320
AT2G22470
AT2G22470
AT2G22470
AT2G22500
AT2G22500
AT2G22500
AT2G22570
AT2G22880
AT2G22880
AT2G23270
AT2G23270
AT2G23320
AT2G23420
AT2G23450
AT2G23810
AT2G23810
AT2G23810
AT2G24850
AT2G25460
AT2G25735
AT2G26020
AT2G26240
AT2G26530
AT2G26650
AT2G27389
AT2G27389
AT2G27420
AT2G28400
AT2G29330
AT2G29350
AT2G29450
AT2G29450
AT2G29460
AT2G29470
AT2G30020
AT2G30020
AT2G30490
AT2G30930
AT2G31390
AT2G32030
AT2G32030
AT2G32190
AT2G32210
AT2G32210
AT2G32210
AT2G33120
AT2G33480
AT2G34500
AT2G34770
AT2G35480
AT2G35930
AT2G35930
AT2G35980
AT2G35980
AT2G35980
AT2G36320
AT2G36770
AT2G36780
AT2G36790
AT2G36800
AT2G36950
AT2G37060
AT2G37250
AT2G37430
AT2G37430
AT2G37430
AT2G37430
AT2G37430
AT2G37770
AT2G37970
AT2G37970
AT2G38240
AT2G38360
AT2G38465
AT2G38470
AT2G38470
AT2G38470
AT2G38470
AT2G38560
AT2G38640
AT2G38790
AT2G38790
AT2G38870
AT2G39420
AT2G39420
AT2G39650
AT2G39660
AT2G40140
AT2G40180
AT2G40270
AT2G40270
AT2G40750
AT2G41380
AT2G41640
AT2G41640
AT2G41730
AT2G41730
AT2G41730
AT2G41835
AT2G42980
AT2G43000
AT2G43120
AT2G43510
AT2G43510
AT2G43570
AT2G43590
AT2G43590
AT2G43590
AT2G43590
AT2G43590
AT2G43590
AT2G44080
AT2G44080
AT2G44350
AT2G44350
AT2G44500
AT2G44500
AT2G44578
AT2G44790
AT2G45130
AT2G45130
AT2G45450
AT2G45760
AT2G45760
AT2G46170
AT2G46220
AT2G46330
AT2G46330
AT2G46490
AT2G47550
AT2G47800
AT2G47950
AT3G01290
AT3G02230
AT3G02230
AT3G02230
AT3G02750
AT3G02840
AT3G02840
AT3G02840
AT3G02840
AT3G04080
AT3G04220
AT3G04320
AT3G04720
AT3G04960
AT3G05050
AT3G05200
AT3G05500
AT3G05858
AT3G05858
AT3G06420
AT3G06780
AT3G07420
AT3G07680
AT3G07890
AT3G07890
AT3G07970
AT3G08720
AT3G09020
AT3G09020
AT3G09032
AT3G09270
AT3G10815
AT3G10980
AT3G11650
AT3G11820
AT3G11820
AT3G11820
AT3G12580
AT3G12580
AT3G12580
AT3G12600
AT3G13050
AT3G13080
AT3G13300
AT3G13310
AT3G13710
AT3G13720
AT3G13790
AT3G13790
AT3G13910
AT3G14225
AT3G14225
AT3G14690
AT3G15352
AT3G15450
AT3G15450
AT3G15500
AT3G15500
AT3G15520
AT3G15990
AT3G16150
AT3G16150
AT3G16150
AT3G16150
AT3G16530
AT3G16530
AT3G16530
AT3G16720
AT3G16860
AT3G16860
AT3G17000
AT3G17710
AT3G17820
AT3G18100
AT3G18250
AT3G18560
AT3G18560
AT3G18690
AT3G19000
AT3G19580
AT3G19615
AT3G19615
AT3G19615
AT3G19615
AT3G19660
AT3G20020
AT3G20898
AT3G21215
AT3G21520
AT3G21520
AT3G21520
AT3G21630
AT3G21630
AT3G22060
AT3G22060
AT3G22160
AT3G22240
AT3G22240
AT3G22370
AT3G22370
AT3G23030
AT3G23230
AT3G23230
AT3G23230
AT3G23250
AT3G23250
AT3G23250
AT3G23600
AT3G23600
AT3G24250
AT3G25250
AT3G25290
AT3G25600
AT3G25780
AT3G25882
AT3G25882
AT3G25900
AT3G26090
AT3G26170
AT3G26170
AT3G26180
AT3G26180
AT3G26190
AT3G26200
AT3G26210
AT3G26500
AT3G26770
AT3G26980
AT3G28340
AT3G28340
AT3G28850
AT3G28850
AT3G29240
AT3G29240
AT3G29575
AT3G29670
AT3G32980
AT3G45640
AT3G46750
AT3G47380
AT3G47480
AT3G47670
AT3G47730
AT3G48020
AT3G48100
AT3G48440
AT3G48760
AT3G48760
AT3G48990
AT3G49120
AT3G49340
AT3G49340
AT3G49780
AT3G49780
AT3G50440
AT3G50930
AT3G51430
AT3G51690
AT3G51790
AT3G51920
AT3G51920
AT3G52400
AT3G52450
AT3G52990
AT3G53160
AT3G53160
AT3G53600
AT3G53720
AT3G54420
AT3G54810
AT3G54950
AT3G55430
AT3G55430
AT3G55450
AT3G55560
AT3G55640
AT3G55840
AT3G55840
AT3G56200
AT3G56410
AT3G56500
AT3G56710
AT3G57020
AT3G57260
AT3G57260
AT3G57450
AT3G57450
AT3G57450
AT3G57530
AT3G57690
AT3G58620
AT3G59080
AT3G59900
AT3G60120
AT3G60120
AT3G60130
AT3G60260
AT3G60270
AT3G60540
AT3G61060
AT3G61510
AT3G61510
AT3G61640
AT3G61640
AT3G62260
AT3G62260
AT3G62590
AT3G62590
AT3G63310
AT3G66652
AT4G01360
AT4G01370
AT4G01700
AT4G01700
AT4G01820
AT4G02075
AT4G02380
AT4G02380
AT4G04480
AT4G04480
AT4G04480
AT4G05010
AT4G05030
AT4G08555
AT4G09570
AT4G10040
AT4G10040
AT4G11330
AT4G11470
AT4G11850
AT4G12480
AT4G13180
AT4G13180
AT4G14420
AT4G14420
AT4G14450
AT4G14600
AT4G15120
AT4G15120
AT4G15417
AT4G15550
AT4G15610
AT4G15940
AT4G16430
AT4G16820
AT4G16820
AT4G16820
AT4G17030
AT4G17490
AT4G17490
AT4G17490
AT4G17500
AT4G17500
AT4G18170
AT4G18422
AT4G18422
AT4G18422
AT4G18430
AT4G18880
AT4G18950
AT4G18950
AT4G18950
AT4G18990
AT4G20110
AT4G20460
AT4G20780
AT4G20780
AT4G20830
AT4G20830
AT4G20860
AT4G21980
AT4G22620
AT4G22690
AT4G22690
AT4G22690
AT4G23180
AT4G23730
AT4G23885
AT4G23920
AT4G23920
AT4G23920
AT4G24290
AT4G24310
AT4G25030
AT4G25030
AT4G25030
AT4G25640
AT4G25720
AT4G25720
AT4G25810
AT4G25810
AT4G25900
AT4G25940
AT4G26970
AT4G27070
AT4G27657
AT4G27657
AT4G27657
AT4G28085
AT4G28350
AT4G28460
AT4G28460
AT4G28460
AT4G28460
AT4G29700
AT4G30530
AT4G30780
AT4G31020
AT4G31550
AT4G32030
AT4G32480
AT4G33050
AT4G33050
AT4G33467
AT4G33720
AT4G33920
AT4G34120
AT4G34131
AT4G34131
AT4G34138
AT4G34138
AT4G34138
AT4G34160
AT4G34160
AT4G34180
AT4G34200
AT4G34230
AT4G34390
AT4G34670
AT4G35070
AT4G36500
AT4G36500
AT4G36500
AT4G36500
AT4G36880
AT4G36880
AT4G36945
AT4G36990
AT4G36990
AT4G36990
AT4G36990
AT4G37180
AT4G37290
AT4G37290
AT4G37290
AT4G37370
AT4G37410
AT4G37640
AT4G37670
AT4G37710
AT4G37720
AT4G37900
AT4G37990
AT4G38030
AT4G38030
AT4G38420
AT4G38520
AT4G39670
AT4G39890
AT4G39890
AT4G39950
AT4G39950
AT4G39980
AT4G40020
AT4G40080
AT5G01380
AT5G01550
AT5G02230
AT5G02630
AT5G03210
AT5G03330
AT5G03380
AT5G04340
AT5G04390
AT5G04830
AT5G04930
AT5G04930
AT5G05220
AT5G05300
AT5G05300
AT5G05340
AT5G05410
AT5G05730
AT5G06320
AT5G06730
AT5G06740
AT5G07010
AT5G07010
AT5G07320
AT5G07370
AT5G07440
AT5G07440
AT5G08660
AT5G08790
AT5G08790
AT5G08790
AT5G10625
AT5G10695
AT5G11670
AT5G11670
AT5G11680
AT5G12020
AT5G12480
AT5G13080
AT5G13080
AT5G13080
AT5G13090
AT5G13100
AT5G13180
AT5G13200
AT5G13200
AT5G13220
AT5G13220
AT5G13740
AT5G13820
AT5G13860
AT5G14310
AT5G14950
AT5G15070
AT5G15490
AT5G15640
AT5G15640
AT5G15740
AT5G16410
AT5G16480
AT5G17380
AT5G18150
AT5G18150
AT5G18290
AT5G18520
AT5G18661
AT5G18670
AT5G18670
AT5G19110
AT5G19250
AT5G19880
AT5G19980
AT5G20230
AT5G20230
AT5G20250
AT5G20400
AT5G20400
AT5G22000
AT5G22250
AT5G22250
AT5G22300
AT5G22630
AT5G24150
AT5G24240
AT5G24240
AT5G24600
AT5G24810
AT5G25930
AT5G26030
AT5G26340
AT5G26340
AT5G27420
AT5G27420
AT5G27420
AT5G27520
AT5G27760
AT5G27760
AT5G27760
AT5G35735
AT5G36925
AT5G36970
AT5G36970
AT5G37490
AT5G37490
AT5G37710
AT5G38100
AT5G38310
AT5G39050
AT5G39670
AT5G40390
AT5G40540
AT5G40780
AT5G40780
AT5G40980
AT5G40990
AT5G41100
AT5G42020
AT5G42020
AT5G42050
AT5G42050
AT5G42050
AT5G42380
AT5G42380
AT5G42830
AT5G43066
AT5G43570
AT5G43760
AT5G43760
AT5G44080
AT5G45280
AT5G45280
AT5G46295
AT5G46295
AT5G46295
AT5G46295
AT5G46295
AT5G46630
AT5G46780
AT5G47070
AT5G47230
AT5G47910
AT5G47960
AT5G48180
AT5G48380
AT5G48380
AT5G48657
AT5G48657
AT5G48950
AT5G48950
AT5G49450
AT5G49480
AT5G50120
AT5G50760
AT5G50960
AT5G51070
AT5G51070
AT5G51680
AT5G51830
AT5G52200
AT5G52390
AT5G52750
AT5G52750
AT5G52750
AT5G52750
AT5G53440
AT5G54170
AT5G54490
AT5G54500
AT5G54730
AT5G54980
AT5G55560
AT5G55970
AT5G56350
AT5G57123
AT5G57510
AT5G57510
AT5G57560
AT5G58375
AT5G58430
AT5G59550
AT5G59730
AT5G59730
AT5G59820
AT5G59820
AT5G59820
AT5G59820
AT5G60900
AT5G61820
AT5G63130
AT5G63160
AT5G63160
AT5G63460
AT5G63790
AT5G63790
AT5G63790
AT5G64240
AT5G64250
AT5G64250
AT5G64300
AT5G64300
AT5G64310
AT5G64310
AT5G64750
AT5G64750
AT5G64750
AT5G64750
AT5G64870
AT5G64870
AT5G64870
AT5G65300
AT5G65300
AT5G65300
AT5G65690
AT5G66070
AT5G66650
AT5G66650
AT5G67080
AT5G67250
AT5G67250
AT5G67500
ATCG01300
